# Supplementary material for: The Plasmodium falciparum histone methyltransferase SET10 participates in a chromatin modulation network crucial for intraerythrocytic development
Source: mSphere. 2024 Oct 24;9(11):e00495-24. doi: 10.1128/msphere.00495-24 (PMC11580448; doi:10.1128/msphere.00495-24)
Supplement: Table S1 — Comparative transcriptomics. [file msphere.00495-24-s0002.xlsx]

## Sheet: Description
		The Plasmodium falciparum histone methyltransferase SET10 participates in a chromatin modulation network crucial for intraerythrocytic development
		Jean-Pierre Musabyimana, Sherihan Musa, Janice Manti, Ute Distler, Stefan Tenzer, Che Julius Ngwa, and Gabriele Pradel
		Table S1. List of transcriptionally deregulated genes in PfSET10-KO schizonts compared to NF54 WT schizonts

## Sheet:  Total genes analyzed
gene_id	gene_name	baseMean	log2FoldChange	lfcSE	stat	pvalue	padj	01_JP_S1	02_JP_S2	03_JP_S3	04_JP_S4	sig
PF3D7_0222200	EPF3	9.38288	6.77596	2.26973	2.98536	0.00283243	0.0885096	0	37.5315	0	0	Non-sig.
PF3D7_0324000	EPF1	6.18678	6.17491	2.43564	2.53523	0.0112374	0.21637	0	0	0	24.7471	Non-sig.
PF3D7_0631300	EPF1	5.65487	6.04504	2.15379	2.8067	0.0050052	0.127017	0	4.27747	0	18.342	Non-sig.
PF3D7_0701500	EPF3	5.62973	6.03902	2.48155	2.43357	0.0149509	0.260558	0	22.5189	0	0	Non-sig.
PF3D7_1255100	RIF	147.465	5.92161	0.726487	8.15102	3.60853e-16	3.18633e-13	8.3817	339.508	1.64124	240.329	Sig. genes
PF3D7_0101600	RIF	37.1332	5.66153	1.11049	5.09822	3.42867e-07	6.23795e-05	3.14328	88.0567	0	57.3327	Sig. genes
PF3D7_1101600	EPF3	4.03486	5.55822	2.67655	2.07664	0.037835	0.43374	0	0	0	16.1394	Non-sig.
PF3D7_0222000	EPF1	3.48507	5.34715	2.77869	1.92434	0.0543119	0.502029	0	13.9403	0	0	Non-sig.
PF3D7_0901300	RIF	2.68538	4.97096	2.58036	1.92646	0.0540471	0.502029	0	5.3514	0	5.3901	Non-sig.
PF3D7_API06700	N/A	2.68082	4.96864	2.99185	1.66073	0.0967682	0.648959	0	10.7233	0	0	Non-sig.
PF3D7_0901600	N/A	2.41571	4.81834	2.67405	1.80189	0.0715626	0.581338	0	5.34815	0	4.31471	Non-sig.
PF3D7_0412400	VAR	324.643	4.6761	0.673382	6.94421	3.80588e-12	1.83305e-09	42.1633	549.153	7.39344	699.861	Sig. genes
PF3D7_1400500	RIF	2.14622	4.64775	2.79076	1.66541	0.095831	0.647728	0	5.34996	0	3.23493	Non-sig.
PF3D7_0631900	N/A	163.529	4.12067	0.666641	6.18124	6.35982e-10	1.98202e-07	6.27672	362.226	28.7163	256.895	Sig. genes
PF3D7_0413100	VAR	71.2906	4.06451	0.90283	4.50196	6.73292e-06	0.000758958	0	162.987	15.6036	106.572	Sig. genes
PF3D7_0425200	N/A	143.66	4.02169	0.584223	6.88383	5.82648e-12	2.37451e-09	23.0781	285.689	10.6704	255.203	Sig. genes
PF3D7_0201300	N/A	4.03293	3.98319	2.18871	1.81988	0.0687769	0.573675	1.04571	9.66907	0	5.41693	Non-sig.
PF3D7_0712900	VAR	197.609	3.96568	0.513562	7.72191	1.14603e-14	8.6738e-12	26.3481	347.526	21.3583	395.205	Sig. genes
PF3D7_0425100	N/A	64.4411	3.85635	0.782927	4.92556	8.41203e-07	0.000120451	14.6314	138.693	2.46102	101.979	Sig. genes
PF3D7_1479000	ACS1a	484.348	3.85116	0.45234	8.51387	1.68229e-17	4.2116e-14	67.382	973.138	58.3141	838.559	Sig. genes
PF3D7_0632400	RIF	3.48929	3.75059	2.29942	1.6311	0.102869	0.660029	1.04794	9.66441	0	3.24481	Non-sig.
PF3D7_1148200	N/A	747.805	3.71837	0.45094	8.24583	1.64016e-16	1.73791e-13	117.201	1188.37	94.2194	1591.43	Sig. genes
PF3D7_1370500	N/A	959.806	3.63665	0.501276	7.25478	4.02311e-13	2.66431e-10	194.491	1633.15	91.8068	1919.78	Sig. genes
PF3D7_0935600	GIG	3296.13	3.49947	0.513014	6.8214	9.01583e-12	3.41185e-09	758.026	6160.75	313.745	5951.98	Sig. genes
PF3D7_1372700	RIF	2.95494	3.48608	2.3789	1.46542	0.142806	0.740653	1.04724	6.44384	0	4.3287	Non-sig.
PF3D7_1479200	N/A	373.607	3.45243	0.688661	5.01325	5.35175e-07	8.46744e-05	107.673	742.87	18.0482	625.836	Sig. genes
PF3D7_0202200	PTP1	368.897	3.44539	0.487182	7.07207	1.52636e-12	8.98516e-10	76.8447	610.52	47.6354	740.587	Sig. genes
PF3D7_0631800	RIF	2.62687	3.41748	2.4587	1.38996	0.164542	0.772842	0	4.28774	0.818669	5.40108	Non-sig.
PF3D7_0102200	RESA	27786.9	3.38211	0.758001	4.46188	8.12439e-06	0.00086224	8832.88	49243.1	895.385	52176.2	Sig. genes
PF3D7_0712600	VAR	154.697	3.35053	0.538382	6.22333	4.86701e-10	1.61159e-07	31.618	232.756	23.8227	330.591	Sig. genes
PF3D7_1000400	RIF	2.68794	3.33149	2.44345	1.36344	0.172745	0.783159	1.04781	4.29541	0	5.40856	Non-sig.
PF3D7_1040000	RIF	2.68421	3.32912	2.45681	1.35506	0.1754	0.787445	1.04752	6.44348	0	3.24583	Non-sig.
PF3D7_0200700	RIF	2.68276	3.32788	2.48658	1.33834	0.180787	0.796993	1.04656	7.51909	0	2.1654	Non-sig.
PF3D7_0702000	N/A	827.79	3.32578	0.729984	4.55596	5.21472e-06	0.000613947	267.246	1683.72	33.6704	1326.52	Sig. genes
PF3D7_0829800	N/A	2864	3.22872	0.469006	6.88417	5.81245e-12	2.37451e-09	388.355	4811.47	715.327	5540.86	Sig. genes
PF3D7_0712800	VAR	67.6344	3.19344	0.625506	5.10537	3.30146e-07	6.23795e-05	12.6473	130.858	13.9651	113.068	Sig. genes
PF3D7_0831800	HRP2	966.039	3.19215	0.459575	6.94589	3.7609e-12	1.83305e-09	143.22	1782	237.372	1701.56	Sig. genes
PF3D7_0702300	STARP	312.402	3.18044	0.665818	4.77674	1.78161e-06	0.000242025	104.251	538.577	20.5338	586.247	Sig. genes
PF3D7_0711700	VAR	120.406	3.11029	0.657083	4.73348	2.20699e-06	0.000285186	38.9955	173.762	11.5006	257.366	Sig. genes
PF3D7_0412900	VAR	131.212	3.09499	0.55789	5.54767	2.89501e-08	6.97172e-06	34.7812	263.858	20.537	205.67	Sig. genes
PF3D7_0900600	RIF	8.54089	2.97407	1.38338	2.14986	0.031566	0.397237	3.14433	13.9656	0.820674	16.2329	Non-sig.
PF3D7_0401200	RIF	2.14714	2.95944	2.6218	1.12878	0.258991	0.850307	1.04771	4.29549	0	3.24536	Non-sig.
PF3D7_0221700	N/A	269.1	2.92073	0.835675	3.49506	0.000473951	0.0226216	117.877	582.653	8.21274	367.659	Sig. genes
PF3D7_1200700	ACS7	2200.69	2.90952	0.597115	4.87262	1.10128e-06	0.000153542	818.616	3753.43	216.034	4014.67	Sig. genes
PF3D7_0412700	VAR	128.013	2.90233	0.579171	5.01117	5.40997e-07	8.46744e-05	41.1112	254.194	19.716	197.029	Sig. genes
PF3D7_0935900	REX1	1819.54	2.86271	0.712501	4.01783	5.87368e-05	0.00426284	774.334	3031.53	105.963	3366.33	Sig. genes
PF3D7_0207300	SERA8	85.6024	2.83028	0.572841	4.94079	7.78078e-07	0.000117779	19.9791	148.115	22.1709	152.145	Sig. genes
PF3D7_1352900	N/A	225.335	2.82814	0.555346	5.09258	3.53225e-07	6.23795e-05	78.9441	372.328	32.8516	417.214	Sig. genes
PF3D7_0315200	CTRP	472.75	2.77332	0.585596	4.73589	2.18097e-06	0.000285186	184.43	724.019	57.5027	925.047	Sig. genes
PF3D7_1401100	N/A	1616.08	2.75678	0.414466	6.65141	2.90301e-11	1.02534e-08	446.471	2873.16	386.854	2757.83	Sig. genes
PF3D7_0301100	N/A	1.88095	2.73983	2.73636	1.00127	0.316697	0.88586	1.04339	3.22455	0	3.25585	Non-sig.
PF3D7_1479700	RIF	1.88302	2.73366	2.80185	0.975664	0.329231	0.889092	1.04724	1.07397	0	5.41087	Non-sig.
PF3D7_0424800	N/A	67.3482	2.72979	0.727331	3.75315	0.000174623	0.0105131	28.3311	138.538	7.38755	95.1364	Sig. genes
PF3D7_1407700	N/A	44.5079	2.70592	0.820468	3.29802	0.000973677	0.0396811	19.9286	94.5171	4.1039	59.4819	Sig. genes
PF3D7_1221400	IMC1h	230.615	2.69702	0.471726	5.71734	1.08203e-08	2.86629e-06	59.9672	418.527	63.2337	380.732	Sig. genes
PF3D7_0408800	N/A	8.74701	2.68177	1.31111	2.04542	0.0408131	0.451415	3.13959	16.121	1.64104	14.0864	Non-sig.
PF3D7_0801300	WARP	148.67	2.67899	0.684665	3.91285	9.12143e-05	0.00623873	66.9195	269.823	13.9469	243.992	Sig. genes
PF3D7_0632000	RIF	3.4293	2.67394	1.98926	1.34418	0.178889	0.793098	1.04818	7.51981	0.820683	4.32854	Non-sig.
PF3D7_1201300	LSAP1	8.54706	2.66654	1.3259	2.01112	0.0443129	0.472374	3.07993	17.3549	1.62952	12.1239	Non-sig.
PF3D7_0701900	N/A	2660.77	2.63355	0.838882	3.13936	0.0016932	0.060612	1394.64	4462.74	82.9608	4702.74	Non-sig.
PF3D7_1115800	N/A	3664.66	2.63131	0.600426	4.38241	1.17372e-05	0.00119584	1620.52	6523.13	417.242	6097.76	Sig. genes
PF3D7_0902500	FIKK9.6	666.287	2.61437	0.450921	5.79786	6.71676e-09	1.87292e-06	224.226	1166.31	150.299	1124.32	Sig. genes
PF3D7_1243300	N/A	27.0243	2.60604	0.87743	2.97008	0.00297721	0.0906508	11.4156	57.7728	4.05845	34.8504	Non-sig.
PF3D7_0301800	N/A	1186.04	2.59485	0.503477	5.15386	2.55183e-07	5.40784e-05	460.836	2241.75	213.519	1828.03	Sig. genes
PF3D7_1401400	ETRAMP14	3110.53	2.56885	0.502352	5.11365	3.15997e-07	6.20056e-05	1247.44	5330.67	547.729	5316.3	Sig. genes
PF3D7_1479800	RIF	3.16553	2.53935	2.03533	1.24763	0.212165	0.83017	1.04756	4.29774	0.820598	6.49622	Non-sig.
PF3D7_0700500	RIF	3.16307	2.5379	2.03035	1.24998	0.211306	0.827687	1.04788	5.37172	0.820643	5.41203	Non-sig.
PF3D7_0500400	RIF	6.31347	2.53332	1.55593	1.62817	0.103489	0.661524	2.09652	17.1877	1.64139	4.32822	Non-sig.
PF3D7_1002100	PTP5	2209.43	2.51408	0.429305	5.85617	4.73665e-09	1.39415e-06	771.667	3710.25	545.351	3810.46	Sig. genes
PF3D7_1148900	N/A	120.348	2.4832	0.580707	4.27617	1.90132e-05	0.00170065	50.469	195.345	22.9917	212.588	Sig. genes
PF3D7_1149600	N/A	2033.24	2.48103	0.547533	4.53128	5.86271e-06	0.000675231	918.255	3414.92	317.863	3481.91	Sig. genes
PF3D7_0501300	SBP1	1674.19	2.47622	0.539387	4.5908	4.4155e-06	0.000531667	747.329	2989.37	273.489	2686.59	Sig. genes
PF3D7_1149200	RESA3	21673.4	2.45237	0.731789	3.3512	0.000804615	0.0352302	11953.5	33672.4	1439.93	39627.9	Sig. genes
PF3D7_1479100	N/A	89.393	2.44787	0.741059	3.30321	0.000955843	0.0392563	46.8294	179.758	9.0176	121.967	Sig. genes
PF3D7_0420700	VAR	34.1347	2.44237	1.16434	2.09765	0.035936	0.425927	14.7547	3.21784	6.57175	111.995	Non-sig.
PF3D7_1404800	N/A	2671.09	2.44211	0.46027	5.30581	1.12175e-07	2.58393e-05	1036.71	3920.76	624.282	5102.59	Sig. genes
PF3D7_0108500	N/A	3058.68	2.44088	0.664139	3.67526	0.000237606	0.0125884	1607.79	5764.7	295.68	4566.56	Sig. genes
PF3D7_0424600	N/A	5168.9	2.4364	0.436996	5.57534	2.47051e-08	6.23274e-06	1954.69	8994.56	1269.84	8456.52	Sig. genes
PF3D7_0223300	N/A	3.21746	2.42488	2.14847	1.12865	0.259044	0.850307	2.09791	5.36803	0	5.40388	Non-sig.
PF3D7_1312450	ARA1	2.9027	2.40053	2.08904	1.14911	0.250511	0.849429	1.05091	4.38341	0.808854	5.36764	Non-sig.
PF3D7_1300200	RIF	29.8243	2.38967	0.783663	3.04936	0.00229327	0.0749984	8.3813	56.9435	10.668	43.3044	Non-sig.
PF3D7_0900900	N/A	2.88969	2.38517	2.13491	1.11722	0.2639	0.851449	1.046	7.52422	0.820454	2.1681	Non-sig.
PF3D7_0112100	PIMMS1	24.8944	2.37067	0.84752	2.79719	0.00515498	0.12795	6.20601	49.6013	9.8261	33.9442	Non-sig.
PF3D7_0605900	N/A	942.656	2.36043	0.479147	4.92631	8.37956e-07	0.000120451	223.17	1343.35	390.941	1813.16	Sig. genes
PF3D7_0425400	N/A	7.46541	2.35768	1.42269	1.65721	0.097478	0.650426	4.1696	12.911	0.819993	11.9611	Non-sig.
PF3D7_0324300	EPF4	188.982	2.35275	0.601547	3.91117	9.185e-05	0.00623873	88.9381	404.122	35.2813	227.588	Sig. genes
PF3D7_1029700	N/A	41.4947	2.34574	0.695823	3.37117	0.000748498	0.0333239	11.5719	66.5362	15.603	72.2678	Sig. genes
PF3D7_0506400	N/A	2.96271	2.31497	2.21342	1.04588	0.295617	0.871916	2.04778	5.40197	0	4.40111	Non-sig.
PF3D7_0901500	RIF	36.9912	2.29436	0.72512	3.16411	0.0015556	0.0568383	13.6249	70.9032	11.4894	51.9474	Non-sig.
PF3D7_1401000	GBPH	6.48088	2.28765	1.47549	1.55044	0.121036	0.703126	1.04626	9.67331	3.28194	11.922	Non-sig.
PF3D7_0805200	GAMER	2003.94	2.26621	0.667921	3.39293	0.000691488	0.0311308	1170.85	3524.61	209.276	3111.04	Sig. genes
PF3D7_1150400	VAR	57.6293	2.25716	0.774894	2.91286	0.00358134	0.100925	33.735	91.1646	6.57209	99.0457	Non-sig.
PF3D7_0601000	EPF4	66.213	2.25501	2.80041	0.805242	0.42068	0.9097	0	45.0186	45.8229	174.01	Non-sig.
PF3D7_0201400	N/A	4.2973	2.23924	1.90975	1.17253	0.240983	0.841854	3.09524	8.61941	0	5.47453	Non-sig.
PF3D7_1040900	RIF	2.62519	2.21748	2.15747	1.02782	0.304036	0.875687	1.0464	4.29909	0.820504	4.33476	Non-sig.
PF3D7_1040400	RIF	2.62408	2.21553	2.15774	1.02678	0.304524	0.87588	1.04766	4.29762	0.820612	4.33044	Non-sig.
PF3D7_0222600	RIF	2.62365	2.21476	2.15785	1.02637	0.304717	0.875957	1.04813	4.29709	0.820677	4.3287	Non-sig.
PF3D7_0631500	EPF3	11.162	2.20962	1.17757	1.87642	0.0605981	0.533304	2.08465	13.9872	5.73988	22.8363	Non-sig.
PF3D7_0730800	N/A	3903.99	2.20295	0.588254	3.74491	0.000180462	0.0105478	2185.12	6690.16	602.003	6138.69	Sig. genes
PF3D7_0702600	N/A	12.6508	2.19422	1.33707	1.64107	0.100782	0.656527	9.26083	18.4305	0	22.9119	Non-sig.
PF3D7_1102700	ETRAMP11.1	5302.53	2.19406	0.572	3.83578	0.000125169	0.00780169	2921.71	9348.03	882.817	8057.56	Sig. genes
PF3D7_0402100	N/A	4354.07	2.18219	0.489576	4.45729	8.30016e-06	0.00086224	2138.37	6896.57	1006.86	7374.46	Sig. genes
PF3D7_1100500	RIF	20.0614	2.17579	0.90501	2.40416	0.0162096	0.273498	6.28142	39.7611	8.2057	25.9975	Non-sig.
PF3D7_0731500	EBA175	60364	2.17062	0.422827	5.13359	2.8426e-07	5.79234e-05	24181.2	85027.8	19702.7	112544	Sig. genes
PF3D7_0202500	ETRAMP2	10880.5	2.15942	0.525496	4.10931	3.9685e-05	0.00300359	5702.91	19971.4	2258.04	15589.7	Sig. genes
PF3D7_1201200	N/A	2396.51	2.15116	0.410652	5.2384	1.61978e-07	3.57567e-05	838.232	4145.53	923.201	3679.09	Sig. genes
PF3D7_0402900	N/A	89.8923	2.14527	0.572476	3.74736	0.000178708	0.0105478	37.7243	171.894	28.7226	121.228	Sig. genes
PF3D7_0302200	CLAG3.2	2772.12	2.14143	0.517976	4.13423	3.56144e-05	0.00279136	617.378	3783.48	1430.91	5256.73	Sig. genes
PF3D7_0219700	GEXP20	194.737	2.13694	0.499102	4.28158	1.85571e-05	0.00170065	87.14	332.869	57.4643	301.476	Sig. genes
PF3D7_0100400	RIF	41.5906	2.13608	0.74115	2.88212	0.00395012	0.107875	8.38575	71.9745	22.1586	63.8436	Non-sig.
PF3D7_0814500	N/A	525.611	2.13529	0.459103	4.65101	3.30313e-06	0.000406977	231.652	769.259	158.519	943.015	Sig. genes
PF3D7_0102700	MaTrA	340.976	2.13017	0.504278	4.2242	2.39794e-05	0.00202067	167.066	591.513	87.0298	518.294	Sig. genes
PF3D7_1478800	N/A	328.849	2.11102	0.446802	4.72473	2.30421e-06	0.000290659	120.784	551.857	126.43	516.326	Sig. genes
PF3D7_1353200	MAHRP2	155.248	2.11006	0.520992	4.05009	5.11978e-05	0.00376731	44.1923	252.18	72.2688	252.353	Sig. genes
PF3D7_0925100	N/A	51.2423	2.10457	0.65654	3.20555	0.00134807	0.050985	24.0951	81.656	14.7709	84.4472	Non-sig.
PF3D7_1249700	N/A	90.711	2.09463	0.6426	3.25961	0.00111564	0.0444411	49.512	113.711	19.7138	179.907	Sig. genes
PF3D7_1101100	RIF	14.0391	2.09027	1.07878	1.93763	0.0526685	0.501937	8.3815	20.4136	2.46185	24.8995	Non-sig.
PF3D7_1218500	DRPC	2143.97	2.07648	0.414441	5.01032	5.43399e-07	8.46744e-05	801.607	3134.64	841.93	3797.72	Sig. genes
PF3D7_0712300	VAR	121.741	2.07102	0.516284	4.01141	6.03581e-05	0.0043191	48.482	207.012	45.1812	186.29	Sig. genes
PF3D7_0401900	ACS6	139.19	2.06082	0.776524	2.6539	0.0079567	0.169296	95.8136	178.102	12.32	270.526	Non-sig.
PF3D7_0900200	RIF	19.0238	2.05937	0.941183	2.18806	0.0286651	0.377781	7.33812	41.8947	7.38631	19.4763	Non-sig.
PF3D7_0215300	ACS8	354.165	2.04952	0.478985	4.27889	1.87826e-05	0.00170065	171.717	556.75	104.319	583.873	Sig. genes
PF3D7_0201700	N/A	392.717	2.03531	0.49247	4.13286	3.58272e-05	0.00279136	200.113	605.065	108.422	657.27	Sig. genes
PF3D7_0324400	RIF	4.70683	2.02123	1.64094	1.23175	0.218042	0.835279	2.09538	8.59519	1.64123	6.49552	Non-sig.
PF3D7_0702200	LPL20	2826.07	2.01254	0.56649	3.55264	0.000381382	0.0187089	1713.56	4469.35	532.25	4589.11	Sig. genes
PF3D7_1255200	VAR	334.088	2.00602	0.462645	4.33598	1.4511e-05	0.00145055	123.313	613.527	142.937	456.573	Sig. genes
PF3D7_1350600	N/A	99.8833	2.00497	0.535921	3.74117	0.000183163	0.0105478	38.6374	153.779	41.0121	166.105	Sig. genes
PF3D7_1002000	N/A	47.5696	1.99359	0.841277	2.36972	0.0178013	0.291986	33.6528	81.5679	4.92697	70.1306	Non-sig.
PF3D7_0814600	PIMMS22	125.133	1.99114	0.510532	3.90013	9.61402e-05	0.00644748	51.3833	199.787	49.2449	200.116	Sig. genes
PF3D7_0201200	RIF	10.4829	1.98342	1.16223	1.70657	0.0879016	0.629141	5.23929	19.3383	3.28256	14.0716	Non-sig.
PF3D7_0623800	TKL4	5944.59	1.96829	0.537938	3.65896	0.000253244	0.013284	3478.32	7608.21	1362.1	11329.7	Sig. genes
PF3D7_1312500	N/A	1202.13	1.96688	0.55479	3.54527	0.000392211	0.0190636	727.141	2131.13	252.945	1697.3	Sig. genes
PF3D7_0401400	RIF	4.76006	1.96084	1.69639	1.15589	0.247726	0.847306	3.14089	10.7461	0.820578	4.3327	Non-sig.
PF3D7_0830500	TryThrA	4094.16	1.95239	0.766912	2.54578	0.0109034	0.212376	3066.68	6708.47	296.512	6304.96	Non-sig.
PF3D7_0221800	N/A	26.1383	1.94452	0.808424	2.40532	0.0161582	0.273498	12.6166	35.4202	9.03238	47.4839	Non-sig.
PF3D7_0900100	VAR	524.614	1.94413	0.45403	4.28194	1.85274e-05	0.00170065	246.626	944.96	186.475	720.394	Sig. genes
PF3D7_1016700	N/A	755.815	1.94275	0.484675	4.00836	6.11425e-05	0.0043191	407.715	1093.1	216.854	1305.58	Sig. genes
PF3D7_0501400	FIRA	2513.8	1.94157	0.663277	2.92723	0.00341995	0.0979399	1753.93	3600.63	323.666	4376.96	Non-sig.
PF3D7_1416500	GDH1	909.765	1.93621	0.434179	4.45948	8.21605e-06	0.00086224	433.138	1370.68	321.056	1514.19	Sig. genes
PF3D7_0712400	VAR	31.1722	1.91734	0.839719	2.28332	0.0224118	0.329827	5.2693	48.2682	20.5366	50.6148	Non-sig.
PF3D7_1416600	N/A	801.37	1.9041	0.575238	3.31011	0.000932587	0.0392131	511.329	1076.8	165.126	1452.23	Sig. genes
PF3D7_0707500	N/A	1532.83	1.9024	0.450937	4.21877	2.45637e-05	0.00203342	766.126	2036.94	528.197	2800.07	Sig. genes
PF3D7_0413300	RIF	6.52731	1.87781	1.41058	1.33123	0.183113	0.800523	3.14284	8.59537	2.46182	11.9092	Non-sig.
PF3D7_0828800	GAMA	4593.01	1.87476	0.419752	4.46635	7.95662e-06	0.00086224	2225.58	6722.13	1710.94	7713.39	Sig. genes
PF3D7_0700100	VAR	44.2343	1.87067	0.738421	2.53334	0.0112981	0.21637	28.457	72.9366	9.85773	65.6858	Non-sig.
PF3D7_0219900	N/A	601.525	1.8639	0.456441	4.08354	4.4354e-05	0.00330968	315.322	915.633	203.629	971.516	Sig. genes
PF3D7_1355200	N/A	65.5038	1.86243	0.608992	3.05822	0.00222653	0.073726	33.6993	113.722	22.9981	91.5962	Non-sig.
PF3D7_0320400	Cap380	323.461	1.86049	0.45173	4.11859	3.81196e-05	0.00292692	133.885	462.259	145.407	552.291	Sig. genes
PF3D7_0407600	N/A	83.7815	1.85596	0.57003	3.2559	0.00113034	0.0446906	43.1767	125.523	29.5689	136.857	Sig. genes
PF3D7_0223400	RIF	23.4121	1.85327	0.829439	2.23437	0.0254586	0.35968	10.469	40.8358	9.84684	32.4969	Non-sig.
PF3D7_0701100	RIF	5.89047	1.85173	1.69265	1.09399	0.27396	0.85619	5.23263	9.66746	0	8.66179	Non-sig.
PF3D7_1147000	SLARP	764.524	1.84635	0.437136	4.22374	2.40284e-05	0.00202067	373.179	1076.83	292.456	1315.63	Sig. genes
PF3D7_1213400	N/A	85.7857	1.84468	0.600294	3.07296	0.0021195	0.0716432	50.4412	133.113	24.6316	134.957	Non-sig.
PF3D7_0632800	VAR	11.6943	1.84403	1.16021	1.5894	0.11197	0.684062	5.26972	8.58083	4.92885	27.9977	Non-sig.
PF3D7_0731200	N/A	619.239	1.84075	0.426496	4.31598	1.58897e-05	0.00155895	259.685	923.077	280.824	1013.37	Sig. genes
PF3D7_1125800	N/A	11658.9	1.83873	0.49986	3.67849	0.000234623	0.0125559	7069.63	19009.1	3120.2	17436.7	Sig. genes
PF3D7_0101000	RIF	3.09761	1.83833	1.96229	0.936831	0.348845	0.893036	1.04791	5.37168	1.64129	4.32954	Non-sig.
PF3D7_0200500	RIF	3.09734	1.83793	1.96234	0.936603	0.348963	0.893036	1.04818	5.37129	1.64137	4.32854	Non-sig.
PF3D7_1240100	ETRAMP12	1207.15	1.83606	0.624644	2.93937	0.00328877	0.0957356	858.451	1966.3	198.648	1805.2	Non-sig.
PF3D7_0632100	RIF	3.4811	1.82928	2.05379	0.890686	0.373098	0.896544	3.13901	5.37101	0	5.4144	Non-sig.
PF3D7_0731000	N/A	576.186	1.82412	0.583078	3.12844	0.00175737	0.0614699	389.9	914.592	118.233	882.019	Non-sig.
PF3D7_1240400	VAR	814.503	1.82043	0.437769	4.15842	3.20456e-05	0.00257239	403.702	1409.36	315.452	1129.5	Sig. genes
PF3D7_0732500	RIF	8.33401	1.79689	1.26413	1.42144	0.155188	0.758424	4.19288	15.0395	3.28276	10.8209	Non-sig.
PF3D7_0408600	SIAP1	207.439	1.79388	0.483677	3.70883	0.000208216	0.0115827	77.8956	311.163	107.59	333.109	Sig. genes
PF3D7_1479400	RIF	2.08275	1.79222	2.64317	0.678059	0.497735	0.931703	1.05	6.45874	0.822273	0	Non-sig.
PF3D7_0937600	VAR	2.08518	1.79163	2.64251	0.678004	0.497769	0.931703	1.0534	0	0.8215	6.46583	Non-sig.
PF3D7_0502400	MSP8	709.077	1.78415	0.539539	3.3068	0.000943685	0.0392563	463.035	1112.76	175.749	1084.76	Sig. genes
PF3D7_1102800	ETRAMP11.2	19973	1.78195	0.678124	2.62777	0.00859476	0.179272	15449.3	32199.8	2549.48	29693.7	Non-sig.
PF3D7_0324100	MC-2TM	70.7482	1.77316	0.594827	2.98097	0.00287338	0.0885096	38.815	113.845	25.445	104.888	Non-sig.
PF3D7_0718300	CRMP2	89.4062	1.7687	0.576391	3.06858	0.00215077	0.0721188	48.4868	113.692	32.8596	162.586	Non-sig.
PF3D7_0625400	N/A	1119.99	1.76445	0.455611	3.87272	0.000107625	0.00695364	613.435	1486.25	405.691	1974.6	Sig. genes
PF3D7_0424500	FIKK4.1	1109.01	1.75892	0.542976	3.23941	0.00119777	0.0463197	740.468	1582.36	271.879	1841.32	Sig. genes
PF3D7_0927200	N/A	1086.5	1.75408	0.454741	3.85731	0.000114641	0.00729089	612.243	1548.91	381.975	1802.88	Sig. genes
PF3D7_1105600	PTEX88	3623.12	1.75172	0.459007	3.81632	0.000135455	0.00834468	1230.51	4971.01	2087.22	6203.74	Sig. genes
PF3D7_1039800	EPF3	28.1499	1.7503	1.19591	1.46358	0.14331	0.740738	26.041	35.4825	0	51.0761	Non-sig.
PF3D7_0609500	N/A	64.4565	1.7498	0.625384	2.79795	0.00514278	0.12795	21.0566	90.1256	37.7809	108.863	Non-sig.
PF3D7_0501100	HSP40	2784.02	1.74191	0.409353	4.25528	2.0879e-05	0.00181339	1194.89	4436.15	1368.06	4136.98	Sig. genes
PF3D7_0800400	RIF	15.0595	1.74064	0.99403	1.75109	0.0799305	0.605149	7.32894	29.0142	6.56465	17.3304	Non-sig.
PF3D7_0315900	N/A	4.92036	1.72871	1.58438	1.0911	0.275231	0.858023	2.0901	6.45093	2.461	8.67943	Non-sig.
PF3D7_1026500	N/A	315.578	1.72711	0.480825	3.59197	0.000328186	0.0165593	181.742	479.261	111.451	489.858	Sig. genes
PF3D7_1219700	RKIP	37.4179	1.72487	0.728876	2.36649	0.0179579	0.292741	21.8082	68.928	13.1118	45.8237	Non-sig.
PF3D7_1216600	CelTOS	91.5889	1.72368	0.793767	2.17152	0.029892	0.388156	75.7316	149.747	9.83206	131.045	Non-sig.
PF3D7_1114200	N/A	830.169	1.7219	0.436721	3.94279	8.05377e-05	0.00561432	410.424	1084.86	362.176	1463.22	Sig. genes
PF3D7_0411700	N/A	2.14632	1.7139	2.49012	0.688279	0.491277	0.931703	2.0554	3.23548	0	3.29438	Non-sig.
PF3D7_0202100	LSAP2	7033.35	1.70503	0.460212	3.70487	0.000211496	0.0115827	4229.56	11437.1	2374.48	10092.3	Sig. genes
PF3D7_1455300	N/A	4332.11	1.68128	0.436099	3.85528	0.000115597	0.00729089	2462.48	6084.95	1656.72	7124.27	Sig. genes
PF3D7_1000500	RIF	25.7544	1.67535	0.855585	1.95814	0.0502138	0.495429	6.28892	44.0449	18.055	34.629	Non-sig.
PF3D7_0600500	RIF	2.13861	1.67347	2.5076	0.667358	0.504543	0.931703	2.09566	4.29539	0	2.16339	Non-sig.
PF3D7_1226100	HAD3	404.715	1.66902	0.444361	3.75601	0.000172642	0.0105131	189.341	682.55	197.908	549.063	Sig. genes
PF3D7_0911100	N/A	20608.1	1.65338	0.468568	3.52857	0.000417806	0.0201231	13053.5	31258.9	6830.94	31289.2	Sig. genes
PF3D7_1345100	TRX2	396.804	1.65279	0.460919	3.58586	0.000335965	0.0167919	224.913	550.328	158.35	653.627	Sig. genes
PF3D7_1427100	N/A	1175.34	1.64261	0.541013	3.03618	0.00239597	0.0761025	835.477	1757.1	305.569	1803.2	Non-sig.
PF3D7_0424900	N/A	357.04	1.64081	0.449672	3.6489	0.000263369	0.0136797	177.671	602.155	169.15	479.185	Sig. genes
PF3D7_1422900	N/A	206.327	1.6379	0.667036	2.45549	0.0140695	0.251824	165.089	328.429	36.1304	295.66	Non-sig.
PF3D7_0700200	RIF	13.4886	1.63655	1.08014	1.51513	0.12974	0.718122	3.14034	24.7172	9.84667	16.2501	Non-sig.
PF3D7_0931600	N/A	11.8153	1.63425	1.1202	1.45889	0.144596	0.741312	8.34959	21.5108	3.28068	14.1201	Non-sig.
PF3D7_0917200	N/A	12.5071	1.63355	1.0586	1.54313	0.1228	0.707939	7.32769	17.1944	4.92336	20.5829	Non-sig.
PF3D7_0818600	PBLP	888.089	1.63291	0.421478	3.87425	0.000106952	0.00695364	440.081	1452.64	426.088	1233.54	Sig. genes
PF3D7_0323400	RIPR	15444.3	1.6289	0.418879	3.8887	0.000100781	0.00667421	6405.25	23923	8688.66	22760.1	Sig. genes
PF3D7_0600600	VAR	5.71072	1.62516	1.47662	1.10059	0.271073	0.855633	3.14824	9.66513	2.46256	7.56694	Non-sig.
PF3D7_0304600	CSP	254.828	1.6246	0.51218	3.17193	0.00151431	0.0557141	162.986	417.513	87.0413	351.771	Non-sig.
PF3D7_0424700	FIKK4.2	688.753	1.61267	0.475154	3.394	0.000688794	0.0311308	427.922	909.556	251.373	1166.16	Sig. genes
PF3D7_0532900	RIF	3.95432	1.61164	1.78949	0.900613	0.367794	0.89616	3.13988	7.52292	0.820537	4.33394	Non-sig.
PF3D7_1353100	N/A	200.01	1.60018	0.51683	3.09614	0.00196056	0.0674483	79.9273	236.116	118.248	365.75	Non-sig.
PF3D7_0400900	RIF	3.57226	1.59899	1.83804	0.869938	0.384334	0.902929	1.04696	6.44766	2.46173	4.3327	Non-sig.
PF3D7_0827700	N/A	11.862	1.59734	1.15076	1.38807	0.165114	0.772842	9.47285	13.9491	2.46385	21.5624	Non-sig.
PF3D7_0605700	N/A	242.281	1.58359	0.5372	2.94786	0.0031998	0.0947068	164.123	417.125	78.7557	309.122	Non-sig.
PF3D7_0926600	N/A	231.461	1.57965	0.475791	3.32004	0.000900046	0.0384552	133.771	329.344	98.5667	364.163	Sig. genes
PF3D7_0613600	N/A	3709.13	1.57871	0.476851	3.3107	0.000930615	0.0392131	1255.66	5826.15	2465.02	5289.69	Sig. genes
PF3D7_0814700	N/A	74.9868	1.57163	0.727338	2.16079	0.0307113	0.390122	61.9685	107.364	13.9566	116.657	Non-sig.
PF3D7_1373400	RIF	9.70779	1.56846	1.1893	1.3188	0.187235	0.801915	3.14497	12.8906	6.56563	16.23	Non-sig.
PF3D7_1370900	N/A	2603.9	1.56743	0.766234	2.04563	0.0407928	0.451415	2393.78	4074.39	234.413	3713.03	Non-sig.
PF3D7_1400300	RIF	32.4221	1.5607	0.764004	2.04279	0.0410728	0.452398	10.4751	50.4992	22.156	46.5584	Non-sig.
PF3D7_0600700	RIF	6.89032	1.5569	1.50044	1.03763	0.299441	0.873589	6.28613	15.0416	0.820616	5.41293	Non-sig.
PF3D7_0424200	RH4	6237.08	1.55673	0.748492	2.07982	0.037542	0.43374	5710.23	8938.49	619.371	9680.25	Non-sig.
PF3D7_0936300	REX3	223.828	1.5567	0.556688	2.79636	0.00516823	0.12795	161.082	358.357	66.5271	309.346	Non-sig.
PF3D7_0502500	N/A	12.614	1.53479	1.13561	1.35151	0.176531	0.789249	2.10199	18.2486	10.6739	19.4316	Non-sig.
PF3D7_0936000	REX2	252.462	1.52943	0.487087	3.13995	0.00168976	0.060612	159.966	380.93	100.194	368.757	Non-sig.
PF3D7_0909200	POFUT2	48.5809	1.52729	0.642693	2.37638	0.0174832	0.288555	22.0458	68.7227	27.9109	75.6443	Non-sig.
PF3D7_1351700	IMC1f	23806.5	1.52282	0.408041	3.73202	0.00018995	0.0107059	11083.2	34607.3	13500.5	36035.1	Sig. genes
PF3D7_1205500	N/A	7989.34	1.51768	0.443324	3.42341	0.000618396	0.0284892	3345.28	10126.4	4926.4	13559.3	Sig. genes
PF3D7_0600200	VAR	10.1884	1.51372	1.16561	1.29865	0.194064	0.812677	7.37913	15.0156	3.28602	15.0729	Non-sig.
PF3D7_1418500	N/A	14.2314	1.51353	4.58217	0.330309	0.741166	0.989549	0	42.175	14.7507	0	Non-sig.
PF3D7_1254600	N/A	4.38122	1.50602	1.66723	0.903308	0.366362	0.895674	2.09216	4.29947	2.46139	8.67185	Non-sig.
PF3D7_1404300	SOAP	32.6169	1.50175	0.723699	2.07511	0.0379765	0.43374	17.6775	48.4481	16.3935	47.9484	Non-sig.
PF3D7_0720300	N/A	37.792	1.49932	0.89329	1.67843	0.0932641	0.640258	34.9161	66.1909	4.88686	45.1741	Non-sig.
PF3D7_0307300	EB1	96.3256	1.49874	0.553604	2.70723	0.00678464	0.152957	59.8652	128.839	41.0486	155.549	Non-sig.
PF3D7_0805100	N/A	513.897	1.488	0.431469	3.44868	0.000563335	0.0264119	279.959	804.768	260.344	710.516	Sig. genes
PF3D7_1102200	ECIJP	106.427	1.47624	0.526435	2.80422	0.00504381	0.127248	52.5389	167.468	59.9361	145.764	Non-sig.
PF3D7_0723200	N/A	23.8611	1.47416	0.815509	1.80766	0.0706595	0.580416	14.6707	33.3044	10.6684	36.8011	Non-sig.
PF3D7_1040700	RIF	3.68676	1.47178	1.82444	0.806699	0.41984	0.909575	3.14466	5.37123	0.820689	5.41047	Non-sig.
PF3D7_0808200	PMX	10218.2	1.46827	0.427165	3.43723	0.000587697	0.0273125	6380.28	15866.6	4470.61	14155.3	Sig. genes
PF3D7_1430500	N/A	94.5536	1.46757	0.547392	2.68102	0.00733989	0.161356	41.9777	141.754	58.281	136.202	Non-sig.
PF3D7_1408300	N/A	23.7191	1.45887	0.813202	1.79398	0.0728165	0.583633	11.3501	36.692	13.9117	32.9225	Non-sig.
PF3D7_0410000	EVP1	4045.54	1.45779	0.407296	3.5792	0.000344652	0.0170651	2261.38	5593.56	2057.57	6269.67	Sig. genes
PF3D7_0932900	N/A	24.6362	1.45555	0.816391	1.7829	0.074602	0.591678	15.7541	41.8726	10.6726	30.2456	Non-sig.
PF3D7_0423900	N/A	334.38	1.44906	0.543612	2.66562	0.00768469	0.165269	254.862	521.525	104.175	456.956	Non-sig.
PF3D7_0414900	ARO	6107.42	1.44845	0.435363	3.32698	0.00087792	0.0378148	3949.15	9367.9	2602.25	8510.38	Sig. genes
PF3D7_0200400	N/A	3.29983	1.44791	1.93467	0.748399	0.454219	0.922033	1.04616	7.52391	2.46141	2.16783	Non-sig.
PF3D7_0800300	VAR	251.495	1.44705	0.458619	3.15523	0.00160369	0.0581944	140.218	390.394	129.8	345.569	Non-sig.
PF3D7_1371000	N/A	41.8277	1.44612	0.728014	1.98639	0.0469901	0.480527	12.6207	62.248	32.0257	60.4166	Non-sig.
PF3D7_0505300	N/A	548.239	1.44204	0.431809	3.33953	0.000839208	0.0364436	319.933	773.664	270.197	829.162	Sig. genes
PF3D7_1244500	PIMMS57	89.1734	1.44002	0.573852	2.50939	0.012094	0.226379	61.0229	127.702	35.3127	132.656	Non-sig.
PF3D7_1417000	IMC1l	46.9859	1.43428	0.687181	2.08719	0.036871	0.432174	34.5981	65.5254	16.4144	71.4056	Non-sig.
PF3D7_0831500	N/A	1835.71	1.43408	0.56069	2.5577	0.0105368	0.206755	1494.46	2889.11	489.537	2469.71	Non-sig.
PF3D7_1000100	VAR	1097	1.4146	0.432119	3.27363	0.00106175	0.042923	694.55	1626.07	502.742	1564.64	Sig. genes
PF3D7_0300500	RIF	1.87017	1.40774	2.63035	0.535191	0.592518	0.953228	2.09504	3.22174	0	2.16389	Non-sig.
PF3D7_1310400	N/A	1918.82	1.40698	0.569817	2.46917	0.0135426	0.245761	1603.73	2580.86	498.615	2992.07	Non-sig.
PF3D7_1342600	MyoA	31953.6	1.40655	0.43235	3.25326	0.00114087	0.0447729	21025.3	44217.2	13982.9	48588.8	Sig. genes
PF3D7_1100400	RIF	1.86809	1.4063	2.6791	0.524915	0.599642	0.956556	2.09267	4.29681	0	1.08288	Non-sig.
PF3D7_0617700	RIF	6.36402	1.4008	1.5066	0.929778	0.352486	0.893036	6.28213	7.52215	0.820585	10.8312	Non-sig.
PF3D7_1133400	AMA1	21789.2	1.40078	0.43515	3.21906	0.0012861	0.0490199	9482.45	33414.5	14458.5	29801.3	Sig. genes
PF3D7_1230100	TLAP1	307.44	1.40025	0.460955	3.03772	0.00238375	0.0761025	182.846	388.605	155.179	503.13	Non-sig.
PF3D7_0400400	VAR	45.231	1.40013	0.656331	2.13327	0.032903	0.406151	28.4658	63.2778	21.3596	67.8208	Non-sig.
PF3D7_1230700	SEC13	4197	1.39445	0.571414	2.44035	0.0146729	0.258263	1069.96	6178.49	3555.68	5983.87	Non-sig.
PF3D7_0112900	N/A	324.849	1.38703	0.508491	2.72774	0.00637699	0.148181	239.102	489.19	120.744	450.358	Non-sig.
PF3D7_0209500	N/A	905.023	1.37912	0.782279	1.76296	0.077908	0.603445	920.357	1469.69	85.3864	1144.66	Non-sig.
PF3D7_1370300	MAHRP1	121.839	1.37691	0.536281	2.56751	0.0102433	0.202496	63.1351	137.355	72.2695	214.598	Non-sig.
PF3D7_0500500	RIF	4.85466	1.3753	1.58243	0.869109	0.384788	0.902929	2.09266	5.37396	3.28198	8.67003	Non-sig.
PF3D7_1017500	ELC	4567.99	1.36879	0.438835	3.11915	0.00181376	0.0628059	3069.05	6018.67	2031.59	7152.63	Non-sig.
PF3D7_1131700	N/A	12.9055	1.3634	1.09444	1.24576	0.212854	0.831638	11.319	20.5282	3.26983	16.505	Non-sig.
PF3D7_1125700	N/A	9724.77	1.35997	0.616775	2.20497	0.0274563	0.369197	8817.86	15320.6	2088.6	12672.1	Non-sig.
PF3D7_0421700	N/A	132.818	1.35609	0.79871	1.69785	0.0895355	0.629813	134.885	180.205	14.7862	201.394	Non-sig.
PF3D7_0507400	SUB1-ProM	722.434	1.35123	0.431442	3.1319	0.00173677	0.0614699	357.04	1075.85	456.449	1000.4	Non-sig.
PF3D7_0611800	N/A	7992.45	1.34598	0.407248	3.30506	0.000949566	0.0392563	4366.94	10543.7	4658.86	12400.3	Sig. genes
PF3D7_1436300	PTEX150	8885.05	1.33679	0.642917	2.07926	0.0375933	0.43374	8280.45	9968.55	1799.88	15491.3	Non-sig.
PF3D7_1016000	N/A	2460.07	1.33545	0.416852	3.20366	0.00135691	0.050985	1563.44	3453.75	1229.52	3593.58	Non-sig.
PF3D7_1340900	PiT	3012.71	1.33528	0.472	2.82899	0.00466955	0.122472	1276.5	3493.88	2143.48	5136.97	Non-sig.
PF3D7_0318600	N/A	1576.61	1.33416	0.419742	3.17853	0.00148022	0.0548406	1001.81	2220.6	789.369	2294.67	Non-sig.
PF3D7_0620000	PIMMS43	89.7298	1.32633	0.643957	2.05966	0.0394308	0.442097	75.6154	144.946	27.0918	111.266	Non-sig.
PF3D7_0801900	LSD2	3003.65	1.32606	0.700935	1.89185	0.0585111	0.524547	2980.14	3707.4	446.105	4880.97	Non-sig.
PF3D7_1146100	N/A	153.216	1.32238	0.710358	1.86156	0.062665	0.545155	146.789	263.171	28.7255	174.177	Non-sig.
PF3D7_1224300	PABP1	24772.3	1.31752	0.408922	3.22194	0.00127328	0.0488827	12950.3	33237.8	15422.7	37478.6	Sig. genes
PF3D7_1318900	N/A	133.196	1.31458	0.574598	2.28783	0.0221476	0.32776	106.359	179.167	46.8172	200.441	Non-sig.
PF3D7_0524200	N/A	192.909	1.31297	0.50442	2.60293	0.00924301	0.188344	129.773	322.417	91.8988	227.546	Non-sig.
PF3D7_1328600	N/A	99.1056	1.31293	0.615372	2.13355	0.0328797	0.406151	79.6496	168.666	34.4678	113.639	Non-sig.
PF3D7_0628300	CEPT	15569.1	1.31197	0.478947	2.73929	0.00615719	0.14434	5907.06	22316.1	11973.5	22079.7	Non-sig.
PF3D7_0924900	ATAT	3.79007	1.30694	1.78159	0.733578	0.463206	0.925093	1.0377	5.38621	3.27749	5.4589	Non-sig.
PF3D7_0314100	N/A	1175.29	1.30509	0.614238	2.12472	0.0336096	0.413141	1084.86	1832.76	270.097	1513.44	Non-sig.
PF3D7_0800800	N/A	107.185	1.30366	0.555309	2.34763	0.0188933	0.303323	78.7475	149.25	45.1512	155.589	Non-sig.
PF3D7_1477800	ACBP	1065.4	1.30323	0.745671	1.74772	0.0805121	0.606566	1102.17	1650.91	127.217	1381.29	Non-sig.
PF3D7_0931300	N/A	247.093	1.3026	0.566653	2.29875	0.0215189	0.323545	201.009	426.624	84.519	276.219	Non-sig.
PF3D7_0812300	SSP3	133.97	1.30074	0.523055	2.4868	0.0128897	0.237942	60.8826	180.402	93.5819	201.015	Non-sig.
PF3D7_1411000	N/A	7852.85	1.29758	0.606562	2.13923	0.0324168	0.405057	7283.32	11049.1	1800.56	11278.4	Non-sig.
PF3D7_0808700	VAR	747.061	1.28748	0.432323	2.97804	0.00290095	0.0888396	398.39	1173.43	469.883	946.541	Non-sig.
PF3D7_0918700	N/A	2608.32	1.28625	0.731806	1.75764	0.0788084	0.605149	2705.86	3740.59	328.509	3658.32	Non-sig.
PF3D7_1001500	ETRAMP10	593.355	1.28191	0.436714	2.93535	0.0033317	0.0959571	391.31	867.135	300.558	814.415	Non-sig.
PF3D7_1008600	N/A	84.156	1.28172	0.568984	2.25264	0.0242817	0.346751	59.7485	114.944	38.5724	123.359	Non-sig.
PF3D7_0909500	SPM1	452.941	1.28	0.431279	2.9679	0.00299838	0.0907738	259.888	654.597	268.544	628.736	Non-sig.
PF3D7_1030200	CLAMP	7181.23	1.27873	0.42036	3.04199	0.00235017	0.0761025	3648.68	11049.3	4734.83	9292.07	Non-sig.
PF3D7_1131900	N/A	51.4213	1.27677	0.7017	1.81954	0.0688298	0.573675	43.1315	60.0972	17.2454	85.2113	Non-sig.
PF3D7_1370800	N/A	631.131	1.27169	0.80277	1.58413	0.113164	0.684988	684.006	940.151	55.7999	844.566	Non-sig.
PF3D7_0811300	CAF1	17879.7	1.26468	0.445382	2.83953	0.00451794	0.120282	9011.78	20092.7	12006	30408.1	Non-sig.
PF3D7_1114100	ROM1	2660.8	1.26264	0.423568	2.98096	0.00287347	0.0885096	1698.42	4245.7	1432.68	3266.41	Non-sig.
PF3D7_1209400	CIA1	5703.26	1.2569	0.425545	2.95362	0.00314069	0.0934796	3949.09	7885.43	2781.12	8197.41	Non-sig.
PF3D7_0301000	ACS2	6.13816	1.25415	1.72651	0.726408	0.467589	0.925389	7.36395	12.8755	0	4.31324	Non-sig.
PF3D7_0421300	VAR	194.088	1.25268	0.47777	2.62193	0.00874339	0.181657	101.177	275.661	128.15	271.367	Non-sig.
PF3D7_0308400	N/A	10.1427	1.25119	1.14317	1.09449	0.273739	0.85619	7.1351	16.6063	4.9046	11.925	Non-sig.
PF3D7_0201000	RIF	3.46755	1.2473	2.10225	0.593317	0.552969	0.941701	4.18387	7.51999	0	2.16636	Non-sig.
PF3D7_1413100	N/A	17.657	1.24641	1.04837	1.1889	0.234478	0.838288	17.8642	32.2049	3.2842	17.2749	Non-sig.
PF3D7_1041300	VAR	2014.21	1.24628	0.420883	2.96112	0.00306521	0.0917484	1125.59	3180.29	1263.42	2487.53	Non-sig.
PF3D7_1252200	CHT1	294.936	1.24155	0.449547	2.76177	0.00574881	0.138442	186.605	421.09	164.141	407.906	Non-sig.
PF3D7_0829900	N/A	7898.2	1.23172	0.585982	2.10198	0.0355551	0.423135	7389.65	11358	2045.91	10799.2	Non-sig.
PF3D7_1033800	N/A	57.2685	1.22978	0.620589	1.98164	0.0475198	0.482298	39.883	90.2045	28.7306	70.256	Non-sig.
PF3D7_1420500	N/A	48.3215	1.22862	0.640201	1.91911	0.0549704	0.504468	27.3788	60.0804	30.39	75.4367	Non-sig.
PF3D7_1310300	N/A	323.766	1.22719	0.474266	2.58755	0.00966608	0.196008	156.608	402.537	230.724	505.194	Non-sig.
PF3D7_0113700	HSP40	439.683	1.22487	0.474315	2.58241	0.00981132	0.196895	329.429	651.324	197.928	580.053	Non-sig.
PF3D7_0109000	PHIL1	4435.21	1.22309	0.463172	2.64069	0.00827376	0.173258	1954.06	5414.53	3365.97	7006.29	Non-sig.
PF3D7_0421900	N/A	8.20188	1.22084	1.32869	0.918835	0.358182	0.895521	8.35416	12.0126	1.62088	10.8199	Non-sig.
PF3D7_1478900	N/A	26028.3	1.21972	0.417725	2.91991	0.00350129	0.0997302	17747.4	34018.5	13527.3	38819.9	Non-sig.
PF3D7_0420900	VAR	193.371	1.21708	0.51332	2.37099	0.0177407	0.291895	147.55	291.749	85.4331	248.752	Non-sig.
PF3D7_0701800	RIF	3.09365	1.21515	1.91616	0.634161	0.525976	0.932472	2.09404	3.22378	1.64117	5.41561	Non-sig.
PF3D7_0621350	SYS1	14.0022	1.21294	1.00582	1.20593	0.227845	0.838288	6.17624	21.6049	10.6289	17.5986	Non-sig.
PF3D7_0304000	IMC1a	178.072	1.21037	0.558979	2.16532	0.0303629	0.390122	150.478	257.538	64.8788	239.392	Non-sig.
PF3D7_1001900	PfJ23	371.633	1.20048	0.459811	2.61082	0.00903267	0.185485	199.358	444.615	251.175	591.382	Non-sig.
PF3D7_1253500	N/A	98.6467	1.19962	0.672229	1.78453	0.0743369	0.59046	90.5369	176.529	29.5121	98.0091	Non-sig.
PF3D7_1036900	N/A	11475.1	1.1984	0.437758	2.73759	0.00618917	0.14445	8429.71	14808.8	5501.56	17160.2	Non-sig.
PF3D7_0309800	YTH2	369.361	1.18998	0.44609	2.66758	0.00764001	0.165269	250.084	524.948	200.334	502.078	Non-sig.
PF3D7_1217600	APC10	80.0319	1.18997	0.563121	2.11317	0.0345858	0.416445	53.3423	98.8917	44.304	123.59	Non-sig.
PF3D7_1372200	HRPIII	209.758	1.18902	0.464339	2.56068	0.0104468	0.205752	129.361	292.995	126.46	290.216	Non-sig.
PF3D7_1332000	SYN5	1033.48	1.18709	0.413238	2.87265	0.00407043	0.11059	630.888	1429.65	630.634	1442.74	Non-sig.
PF3D7_1337800	CDPK5	2975.42	1.18696	0.535502	2.21654	0.0266548	0.363188	2652.01	3890.01	980.723	4378.94	Non-sig.
PF3D7_0209700	N/A	2166.15	1.18436	0.414324	2.85854	0.00425599	0.114458	1387.05	3281.38	1260.64	2735.53	Non-sig.
PF3D7_0401800	PfD80	1776.99	1.18067	0.419375	2.81531	0.00487301	0.125326	1009.43	2712.52	1166.23	2219.75	Non-sig.
PF3D7_1328500	N/A	3629.15	1.17779	0.428966	2.74565	0.00603903	0.143474	1903.06	4465.49	2546.49	5601.58	Non-sig.
PF3D7_1433500	TOP2	11494.5	1.17216	0.427478	2.74204	0.00610594	0.14434	8044.98	13916.9	6087.15	17928.9	Non-sig.
PF3D7_0900700	RIF	2.35033	1.17106	2.24445	0.521758	0.601839	0.956936	2.09681	1.07419	0.820715	5.40961	Non-sig.
PF3D7_1400800	RIF	2.34491	1.17057	2.19168	0.534099	0.593273	0.953919	2.09313	4.29888	0.820526	2.16709	Non-sig.
PF3D7_0919300	TrxL1	1478.88	1.17045	0.585297	1.99975	0.0455273	0.477631	1410.67	2250.18	409.566	1845.1	Non-sig.
PF3D7_0102500	EBA181	19844.6	1.16962	0.553251	2.11409	0.0345074	0.416445	18163.5	23256.2	6264.74	31694.1	Non-sig.
PF3D7_1475700	N/A	55.9171	1.16746	0.665689	1.75377	0.0794703	0.605149	21.0071	81.5961	47.6171	73.4482	Non-sig.
PF3D7_0503600	MyoB	7385.84	1.16568	0.401401	2.90404	0.00368385	0.102183	4575.86	10032.7	4532.93	10401.8	Non-sig.
PF3D7_1200100	VAR	8960.82	1.16254	0.412865	2.81579	0.00486572	0.125326	5941.98	13593.2	5125.98	11182.1	Non-sig.
PF3D7_1018300	N/A	1757.63	1.1601	0.445633	2.60326	0.00923429	0.188344	1229.94	1973	943.731	2883.85	Non-sig.
PF3D7_0604500	N/A	19407.1	1.15923	0.535921	2.16307	0.0305359	0.390122	17620.8	25540.9	6388.11	28078.6	Non-sig.
PF3D7_1461800	N/A	767.316	1.15698	0.517323	2.23647	0.025321	0.358691	648.398	868.725	302.321	1249.82	Non-sig.
PF3D7_0408700	PLP1	35.9096	1.15683	0.758146	1.52586	0.127044	0.714114	31.567	56.874	13.1399	42.0575	Non-sig.
PF3D7_1121400	N/A	68.7042	1.15464	0.599371	1.92642	0.0540513	0.502029	52.5452	101.98	32.8424	87.449	Non-sig.
PF3D7_0808600	VAR	242.345	1.15427	0.501526	2.30151	0.0213629	0.323545	190.789	311.044	110.08	357.468	Non-sig.
PF3D7_1103800	NOT1-G	6017.86	1.15343	0.540643	2.13345	0.0328882	0.406151	5456.41	7171.67	2009.47	9433.91	Non-sig.
PF3D7_0415800	N/A	1446.63	1.1507	0.410809	2.80107	0.00509342	0.127891	895.083	1906.48	901.844	2083.12	Non-sig.
PF3D7_0413200	RIF	3.14569	1.14568	1.94327	0.589565	0.555483	0.942435	3.14491	5.37111	0.820701	3.24605	Non-sig.
PF3D7_0110800	N/A	1816.76	1.14315	0.409493	2.79162	0.00524441	0.128634	1084.67	2584.13	1180.09	2418.14	Non-sig.
PF3D7_0410800	N/A	12406.1	1.14086	0.428133	2.66473	0.00770507	0.165269	9050.5	15600.3	6432.61	18540.8	Non-sig.
PF3D7_1321900	N/A	5281.61	1.14035	0.412772	2.76267	0.00573302	0.138442	3011.27	6707.39	3581.61	7826.16	Non-sig.
PF3D7_1027000	N/A	337.243	1.13546	0.58841	1.9297	0.0536438	0.502029	321.424	449.432	101.04	477.076	Non-sig.
PF3D7_1240600	VAR	149.142	1.13394	0.528172	2.14691	0.0318005	0.399239	118.047	188.776	69.0044	220.742	Non-sig.
PF3D7_0711200	N/A	203.799	1.1326	0.496027	2.28334	0.0224102	0.329827	98.991	289.669	156.058	270.48	Non-sig.
PF3D7_1133700	N/A	1309.84	1.12867	0.576467	1.95791	0.0502401	0.495429	1260.3	1957.6	384.438	1637.04	Non-sig.
PF3D7_1351800	N/A	288.082	1.12606	0.481423	2.33903	0.0193339	0.308095	214.43	338.587	147.892	451.42	Non-sig.
PF3D7_1251200	N/A	38825.6	1.12352	0.436996	2.57101	0.0101404	0.201212	29549.4	57227.1	19307	49218.9	Non-sig.
PF3D7_0411000	N/A	724.761	1.12263	0.421089	2.66601	0.00767577	0.165269	468.864	949.335	443.573	1037.27	Non-sig.
PF3D7_1332100	N/A	28.2258	1.12242	0.789886	1.42099	0.155319	0.758424	11.5542	37.5768	23.8087	39.9635	Non-sig.
PF3D7_1116000	RON4	14672.4	1.12192	0.417341	2.68826	0.00718255	0.159229	9597.53	17266.6	8879.51	22946	Non-sig.
PF3D7_0106600	N/A	69.8692	1.1207	0.907404	1.23506	0.216807	0.835279	82.6312	91.3664	5.74315	99.7359	Non-sig.
PF3D7_0906500	N/A	1184.98	1.1201	0.416668	2.68824	0.00718305	0.159229	686.099	1605.32	807.289	1641.23	Non-sig.
PF3D7_1240300	VAR	1539.71	1.11693	0.411208	2.71621	0.00660335	0.151448	948.686	2216.98	994.83	1998.35	Non-sig.
PF3D7_1471500	TMEM43	49.9403	1.11496	0.641923	1.73691	0.0824034	0.608889	25.1869	70.8768	37.7596	65.938	Non-sig.
PF3D7_0624800	N/A	75.5488	1.10901	0.576401	1.92403	0.0543514	0.502029	38.891	107.342	56.655	99.3076	Non-sig.
PF3D7_1103900	N/A	29.4097	1.1078	0.766758	1.44479	0.148517	0.747549	13.4154	42.0858	23.7329	38.4048	Non-sig.
PF3D7_1211300	MCM8	1951.03	1.10737	0.534309	2.07253	0.0382159	0.43374	1801.71	2594.84	672.753	2734.8	Non-sig.
PF3D7_1224200	N/A	1513.49	1.10397	0.415149	2.65921	0.00783248	0.167325	1041.13	2136.26	881.261	1995.31	Non-sig.
PF3D7_0416000	N/A	3323.15	1.10383	0.40713	2.71124	0.00670324	0.15242	1984.18	4403.94	2236.59	4667.89	Non-sig.
PF3D7_1118600	MYST	1835.62	1.10135	0.415636	2.6498	0.00805398	0.17068	1168.06	2763.16	1166.18	2245.08	Non-sig.
PF3D7_0420300	ApiAP2	34077.4	1.09767	0.442132	2.48269	0.0130395	0.23935	23433.1	35981.4	19976.5	56918.7	Non-sig.
PF3D7_0724800	N/A	1921.12	1.09461	0.467954	2.33914	0.0193284	0.308095	1556.03	2952.2	895.131	2281.1	Non-sig.
PF3D7_1246400	MTIP	10239.9	1.08901	0.408531	2.66567	0.00768341	0.165269	6125.38	14969.8	6971.99	12892.3	Non-sig.
PF3D7_1400200	RIF	247.114	1.08886	0.473553	2.29934	0.0214859	0.323545	147.774	388.895	168.236	283.551	Non-sig.
PF3D7_0207900	SERA2	878.389	1.08823	0.431871	2.51979	0.0117424	0.220607	485.497	1263.8	638.201	1126.06	Non-sig.
PF3D7_1252600	N/A	929.762	1.08771	0.421622	2.57981	0.00988544	0.197634	538.392	1269	651.393	1260.26	Non-sig.
PF3D7_0222800	N/A	2.7624	1.08758	2.04322	0.532287	0.594527	0.954276	1.04616	5.37422	2.46141	2.16783	Non-sig.
PF3D7_1447500	IMC20	97.6887	1.08478	0.744339	1.45737	0.145014	0.741312	105.117	164.111	20.4509	101.076	Non-sig.
PF3D7_1040500	RIF	7.56867	1.08308	1.32625	0.816651	0.414128	0.907932	7.33399	11.8183	2.46186	8.66051	Non-sig.
PF3D7_0104300	UBP1	19219.8	1.07979	0.663312	1.62787	0.103552	0.661524	20815.8	21943.9	3875.18	30244.4	Non-sig.
PF3D7_1247600	N/A	82.2629	1.0773	0.608453	1.77056	0.0766341	0.597949	72.4566	112.739	33.6589	110.197	Non-sig.
PF3D7_0900300	RIF	2.40053	1.0773	2.38319	0.452041	0.65124	0.97317	3.14257	4.29565	0	2.16389	Non-sig.
PF3D7_0517600	CPbeta	92.172	1.07676	0.600836	1.7921	0.073117	0.584274	81.9637	123.453	36.9471	126.325	Non-sig.
PF3D7_0114200	EPF3	4.00629	1.07632	1.95784	0.549749	0.582491	0.951295	5.23607	4.29592	0	6.49317	Non-sig.
PF3D7_0625500	N/A	304.861	1.07461	0.446552	2.40646	0.0161079	0.273498	186.355	418.437	206.153	408.498	Non-sig.
PF3D7_1254000	RIF	2.39843	1.07459	2.43948	0.440502	0.659574	0.977076	3.14156	5.36993	0	1.08222	Non-sig.
PF3D7_0518900	N/A	161.475	1.07294	0.693228	1.54774	0.121686	0.706123	172.467	253.065	36.0606	184.308	Non-sig.
PF3D7_0301300	EH1	601.028	1.07168	0.472168	2.2697	0.023226	0.338053	286.072	753.412	488.598	876.029	Non-sig.
PF3D7_1321400	DHHC8	198.498	1.07085	0.480109	2.23044	0.0257183	0.36142	143.779	248.067	112.458	289.688	Non-sig.
PF3D7_0935700	N/A	678.862	1.07041	0.449786	2.37983	0.0173207	0.286766	525.646	959.588	350.615	879.598	Non-sig.
PF3D7_0402300	RH1	14733.6	1.06937	0.801696	1.33388	0.182243	0.799937	17612.6	16060.8	1408.08	23852.9	Non-sig.
PF3D7_0909700	N/A	2335.52	1.06633	0.438914	2.42946	0.0151213	0.261806	1562.06	2502.33	1457.31	3820.35	Non-sig.
PF3D7_1101700	MC-2TM	51.4887	1.06598	0.630311	1.6912	0.090798	0.632126	31.272	79.6176	35.2597	59.8055	Non-sig.
PF3D7_0712000	VAR	314.406	1.06475	0.458326	2.32313	0.0201723	0.315451	193.929	484.815	212.762	366.119	Non-sig.
PF3D7_0632500	VAR	43.2553	1.06423	0.662191	1.60714	0.108025	0.676684	26.3592	66.4939	29.5751	50.5932	Non-sig.
PF3D7_0316900	N/A	3332.76	1.05856	0.405054	2.61338	0.00896514	0.184815	2255.54	4527.04	2068.81	4479.67	Non-sig.
PF3D7_1140000	CA	146.318	1.05836	0.647011	1.63577	0.101887	0.658953	149.247	213.614	41.0539	181.355	Non-sig.
PF3D7_1254200	RIF	6.38737	1.05733	1.375	0.768969	0.441912	0.918137	4.19095	8.59508	4.10311	8.66033	Non-sig.
PF3D7_1473700	NUP116	473.621	1.05658	0.666156	1.58608	0.11272	0.684062	515.37	646.783	100.22	632.112	Non-sig.
PF3D7_0622100	N/A	336.574	1.05516	0.509055	2.07279	0.0381922	0.43374	290.776	419.434	147.034	489.052	Non-sig.
PF3D7_0629500	AAT1	1602.09	1.05233	0.408575	2.5756	0.0100065	0.199302	1045.77	2115.63	1039.03	2207.94	Non-sig.
PF3D7_1243700	N/A	12906.6	1.05193	0.489224	2.15021	0.0315389	0.397237	11447.4	17980.5	5351.43	16847.1	Non-sig.
PF3D7_0929600	N/A	569.638	1.05151	0.585907	1.79467	0.0727062	0.583633	564.725	886.982	177.312	649.531	Non-sig.
PF3D7_0212600	SPATR	5299.66	1.04966	0.457819	2.29273	0.0218636	0.325474	4401.21	7513.24	2504.23	6779.97	Non-sig.
PF3D7_1218000	TRAMP	1191.2	1.04924	0.526637	1.99234	0.0463338	0.478511	1111.85	1553.98	440.982	1657.97	Non-sig.
PF3D7_0404100	ApiAP2	342.995	1.044	0.568016	1.83798	0.0660657	0.562408	327.781	393.644	120.757	529.796	Non-sig.
PF3D7_0300200	RIF	13.6237	1.04347	1.02308	1.01993	0.307761	0.877093	10.4687	23.6419	7.3851	12.9991	Non-sig.
PF3D7_1107900	MSCS	1049.54	1.04006	0.508304	2.04614	0.0407422	0.451415	949.393	1305.44	424.686	1518.64	Non-sig.
PF3D7_1252500	N/A	52.3732	1.03943	0.620669	1.6747	0.0939936	0.644215	31.5479	66.5432	36.952	74.4497	Non-sig.
PF3D7_1300100	VAR	1573.08	1.03926	0.523785	1.98413	0.0472414	0.480527	1455.45	2402.65	604.602	1829.6	Non-sig.
PF3D7_1373000	RIF	3.17759	1.0379	2.1054	0.492969	0.622034	0.964299	0	3.21578	4.09303	5.40155	Non-sig.
PF3D7_1008800	NOP5	3084.79	1.03662	0.410771	2.5236	0.011616	0.219792	1899.19	4436.61	2144.45	3858.93	Non-sig.
PF3D7_0829500	N/A	206.403	1.0352	0.819637	1.263	0.20659	0.823913	249.795	298.18	21.3585	256.278	Non-sig.
PF3D7_1016500	N/A	189.272	1.03466	0.521449	1.9842	0.0472331	0.480527	155.827	296.122	92.8103	212.327	Non-sig.
PF3D7_1327100	N/A	8.48344	1.02919	1.3941	0.738252	0.460362	0.923363	10.4756	12.8932	0.820598	9.74434	Non-sig.
PF3D7_0614000	N/A	4114.95	1.02901	0.42109	2.44368	0.0145381	0.256743	2294.8	5593.05	3118.22	5453.72	Non-sig.
PF3D7_1019300	N/A	2984.76	1.02895	0.498353	2.0647	0.0389518	0.439078	1221.75	3827.92	2704.38	4184.97	Non-sig.
PF3D7_0829400	N/A	1892.65	1.02851	0.410058	2.50819	0.0121351	0.226379	1177.88	2625.59	1312.43	2454.72	Non-sig.
PF3D7_1313100	N/A	111.51	1.02535	0.562603	1.82251	0.0683773	0.572923	93.8213	126.56	53.3978	172.26	Non-sig.
PF3D7_0531100	N/A	3006.17	1.02373	0.523205	1.95664	0.0503893	0.495429	2826.3	3599.41	1138.61	4460.37	Non-sig.
PF3D7_1116800	HSP101	7092.23	1.0225	0.598898	1.7073	0.0877668	0.629141	7345.47	7739.62	2013.31	11270.5	Non-sig.
PF3D7_0732900	RIF	10.8395	1.01907	1.12283	0.907586	0.364097	0.895674	5.23715	18.266	9.02638	10.8283	Non-sig.
PF3D7_0727000	VPS53	1090.35	1.0186	0.50845	2.00334	0.0451403	0.477307	1000.73	1510.45	441.092	1409.15	Non-sig.
PF3D7_0625000	SMS1	1242.39	1.01675	0.412078	2.46736	0.0136113	0.245761	846.055	1709.97	797.724	1615.83	Non-sig.
PF3D7_1222600	AP2-G	5106.95	1.01538	0.48291	2.10263	0.0354984	0.423135	4499.02	6107.1	2262.41	7559.28	Non-sig.
PF3D7_1369300	N/A	118.317	1.01449	0.698901	1.45155	0.146628	0.74267	128.374	181.352	28.7435	134.798	Non-sig.
PF3D7_1475800	N/A	355.548	1.01386	0.47825	2.11993	0.0340118	0.414001	259.49	582.537	211.688	368.476	Non-sig.
PF3D7_1137800	SPELD	111.851	1.01177	0.632879	1.59868	0.109891	0.679757	109.394	179.13	39.2828	119.596	Non-sig.
PF3D7_0729900	N/A	699.525	1.00997	0.525014	1.92371	0.0543912	0.502029	292.092	745.352	635.878	1124.78	Non-sig.
PF3D7_0910000	SET4	321.703	1.00298	0.500208	2.00512	0.0449502	0.477247	280.077	437.742	148.662	420.33	Non-sig.
PF3D7_1232600	N/A	1568.69	1.00289	0.426033	2.35402	0.0185716	0.299977	910.305	2261.66	1178.27	1924.54	Non-sig.
PF3D7_1469500	N/A	61.2764	1.0006	0.595961	1.67897	0.0931582	0.640258	38.9348	90.1385	42.705	73.3274	Non-sig.
PF3D7_0315600	N/A	168.424	0.997384	0.611952	1.62984	0.103135	0.660714	169.421	252.172	55.8451	196.257	Non-sig.
PF3D7_0628400	N/A	74.9101	0.997046	0.645644	1.54427	0.122524	0.707939	72.4383	97.7143	27.911	101.577	Non-sig.
PF3D7_1321600	PDEgamma	231.5	0.996362	0.512872	1.94271	0.052051	0.501937	201.976	317.659	107.578	298.786	Non-sig.
PF3D7_1039900	EPF4	19.9256	0.990377	0.883244	1.1213	0.262162	0.850307	17.787	25.7953	9.0254	27.0947	Non-sig.
PF3D7_1200500	RIF	728.96	0.986517	0.44496	2.21709	0.0266169	0.363188	469.723	1148.64	508.23	789.247	Non-sig.
PF3D7_1102900	N/A	34.9792	0.9834	0.713185	1.37888	0.16793	0.775281	28.2459	49.443	18.8708	43.357	Non-sig.
PF3D7_1302000	PTP6	480.779	0.983164	0.442151	2.22359	0.0261758	0.363188	338.948	556.876	307.165	720.125	Non-sig.
PF3D7_0113300	N/A	159.53	0.981006	0.492357	1.99247	0.0463195	0.478511	93.6841	221.034	120.73	202.671	Non-sig.
PF3D7_0919200	N/A	3030.64	0.980464	0.441651	2.22	0.026419	0.363188	2432.89	4494.6	1644.84	3550.22	Non-sig.
PF3D7_0100300	VAR	7.2743	0.979605	1.33946	0.731341	0.464571	0.925389	3.15976	6.43681	6.57105	12.9296	Non-sig.
PF3D7_0608800	OAT	1857.74	0.977007	0.451605	2.16341	0.0305097	0.390122	1025.94	2036.24	1477.15	2891.64	Non-sig.
PF3D7_1149300	FIKK11	172.12	0.976383	0.503321	1.93988	0.0523943	0.501937	110.412	181.386	121.53	275.152	Non-sig.
PF3D7_0732400	RIF	3.23506	0.970995	1.92915	0.503327	0.614734	0.962175	1.04843	6.44512	3.28287	2.16381	Non-sig.
PF3D7_1230300	SPM2	229.432	0.970953	0.466504	2.08134	0.037403	0.43374	161.529	335.105	148.562	272.531	Non-sig.
PF3D7_1020300	N/A	577.519	0.970847	0.477793	2.03194	0.0421597	0.460541	499.947	807.978	280.878	721.273	Non-sig.
PF3D7_0316000	MA	1262.62	0.963825	0.607721	1.58597	0.112747	0.684062	1363.25	1548.62	349.008	1789.59	Non-sig.
PF3D7_1141000	N/A	61.5496	0.962715	0.667902	1.4414	0.149471	0.748487	59.9735	87.9953	23.8157	74.4137	Non-sig.
PF3D7_1111600	N/A	129.479	0.959145	0.505566	1.89717	0.0578055	0.52084	78.8888	177.079	96.9003	165.049	Non-sig.
PF3D7_1233200	N/A	2000.96	0.956597	0.575325	1.66271	0.096371	0.648759	2087.36	2377.9	634.845	2903.76	Non-sig.
PF3D7_1449000	GEST	113.458	0.955262	0.563415	1.69549	0.0899832	0.629813	98.091	176.396	56.5902	122.755	Non-sig.
PF3D7_0115000	SURF1.3	56.7829	0.954118	0.804367	1.18617	0.235554	0.838288	65.3345	55.7778	12.3218	93.6974	Non-sig.
PF3D7_0111000	N/A	2846.14	0.953407	0.441411	2.15991	0.0307797	0.390122	1534.61	3444.09	2342.04	4063.82	Non-sig.
PF3D7_0206200	PAT	3247.57	0.951002	0.428105	2.22142	0.0263224	0.363188	1945.81	3720.3	2482.66	4841.5	Non-sig.
PF3D7_1203000	ORC1	3140.5	0.950742	0.477186	1.99239	0.0463278	0.478511	2838.8	4307.18	1444.83	3971.18	Non-sig.
PF3D7_1306000	N/A	1289.43	0.949125	0.534423	1.77598	0.075736	0.596464	1275.76	1616.62	484.633	1780.71	Non-sig.
PF3D7_0900400	RIF	5.31369	0.946121	1.4984	0.631422	0.527764	0.932704	3.14261	8.59554	4.10297	5.41364	Non-sig.
PF3D7_1245700	N/A	17.6893	0.944497	0.949507	0.994723	0.319871	0.886801	17.7849	23.6465	6.56377	22.762	Non-sig.
PF3D7_1243900	DOC2	3444.5	0.944376	0.620953	1.52085	0.128298	0.714114	3829.73	4439.61	882.251	4626.41	Non-sig.
PF3D7_1014200	HAP2	14.2763	0.940738	1.00305	0.937875	0.348308	0.893036	6.31431	18.2419	13.1402	19.4087	Non-sig.
PF3D7_0424400	SURF4.2	661.859	0.940494	0.670519	1.40263	0.160726	0.76677	765.276	810.855	142.119	929.186	Non-sig.
PF3D7_1217900	N/A	1497.17	0.939584	0.410549	2.2886	0.0221025	0.32776	1067.08	1918.09	985.339	2018.18	Non-sig.
PF3D7_0722900	N/A	59.7618	0.939495	0.617451	1.52157	0.128117	0.714114	32.5171	88.0713	49.2473	69.2115	Non-sig.
PF3D7_0214100	SEC31	11113.4	0.938194	0.451928	2.07598	0.0378956	0.43374	5602.38	14324.6	9641.21	14885.3	Non-sig.
PF3D7_0802600	ACbeta	10322.3	0.933332	0.535267	1.74368	0.0812156	0.6086	10375	12486.9	3815.81	14611.4	Non-sig.
PF3D7_1204900	N/A	1369.87	0.93173	0.472952	1.97003	0.048835	0.48633	1203.55	2031.39	681.401	1563.13	Non-sig.
PF3D7_1138700	KIC5	2721.39	0.929408	0.566045	1.64193	0.100604	0.656527	2830.76	3066.61	917.579	4070.61	Non-sig.
PF3D7_0104200	N/A	3423.37	0.928553	0.460562	2.01613	0.0437864	0.471237	1958.38	3455.28	2757.77	5522.03	Non-sig.
PF3D7_0600300	RIF	5.73394	0.927307	1.47236	0.629809	0.528819	0.932704	2.09639	7.51977	5.7448	7.5748	Non-sig.
PF3D7_0317100	B9	135.383	0.925977	0.553413	1.67321	0.0942858	0.64455	67.3668	143.78	119.087	211.299	Non-sig.
PF3D7_1305800	N/A	6.60289	0.923769	1.37922	0.669779	0.502999	0.931703	4.1806	5.37563	4.92207	11.9333	Non-sig.
PF3D7_1211100	N/A	103.752	0.923038	0.644123	1.43301	0.151854	0.753911	108.41	149.552	35.2597	121.786	Non-sig.
PF3D7_1132500	N/A	48.4734	0.922183	0.632133	1.45884	0.144608	0.741312	35.8152	61.1475	31.2132	65.7179	Non-sig.
PF3D7_0100900	RIF	4.51034	0.921972	1.64708	0.559762	0.575642	0.948966	2.09543	8.59514	4.1031	3.24769	Non-sig.
PF3D7_1426500	ABCG2	190.569	0.921507	0.56713	1.62486	0.104192	0.661524	75.7443	231.802	187.236	267.495	Non-sig.
PF3D7_1341800	IMC1k	994.085	0.92114	0.440693	2.09021	0.0365993	0.42994	817.674	1341.33	556.812	1260.53	Non-sig.
PF3D7_1202300	N/A	477.21	0.921056	0.525582	1.75245	0.0796963	0.605149	455.566	538.36	204.568	710.347	Non-sig.
PF3D7_0525600	N/A	2159.16	0.92072	0.450076	2.0457	0.040786	0.451415	1786.39	3253.77	1199.22	2397.28	Non-sig.
PF3D7_0803500	N/A	3660.63	0.917478	0.435728	2.10562	0.0352374	0.421418	2450.75	3806.99	2617.9	5766.9	Non-sig.
PF3D7_1026400	CDC20	263.505	0.916232	0.510177	1.79591	0.0725087	0.583633	239.804	358.458	125.64	330.119	Non-sig.
PF3D7_1327600	NMNAT	678.581	0.913859	0.436756	2.09238	0.0364044	0.429556	539.066	922.138	402.313	850.806	Non-sig.
PF3D7_1414100	N/A	955.476	0.913146	0.438136	2.08416	0.0371454	0.43374	579.527	1086.62	745.867	1409.89	Non-sig.
PF3D7_0806500	N/A	4247.71	0.911346	0.429381	2.12246	0.0337988	0.41377	3496.7	5447.12	2401.58	5645.43	Non-sig.
PF3D7_0307700	N/A	11498.1	0.910007	0.401459	2.26675	0.0234057	0.338807	8267.05	15137.7	7707.88	14879.8	Non-sig.
PF3D7_0808800	RIF	25.652	0.908662	0.845014	1.07532	0.282231	0.863904	25.1651	41.892	10.6695	24.8813	Non-sig.
PF3D7_1016800	N/A	2818.78	0.907853	0.711144	1.27661	0.20174	0.81902	3440.86	4047.72	479.683	3306.84	Non-sig.
PF3D7_0725300	N/A	1164.02	0.906352	0.518445	1.74821	0.0804273	0.606566	1143.2	1599.8	477.176	1435.89	Non-sig.
PF3D7_1213500	N/A	15.6757	0.905238	0.961025	0.94195	0.346218	0.893036	9.46468	15.0257	12.3174	25.8948	Non-sig.
PF3D7_1413700	N/A	4765.95	0.904868	0.670968	1.3486	0.177465	0.790757	5658.33	6318.39	979.125	6107.97	Non-sig.
PF3D7_1003600	IMC1c	24875.1	0.903701	0.407253	2.21902	0.0264855	0.363188	18960.9	31866.8	15698	32974.7	Non-sig.
PF3D7_1219300	VAR	26.4222	0.903374	0.783267	1.15334	0.248771	0.848266	22.133	37.541	14.7866	31.228	Non-sig.
PF3D7_0916700	HoMu	2929.19	0.902075	0.49498	1.82245	0.0683875	0.572923	1345.86	3219.97	2737.97	4412.94	Non-sig.
PF3D7_0417100	PUF2	36.4525	0.900182	0.717016	1.25546	0.209313	0.825664	30.4589	37.5776	20.5244	57.2489	Non-sig.
PF3D7_0607600	SAS6	5906.46	0.897664	0.414835	2.1639	0.0304717	0.390122	3598.99	7759.36	4652.78	7614.74	Non-sig.
PF3D7_0530900	FRM1	3520.5	0.895474	0.502941	1.78048	0.074998	0.593931	3281.62	3575.85	1642.19	5582.34	Non-sig.
PF3D7_0828400	OXA1	404.304	0.895297	0.461653	1.93933	0.0524614	0.501937	225.173	533.331	339.993	518.719	Non-sig.
PF3D7_1238400	N/A	73.4337	0.895287	0.603877	1.48256	0.13819	0.729459	66.0131	106.362	36.9286	84.4317	Non-sig.
PF3D7_0107500	NCR1	10022.4	0.895083	0.429586	2.0836	0.037197	0.43374	7490.45	10670.9	6528.43	15399.9	Non-sig.
PF3D7_1116900	N/A	136.114	0.894507	0.572685	1.56195	0.118299	0.697844	130.105	203.428	60.6657	150.257	Non-sig.
PF3D7_0400300	RIF	12.873	0.893469	1.04402	0.855799	0.392109	0.906011	11.5299	20.4109	6.56547	12.9856	Non-sig.
PF3D7_1004100	N/A	49.6997	0.890188	0.64365	1.38303	0.166655	0.773153	36.8569	51.4972	32.8541	77.5906	Non-sig.
PF3D7_1211000	N/A	616.06	0.888255	0.590557	1.5041	0.132556	0.720379	670.174	794.844	194.683	804.54	Non-sig.
PF3D7_0504200	DDX27	926.225	0.887284	0.434337	2.04285	0.0410677	0.452398	750.992	1262.1	549.372	1142.44	Non-sig.
PF3D7_1036400	LSA1	271.503	0.884399	1.97201	0.448476	0.65381	0.97317	375.924	344.392	5.74943	359.948	Non-sig.
PF3D7_1335000	MSRP1	1117.12	0.880431	0.416997	2.11136	0.0347414	0.41737	772.342	1335.44	800.52	1560.18	Non-sig.
PF3D7_1036300	DBLMSP2	1630.92	0.87971	0.505967	1.73867	0.0820925	0.608889	1597.88	2129.19	699.662	2096.95	Non-sig.
PF3D7_1028700	MTRAP	18462.6	0.87954	0.478257	1.83905	0.0659076	0.562408	17389.8	24370	8616.24	23474.3	Non-sig.
PF3D7_1101300	RIF	8.69632	0.879083	1.27971	0.686939	0.492121	0.931703	3.14097	16.119	9.0264	6.49889	Non-sig.
PF3D7_1113400	DSK2	3258.48	0.874668	0.441576	1.98079	0.0476152	0.482343	1780.45	4224.31	2818.99	4210.17	Non-sig.
PF3D7_1232900	N/A	289.372	0.874144	0.46687	1.87235	0.0611582	0.537118	238.831	393.838	169.994	354.827	Non-sig.
PF3D7_0818100	N/A	7471.79	0.872675	0.401102	2.1757	0.0295779	0.385022	5312.04	9627.61	5244.88	9702.63	Non-sig.
PF3D7_0115600	RIF	12.0492	0.872673	1.07116	0.814696	0.415246	0.907932	6.29019	19.3357	10.6692	11.9016	Non-sig.
PF3D7_1342500	SPECT1	480.32	0.872445	0.707709	1.23277	0.21766	0.835279	587.214	706.428	91.952	535.687	Non-sig.
PF3D7_1147200	N/A	997.618	0.870519	0.509216	1.70953	0.0873533	0.629141	907.657	936.322	503.584	1642.91	Non-sig.
PF3D7_1251000	N/A	9.71291	0.867189	1.24335	0.69746	0.485515	0.931703	11.4177	9.69438	2.45824	15.2813	Non-sig.
PF3D7_0730900	PTP4	3376.23	0.866568	0.43031	2.01382	0.0440284	0.471237	2656.64	3700.21	2126.89	5021.18	Non-sig.
PF3D7_1030900	P28	35.672	0.865093	0.740726	1.1679	0.242847	0.842298	34.3654	51.6569	16.3974	40.2682	Non-sig.
PF3D7_1037400	N/A	991.434	0.865061	0.435027	1.98853	0.0467537	0.480527	584.711	1310.87	820.597	1249.56	Non-sig.
PF3D7_1329500	N/A	3173.46	0.859373	0.530754	1.61916	0.105414	0.667244	1355.57	3131.87	3154.54	5051.84	Non-sig.
PF3D7_0524800	UFD1	953.518	0.858392	0.509184	1.68582	0.091831	0.636807	415.827	1185.61	939.577	1273.06	Non-sig.
PF3D7_0210500	N/A	371.693	0.85735	0.439311	1.95158	0.0509883	0.49787	279.16	464.501	249.707	493.403	Non-sig.
PF3D7_1011500	N/A	385.784	0.857105	0.454405	1.88621	0.0592663	0.526834	229.218	481.919	319.422	512.576	Non-sig.
PF3D7_1332500	N/A	379.105	0.856418	0.454253	1.88533	0.0593848	0.527003	309.159	525.338	230.605	451.319	Non-sig.
PF3D7_1466100	PPKL	415.511	0.856401	0.543087	1.57691	0.114816	0.689492	169.557	481.701	421.361	589.424	Non-sig.
PF3D7_1474000	N/A	661.802	0.855561	0.550333	1.55462	0.120036	0.70193	690.521	784.013	252.205	920.471	Non-sig.
PF3D7_1301600	EBA140	26570.4	0.851315	0.482701	1.76365	0.077791	0.603445	24199.6	26618.3	13702.5	41761.4	Non-sig.
PF3D7_0404500	P52	51.4828	0.850361	0.641641	1.32529	0.185074	0.800523	31.4973	53.688	41.8671	78.8788	Non-sig.
PF3D7_0724600	N/A	2740.41	0.850121	0.405995	2.09392	0.0362669	0.428889	1947.81	3370.06	1963.35	3680.41	Non-sig.
PF3D7_0822700	TRP1	163.853	0.849626	0.480642	1.76769	0.0771128	0.599917	114.784	202.77	119.096	218.761	Non-sig.
PF3D7_1207700	N/A	86.8992	0.849432	0.708031	1.19971	0.230252	0.838288	100.635	112.794	23.8002	110.368	Non-sig.
PF3D7_0408000	N/A	2582.5	0.846569	0.569815	1.48569	0.137361	0.727739	2827.12	3360.67	865	3277.2	Non-sig.
PF3D7_1114800	G3PDH	389.88	0.846123	0.468263	1.80694	0.0707718	0.580416	308.83	599.073	248.762	402.856	Non-sig.
PF3D7_0611500	N/A	133.742	0.845793	0.538793	1.56979	0.116463	0.693282	102.699	218.088	88.6305	125.552	Non-sig.
PF3D7_1301200	GBPH2	478.758	0.845737	0.439296	1.92521	0.0542034	0.502029	361.974	681.412	322.749	548.897	Non-sig.
PF3D7_1138800	N/A	2964.83	0.845327	0.438764	1.92661	0.0540285	0.502029	2451.58	3239.23	1789.18	4379.33	Non-sig.
PF3D7_0515000	CWC2	3157.32	0.844799	0.528482	1.59854	0.109923	0.679757	3271.36	4058.42	1246.03	4053.48	Non-sig.
PF3D7_1444800	FBPA	41231	0.844649	0.416162	2.02962	0.0423956	0.462165	26012.5	57351.5	32976.7	48583.5	Non-sig.
PF3D7_1139700	N/A	859.378	0.843947	0.436972	1.93135	0.0534395	0.502029	516.775	1167.44	712.869	1040.42	Non-sig.
PF3D7_0205300	N/A	24.3705	0.842566	0.856001	0.984306	0.324965	0.886943	25.2276	36.4958	9.85312	25.9054	Non-sig.
PF3D7_0902300	FIKK9.4	118.73	0.840172	0.557698	1.5065	0.131939	0.720379	110.54	135.191	59.9559	169.232	Non-sig.
PF3D7_1304200	MIT2	424.84	0.837825	0.553453	1.51381	0.130073	0.718122	176.551	434.392	432.971	655.448	Non-sig.
PF3D7_1231300	N/A	732.336	0.834012	0.510371	1.63413	0.102232	0.658953	725.458	999.942	327.712	876.231	Non-sig.
PF3D7_0808900	RIF	181.021	0.833853	0.508431	1.64005	0.100995	0.656527	157.086	264.334	103.39	199.273	Non-sig.
PF3D7_0422900	N/A	226.914	0.832939	0.52367	1.59058	0.111704	0.684062	215.906	319.062	110.791	261.896	Non-sig.
PF3D7_0300800	RIF	10.0913	0.832642	1.13272	0.735082	0.462289	0.92423	6.28031	15.0455	8.20548	10.834	Non-sig.
PF3D7_0800600	N/A	95.3907	0.829835	0.549456	1.51028	0.130971	0.720379	82.6069	123.623	54.9675	120.365	Non-sig.
PF3D7_0903800	CCp4	37.8396	0.829476	0.688112	1.20544	0.228035	0.838288	31.6043	47.2005	22.9995	49.5541	Non-sig.
PF3D7_1124200	N/A	1636.85	0.828976	0.438584	1.89012	0.0587419	0.524814	1014.42	2404.76	1343.57	1784.64	Non-sig.
PF3D7_0307800	N/A	1457.65	0.827364	0.410071	2.01761	0.0436318	0.471237	1077.35	1814.17	1024.24	1914.86	Non-sig.
PF3D7_0618400	N/A	19.3116	0.827307	0.88687	0.932839	0.350903	0.893036	10.5102	28.9829	17.2426	20.5107	Non-sig.
PF3D7_0506500	N/A	4441.01	0.826479	0.639866	1.29164	0.196481	0.814376	5301.61	5264.75	1104.15	6093.52	Non-sig.
PF3D7_1335900	TRAP	46.4149	0.825892	0.710384	1.1626	0.244992	0.843319	48.3388	56.8951	18.8842	61.5414	Non-sig.
PF3D7_1457100	N/A	1138.71	0.825429	0.428604	1.92585	0.0541226	0.502029	699.153	1454.84	943.718	1457.12	Non-sig.
PF3D7_1131500	N/A	29.6493	0.82357	0.756082	1.08926	0.276039	0.858892	24.0116	30.1129	18.8647	45.6078	Non-sig.
PF3D7_1035300	GLURP	11705.4	0.822864	0.485121	1.6962	0.0898474	0.629813	11214.4	12787.7	5695.77	17123.6	Non-sig.
PF3D7_0812900	N/A	151.534	0.821118	0.50249	1.6341	0.102238	0.658953	110.654	160.895	108.433	226.154	Non-sig.
PF3D7_1236500	N/A	32.1911	0.820165	0.725517	1.13046	0.258284	0.850307	26.1168	36.559	20.5073	45.5813	Non-sig.
PF3D7_0629600	N/A	285.349	0.819239	0.454843	1.80115	0.0716799	0.581338	228.266	372.395	184.77	355.967	Non-sig.
PF3D7_1236600	N/A	35.3639	0.819138	0.694429	1.17959	0.238165	0.840663	25.8055	46.3976	25.3715	43.8809	Non-sig.
PF3D7_1131800	N/A	5637.65	0.818852	0.443103	1.84799	0.0646034	0.556534	3144.89	6782.12	5013.44	7610.16	Non-sig.
PF3D7_0210700	SYN17	1236.49	0.817301	0.411596	1.98569	0.047068	0.480527	897.673	1525.24	892.98	1630.07	Non-sig.
PF3D7_0216800	N/A	956.102	0.816563	0.436964	1.86872	0.0616618	0.539083	570.797	1218.74	813.972	1220.9	Non-sig.
PF3D7_0321300	N/A	412.452	0.815494	0.599406	1.3605	0.173671	0.783873	464.372	540.729	133.879	510.83	Non-sig.
PF3D7_0200200	RIF	2.13404	0.815395	2.48903	0.327596	0.743217	0.989835	3.14055	2.14811	0	3.24748	Non-sig.
PF3D7_0409900	ALP5b	358.675	0.814905	0.450959	1.80705	0.0707544	0.580416	256.399	519.574	263.556	395.17	Non-sig.
PF3D7_0719200	NEK4	45.2278	0.813125	0.656429	1.23871	0.215453	0.835035	37.8108	64.4189	27.9132	50.7682	Non-sig.
PF3D7_1476600	N/A	356.829	0.813098	0.46176	1.76087	0.0782609	0.603814	307.69	449.446	210.29	459.89	Non-sig.
PF3D7_1425400	N/A	2260.38	0.812939	0.449542	1.80837	0.0705486	0.580416	1303.99	2481.36	1975.44	3280.75	Non-sig.
PF3D7_0813000	KIC7	2444.83	0.812589	0.450393	1.80418	0.0712038	0.580669	2188.43	2832.36	1359.84	3398.71	Non-sig.
PF3D7_0717500	CDPK4	12987.5	0.811839	0.407221	1.99361	0.0461951	0.478511	10244.8	17059	8608.91	16037.1	Non-sig.
PF3D7_0815100	N/A	237.712	0.810234	0.456063	1.77658	0.0756367	0.596464	173.682	301.508	171.651	304.008	Non-sig.
PF3D7_1150200	RIF	2.12986	0.809958	2.53824	0.319102	0.749649	0.990282	3.1409	4.29613	0	1.0824	Non-sig.
PF3D7_1146700	N/A	62.1703	0.809833	0.643548	1.25839	0.208251	0.823985	61.0212	89.0702	29.564	69.0259	Non-sig.
PF3D7_1300300	VAR	19.4817	0.809123	0.935634	0.864785	0.387157	0.904211	21.0868	19.3048	7.39375	30.1413	Non-sig.
PF3D7_0911900	ICP	4905.59	0.808832	0.427571	1.89169	0.0585323	0.524547	2986.25	6754.45	4144.24	5737.42	Non-sig.
PF3D7_0822900	PIC2	30207.5	0.806659	0.565832	1.42562	0.153979	0.755354	33556.1	35776.1	10396.1	41101.7	Non-sig.
PF3D7_1334400	MSRP4	54.6725	0.806527	0.611498	1.31894	0.187191	0.801915	37.6679	75.2354	41.8453	63.9415	Non-sig.
PF3D7_1331000	N/A	1272.28	0.805793	0.41581	1.93789	0.0526367	0.501937	993.017	1683.82	858.975	1553.3	Non-sig.
PF3D7_1335400	RH2a	28149.5	0.802632	0.687258	1.16788	0.242857	0.842298	35326.7	30195.1	5703.84	41372.2	Non-sig.
PF3D7_0303400	DHHC1	1580.8	0.800383	0.519586	1.54042	0.123457	0.708871	666.54	2013.79	1639.4	2003.46	Non-sig.
PF3D7_0404600	N/A	3108.78	0.799809	0.455516	1.75583	0.079117	0.605149	1841.14	3183.02	2695.5	4715.44	Non-sig.
PF3D7_1129600	N/A	431.513	0.794673	0.555216	1.43129	0.152348	0.753911	462.424	546.041	169.207	548.381	Non-sig.
PF3D7_1007700	AP2-I	11572.1	0.793004	0.593917	1.33521	0.181807	0.799709	3664.31	12381.3	13274	16968.7	Non-sig.
PF3D7_1364200	NUP205	2863.08	0.79119	0.527382	1.50022	0.133557	0.721789	1203.59	3109.49	2990.16	4149.08	Non-sig.
PF3D7_1221900	N/A	926.932	0.787962	0.452945	1.73964	0.0819223	0.608889	759.541	937.578	600.449	1410.16	Non-sig.
PF3D7_1117400	N/A	2820.05	0.787142	0.412858	1.90657	0.0565765	0.513258	1941.74	3867.81	2196.69	3273.96	Non-sig.
PF3D7_0925900	LCN	5177.4	0.786883	0.403271	1.95125	0.0510274	0.49787	3658.53	6663.96	3940.3	6446.8	Non-sig.
PF3D7_0830600	N/A	420.149	0.786525	0.563581	1.39558	0.16284	0.769002	457.048	533.203	160.165	530.179	Non-sig.
PF3D7_1466400	ApiAP2	2210.15	0.785112	0.447329	1.75511	0.0792404	0.605149	1265.53	2534.71	1980.5	3059.85	Non-sig.
PF3D7_0412300	N/A	197.567	0.784242	0.615855	1.27342	0.202869	0.820459	67.3304	227.508	222.549	272.88	Non-sig.
PF3D7_0412200	N/A	54.8412	0.783927	0.692259	1.13242	0.257458	0.850307	22.0366	61.2134	58.2801	77.8349	Non-sig.
PF3D7_0102600	FIKK1	125.867	0.78391	0.514629	1.52325	0.127696	0.714114	102.137	140.548	82.9554	177.826	Non-sig.
PF3D7_1105900	N/A	4.32594	0.783448	1.65	0.474818	0.634916	0.966849	3.08475	3.24236	3.26877	7.7079	Non-sig.
PF3D7_1440400	N/A	2883.57	0.78338	0.408757	1.91649	0.0553025	0.505159	2278.95	3662.2	1959.93	3633.2	Non-sig.
PF3D7_1344100	N/A	1242.28	0.782797	0.445322	1.75782	0.0787779	0.605149	732.152	1426.75	1094.12	1716.11	Non-sig.
PF3D7_1434900	N/A	112.649	0.782184	0.5254	1.48874	0.136556	0.725225	95.2681	151.522	70.569	133.237	Non-sig.
PF3D7_0621400	ALV7	771.798	0.782095	0.491803	1.59026	0.111776	0.684062	758.628	940.042	376.947	1011.58	Non-sig.
PF3D7_0903500	NUP138	1059.93	0.779804	0.456462	1.70837	0.0875686	0.629141	969.413	1260.39	591.439	1418.47	Non-sig.
PF3D7_0930300	MSP1	235467	0.776111	0.462448	1.67827	0.0932954	0.640258	130842	245918	216390	348719	Non-sig.
PF3D7_1316300	N/A	11.3126	0.775977	1.19273	0.650591	0.51531	0.932472	14.3772	14.1063	2.44343	14.3235	Non-sig.
PF3D7_0937000	N/A	16.6103	0.7727	0.919893	0.839989	0.400915	0.906672	10.5213	20.3893	13.9609	21.5698	Non-sig.
PF3D7_1359400	CELF1	3177.41	0.771103	0.410846	1.87687	0.0605361	0.533304	2539.93	3819.39	2156.05	4194.25	Non-sig.
PF3D7_1001400	XL1	240.793	0.771075	0.480466	1.60485	0.108527	0.677999	145.354	278.926	210.275	328.617	Non-sig.
PF3D7_0410700	RbgA	7884.88	0.771044	0.524904	1.46892	0.141853	0.738251	8417.37	10038.6	3236.37	9847.15	Non-sig.
PF3D7_1029800	HPR2	1458.86	0.770483	0.419021	1.83877	0.0659492	0.562408	1045.49	2039.11	1111.06	1639.76	Non-sig.
PF3D7_1442200	YihA2	1233.35	0.768207	0.574243	1.33777	0.180971	0.796993	1394.33	1685.43	431.215	1422.42	Non-sig.
PF3D7_1460000	HCS2	144.112	0.765965	0.493979	1.5506	0.120997	0.703126	101.773	195.461	111.632	167.583	Non-sig.
PF3D7_0803600	N/A	5250.55	0.76561	0.465493	1.64473	0.100026	0.656527	5057.27	6543.1	2721.49	6680.32	Non-sig.
PF3D7_1366600	SRPR-alpha	4745.53	0.765363	0.567801	1.34794	0.177677	0.791037	5373.94	6319.07	1657.5	5631.59	Non-sig.
PF3D7_1208200	CRMP3	149.948	0.761851	0.499679	1.52468	0.127339	0.714114	114.92	160.875	107.62	216.376	Non-sig.
PF3D7_1344400	N/A	450.683	0.761531	0.500195	1.52247	0.127892	0.714114	228.292	504.381	440.171	629.889	Non-sig.
PF3D7_0301200	FIKK3	182.462	0.761313	0.499014	1.52563	0.127101	0.714114	106.3	226.408	164.255	232.886	Non-sig.
PF3D7_0919800	N/A	4858.46	0.760861	0.471138	1.61494	0.106323	0.670594	4738.82	6276.88	2474.02	5944.12	Non-sig.
PF3D7_0805600	PAP2	2790.76	0.759241	0.420879	1.80394	0.071241	0.580669	2276.87	3133.5	1869.12	3883.56	Non-sig.
PF3D7_0406700	N/A	1104.41	0.756222	0.449686	1.68167	0.0926334	0.640258	1004.18	1462.48	638.965	1312	Non-sig.
PF3D7_1117900	N/A	2594.68	0.75329	0.571753	1.31751	0.187668	0.802475	2966.37	3186.85	898.667	3326.83	Non-sig.
PF3D7_1231400	ICM1	4684.55	0.750271	0.574165	1.30672	0.191309	0.808015	5368.57	5307.31	1618.29	6444.02	Non-sig.
PF3D7_0632200	RIF	3.4673	0.749901	2.07371	0.361623	0.717634	0.987979	5.2397	3.22147	0	5.40801	Non-sig.
PF3D7_1000200	RIF	13.3343	0.749309	1.05703	0.708883	0.478397	0.928807	12.5784	23.6336	7.38618	9.73903	Non-sig.
PF3D7_1413800	DPH1	350.998	0.748555	0.481137	1.55581	0.119754	0.701817	230.5	340.145	293.197	540.149	Non-sig.
PF3D7_0934600	N/A	987.824	0.748143	0.47508	1.57477	0.115309	0.690291	938.943	1400.49	535.99	1075.88	Non-sig.
PF3D7_1456800	VP1	1964.63	0.746194	0.60574	1.23187	0.217997	0.835279	601.254	2203.69	2333.44	2720.14	Non-sig.
PF3D7_0821400	N/A	2081.11	0.745456	0.44059	1.69195	0.0906554	0.631963	1584.39	2048.64	1525.82	3165.58	Non-sig.
PF3D7_1420000	SF3B4	823.392	0.744586	0.468978	1.58768	0.112359	0.684062	444.8	1043.24	785.837	1019.69	Non-sig.
PF3D7_0220000	LSA3	24076	0.743119	0.504266	1.47367	0.140572	0.734989	24787.1	25679.1	11231.2	34606.8	Non-sig.
PF3D7_1322400	N/A	70.6167	0.741417	0.853701	0.868474	0.385135	0.902929	94.5492	115.946	11.4941	60.477	Non-sig.
PF3D7_1028100	PPO	55.4998	0.740853	0.618857	1.19713	0.231256	0.838288	46.2485	79.433	36.9489	59.369	Non-sig.
PF3D7_0403100	N/A	873.836	0.740698	0.422447	1.75335	0.0795413	0.605149	653.307	1197.64	655.328	989.067	Non-sig.
PF3D7_1409100	N/A	2915.65	0.739964	0.625604	1.1828	0.236888	0.838288	3556.73	3990.52	811.562	3303.8	Non-sig.
PF3D7_1230900	RIO1	1292.53	0.738078	0.541257	1.36364	0.172682	0.783159	1420.86	1624.21	517.471	1607.55	Non-sig.
PF3D7_0722300	N/A	1226.43	0.736822	0.464357	1.58676	0.112567	0.684062	1174.78	1552.19	665.358	1513.37	Non-sig.
PF3D7_1473400	N/A	3627.71	0.736609	0.41485	1.7756	0.0757981	0.596464	3037.61	4384.53	2405.01	4683.71	Non-sig.
PF3D7_0206500	N/A	1993	0.736115	0.493482	1.49167	0.135784	0.725055	1137.97	1789.23	1852.34	3192.47	Non-sig.
PF3D7_1136200	N/A	5484.77	0.735342	0.410725	1.79035	0.0733974	0.585632	3716.72	7128.44	4516.06	6577.86	Non-sig.
PF3D7_0200100	VAR	334.646	0.734362	0.447423	1.64132	0.100732	0.656527	229.693	440.876	272.716	395.301	Non-sig.
PF3D7_1248200	RBM22	960.901	0.733853	0.498103	1.47329	0.140672	0.734989	461.005	1185.36	981.859	1215.38	Non-sig.
PF3D7_1222400	ApiAP2	3034	0.733446	0.429798	1.70649	0.0879168	0.629141	2375.23	3112.44	2182.77	4465.54	Non-sig.
PF3D7_1366700	N/A	359.994	0.733195	0.439634	1.66774	0.0953675	0.647728	278.932	469.973	261.991	429.079	Non-sig.
PF3D7_0407200	PTH2	229.888	0.733147	0.524788	1.39704	0.162403	0.76891	229.234	315.954	116.518	257.846	Non-sig.
PF3D7_0100200	RIF	14.6365	0.733004	1.00578	0.728792	0.466129	0.925389	6.28213	19.3427	15.5911	17.3299	Non-sig.
PF3D7_0623700	SUV3	602.899	0.732258	0.4233	1.72988	0.0836514	0.614681	460.219	730.601	446.001	774.776	Non-sig.
PF3D7_0730300	ApiAP2	16701.2	0.729909	0.476811	1.53082	0.125815	0.712907	16595.1	18793.8	8533.8	22882.1	Non-sig.
PF3D7_0723000	N/A	221.209	0.729257	0.500387	1.45739	0.14501	0.741312	124.057	260.825	208.564	291.391	Non-sig.
PF3D7_1404900	N/A	4555.87	0.726232	0.437189	1.66114	0.0966853	0.648959	4149.76	5384.8	2716.18	5972.74	Non-sig.
PF3D7_1346800	P47	48.001	0.725271	0.660212	1.09854	0.271968	0.855633	46.2752	57.9552	26.2774	61.4961	Non-sig.
PF3D7_1464600	UIS2	16443.3	0.724525	0.428083	1.69249	0.0905532	0.631963	14572.8	18963	10225.6	22012	Non-sig.
PF3D7_1428400	WDTC1	292.281	0.723811	0.599528	1.2073	0.227316	0.838288	336.211	316.417	105.149	411.348	Non-sig.
PF3D7_1136900	SUB2	8087.61	0.723324	0.474883	1.52316	0.127718	0.714114	8046.29	9282.84	4157.34	10864	Non-sig.
PF3D7_0622900	AP2Tel	4878.35	0.720877	0.545865	1.32061	0.18663	0.801569	5438.54	5356.24	1930.54	6788.07	Non-sig.
PF3D7_0631600	EPF4	93.9219	0.720633	3.18934	0.225951	0.82124	0.990964	104.885	233.791	37.0112	0	Non-sig.
PF3D7_0508100	SET9	10687.1	0.7205	0.433171	1.66332	0.0962493	0.648759	9560.69	12040.6	6584.73	14562.3	Non-sig.
PF3D7_1141300	APR1	3872.2	0.717301	0.524148	1.36851	0.171153	0.78237	4214.72	4994.75	1643.63	4635.69	Non-sig.
PF3D7_1106800	pTKL	741.079	0.716575	0.590141	1.21425	0.224654	0.838288	871.394	908.559	250.539	933.824	Non-sig.
PF3D7_0703500	N/A	9374.32	0.715983	0.513056	1.39552	0.162858	0.769002	4252.84	10089.2	9936.23	13219	Non-sig.
PF3D7_1303700	N/A	1046.93	0.715445	0.552126	1.2958	0.195044	0.813446	1177.32	1282.06	408.213	1320.11	Non-sig.
PF3D7_1431200	N/A	1053.96	0.71523	0.546127	1.30964	0.190317	0.805996	1174.93	1270.03	421.403	1349.49	Non-sig.
PF3D7_0109100	CCp5	1104.8	0.714306	0.447347	1.59676	0.110319	0.680407	653.015	1339.93	1020.15	1406.1	Non-sig.
PF3D7_1319600	N/A	584.506	0.71421	0.607898	1.17488	0.240041	0.84182	697.767	657.491	188.12	794.647	Non-sig.
PF3D7_1035500	MSP6	24730.2	0.712721	0.462976	1.53943	0.123699	0.708871	24195.6	32829.5	13290.6	28605.2	Non-sig.
PF3D7_1005300	N/A	18.1892	0.711378	0.912888	0.779261	0.435826	0.915226	9.42782	25.7866	18.0531	19.4891	Non-sig.
PF3D7_0523000	MDR1	5725.8	0.710893	0.611651	1.16225	0.245132	0.843319	1734.89	6077.28	6950.56	8140.47	Non-sig.
PF3D7_1132000	N/A	2804.83	0.710775	0.42662	1.66606	0.0957012	0.647728	2481.33	3361.54	1774.03	3602.43	Non-sig.
PF3D7_0506200	TBP	132.298	0.710006	0.504584	1.40711	0.159395	0.76677	88.1704	166.445	112.462	162.116	Non-sig.
PF3D7_0414800	N/A	2997	0.709194	0.521427	1.3601	0.173797	0.783873	3219.21	4216.5	1330.96	3221.32	Non-sig.
PF3D7_0215500	N/A	1349.59	0.708997	0.589561	1.20258	0.229137	0.838288	1598.53	1787.38	450.923	1561.52	Non-sig.
PF3D7_0103800	ARP1	250.841	0.708085	0.454939	1.55644	0.119603	0.701817	199.606	318.852	181.444	303.463	Non-sig.
PF3D7_1417600	N/A	9049.98	0.70747	0.49447	1.43077	0.152497	0.753911	8868.4	8416.53	4880.83	14034.2	Non-sig.
PF3D7_0526600	N/A	3386.48	0.707295	0.490457	1.44212	0.149269	0.748183	1893.95	3125.07	3250.89	5275.99	Non-sig.
PF3D7_1423300	PP7	9641.3	0.706745	0.403637	1.75094	0.0799555	0.605149	7181.74	11273	7470	12640.4	Non-sig.
PF3D7_0207700	SERA4	9456.05	0.705891	0.44909	1.57182	0.115991	0.691719	5341.33	11703.2	9033.83	11745.8	Non-sig.
PF3D7_1036800	ACT	998.732	0.704892	0.484419	1.45513	0.145633	0.742248	512.512	1191.09	1006.05	1285.28	Non-sig.
PF3D7_1022500	CS	2571.27	0.704741	0.404971	1.74023	0.0818194	0.608889	1990.71	3185.59	1920.22	3188.56	Non-sig.
PF3D7_1240000	N/A	217.394	0.70388	0.534593	1.31667	0.18795	0.803033	106.228	254.356	224.181	284.812	Non-sig.
PF3D7_0729700	N/A	416.468	0.703629	0.45034	1.56244	0.118185	0.697844	293.638	589.092	340.007	443.134	Non-sig.
PF3D7_1229900	N/A	325.882	0.703139	0.456832	1.53916	0.123765	0.708871	270.975	451.859	225.17	355.524	Non-sig.
PF3D7_1033100	AdoMetDC/ODC	31673.9	0.702369	0.428221	1.6402	0.100963	0.656527	28542.3	37025.7	19683.1	41444.6	Non-sig.
PF3D7_1401500	N/A	134.923	0.701533	0.547333	1.28173	0.199938	0.815958	70.5071	174.909	134.686	159.588	Non-sig.
PF3D7_0214700	N/A	1688.68	0.699949	0.521967	1.34098	0.179926	0.796197	1812.46	2384.02	761.762	1796.5	Non-sig.
PF3D7_1371500	N/A	112.593	0.699496	0.521384	1.34161	0.179721	0.796121	90.4088	156.712	81.2898	121.959	Non-sig.
PF3D7_0909100	N/A	566.908	0.699323	0.430124	1.62586	0.103979	0.661524	468.529	727.433	395.881	675.788	Non-sig.
PF3D7_1134300	EMMA1	6401.96	0.696156	0.534055	1.30353	0.192395	0.810904	7077.67	6870.98	2696.11	8963.08	Non-sig.
PF3D7_0502000	VPS11	979.109	0.69525	0.440357	1.57883	0.114374	0.687804	890.211	1212.18	605.383	1208.66	Non-sig.
PF3D7_0208000	SERA1	5512.45	0.695052	0.408607	1.70103	0.0889377	0.629813	4593.63	6874.79	3825.89	6755.5	Non-sig.
PF3D7_1148700	GEXP12	228.001	0.693922	0.617059	1.12456	0.260775	0.850307	267.506	329.357	81.3156	233.826	Non-sig.
PF3D7_1367300	N/A	7.85066	0.689665	1.31307	0.525229	0.599424	0.956556	6.28393	15.0431	5.74395	4.33171	Non-sig.
PF3D7_0103500	N/A	354.906	0.688163	0.471307	1.46012	0.144258	0.741297	225.526	373.275	317.906	502.918	Non-sig.
PF3D7_1247700	N/A	954.469	0.687131	0.498396	1.37868	0.167992	0.775281	996.011	1181.98	467.163	1172.72	Non-sig.
PF3D7_0602800	JmjC2	50.5915	0.686452	0.637517	1.07676	0.281588	0.863904	43.1444	72.9691	34.4925	51.7601	Non-sig.
PF3D7_0403800	N/A	3798.62	0.686125	0.501249	1.36883	0.171052	0.78237	3788.73	3479.58	2035.59	5890.57	Non-sig.
PF3D7_1407200	N/A	1013.54	0.685587	0.478971	1.43137	0.152324	0.753911	1017.68	1188.2	537.011	1311.26	Non-sig.
PF3D7_1002700	N/A	2001.44	0.684464	0.451946	1.51448	0.129904	0.718122	1920.33	2422.3	1150.78	2512.35	Non-sig.
PF3D7_1148000	N/A	2125.05	0.684053	0.52346	1.30679	0.191284	0.808015	2338.15	2652.73	923.299	2586.03	Non-sig.
PF3D7_0906600	N/A	1756.21	0.683374	0.498107	1.37194	0.170081	0.779489	863.654	1931.05	1831.67	2398.47	Non-sig.
PF3D7_1428100	WBP11	1280.41	0.6832	0.514255	1.32852	0.184006	0.800523	1379.63	1656.81	586.378	1498.83	Non-sig.
PF3D7_0423800	CyRPA	3263.35	0.683123	0.431404	1.58349	0.11331	0.684988	2974.56	4164.89	2035.47	3878.48	Non-sig.
PF3D7_1431900	ISC3	306.536	0.682621	0.566038	1.20596	0.227832	0.838288	125.291	395.904	344.958	359.99	Non-sig.
PF3D7_1204000	N/A	5.73229	0.68139	1.59388	0.427505	0.669012	0.978839	7.24034	11.8612	1.63768	2.18995	Non-sig.
PF3D7_1235500	MT-A70.2	514.202	0.681361	0.556572	1.22421	0.220874	0.835279	581.829	598.803	208.592	667.585	Non-sig.
PF3D7_1237900	N/A	10980.7	0.680368	0.453652	1.49976	0.133677	0.721789	10692.2	12917.4	6185.05	14128.1	Non-sig.
PF3D7_1423500	N/A	1113.61	0.679829	0.714419	0.951582	0.341309	0.893036	1503.75	1324.72	208.649	1417.31	Non-sig.
PF3D7_0530400	N/A	158.848	0.677993	0.571744	1.18583	0.235688	0.838288	74.82	164.115	169.22	227.239	Non-sig.
PF3D7_1448500	N/A	10648.9	0.67794	0.563806	1.20243	0.229195	0.838288	12394.2	11385.5	3990.18	14825.8	Non-sig.
PF3D7_1445600	N/A	3529.57	0.677142	0.410163	1.65091	0.098757	0.654018	2928.02	4126.01	2504.39	4559.87	Non-sig.
PF3D7_0308700	N/A	2513.75	0.676981	0.412404	1.64155	0.100684	0.656527	1750.27	3037.17	2118.67	3148.88	Non-sig.
PF3D7_0220100	N/A	771.513	0.676622	0.449589	1.50498	0.13233	0.720379	672.033	790.636	515.835	1107.55	Non-sig.
PF3D7_0202900	DHHC12	204.031	0.676454	0.471325	1.43522	0.151225	0.752998	141.616	259.913	172.368	242.226	Non-sig.
PF3D7_1245800	EpsL	871.523	0.675763	0.488214	1.38415	0.166311	0.772842	891.888	1013.8	450.639	1129.76	Non-sig.
PF3D7_0937100	N/A	6.59864	0.67557	1.57034	0.430205	0.667047	0.978839	9.44217	12.8878	0.820815	3.24376	Non-sig.
PF3D7_1014100	MSA180	8215.8	0.675286	0.484663	1.39331	0.163526	0.770527	4294.34	8573.59	8359.98	11635.3	Non-sig.
PF3D7_0517500	N/A	86.709	0.675211	0.601071	1.12335	0.26129	0.850307	89.4832	92.2735	44.3508	120.728	Non-sig.
PF3D7_0721200	N/A	380.044	0.675102	0.448681	1.50464	0.132417	0.720379	316.961	416.272	268.581	518.36	Non-sig.
PF3D7_0525300	N/A	517.154	0.674553	0.439171	1.53597	0.124546	0.711041	445.582	595.78	351.413	675.843	Non-sig.
PF3D7_1217400	N/A	4421.12	0.671091	0.511384	1.3123	0.189418	0.805472	4800.25	5822.26	2022.2	5039.76	Non-sig.
PF3D7_1304700	CYC4	140.972	0.669661	0.491504	1.36247	0.173048	0.783159	106.855	167.61	110.781	178.641	Non-sig.
PF3D7_1201100	N/A	193.564	0.667611	0.469985	1.42049	0.155464	0.758424	142.175	245.679	156.881	229.521	Non-sig.
PF3D7_0919500	MFS3	60.8682	0.66759	0.664481	1.00468	0.315051	0.884868	27.2971	81.6063	66.4945	68.0749	Non-sig.
PF3D7_1023800	N/A	508.952	0.666778	0.737266	0.904393	0.365787	0.895674	697.683	679.254	89.5165	569.356	Non-sig.
PF3D7_0615400	N/A	13775.1	0.666043	0.667995	0.997078	0.318726	0.886518	18129	17366.9	3172.73	16431.6	Non-sig.
PF3D7_0314800	N/A	750.623	0.665209	0.527234	1.2617	0.207058	0.823913	825.658	885.089	335.938	955.808	Non-sig.
PF3D7_0315800	N/A	356.936	0.66487	0.454854	1.46172	0.143817	0.741234	318.439	419.723	234.004	455.579	Non-sig.
PF3D7_0914500	N/A	4145.08	0.66458	0.506825	1.31126	0.189769	0.805742	4476.44	4702.51	1937.8	5463.57	Non-sig.
PF3D7_1122800	CDPK6	1927.19	0.664517	0.493923	1.34539	0.178501	0.793098	1988.52	1997.26	993.96	2729.03	Non-sig.
PF3D7_1133500	N/A	112.504	0.663904	0.524198	1.26651	0.205329	0.823913	75.5007	126.747	98.4894	149.278	Non-sig.
PF3D7_0500100	VAR	1892.07	0.662851	0.413491	1.60306	0.108921	0.677999	1596.7	2366.17	1333.25	2272.15	Non-sig.
PF3D7_0813400	N/A	3780.57	0.661876	0.407887	1.62269	0.104655	0.663232	3110.66	4416.56	2745.94	4849.11	Non-sig.
PF3D7_0113400	N/A	31.2694	0.661133	0.783495	0.843825	0.398767	0.906459	34.6969	36.4931	13.9592	39.9283	Non-sig.
PF3D7_0214300	N/A	705.95	0.660397	0.658157	1.0034	0.315666	0.884868	914.003	836.571	180.732	892.493	Non-sig.
PF3D7_1302200	UIS3	40.6412	0.659789	0.847791	0.778244	0.436425	0.915226	53.4404	40.8254	9.84766	58.4516	Non-sig.
PF3D7_1009400	ZNF2	250.066	0.659716	0.46541	1.41749	0.156339	0.758942	169.167	290.926	218.395	321.776	Non-sig.
PF3D7_0819700	N/A	254.237	0.659509	0.540097	1.22109	0.222051	0.836717	122.033	279.021	271.821	344.075	Non-sig.
PF3D7_1341500	ISC1	1585.58	0.659231	0.433921	1.51924	0.128702	0.714114	1015.05	2061.61	1443.66	1821.98	Non-sig.
PF3D7_1013000	N/A	705.51	0.657228	0.436895	1.50432	0.1325	0.720379	631.304	839.173	463.997	887.567	Non-sig.
PF3D7_1307500	N/A	2457.3	0.656713	0.523888	1.25354	0.21001	0.825664	2697.24	3462.49	1118.18	2551.31	Non-sig.
PF3D7_1222500	DPH6	863.204	0.656178	0.451617	1.45295	0.146237	0.74267	759.124	1248.87	581.501	863.325	Non-sig.
PF3D7_1121300	TKL2	4220.61	0.655924	0.453242	1.44718	0.147846	0.746522	2663.14	4184.3	3891.28	6143.7	Non-sig.
PF3D7_0823500	IMC1i	121.077	0.655423	0.539056	1.21587	0.224034	0.838288	117.713	156.723	70.6124	139.258	Non-sig.
PF3D7_0937500	RIF	2.6625	0.655223	2.29558	0.285428	0.775316	0.990282	4.19104	4.29545	0	2.1635	Non-sig.
PF3D7_0709900	N/A	996.871	0.653838	0.527933	1.23849	0.215535	0.835035	1108.85	1174.47	441.139	1263.02	Non-sig.
PF3D7_0507800	N/A	11506	0.652955	0.567398	1.15079	0.249819	0.848968	13704.2	14394.4	4187.86	13737.4	Non-sig.
PF3D7_0508800	SSB	4143.91	0.652542	0.417185	1.56416	0.117781	0.697212	3574.59	5467.97	2870.41	4662.67	Non-sig.
PF3D7_1142100	N/A	6205.74	0.65211	0.477868	1.36462	0.172371	0.783159	6310.04	6545.46	3343.6	8623.86	Non-sig.
PF3D7_0926800	N/A	1806.97	0.652027	0.555374	1.17403	0.240382	0.84182	2107.46	2266.86	703.917	2149.63	Non-sig.
PF3D7_1358600	N/A	1062.63	0.651566	0.60314	1.08029	0.280013	0.863006	1306.39	1182.4	347.412	1414.31	Non-sig.
PF3D7_1111900	N/A	298.196	0.651286	0.473085	1.37668	0.168611	0.775437	183.796	371.486	279.951	357.549	Non-sig.
PF3D7_0107300	N/A	92.1617	0.651213	0.552618	1.17841	0.238631	0.840663	86.1349	114.877	57.4696	110.166	Non-sig.
PF3D7_0527200	USP14	6786.84	0.650434	0.547582	1.18783	0.234901	0.838288	7866.54	8781.12	2698.6	7801.1	Non-sig.
PF3D7_0830300	SIAP2	45.0413	0.650183	0.648766	1.00219	0.316254	0.88586	39.8447	54.7818	30.3672	55.1715	Non-sig.
PF3D7_0529700	N/A	273.86	0.646756	0.464287	1.39301	0.163617	0.770527	181.166	343.293	245.594	325.385	Non-sig.
PF3D7_1372600	RIF	15.9223	0.645468	0.941192	0.685799	0.49284	0.931703	12.5378	23.6549	12.3046	15.1919	Non-sig.
PF3D7_1249600	LRR12	678.57	0.644733	0.425956	1.51361	0.130124	0.718122	520.033	755.364	538.776	900.107	Non-sig.
PF3D7_0311400	PKRP	844.296	0.644677	0.63257	1.01914	0.308137	0.877245	1073.12	942.767	244.808	1116.48	Non-sig.
PF3D7_1359100	N/A	668.803	0.644411	0.423182	1.52278	0.127815	0.714114	523.061	867.013	520.685	764.453	Non-sig.
PF3D7_0705100	N/A	1825.73	0.644219	0.465162	1.38494	0.166072	0.772842	1779.6	1893.61	1070.22	2559.49	Non-sig.
PF3D7_1148500	N/A	10.3428	0.644159	1.35221	0.476373	0.633808	0.966849	15.4659	15.2225	0.813425	9.86923	Non-sig.
PF3D7_1136000	N/A	3368.7	0.643592	0.490854	1.31117	0.189801	0.805742	3445.5	3299	1813.93	4916.37	Non-sig.
PF3D7_0708200	N/A	61.8635	0.642849	0.634637	1.01294	0.311089	0.880421	63.154	64.3799	33.6728	86.2474	Non-sig.
PF3D7_1459600	N/A	2045.93	0.642744	0.408435	1.57368	0.115562	0.691025	1518.65	2545.83	1676.41	2442.82	Non-sig.
PF3D7_1211800	PfpUB	23940.4	0.641173	0.44779	1.43186	0.152184	0.753911	23148.6	31986.5	14264.5	26361.9	Non-sig.
PF3D7_1326500	N/A	830.725	0.640797	0.451794	1.41834	0.156091	0.758942	763.066	869.878	535.603	1154.35	Non-sig.
PF3D7_1146200	N/A	176.803	0.640567	0.650569	0.984626	0.324808	0.886943	218.551	251.872	58.2051	178.585	Non-sig.
PF3D7_1203400	MFS4	2405.57	0.63913	0.460694	1.38732	0.165345	0.772842	2401.86	2800.94	1361.07	3058.42	Non-sig.
PF3D7_1337500	N/A	5048.01	0.638839	0.493291	1.29506	0.195301	0.813446	5291.03	5181.1	2605.92	7113.99	Non-sig.
PF3D7_0612700	P12	5956.91	0.638574	0.413603	1.54393	0.122605	0.707939	4180.35	7731.75	5138.84	6776.71	Non-sig.
PF3D7_0806300	FLP	4152.73	0.638455	0.426782	1.49597	0.13466	0.722096	2739.59	4643.62	3757.27	5470.43	Non-sig.
PF3D7_0718600	N/A	1238.65	0.638376	0.611571	1.04383	0.296564	0.872993	1545.02	1685.4	393.437	1330.75	Non-sig.
PF3D7_1328300	N/A	8617.05	0.638274	0.402402	1.58616	0.112703	0.684062	6446.77	10558.6	7035.91	10426.9	Non-sig.
PF3D7_1335300	RH2b	14370.1	0.637451	0.561502	1.13526	0.256266	0.850307	16140.6	11925.1	6352.03	23062.8	Non-sig.
PF3D7_1361500	N/A	4812.05	0.637233	0.429342	1.48421	0.137754	0.729056	3231.42	6584.02	4300.81	5131.95	Non-sig.
PF3D7_1339700	N/A	8686.65	0.636258	0.60024	1.06	0.289142	0.867246	10832.1	10397.9	2771.64	10745	Non-sig.
PF3D7_1218300	AP2-MU	1586.17	0.635137	0.472378	1.34455	0.178769	0.793098	888.821	1705.82	1595.9	2154.12	Non-sig.
PF3D7_0516500	MFS1	66.8971	0.634892	0.57722	1.09991	0.27137	0.855633	55.6204	77.3205	49.2515	85.3962	Non-sig.
PF3D7_0816500	HSP20	12.9744	0.634818	1.07933	0.588161	0.556424	0.942435	15.5385	18.3226	4.91454	13.1218	Non-sig.
PF3D7_1319100	N/A	504.695	0.634785	0.480968	1.31981	0.186899	0.801775	422.151	443.127	368.769	784.733	Non-sig.
PF3D7_1119700	N/A	662.402	0.633745	0.516452	1.22711	0.21978	0.835279	321.018	719.991	716.978	891.619	Non-sig.
PF3D7_1036000	MSP11	9847.25	0.632526	0.477067	1.32586	0.184885	0.800523	10287.2	12359	5158.18	11584.6	Non-sig.
PF3D7_0316100	N/A	1148.06	0.632179	0.541058	1.16841	0.24264	0.842298	1301.27	1192.29	500.113	1598.56	Non-sig.
PF3D7_0313700	N/A	616.312	0.631567	0.467861	1.3499	0.177047	0.790223	358.316	767.561	608.392	730.979	Non-sig.
PF3D7_1413600	N/A	54.5686	0.631497	0.637631	0.990381	0.321988	0.886943	54.6206	65.4909	31.1976	66.9653	Non-sig.
PF3D7_1332400	N/A	1152.49	0.631435	0.419351	1.50574	0.132134	0.720379	962.558	1292.77	846.004	1508.61	Non-sig.
PF3D7_1409400	N/A	5769.93	0.629071	0.563127	1.1171	0.26395	0.851449	2192.21	6350.88	6870.4	7666.25	Non-sig.
PF3D7_1246100	ALAS	139.422	0.628982	0.50703	1.24052	0.214783	0.835035	91.532	172.775	127.289	166.093	Non-sig.
PF3D7_0602100	MTR4	673.539	0.628796	0.421805	1.49073	0.136033	0.725055	552.141	800.213	506.008	835.793	Non-sig.
PF3D7_1368900	N/A	1877.82	0.628368	0.555145	1.1319	0.257676	0.850307	738.106	2326.03	2211.86	2235.27	Non-sig.
PF3D7_0100600	RIF	4.47493	0.627383	1.71348	0.366144	0.714257	0.987593	6.28757	4.29732	0.820649	6.49418	Non-sig.
PF3D7_0518600	WDR26	2480.48	0.626631	0.482606	1.29843	0.194139	0.812677	2610.97	3058.22	1289.65	2963.08	Non-sig.
PF3D7_0916400	N/A	1103.29	0.624823	0.453642	1.37735	0.168405	0.775437	962.389	1048.96	773.848	1627.97	Non-sig.
PF3D7_0606000	KIC1	5431.09	0.623028	0.417306	1.49298	0.135443	0.724675	4838.14	6282.43	3714.64	6889.17	Non-sig.
PF3D7_0730500	N/A	7241.68	0.622479	0.510827	1.21857	0.223007	0.837938	7944.11	7546.13	3462.72	10013.7	Non-sig.
PF3D7_0425500	N/A	14.2098	0.621943	0.990144	0.628134	0.529916	0.932723	8.36925	19.3472	13.948	15.1748	Non-sig.
PF3D7_1212900	BDP2	3993.66	0.621871	0.475668	1.30736	0.191089	0.808015	3708	3502.27	2584.26	6180.11	Non-sig.
PF3D7_1435700	N/A	1463.86	0.62141	0.417467	1.48852	0.136613	0.725225	1272.59	1802	1034.33	1746.52	Non-sig.
PF3D7_0412000	N/A	2356.01	0.621177	0.42019	1.47833	0.139321	0.732262	1601.84	2885.91	2110.91	2825.36	Non-sig.
PF3D7_1210200	N/A	139.824	0.621138	0.515217	1.20558	0.227978	0.838288	132.697	163.07	87.8862	175.643	Non-sig.
PF3D7_0208100	N/A	4488.63	0.619342	0.531171	1.16599	0.243617	0.843137	5154.34	5417.87	1925.5	5456.79	Non-sig.
PF3D7_0613300	ROP14	7676	0.618531	0.536507	1.15288	0.248958	0.848266	8895.1	9098.48	3215.93	9494.48	Non-sig.
PF3D7_0424100	RH5	4410.4	0.618279	0.529106	1.16853	0.242591	0.842298	5051.12	5346.66	1908.45	5335.37	Non-sig.
PF3D7_0419300	N/A	1210.34	0.617818	0.479191	1.28929	0.197296	0.814713	1254.37	1551.66	656.182	1379.17	Non-sig.
PF3D7_1460500	N/A	2553.93	0.616888	0.475643	1.29696	0.194646	0.813276	2649.99	2872.32	1382.58	3310.85	Non-sig.
PF3D7_1216200	N/A	2653.12	0.614777	0.430332	1.42861	0.153116	0.753911	2230.78	3761.67	1961.79	2658.24	Non-sig.
PF3D7_1246200	ACT1	76814.1	0.611779	0.402295	1.52072	0.128329	0.714114	63734.2	89617.9	57800.3	96103.8	Non-sig.
PF3D7_0715100	MYCBP	50.2855	0.611058	0.735825	0.830439	0.406291	0.907236	60.1812	73.2543	19.6647	48.0419	Non-sig.
PF3D7_0215200	N/A	169.662	0.610849	0.603667	1.0119	0.311587	0.880421	199.945	228.562	68.9855	181.154	Non-sig.
PF3D7_0422000	N/A	505.393	0.610431	0.474895	1.2854	0.198652	0.815288	298.808	668.554	500.95	553.262	Non-sig.
PF3D7_0414700	N/A	2844.03	0.610277	0.407497	1.49762	0.134231	0.721789	2152.79	3597.63	2349.76	3275.93	Non-sig.
PF3D7_0403400	N/A	2034.31	0.609781	0.433209	1.40759	0.159252	0.76677	1465.6	2049.5	1755.62	2866.53	Non-sig.
PF3D7_0523700	N/A	241.944	0.609111	0.50084	1.21618	0.223917	0.838288	142.249	262.805	240.682	322.041	Non-sig.
PF3D7_0318700	N/A	1620.61	0.60909	0.553317	1.1008	0.270985	0.855633	1917.52	1902.69	649.943	2012.29	Non-sig.
PF3D7_0815700	Ub	83.1863	0.608985	0.627879	0.969908	0.332092	0.889947	37.8528	94.4517	93.6096	106.831	Non-sig.
PF3D7_0813800	GMD	345.835	0.608543	0.475169	1.28069	0.200304	0.815958	215.188	459.596	332.462	376.094	Non-sig.
PF3D7_1328800	SIR2A	2097.4	0.607321	0.420708	1.44357	0.148861	0.747549	1600.95	2865.44	1723.68	2199.53	Non-sig.
PF3D7_1237100	N/A	2381.79	0.606976	0.419528	1.4468	0.147952	0.746522	2041.97	3184.35	1734.2	2566.64	Non-sig.
PF3D7_0507500	SUB1	11328.4	0.606505	0.413273	1.46757	0.142222	0.738718	7911.07	13120.1	10052	14230.3	Non-sig.
PF3D7_1329800	N/A	300.907	0.605885	0.530369	1.14238	0.253294	0.850307	147.488	348.639	329.386	378.115	Non-sig.
PF3D7_1372800	N/A	2.22503	0.60548	2.20374	0.27475	0.783508	0.990282	1.046	3.22466	2.46136	2.1681	Non-sig.
PF3D7_1318800	SEC63	6309.86	0.605404	0.48751	1.24183	0.2143	0.834213	3213.84	7558.02	6795.8	7671.77	Non-sig.
PF3D7_0723100	CPH1	48.6782	0.605377	0.629846	0.96115	0.336477	0.892087	41.988	57.9863	35.2984	59.4399	Non-sig.
PF3D7_1455100	PTP1	1046.53	0.605264	0.638121	0.94851	0.34287	0.893036	1365.36	1290.29	295.43	1235.05	Non-sig.
PF3D7_0916300	N/A	245.411	0.605154	0.489934	1.23517	0.216766	0.835279	149.535	316.042	239.561	276.505	Non-sig.
PF3D7_0321100	N/A	3616.44	0.604731	0.537121	1.12588	0.260218	0.850307	4207.22	4182.12	1532.04	4544.36	Non-sig.
PF3D7_1134900	N/A	152.647	0.603993	0.519421	1.16282	0.244902	0.843319	151.423	188.899	91.1474	179.119	Non-sig.
PF3D7_1205800	HMGB3	14095.7	0.601749	0.548646	1.09679	0.272734	0.85619	16709.1	15863	5687.25	18123.4	Non-sig.
PF3D7_1001100	ACBP1	340.114	0.601635	0.476218	1.26336	0.20646	0.823913	332.808	432.769	207.85	387.027	Non-sig.
PF3D7_1237500	N/A	3022.42	0.601386	0.418291	1.43772	0.150513	0.751695	2643.38	3317.53	2159.67	3969.1	Non-sig.
PF3D7_0620200	N/A	79.1924	0.597589	0.555947	1.0749	0.282419	0.863904	66.1574	86.9698	59.9295	103.713	Non-sig.
PF3D7_0804900	N/A	2749.34	0.594967	0.50112	1.18728	0.235119	0.838288	1358.75	3064.56	3021.47	3552.59	Non-sig.
PF3D7_1435300	N/A	9554.59	0.594854	0.52987	1.12264	0.26159	0.850307	4250.96	10047.2	10973.1	12947.1	Non-sig.
PF3D7_1318200	G3PAT	47.7869	0.594724	0.754509	0.788227	0.430564	0.913557	16.7803	65.5194	59.0951	49.753	Non-sig.
PF3D7_1247300	N/A	678.712	0.594579	0.45703	1.30096	0.193272	0.812661	416.852	837.992	664.431	795.572	Non-sig.
PF3D7_0718900	N/A	1.81065	0.594094	2.44456	0.243027	0.807985	0.990282	2.08522	1.07585	0.820026	3.2615	Non-sig.
PF3D7_0223500	VAR	435.393	0.593751	0.448691	1.3233	0.185737	0.800523	330.93	602.808	363.09	444.743	Non-sig.
PF3D7_0405200	CERLI2	4805.66	0.593066	0.509779	1.16338	0.244676	0.843319	5363.15	6334.87	2300.45	5224.15	Non-sig.
PF3D7_1231000	N/A	1295.57	0.592469	0.677544	0.874436	0.381881	0.902929	1764.64	1533.18	302.25	1582.21	Non-sig.
PF3D7_0505200	ALP2b	1430.56	0.592434	0.532395	1.11277	0.265807	0.854162	629.065	1694.55	1652.26	1746.35	Non-sig.
PF3D7_0927300	FH	1975.3	0.590343	0.427876	1.3797	0.167678	0.77518	1790.3	2607.43	1363.32	2140.14	Non-sig.
PF3D7_1228200	N/A	187.954	0.58976	0.470416	1.2537	0.209951	0.825664	147.346	233.919	152.757	217.792	Non-sig.
PF3D7_0704400	N/A	3935.39	0.589162	0.465555	1.2655	0.20569	0.823913	2204.58	4777.11	4080.66	4679.21	Non-sig.
PF3D7_0219600	RFC1	2514.29	0.588637	0.415788	1.41571	0.156859	0.758942	1773.4	3021.15	2243.13	3019.49	Non-sig.
PF3D7_1331100	POLQ	3710.3	0.58754	0.490845	1.197	0.231308	0.838288	1890.86	4335.02	4038.83	4576.5	Non-sig.
PF3D7_0319800	N/A	60.153	0.587442	0.59989	0.979249	0.327457	0.88853	53.5449	65.4996	42.6879	78.8796	Non-sig.
PF3D7_0216500	N/A	1028.76	0.586676	0.497915	1.17826	0.238691	0.840663	1120.34	1219.55	524.922	1250.21	Non-sig.
PF3D7_0104600	N/A	130.214	0.586602	0.50807	1.15457	0.248266	0.848043	90.5957	164.131	117.461	148.667	Non-sig.
PF3D7_1252900	N/A	124.186	0.58595	0.549445	1.06644	0.286225	0.865957	116.675	185.7	82.109	112.259	Non-sig.
PF3D7_0409800	N/A	6068.83	0.584313	0.438494	1.33255	0.182681	0.800523	5873.84	7816.09	3839.24	6746.16	Non-sig.
PF3D7_0406000	N/A	2678.97	0.584077	0.421636	1.38526	0.165972	0.772842	2423.13	3439.33	1865.02	2988.42	Non-sig.
PF3D7_1432300	N/A	574.505	0.582794	0.543339	1.07262	0.283443	0.865514	259.183	603.933	660.427	774.478	Non-sig.
PF3D7_1423100	N/A	2209.9	0.581887	0.583702	0.99689	0.318818	0.886518	2755.59	2700.16	785.254	2598.61	Non-sig.
PF3D7_0820600	N/A	321.788	0.581684	0.474239	1.22656	0.219987	0.835279	208.207	341.306	307.11	430.53	Non-sig.
PF3D7_1432200	N/A	2246.7	0.581058	0.515732	1.12667	0.259884	0.850307	2544.64	2524.01	1056.37	2861.78	Non-sig.
PF3D7_1319700	N/A	346.606	0.581016	0.505355	1.14972	0.250261	0.849429	186.34	412.009	368.77	419.306	Non-sig.
PF3D7_1107200	N/A	1354.15	0.580788	0.465942	1.24648	0.212588	0.831212	1367.51	1815.43	803.242	1430.42	Non-sig.
PF3D7_1251400	N/A	70.4987	0.576724	0.639786	0.901433	0.367358	0.89607	35.7441	68.6952	77.1847	100.371	Non-sig.
PF3D7_0113900	CBP1	40.0472	0.576449	0.669076	0.86156	0.38893	0.904448	31.4605	52.6315	32.8301	43.2666	Non-sig.
PF3D7_0800700	SURF8.3	449.538	0.575055	0.447935	1.28379	0.199215	0.815958	418.499	528.764	303.956	546.935	Non-sig.
PF3D7_1025100	GFPT	3059.3	0.574597	0.413632	1.38915	0.164787	0.772842	2237.29	3895.26	2678.56	3426.1	Non-sig.
PF3D7_1130800	N/A	36.4233	0.574151	0.696759	0.824031	0.409922	0.907483	27.3061	50.4624	31.1968	36.7279	Non-sig.
PF3D7_1420700	P113	11623.5	0.572645	0.478027	1.19793	0.230943	0.838288	12195.6	11825.9	6497.71	15974.7	Non-sig.
PF3D7_1029900	N/A	14323.4	0.572638	0.430542	1.33004	0.183505	0.800523	13550.7	15552.3	9484.51	18705.9	Non-sig.
PF3D7_1368700	N/A	1917.85	0.572481	0.503614	1.13674	0.255645	0.850307	2124.87	2509.83	960.064	2076.64	Non-sig.
PF3D7_1025900	N/A	13382	0.570725	0.549927	1.03782	0.299354	0.873589	16122.1	16576.2	5416.55	15413.2	Non-sig.
PF3D7_1002600	N/A	379.767	0.570482	0.477609	1.19445	0.2323	0.838288	228.288	442.14	382.685	465.954	Non-sig.
PF3D7_0924400	N/A	14189.6	0.570428	0.487586	1.1699	0.24204	0.842298	15343.1	14985.8	7497.95	18931.4	Non-sig.
PF3D7_0914200	N/A	606.344	0.569019	0.453829	1.25382	0.209908	0.825664	398.959	645.928	577.374	803.113	Non-sig.
PF3D7_0706500	N/A	6365.85	0.568942	0.479672	1.18611	0.235581	0.838288	6639.16	6283.22	3614.52	8926.53	Non-sig.
PF3D7_0702400	SEMP1	539.353	0.568151	0.442169	1.28492	0.198821	0.815288	369.444	620.196	499.341	668.429	Non-sig.
PF3D7_1021900	N/A	15798.5	0.567622	0.715559	0.793257	0.427628	0.912366	22458.8	17068.2	3001.8	20665.3	Non-sig.
PF3D7_0730400	IMP2	2384.93	0.56691	0.44883	1.26308	0.206559	0.823913	1515.99	3205.59	2328.32	2489.84	Non-sig.
PF3D7_1136100	N/A	40.5909	0.566405	0.676978	0.836666	0.40278	0.907165	36.7868	55.8185	28.7378	41.0203	Non-sig.
PF3D7_1232700	ND9	1657.7	0.566326	0.448029	1.26404	0.206216	0.823913	1027.49	2066.49	1645.09	1891.75	Non-sig.
PF3D7_0618000	N/A	14059.9	0.566038	0.403897	1.40144	0.161082	0.76677	11972	16152.5	10701.2	17413.8	Non-sig.
PF3D7_1231200	N/A	4734.57	0.565248	0.625053	0.90432	0.365826	0.895674	6234.67	5916.25	1403.3	5384.05	Non-sig.
PF3D7_1316200	N/A	1109.1	0.565091	0.430625	1.31226	0.189433	0.805472	754.492	1309.67	1034.52	1337.74	Non-sig.
PF3D7_1146500	LRR10	16.3057	0.565075	0.928981	0.608274	0.543006	0.939531	15.6989	18.2701	10.6669	20.5868	Non-sig.
PF3D7_1227500	SOC2	6260.37	0.56439	0.464896	1.21401	0.224743	0.838288	6553.9	7178.46	3548.91	7760.2	Non-sig.
PF3D7_0515400	N/A	4979.9	0.563754	0.548787	1.02727	0.304292	0.875687	5982.11	5467.63	2056.59	6413.29	Non-sig.
PF3D7_1410900	N/A	3013.52	0.562861	0.547746	1.0276	0.30414	0.875687	3618.05	3756.15	1248.44	3431.44	Non-sig.
PF3D7_1127600	N/A	3276.84	0.562805	0.407877	1.37984	0.167636	0.77518	2680.21	4190.37	2611.14	3625.63	Non-sig.
PF3D7_1325900	N/A	4152.92	0.561441	0.424579	1.32235	0.186053	0.800739	3662.15	4253.7	3047.78	5648.05	Non-sig.
PF3D7_0703800	N/A	129.17	0.561382	0.631685	0.888705	0.374162	0.896544	158.974	144.845	50.1005	162.758	Non-sig.
PF3D7_0514000	TTL	260.461	0.560935	0.47723	1.1754	0.239835	0.84182	252.885	302.849	168.272	317.838	Non-sig.
PF3D7_1474600	VMP1	1488.16	0.560221	0.490957	1.14108	0.253837	0.850307	784.906	1654.75	1620.29	1892.72	Non-sig.
PF3D7_1241400	N/A	392.308	0.559584	0.509224	1.0989	0.271814	0.855633	222.424	379.682	411.572	555.554	Non-sig.
PF3D7_0811700	N/A	550.659	0.558618	0.499143	1.11915	0.263074	0.850951	293.972	687.59	596.363	624.712	Non-sig.
PF3D7_1145400	DYN1	7753.16	0.558583	0.436224	1.2805	0.20037	0.815958	4941.71	8871.08	7599.37	9600.49	Non-sig.
PF3D7_1325200	N/A	272.974	0.557964	0.497367	1.12184	0.261932	0.850307	278.574	359.584	163.4	290.339	Non-sig.
PF3D7_1425600	N/A	190.586	0.556646	0.487609	1.14158	0.253628	0.850307	178.106	207.016	130.613	246.608	Non-sig.
PF3D7_1213900	N/A	1053.72	0.556642	0.523795	1.06271	0.287914	0.867246	553.043	937.588	1152.43	1571.81	Non-sig.
PF3D7_0631400	MC-2TM	97.4925	0.556576	0.565998	0.983354	0.325433	0.886943	62.544	138.793	95.1192	93.5141	Non-sig.
PF3D7_1312100	N/A	2811.14	0.554285	0.566069	0.979183	0.32749	0.88853	3473.19	3346.98	1082.61	3341.77	Non-sig.
PF3D7_0522100	N/A	2104.96	0.553948	0.418719	1.32296	0.185849	0.800523	1895.45	2349.58	1516.21	2658.62	Non-sig.
PF3D7_1351600	GK	158.818	0.553362	0.48197	1.14813	0.250917	0.849429	133.514	191.059	123.988	186.713	Non-sig.
PF3D7_1031800	N/A	1306.2	0.552885	0.421856	1.3106	0.189993	0.805773	1149.94	1690.62	968.066	1416.18	Non-sig.
PF3D7_0704100	BTP2	12981.1	0.552778	0.614352	0.899773	0.368241	0.89616	16945.4	13559.5	4103.53	17316.1	Non-sig.
PF3D7_0918500	TR	5778.06	0.552136	0.430509	1.28252	0.199661	0.815958	5343.77	7794.96	4027.84	5945.67	Non-sig.
PF3D7_0718400	N/A	1505.79	0.550462	0.423998	1.29827	0.194196	0.812677	1134.34	2006.64	1309.46	1572.71	Non-sig.
PF3D7_1436900	N/A	312.889	0.55027	0.477617	1.15212	0.249273	0.848477	196.428	391.87	311.156	352.102	Non-sig.
PF3D7_1121100	N/A	5557.04	0.550256	0.591385	0.930452	0.352137	0.893036	7106.36	6560.14	1914.02	6647.62	Non-sig.
PF3D7_1319400	N/A	8157.97	0.550062	0.550296	0.999575	0.317516	0.886518	9913.86	9975.98	3329.28	9412.75	Non-sig.
PF3D7_1366100	DIP13	1376.26	0.549613	0.510998	1.07557	0.28212	0.863904	1517.6	1946.61	717.264	1323.58	Non-sig.
PF3D7_0805300	N/A	5964.19	0.549575	0.684132	0.803317	0.421792	0.911359	8327.82	6284.3	1356.12	7888.53	Non-sig.
PF3D7_0605600	N/A	471.905	0.549528	0.557024	0.986543	0.323867	0.886943	563.741	581.386	202.897	539.596	Non-sig.
PF3D7_0525100	ACS10	6489.48	0.549305	0.515407	1.06577	0.286527	0.865957	3051.72	7325.14	7485.35	8095.71	Non-sig.
PF3D7_0405100	SEC24B	6258.42	0.549094	0.582602	0.942486	0.345944	0.893036	2241.44	7163.11	7921.3	7707.81	Non-sig.
PF3D7_1203800	N/A	212.771	0.548265	0.462433	1.18561	0.235776	0.838288	167.377	250.001	178.223	255.482	Non-sig.
PF3D7_0935390	N/A	657.128	0.547658	0.461981	1.18546	0.235837	0.838288	410.437	715.721	657.012	845.343	Non-sig.
PF3D7_1366900	N/A	12163.1	0.546895	0.458921	1.1917	0.233381	0.838288	12694.7	14013.1	7075.66	14869.2	Non-sig.
PF3D7_0617900	H3.3	14376.5	0.545667	0.400484	1.36252	0.173034	0.783159	11931.8	16988.6	11447.6	17138	Non-sig.
PF3D7_1446300	N/A	1653.88	0.544419	0.443481	1.2276	0.219595	0.835279	1290.41	1538.34	1400.49	2386.3	Non-sig.
PF3D7_0920700	N/A	6742.49	0.54429	0.421276	1.292	0.196356	0.814376	4860.47	7107.66	6110.31	8891.5	Non-sig.
PF3D7_1207000	N/A	11467.8	0.54375	0.524272	1.03715	0.299665	0.873761	13414.8	12445.6	5249.45	14761.2	Non-sig.
PF3D7_1017900	RPN5	2798.19	0.542028	0.415121	1.30571	0.191651	0.808414	2529.79	3442.4	2027.68	3192.89	Non-sig.
PF3D7_0707700	N/A	4874.25	0.541579	0.422856	1.28076	0.200277	0.815958	4372.87	5042.25	3567.22	6514.67	Non-sig.
PF3D7_0531400	N/A	331.719	0.540691	0.472715	1.1438	0.252707	0.850307	310.749	328.266	229.992	457.871	Non-sig.
PF3D7_0409600	RPA1	6759.74	0.539579	0.427586	1.26192	0.206978	0.823913	4497.25	7935.06	6522.81	8083.83	Non-sig.
PF3D7_1354800	MCA1	333.429	0.539362	0.476631	1.13161	0.257797	0.850307	207.416	396.977	335.924	393.401	Non-sig.
PF3D7_0805500	N/A	937.511	0.5386	0.439428	1.22569	0.220317	0.835279	671.254	955.733	857.595	1265.46	Non-sig.
PF3D7_1208400	N/A	1957.96	0.538377	0.441155	1.22038	0.222321	0.836756	1942.05	2322.31	1251.89	2315.58	Non-sig.
PF3D7_1107300	PAIP1	25203	0.537962	0.501881	1.07189	0.283768	0.865514	28447.7	26812.3	12668.2	32883.6	Non-sig.
PF3D7_1146800	N/A	347.341	0.537458	0.652283	0.823963	0.40996	0.907483	462.853	357.14	104.334	465.039	Non-sig.
PF3D7_1372300	N/A	229.702	0.537113	0.472076	1.13777	0.255218	0.850307	203.299	305.74	171.672	238.098	Non-sig.
PF3D7_0315700	N/A	61.8458	0.536206	0.627994	0.853839	0.393194	0.906011	64.2037	84.768	36.9576	61.4538	Non-sig.
PF3D7_1134600	N/A	475.725	0.534625	0.685515	0.779888	0.435457	0.915226	660.922	511.61	116.652	613.713	Non-sig.
PF3D7_1401700	N/A	122.269	0.53395	0.521711	1.02346	0.306091	0.876857	81.488	148.385	118.123	141.079	Non-sig.
PF3D7_0512400	N/A	12.3773	0.532966	1.07852	0.494165	0.62119	0.963991	14.5965	17.2137	5.74018	11.9588	Non-sig.
PF3D7_0723300	N/A	6435.68	0.532793	0.585422	0.910101	0.362769	0.895674	8232.75	7467.64	2289.01	7753.31	Non-sig.
PF3D7_1143800	CAP93	1537.11	0.531891	0.457472	1.16267	0.244962	0.843319	1191.34	1349.55	1322.44	2285.12	Non-sig.
PF3D7_1228500	N/A	937.725	0.531604	0.442237	1.20208	0.229333	0.838288	828.542	1306.23	705.354	910.775	Non-sig.
PF3D7_1017200	N/A	227.156	0.531283	0.489557	1.08523	0.277818	0.859728	143.913	273.769	227.417	263.526	Non-sig.
PF3D7_0901400	RIF	2.2792	0.530942	2.20625	0.240654	0.809823	0.990282	2.09543	4.29757	1.64124	1.08256	Non-sig.
PF3D7_1026600	N/A	75114.8	0.530848	0.817491	0.649363	0.516104	0.932472	115014	91914.3	7885.12	85646	Non-sig.
PF3D7_0823300	GCN5	6425.66	0.52997	0.410686	1.29045	0.196894	0.814376	5191.63	6787.86	5325.41	8397.74	Non-sig.
PF3D7_1210400	N/A	640.128	0.529305	0.434686	1.21767	0.223349	0.838288	458.081	794.987	589.732	717.71	Non-sig.
PF3D7_0826900	N/A	1346.69	0.529043	0.514118	1.02903	0.303465	0.875209	1549.24	1654.61	656.198	1526.7	Non-sig.
PF3D7_1120700	N/A	654.571	0.528354	0.578275	0.913673	0.360889	0.895607	818.69	753.026	253.823	792.744	Non-sig.
PF3D7_0630100	N/A	160.022	0.528191	0.53856	0.980746	0.326718	0.88853	166.275	153.447	96.0875	224.28	Non-sig.
PF3D7_0108300	ARP	21313	0.52795	0.407663	1.29506	0.195298	0.813446	18008.9	22841.3	16903.6	27498.1	Non-sig.
PF3D7_1348000	N/A	546.845	0.527739	0.525811	1.00367	0.315539	0.884868	630.964	656.535	265.311	634.568	Non-sig.
PF3D7_1205000	N/A	2166.41	0.527699	0.464136	1.13695	0.25556	0.850307	2279.88	2441.38	1269.61	2674.75	Non-sig.
PF3D7_1456400	N/A	82.14	0.527053	0.718898	0.73314	0.463473	0.925093	109.483	89.0553	25.4605	104.562	Non-sig.
PF3D7_1437700	N/A	1155.13	0.526913	0.561328	0.938691	0.34789	0.893036	467.519	1376.51	1425.03	1351.47	Non-sig.
PF3D7_0704300	N/A	11945.8	0.526881	0.642136	0.820513	0.411924	0.907483	16257.7	13076.8	3319.64	15129.2	Non-sig.
PF3D7_0209600	N/A	4162.48	0.526318	0.466709	1.12772	0.259437	0.850307	2380.56	4903.65	4442.09	4923.63	Non-sig.
PF3D7_0307600	N/A	1467.45	0.526265	0.412705	1.27516	0.202253	0.819481	1278.77	1784.43	1126.79	1679.78	Non-sig.
PF3D7_0518500	DDX23	2393.63	0.525556	0.412208	1.27498	0.202318	0.819481	2146.66	2837.51	1778.31	2812.04	Non-sig.
PF3D7_0103600	PSH1	805.578	0.525102	0.592554	0.886167	0.375527	0.896544	1028.34	879.609	293.251	1021.11	Non-sig.
PF3D7_0915000	NDH2	2657.08	0.523695	0.499586	1.04826	0.294519	0.871701	1353.42	3284.22	3006.25	2984.43	Non-sig.
PF3D7_1469200	SHLP1	3043.43	0.521345	0.409756	1.27233	0.203255	0.821392	2344.16	3797.66	2654.61	3377.29	Non-sig.
PF3D7_0423400	AARP	3201.5	0.52132	0.490063	1.06378	0.287428	0.867246	3558.11	4055.94	1700.86	3491.07	Non-sig.
PF3D7_1340500	N/A	376.047	0.521241	0.535233	0.973857	0.330127	0.889756	434.929	417.337	183.163	468.76	Non-sig.
PF3D7_0312400	GSK3	5718.35	0.521151	0.404967	1.2869	0.198131	0.815288	4516.57	7083.61	4876.58	6396.64	Non-sig.
PF3D7_0932400	RF1	1011.84	0.521137	0.425832	1.22381	0.221024	0.835279	921.677	1274.2	740.601	1110.89	Non-sig.
PF3D7_0919900	RCC-PIP	20456.6	0.521043	0.606043	0.859747	0.389929	0.904448	26644.1	19751.9	6960.85	28469.7	Non-sig.
PF3D7_1455000	PPM3	116.521	0.52039	0.599242	0.868413	0.385168	0.902929	136.776	145.945	55.0222	128.341	Non-sig.
PF3D7_1020200	N/A	330.608	0.520308	0.715256	0.727442	0.466955	0.925389	471.395	404.558	72.2691	374.208	Non-sig.
PF3D7_1107700	PES	823.944	0.520003	0.439413	1.18341	0.236648	0.838288	793.422	1014.06	560.913	927.383	Non-sig.
PF3D7_1453900	N/A	1129.11	0.519436	0.432165	1.20194	0.229387	0.838288	776.44	1303.36	1079.34	1357.31	Non-sig.
PF3D7_0311900	N/A	253.319	0.518343	0.555534	0.933054	0.350792	0.893036	118.907	287.586	297.291	309.491	Non-sig.
PF3D7_1340400	N/A	10.0817	0.516249	1.12644	0.458301	0.646736	0.97317	8.38789	9.66753	8.20726	14.064	Non-sig.
PF3D7_1239900	VPS16	888.319	0.515848	0.436251	1.18246	0.237025	0.838288	608.708	1068.55	853.397	1022.62	Non-sig.
PF3D7_0801700	SENP2	2099.28	0.515816	0.52915	0.9748	0.329659	0.889727	2496.85	2371.51	959.486	2569.27	Non-sig.
PF3D7_1107100	N/A	3152.54	0.515439	0.488017	1.05619	0.290881	0.867246	3453.16	4218.06	1737.82	3201.11	Non-sig.
PF3D7_1352200	UTP15	1505.97	0.515341	0.442383	1.16492	0.244051	0.843319	990.384	1903.54	1488.97	1640.98	Non-sig.
PF3D7_1458000	FP1	1558.75	0.515302	0.423874	1.2157	0.2241	0.838288	1102.01	1854.15	1464.35	1814.47	Non-sig.
PF3D7_1366800	N/A	925.181	0.51503	0.481996	1.06854	0.285279	0.865514	519.653	1108.6	1003.51	1068.97	Non-sig.
PF3D7_1202700	N/A	491.658	0.515004	0.530126	0.971475	0.331312	0.889947	564.461	657.655	245.587	498.932	Non-sig.
PF3D7_1238800	ACS11	8014.1	0.514896	0.42066	1.22402	0.220945	0.835279	5652.65	8805.31	7545.08	10053.4	Non-sig.
PF3D7_1037200	N/A	51.2517	0.514852	0.627737	0.820171	0.412118	0.907483	48.3774	64.3951	36.1313	56.103	Non-sig.
PF3D7_1100800	MC-2TM	97.9829	0.514216	0.577749	0.890033	0.373448	0.896544	54.4659	120.341	106.675	110.449	Non-sig.
PF3D7_1228700	N/A	3405.22	0.513837	0.420135	1.22303	0.221319	0.835279	2396.69	3997.01	3213.37	4013.83	Non-sig.
PF3D7_0937700	RIF	9.18165	0.513547	1.18373	0.433836	0.664408	0.978839	9.43299	12.8913	5.74472	8.65756	Non-sig.
PF3D7_1011200	BET1	186.748	0.512128	0.519271	0.986244	0.324014	0.886943	113.366	248.686	194.27	190.671	Non-sig.
PF3D7_1442700	N/A	2473.12	0.511741	0.495012	1.0338	0.301232	0.873813	2757.52	2559.13	1320.96	3254.85	Non-sig.
PF3D7_0604600	N/A	308.275	0.511533	0.455492	1.12304	0.261423	0.850307	264.463	316.444	243.966	408.226	Non-sig.
PF3D7_1005700	N/A	337.654	0.511197	0.466218	1.09648	0.27287	0.85619	242.161	336.894	314.569	456.992	Non-sig.
PF3D7_0510700	N/A	12.4386	0.511033	1.09076	0.468509	0.639421	0.969674	15.7146	15.0418	4.92365	14.0742	Non-sig.
PF3D7_0113200	N/A	922.585	0.510947	0.469942	1.08726	0.276924	0.859486	928.295	884.169	593.783	1284.09	Non-sig.
PF3D7_0208300	N/A	349.35	0.510616	0.459355	1.11159	0.266313	0.854162	243.43	376.497	332.69	444.783	Non-sig.
PF3D7_1019000	N/A	9502.47	0.510455	0.575417	0.887105	0.375023	0.896544	11857.1	8676.89	3820.81	13655.1	Non-sig.
PF3D7_1036500	N/A	10013.5	0.509888	0.518318	0.983737	0.325245	0.886943	11787.4	12545.7	4737.38	10983.4	Non-sig.
PF3D7_1339000	N/A	12.8911	0.508838	1.03417	0.492024	0.622703	0.964299	7.2719	13.9998	13.9322	16.3604	Non-sig.
PF3D7_0808300	N/A	4391.04	0.507485	0.413808	1.22638	0.220056	0.835279	4025.19	5389.32	3228.21	4921.44	Non-sig.
PF3D7_1407000	CCp3	243.146	0.505221	0.525774	0.960909	0.336598	0.892087	130.594	281.08	271.052	289.856	Non-sig.
PF3D7_0214600	STK2	19612.1	0.504646	0.709702	0.711067	0.477043	0.928157	28531.6	22701.8	3901.98	23313	Non-sig.
PF3D7_0214800	N/A	1462.31	0.504366	0.48935	1.03069	0.302688	0.874753	1420.66	1190.6	998.085	2239.9	Non-sig.
PF3D7_0206000	RAD2	2822.72	0.503825	0.476949	1.05635	0.290809	0.867246	3082.12	3093.58	1587.85	3527.32	Non-sig.
PF3D7_0530100	SYN6	2345.3	0.503728	0.452872	1.1123	0.266011	0.854162	2417.78	2956.82	1462.49	2544.09	Non-sig.
PF3D7_0926500	N/A	5029.35	0.5028	0.438848	1.14573	0.251908	0.850307	3597.92	4856.44	4725.31	6937.73	Non-sig.
PF3D7_0104800	NPT1	696.093	0.502342	0.57992	0.866226	0.386366	0.903888	278.825	691.084	872.971	941.493	Non-sig.
PF3D7_1031500	DDX3X	1825.64	0.50119	0.407664	1.22942	0.218915	0.835279	1465.99	2139.22	1557.31	2140.02	Non-sig.
PF3D7_1329600	N/A	1889.27	0.500934	0.482246	1.03875	0.29892	0.873513	2070.2	2417.15	1059.25	2010.48	Non-sig.
PF3D7_0826200	N/A	373.804	0.500161	0.477525	1.0474	0.294915	0.871701	387.198	452.854	232.409	422.755	Non-sig.
PF3D7_0409200	SOF1	1532.77	0.500034	0.424773	1.17718	0.239124	0.840663	1115.53	1939.52	1423.83	1652.21	Non-sig.
PF3D7_0629300	PL	3218.08	0.499458	0.406886	1.22751	0.21963	0.835279	2498.54	3730.48	2834.42	3808.89	Non-sig.
PF3D7_1315400	N/A	5011.83	0.496254	0.402212	1.23381	0.217273	0.835279	4105.47	5798.96	4211.01	5931.87	Non-sig.
PF3D7_0724000	N/A	618.6	0.496183	0.427765	1.15994	0.246073	0.845456	490.034	668.251	536.413	779.7	Non-sig.
PF3D7_1333100	N/A	73.6295	0.495804	0.792114	0.625925	0.531364	0.933515	105.278	101.929	17.2476	70.0636	Non-sig.
PF3D7_0410600	ATRP	1284.9	0.495686	0.455217	1.0889	0.276198	0.858892	811.236	1622.06	1321.07	1385.24	Non-sig.
PF3D7_1215400	N/A	2837.89	0.495539	0.405169	1.22304	0.221313	0.835279	2437.3	3338.27	2273.25	3302.74	Non-sig.
PF3D7_1228600	MSP9	86935.3	0.494806	0.581863	0.850383	0.395112	0.906459	112626	104250	31717.6	99147.9	Non-sig.
PF3D7_0522900	N/A	372.377	0.493831	0.457856	1.07857	0.280779	0.863357	350.907	384.01	267.793	486.8	Non-sig.
PF3D7_0303200	N/A	12806.9	0.493064	0.637044	0.773987	0.438938	0.916994	17567.4	13554.7	3712.02	16393.4	Non-sig.
PF3D7_0920000	ELO3	314.586	0.492156	0.475046	1.03602	0.300194	0.873813	203.13	360.535	319.477	375.201	Non-sig.
PF3D7_1103400	SufD	2260.63	0.491227	0.415271	1.18291	0.236846	0.838288	2076.75	2548.7	1682.3	2734.75	Non-sig.
PF3D7_0728700	N/A	169.895	0.490844	0.602623	0.814513	0.415351	0.907932	210.638	215.637	72.2807	181.024	Non-sig.
PF3D7_1227400	N/A	2212.87	0.490675	0.41818	1.17336	0.240652	0.84182	1612.66	2524.25	2067.44	2647.15	Non-sig.
PF3D7_1018400	N/A	75.2877	0.48976	0.568835	0.860989	0.389244	0.904448	71.2191	94.5559	54.1574	81.2182	Non-sig.
PF3D7_1466200	HDP1	1950.94	0.487426	0.533729	0.913244	0.361114	0.895607	945.771	1823.22	2302.76	2732.02	Non-sig.
PF3D7_0933100	N/A	402.815	0.487207	0.518381	0.939863	0.347288	0.893036	461.017	477.486	210.249	462.508	Non-sig.
PF3D7_0725400	N/A	9494.09	0.487012	0.462793	1.05233	0.292647	0.870059	9804.12	13054.1	6009.55	9108.58	Non-sig.
PF3D7_0714200	N/A	4449.31	0.486624	0.429475	1.13307	0.257186	0.850307	4178.22	4473.28	3233.91	5911.85	Non-sig.
PF3D7_1254100	N/A	5.09075	0.485782	1.54692	0.314032	0.753496	0.990282	5.22906	8.59954	3.28172	3.25268	Non-sig.
PF3D7_1402900	N/A	314.023	0.484881	0.457959	1.05879	0.289697	0.867246	251.583	313.309	271.85	419.35	Non-sig.
PF3D7_0528300	N/A	1657.83	0.484482	0.468277	1.03461	0.300853	0.873813	978.157	2017.05	1785.58	1850.54	Non-sig.
PF3D7_1231500	N/A	472.054	0.483638	0.442922	1.09193	0.274866	0.858023	449.189	541.951	338.336	558.737	Non-sig.
PF3D7_1326700	N/A	834.412	0.483631	0.472107	1.02441	0.305642	0.876857	882.954	871.608	509.077	1074.01	Non-sig.
PF3D7_1320600	RAB11a	2926.88	0.482873	0.441409	1.09393	0.273984	0.85619	2934.78	3748.66	1948.7	3075.4	Non-sig.
PF3D7_1301700	CBP2	350.285	0.482592	0.465674	1.03633	0.300048	0.873813	351.499	410.977	233.239	405.423	Non-sig.
PF3D7_0215400	N/A	3620.26	0.482328	0.436316	1.10546	0.268962	0.855633	3615.94	3913.22	2425.67	4526.19	Non-sig.
PF3D7_1009700	N/A	7163.14	0.482104	0.404909	1.19065	0.233792	0.838288	6346.13	8112.05	5608.59	8585.79	Non-sig.
PF3D7_1355300	SET6	254.182	0.482017	0.575851	0.837051	0.402564	0.907165	112.579	268.28	311.246	324.623	Non-sig.
PF3D7_0936800	N/A	545.077	0.481955	0.425215	1.13344	0.25703	0.850307	467.138	636.365	442.64	634.163	Non-sig.
PF3D7_1023000	N/A	1279.46	0.48193	0.488715	0.986118	0.324075	0.886943	1435.42	1482.2	700.444	1499.8	Non-sig.
PF3D7_1462700	CYT1	1689.69	0.481771	0.51152	0.941842	0.346273	0.893036	845.149	2086.68	1974.74	1852.19	Non-sig.
PF3D7_0400100	VAR	2517.46	0.481629	0.449806	1.07075	0.284282	0.865514	2575.15	3246.64	1627.38	2620.68	Non-sig.
PF3D7_1243400	N/A	2649.04	0.480525	0.5908	0.813347	0.416019	0.907932	3464.29	3372.93	959.997	2798.96	Non-sig.
PF3D7_0310900	N/A	1339.62	0.479408	0.525061	0.913051	0.361216	0.895607	690.454	1225.38	1547.29	1895.36	Non-sig.
PF3D7_0823000	VPS15	482.289	0.479275	0.435785	1.0998	0.271421	0.855633	361.291	554.628	444.372	568.866	Non-sig.
PF3D7_1426300	N/A	930.476	0.479091	0.421037	1.13788	0.255169	0.850307	797.622	1180.39	757.19	986.702	Non-sig.
PF3D7_1440000	N/A	2241.61	0.477569	0.438771	1.08842	0.276408	0.858892	2057.42	2120.5	1690.61	3097.9	Non-sig.
PF3D7_1415700	SPT	171.812	0.477522	0.497464	0.959911	0.3371	0.892087	117.882	185.631	169.184	214.549	Non-sig.
PF3D7_0713500	N/A	522.833	0.476957	0.446387	1.06848	0.285303	0.865514	366.533	576.094	507.613	641.091	Non-sig.
PF3D7_1315000	N/A	584.35	0.476896	0.426259	1.11879	0.263228	0.850951	460.67	657.89	516.52	702.321	Non-sig.
PF3D7_0104100	N/A	1203.54	0.475772	0.465756	1.0215	0.307016	0.876857	727.889	1334.52	1285.49	1466.27	Non-sig.
PF3D7_0516400	PhLP1	1012.95	0.475371	0.449926	1.05655	0.290716	0.867246	1032.85	1248.52	662.574	1107.87	Non-sig.
PF3D7_1308700	N/A	1493.52	0.475156	0.63022	0.753952	0.450878	0.920818	2042.52	1832.55	457.478	1641.55	Non-sig.
PF3D7_1024200	N/A	138.124	0.475132	0.49497	0.959921	0.337095	0.892087	123.727	157.901	107.516	163.352	Non-sig.
PF3D7_1007300	N/A	3454.85	0.474966	0.40784	1.16459	0.244185	0.843319	3108.31	4027.62	2674.28	4009.2	Non-sig.
PF3D7_0815300	N/A	622.257	0.474926	0.477218	0.995197	0.319641	0.886626	375.004	776.681	666.154	671.187	Non-sig.
PF3D7_0904600	N/A	5661.46	0.474376	0.505979	0.937541	0.348481	0.893036	6604.05	6020.52	2874.34	7146.92	Non-sig.
PF3D7_1412000	N/A	829.888	0.473728	0.60009	0.789429	0.429862	0.91352	299.63	868.342	1089.62	1061.96	Non-sig.
PF3D7_1228100	LRR13	127.021	0.473626	0.670447	0.706433	0.479919	0.928807	167.922	176.116	45.1478	118.899	Non-sig.
PF3D7_1246300	KIC4	5690.81	0.472702	0.447109	1.05724	0.290402	0.867246	5950.36	6611.1	3583.52	6618.28	Non-sig.
PF3D7_1404700	N/A	697.297	0.471946	0.631835	0.746945	0.455097	0.922298	942.327	673.136	226.598	947.126	Non-sig.
PF3D7_0405300	LISP2	71.8031	0.471908	0.625375	0.7546	0.450489	0.920818	81.1431	71.8671	39.4299	94.7726	Non-sig.
PF3D7_1473100	N/A	710.047	0.471198	0.43569	1.0815	0.279475	0.862474	515.753	767.196	674.276	882.965	Non-sig.
PF3D7_1129100	PV1	8331.53	0.471141	0.41716	1.1294	0.258728	0.850307	6138.61	8943.63	7827.34	10416.5	Non-sig.
PF3D7_0411900	N/A	4211.43	0.471097	0.418377	1.12601	0.260162	0.850307	3349.82	4249.52	3709.85	5536.52	Non-sig.
PF3D7_1243600	N/A	8494.65	0.471038	0.453133	1.03951	0.298566	0.873307	9022.24	9631.66	5218.32	10106.4	Non-sig.
PF3D7_1334600	MSRP3	1178.19	0.470663	0.425202	1.10691	0.268331	0.855633	910.303	1518.86	1064.96	1218.63	Non-sig.
PF3D7_1121800	N/A	127.829	0.470355	0.568195	0.827806	0.40778	0.907236	146.484	144.806	68.1812	151.847	Non-sig.
PF3D7_1356700	N/A	278.37	0.46986	0.476332	0.986412	0.323931	0.886943	188.258	296.214	278.377	350.632	Non-sig.
PF3D7_1225200	N/A	1566.12	0.469785	0.434799	1.08047	0.279935	0.863006	1548.5	1923.46	1078.5	1714.04	Non-sig.
PF3D7_0324600	N/A	5.57159	0.469503	1.78016	0.263741	0.791979	0.990282	5.24322	12.9306	4.1125	0	Non-sig.
PF3D7_1240900	VAR	2114.59	0.469402	0.423583	1.10817	0.267788	0.855633	1958.56	2723.21	1588.78	2187.8	Non-sig.
PF3D7_1421100	N/A	560.015	0.469217	0.448498	1.0462	0.29547	0.871916	385.596	618.959	553.637	681.87	Non-sig.
PF3D7_0508900	AAP6	24808.9	0.468852	0.714822	0.655901	0.511888	0.932472	36755.2	29006	4870.79	28603.5	Non-sig.
PF3D7_1248700	N/A	26092.2	0.468386	0.425459	1.1009	0.270942	0.855633	23709.7	25389.7	20077.3	35192	Non-sig.
PF3D7_0304100	IMC1e	3516.8	0.467507	0.407191	1.14813	0.250917	0.849429	3128.74	3932.36	2775.21	4230.9	Non-sig.
PF3D7_1002800	N/A	659.235	0.467059	0.45933	1.01683	0.309236	0.879405	681.699	727.286	425.502	802.455	Non-sig.
PF3D7_0920500	N/A	4077.3	0.466628	0.451594	1.03329	0.301468	0.873813	4275.7	5088.44	2571.85	4373.2	Non-sig.
PF3D7_0323800	N/A	1320.07	0.466297	0.457149	1.02001	0.307723	0.877093	829.372	1443.76	1387.45	1619.7	Non-sig.
PF3D7_1012800	N/A	244.706	0.465042	0.454301	1.02364	0.306004	0.876857	207.516	289.647	203.707	277.956	Non-sig.
PF3D7_1237300	N/A	8.37628	0.464369	1.25692	0.369451	0.711791	0.987593	8.37008	13.9726	5.7434	5.41909	Non-sig.
PF3D7_0715200	N/A	4945.19	0.463931	0.471215	0.984543	0.324848	0.886943	5200.59	4603.51	3113.43	6863.23	Non-sig.
PF3D7_0911300	CRMP1	101.414	0.463746	0.557501	0.83183	0.405505	0.907236	64.3099	105.106	105.976	130.262	Non-sig.
PF3D7_0607700	N/A	9533.49	0.463088	0.440949	1.05021	0.293622	0.871491	7327.1	8663.76	8705.62	13437.5	Non-sig.
PF3D7_1434400	N/A	2377.74	0.462154	0.422426	1.09405	0.273935	0.85619	2257.21	2961.38	1743.23	2549.13	Non-sig.
PF3D7_0615800	COG4	1538.48	0.46143	0.409372	1.12717	0.259672	0.850307	1249.3	1771.14	1339.7	1793.8	Non-sig.
PF3D7_1209500	PDEalpha	1744.98	0.461135	0.491805	0.937637	0.348431	0.893036	950.646	2148.7	1986.06	1894.53	Non-sig.
PF3D7_0213500	N/A	308.018	0.460791	0.458099	1.00588	0.314475	0.884541	283.783	397.171	234.829	316.289	Non-sig.
PF3D7_0908100	N/A	142.232	0.4602	0.505834	0.909784	0.362936	0.895674	99.7393	161.065	139.556	168.566	Non-sig.
PF3D7_1402200	ApiCOX19	4437.34	0.459968	0.418245	1.09976	0.271438	0.855633	3913.57	5821.89	3558.31	4455.57	Non-sig.
PF3D7_1343300	N/A	4749.13	0.459548	0.491399	0.935183	0.349694	0.893036	5457.9	5324.83	2540.7	5673.11	Non-sig.
PF3D7_0819800	N/A	592.515	0.458772	0.689237	0.665623	0.505652	0.931703	853.216	762.742	145.387	608.716	Non-sig.
PF3D7_1143100	AP2-O	17000.6	0.458177	0.599214	0.76463	0.444492	0.91974	22411.7	15466.2	6235.74	23888.8	Non-sig.
PF3D7_1475600	BDP4	1484.7	0.458001	0.413222	1.10837	0.267703	0.855633	1191.02	1618.94	1310.88	1817.96	Non-sig.
PF3D7_1357500	N/A	2395.46	0.457294	0.487035	0.938935	0.347764	0.893036	1313.11	2719.73	2724.41	2824.61	Non-sig.
PF3D7_1203900	UBC	1283.53	0.457102	0.421195	1.08525	0.277811	0.859728	969.98	1398.71	1193.62	1571.81	Non-sig.
PF3D7_1301500	N/A	226.843	0.456514	0.485137	0.941002	0.346704	0.893036	159.79	296.252	222.52	228.812	Non-sig.
PF3D7_1242800	rabGDI	6036.84	0.456216	0.492277	0.926747	0.354058	0.893036	3242.7	7490.77	6937.32	6476.56	Non-sig.
PF3D7_1244000	N/A	1050.88	0.455595	0.457237	0.996408	0.319052	0.886518	674.112	1121.06	1098.19	1310.15	Non-sig.
PF3D7_0821300	DHX36	949.212	0.455075	0.455179	0.999771	0.317421	0.886518	990.721	1050.39	611.065	1144.67	Non-sig.
PF3D7_1242100	N/A	17.92	0.455009	1.00443	0.453002	0.650547	0.97317	7.20519	11.8831	22.8925	29.6991	Non-sig.
PF3D7_1468300	LRR14.1	45.7067	0.454823	0.680617	0.66825	0.503974	0.931703	26.0896	57.0052	50.8496	48.8823	Non-sig.
PF3D7_1478600	PTP3	1339.26	0.454315	0.582908	0.779395	0.435747	0.915226	1751.38	1595.03	509.3	1501.32	Non-sig.
PF3D7_1146600	ORP1	11024.5	0.453871	0.442718	1.02519	0.305272	0.876857	11238.9	11237.5	7370.35	14251.1	Non-sig.
PF3D7_0504100	N/A	691.78	0.453107	0.464433	0.975613	0.329256	0.889092	715.284	899.004	453.065	699.765	Non-sig.
PF3D7_0805800	N/A	13.516	0.45232	0.994423	0.454857	0.649212	0.97317	10.4935	13.961	12.3127	17.2967	Non-sig.
PF3D7_0423600	N/A	2892.81	0.452314	0.582173	0.776941	0.437194	0.915249	3789.03	3050.7	1097.44	3634.05	Non-sig.
PF3D7_0821100	PK1	1867.28	0.452288	0.478115	0.945981	0.344159	0.893036	1066.53	2129.74	2086.99	2185.86	Non-sig.
PF3D7_0220300	N/A	230.627	0.452089	0.599993	0.753489	0.451156	0.920818	294.696	239.284	95.268	293.262	Non-sig.
PF3D7_0300100	VAR	1426.74	0.450718	0.417508	1.07954	0.280346	0.863357	1253.12	1805.2	1158.28	1490.36	Non-sig.
PF3D7_0703000	N/A	294.96	0.450336	0.570142	0.789867	0.429605	0.913342	135.938	288.543	362.261	393.099	Non-sig.
PF3D7_0408100	N/A	1531.73	0.448716	0.675054	0.664711	0.506235	0.931703	2209.33	1728.14	381.962	1807.5	Non-sig.
PF3D7_1476000	N/A	41.2627	0.448375	0.70321	0.637612	0.523727	0.932472	47.0209	46.2334	22.9689	48.8275	Non-sig.
PF3D7_1400600	RIF	2.81377	0.44641	1.96978	0.22663	0.820712	0.990964	3.14433	3.22283	1.64135	3.24659	Non-sig.
PF3D7_1013400	N/A	658.852	0.446245	0.529971	0.842017	0.399778	0.906459	788.247	843.415	327.684	676.061	Non-sig.
PF3D7_0933000	N/A	2954.29	0.446141	0.425254	1.04912	0.294125	0.871701	2907.21	3302.35	2095.24	3512.35	Non-sig.
PF3D7_1362700	N/A	3162.87	0.445667	0.679702	0.655681	0.512029	0.932472	4596.11	3558.7	760.712	3735.96	Non-sig.
PF3D7_0308100	N/A	9863.93	0.445571	0.487	0.91493	0.360228	0.895607	11320.3	10826.1	5385.49	11923.8	Non-sig.
PF3D7_1113500	N/A	840.602	0.445422	0.481157	0.92573	0.354586	0.893253	492.772	913.033	930.575	1026.03	Non-sig.
PF3D7_0418000	N/A	1423.18	0.445291	0.439811	1.01246	0.311319	0.880421	1396.15	1429.57	1014.61	1852.37	Non-sig.
PF3D7_0619200	N/A	2506.03	0.445276	0.475259	0.936913	0.348803	0.893036	2787.94	3087.53	1457.13	2691.53	Non-sig.
PF3D7_1035700	DBLMSP	22497.1	0.444512	0.401756	1.10642	0.268543	0.855633	18156	26271.6	19960.8	25599.9	Non-sig.
PF3D7_0104400	LytB	1274.17	0.444171	0.438659	1.01256	0.311268	0.880421	1290.48	1463.56	868.926	1473.72	Non-sig.
PF3D7_0407700	N/A	10912.7	0.444009	0.561153	0.791244	0.428802	0.912366	14052	12297.7	4441.64	12859.5	Non-sig.
PF3D7_1145000	N/A	622.787	0.443565	0.628053	0.706254	0.48003	0.928807	850.73	798.521	205.288	636.607	Non-sig.
PF3D7_1122200	JmjC3	948.586	0.442439	0.483644	0.914805	0.360294	0.895607	1062.02	1143.07	546.881	1042.38	Non-sig.
PF3D7_1236700	N/A	1233.91	0.44238	0.474637	0.932038	0.351317	0.893036	728.867	1486.43	1363.15	1357.18	Non-sig.
PF3D7_0725000	N/A	3670.13	0.441931	0.424984	1.03988	0.298397	0.873307	3626.77	4346.5	2598.21	4109.04	Non-sig.
PF3D7_0407900	N/A	9773.88	0.441366	0.591918	0.745654	0.455877	0.922472	13079.1	11046.9	3502.11	11467.4	Non-sig.
PF3D7_0221400	N/A	2.81397	0.44067	2.2576	0.195194	0.845241	0.991656	3.1464	6.46453	1.64496	0	Non-sig.
PF3D7_1363400	DOA1	2234.39	0.440487	0.487991	0.902653	0.36671	0.895674	1230.31	2628.3	2561.1	2517.84	Non-sig.
PF3D7_1217200	MRD1	1673.64	0.439532	0.543105	0.809294	0.418346	0.9089	2088.53	1800.18	753.202	2052.63	Non-sig.
PF3D7_0419500	N/A	731.89	0.439075	0.481652	0.911602	0.361978	0.895674	431.711	802.52	810.662	882.668	Non-sig.
PF3D7_0728200	ALP3	365.339	0.438906	0.471881	0.93012	0.352309	0.893036	244.018	458.264	376.102	382.971	Non-sig.
PF3D7_0322200	N/A	109.531	0.438809	0.644195	0.681175	0.495761	0.931703	142.005	125.564	44.3445	126.209	Non-sig.
PF3D7_0420000	N/A	5754.42	0.438635	0.488263	0.898358	0.368995	0.896544	6603.56	6092.76	3169.47	7151.87	Non-sig.
PF3D7_0515600	GEP	222.508	0.436596	0.471772	0.925437	0.354739	0.893253	214.899	264.97	163.459	246.703	Non-sig.
PF3D7_1441600	N/A	470.205	0.435991	0.528144	0.825515	0.409079	0.907483	247.17	458.266	551.834	623.55	Non-sig.
PF3D7_0934900	N/A	161.083	0.435855	0.555598	0.784479	0.432759	0.913814	187.154	200.712	87.0399	169.424	Non-sig.
PF3D7_1206100	ISN1	265.89	0.435289	0.461889	0.94241	0.345983	0.893036	232.167	345.694	220.03	265.67	Non-sig.
PF3D7_0202000	KAHRP	6697.56	0.435113	0.468733	0.928275	0.353265	0.893036	7333.04	6759.65	4057.65	8639.89	Non-sig.
PF3D7_0503500	N/A	988.908	0.435096	0.497462	0.874633	0.381774	0.902929	538.096	1129.73	1143.32	1144.49	Non-sig.
PF3D7_0929200	N/A	2167.3	0.434938	0.461332	0.942787	0.34579	0.893036	2358.68	2450.31	1327.8	2532.42	Non-sig.
PF3D7_1017400	HAD5	1890.39	0.434091	0.514654	0.843462	0.39897	0.906459	2231.27	2508.32	985.368	1836.59	Non-sig.
PF3D7_1443000	SRPK2	1683.75	0.434057	0.456032	0.951813	0.341192	0.893036	1092.57	1721.69	1771.82	2148.93	Non-sig.
PF3D7_0211700	TKL1	1402.29	0.433922	0.468178	0.926833	0.354013	0.893036	1540.27	1588.7	846.061	1634.13	Non-sig.
PF3D7_0216000	N/A	881.116	0.432695	0.601716	0.719102	0.472078	0.926825	1178.35	897.761	322.02	1126.34	Non-sig.
PF3D7_0932500	DHHC6	542.429	0.432127	0.426634	1.01288	0.311119	0.880421	482.696	636.448	440.962	609.61	Non-sig.
PF3D7_0814400	N/A	1192.51	0.431484	0.413887	1.04252	0.297173	0.873012	955.826	1389.49	1075.08	1349.65	Non-sig.
PF3D7_1456600	N/A	79.9106	0.431039	0.584586	0.737341	0.460915	0.923363	52.2618	78.4826	83.6763	105.222	Non-sig.
PF3D7_1239100	N/A	464.211	0.430846	0.513478	0.839074	0.401428	0.906672	249.269	517.296	541.156	549.121	Non-sig.
PF3D7_0717200	N/A	2616.62	0.430293	0.517858	0.830909	0.406025	0.907236	3145.07	3343.02	1313.91	2664.48	Non-sig.
PF3D7_0933700	N/A	388.617	0.429906	0.485145	0.886138	0.375543	0.896544	404.907	523.432	257.633	368.495	Non-sig.
PF3D7_0911200	N/A	288.006	0.42964	0.463687	0.926573	0.354148	0.893036	205.802	325.341	284.865	336.017	Non-sig.
PF3D7_0818500	N/A	4619.19	0.429605	0.498431	0.861915	0.388734	0.904448	5399.74	5827.75	2473.64	4775.65	Non-sig.
PF3D7_1007200	N/A	4398.45	0.428313	0.404709	1.05832	0.289908	0.867246	3936.04	4945.98	3564.63	5147.17	Non-sig.
PF3D7_1361800	GAC	52803.2	0.428172	0.594376	0.720371	0.471296	0.926825	18827.1	57130.2	71221.7	64033.8	Non-sig.
PF3D7_0932100	N/A	10709.6	0.426464	0.609228	0.700008	0.483923	0.930784	14666.4	11252.4	3610.23	13309.2	Non-sig.
PF3D7_0300400	N/A	3.76163	0.425974	1.72813	0.246495	0.805299	0.990282	3.13755	5.37466	3.28174	3.25257	Non-sig.
PF3D7_0310200	N/A	9689.17	0.425838	0.463797	0.918156	0.358537	0.895582	9784.48	8445.55	6754.76	13771.9	Non-sig.
PF3D7_0731100	PTP2	2935.7	0.425788	0.408771	1.04163	0.297584	0.873012	2318.36	3310.18	2692.73	3421.52	Non-sig.
PF3D7_0630600	N/A	3350.31	0.42493	0.473849	0.896761	0.369847	0.896544	1946.57	3822.89	3773.94	3857.84	Non-sig.
PF3D7_1232500	N/A	5391.85	0.42457	0.535199	0.793294	0.427607	0.912366	6666.59	5306.19	2542.14	7052.49	Non-sig.
PF3D7_0204500	AspAT	406.011	0.424546	0.541767	0.783632	0.433256	0.914498	197.23	469.335	495.77	461.707	Non-sig.
PF3D7_0820500	YIF1	1087.34	0.424383	0.552193	0.768542	0.442165	0.918304	488.413	1093.37	1368.28	1399.31	Non-sig.
PF3D7_0803400	RAD54	5127.34	0.424364	0.452134	0.938579	0.347947	0.893036	5461.93	5341.75	3295.69	6410.01	Non-sig.
PF3D7_1204200	N/A	99.0527	0.423972	0.53467	0.792961	0.427801	0.912366	74.6591	104.11	94.4318	123.01	Non-sig.
PF3D7_1445800	N/A	210.539	0.423514	0.643026	0.658626	0.510136	0.932472	72.6627	227.444	286.654	255.396	Non-sig.
PF3D7_1019600	N/A	3262.47	0.423364	0.408796	1.03564	0.300372	0.873813	2622.98	3532.59	2951.29	3943.02	Non-sig.
PF3D7_1037500	DYN2	2459.88	0.4232	0.535701	0.789993	0.429532	0.913342	1139.61	2621.54	3063.25	3015.1	Non-sig.
PF3D7_1310700	PIC5	17677.7	0.419758	0.506103	0.829391	0.406883	0.907236	21234.7	20637	9013.8	19825.4	Non-sig.
PF3D7_1418300	N/A	291.113	0.419737	0.517507	0.811074	0.417323	0.908691	326.997	384.94	171.442	281.073	Non-sig.
PF3D7_1105300	N/A	2457.37	0.419262	0.600932	0.697686	0.485373	0.931703	873.854	2553.55	3331.29	3070.78	Non-sig.
PF3D7_1014600	ADA2	23971.6	0.418515	0.430239	0.97275	0.330678	0.889756	24489.2	26171.2	16548.7	28677.3	Non-sig.
PF3D7_1227600	SPC24	8778.32	0.417788	0.405592	1.03007	0.302977	0.874753	6942.72	10087.9	8089.32	9993.35	Non-sig.
PF3D7_1227100	DH60	1282.63	0.41724	0.504483	0.827063	0.408201	0.907236	680.26	1538.49	1516.21	1395.58	Non-sig.
PF3D7_0207100	N/A	17960.5	0.416931	0.545469	0.764352	0.444658	0.91974	22878.4	19461.7	7888.52	21613.5	Non-sig.
PF3D7_1236200	N/A	1718.45	0.416678	0.515846	0.807757	0.41923	0.909401	2074.46	1824.43	869.963	2104.94	Non-sig.
PF3D7_0931900	AKLP2	676.345	0.416393	0.448556	0.928296	0.353254	0.893036	691.865	812.499	467.227	733.789	Non-sig.
PF3D7_0726100	N/A	250.776	0.415989	0.475331	0.875156	0.381489	0.902929	221.147	233.881	208.625	339.451	Non-sig.
PF3D7_0723500	N/A	53.6477	0.415862	0.618334	0.672552	0.501232	0.931703	40.962	67.6398	50.9006	55.0885	Non-sig.
PF3D7_0937800	VAR	1989.87	0.415605	0.453684	0.916069	0.359631	0.895607	2033.08	2667.56	1377.62	1881.21	Non-sig.
PF3D7_1233000	EF-G	1034.66	0.414512	0.449748	0.921654	0.356709	0.895521	686.361	1194.2	1087.41	1170.68	Non-sig.
PF3D7_0611400	SWIB	1146.44	0.411668	0.487617	0.844244	0.398533	0.906459	651.773	1351.84	1315.78	1266.35	Non-sig.
PF3D7_1431400	SRA	10721.8	0.411342	0.617125	0.666545	0.505063	0.931703	14918.2	12854.4	3489.39	11625.1	Non-sig.
PF3D7_1422600	N/A	940.733	0.411314	0.433123	0.949646	0.342292	0.893036	680.365	1050.75	934.47	1097.35	Non-sig.
PF3D7_1348700	WDR16	70.3255	0.410898	0.614143	0.66906	0.503457	0.931703	79.9304	83.7129	41.0585	76.5999	Non-sig.
PF3D7_0707600	MED10	368.762	0.410883	0.437297	0.939597	0.347424	0.893036	304.732	421.888	328.418	420.008	Non-sig.
PF3D7_1478100	N/A	158.494	0.410861	0.486701	0.844176	0.398571	0.906459	125.953	192.218	146.117	169.687	Non-sig.
PF3D7_1130700	SMC1	2593.76	0.410384	0.484028	0.847853	0.39652	0.906459	2955.04	2630.08	1499.99	3289.94	Non-sig.
PF3D7_1450400	N/A	3112.92	0.409628	0.424598	0.964743	0.334673	0.892044	3061.9	3282.11	2286.19	3821.47	Non-sig.
PF3D7_0807700	DegP	1305.04	0.408308	0.551718	0.740067	0.459259	0.922883	1668.69	1523.56	574.924	1452.98	Non-sig.
PF3D7_1038400	Pf11-1	381.999	0.408235	0.703323	0.580437	0.56162	0.94473	444.026	142.628	212.788	728.556	Non-sig.
PF3D7_0627900	POP4	986.382	0.408164	0.428231	0.953141	0.340519	0.893036	734.488	1168.59	960.859	1081.59	Non-sig.
PF3D7_1019100	N/A	6749.4	0.407121	0.739936	0.550211	0.582175	0.951295	10416.8	7634.87	1190.31	7755.62	Non-sig.
PF3D7_1108100	N/A	4710.23	0.405958	0.446924	0.908339	0.363699	0.895674	4626.05	4275.87	3477.88	6461.13	Non-sig.
PF3D7_1334100	N/A	1478.64	0.405747	0.408933	0.992209	0.321096	0.886943	1254.53	1670.31	1289.59	1700.12	Non-sig.
PF3D7_0220700	N/A	355.014	0.405492	0.488843	0.829493	0.406826	0.907236	338.419	298.419	272.596	510.622	Non-sig.
PF3D7_0730200	N/A	475.2	0.404993	0.55249	0.733032	0.463539	0.925093	232.693	440.962	584.79	642.356	Non-sig.
PF3D7_1315100	PK9	105.613	0.404444	0.531319	0.761208	0.446533	0.91974	104.811	112.799	77.1434	127.699	Non-sig.
PF3D7_1368400	N/A	1878.05	0.403948	0.47076	0.858077	0.39085	0.905389	2083.46	2354.36	1150.56	1923.83	Non-sig.
PF3D7_0613500	N/A	1541.21	0.403575	0.41837	0.964636	0.334727	0.892044	1177.81	1746.41	1476.08	1764.52	Non-sig.
PF3D7_1339900	ABCB5	622.058	0.403294	0.551853	0.7308	0.464901	0.925389	283.254	690.933	787.67	726.374	Non-sig.
PF3D7_0207400	SERA7	9488.82	0.403234	0.401456	1.00443	0.315172	0.884868	7951.65	10987.1	8390.96	10625.6	Non-sig.
PF3D7_0422200	N/A	3942.85	0.402927	0.443364	0.908795	0.363458	0.895674	3886.82	3657.05	2904.99	5322.53	Non-sig.
PF3D7_0623600	N/A	947.933	0.402598	0.503476	0.799637	0.423921	0.912366	514.825	1144.81	1117.82	1014.27	Non-sig.
PF3D7_1417300	ATG4	1903.56	0.402338	0.543932	0.739685	0.459491	0.922883	2420.91	2222.71	859.197	2111.41	Non-sig.
PF3D7_0205900	RPN1	12682.3	0.401503	0.510334	0.786746	0.431431	0.913557	6418.54	14854	15438.7	14017.8	Non-sig.
PF3D7_1209900	ABCB7	928.246	0.401072	0.428584	0.935807	0.349372	0.893036	690.675	1054.68	909.209	1058.43	Non-sig.
PF3D7_1361100	SEC24A	6946.72	0.400587	0.548568	0.730242	0.465242	0.925389	3067.87	7195.45	8908.56	8614.99	Non-sig.
PF3D7_1017700	N/A	250.632	0.400364	0.795409	0.503344	0.614723	0.962175	392.27	342.369	40.237	227.652	Non-sig.
PF3D7_0809400	N/A	2364.69	0.399103	0.472375	0.844886	0.398174	0.906459	2672.84	2776.81	1406.9	2602.2	Non-sig.
PF3D7_0606500	PTB	1251.58	0.398536	0.417919	0.953621	0.340275	0.893036	980.741	1376.34	1178.72	1470.52	Non-sig.
PF3D7_1312000	MCAT	132.06	0.398197	0.519918	0.765885	0.443745	0.91974	130.337	172.82	97.7094	127.373	Non-sig.
PF3D7_1347700	ECT	3428.11	0.398113	0.42008	0.947708	0.343278	0.893036	2747.14	3402.84	3168.94	4393.54	Non-sig.
PF3D7_0416100	GATA	2381.84	0.397739	0.418088	0.951329	0.341437	0.893036	1912.3	2418.24	2198.75	2998.08	Non-sig.
PF3D7_1446000	N/A	3.87345	0.397635	1.73738	0.228871	0.818969	0.990964	5.09059	4.43056	1.63573	4.33692	Non-sig.
PF3D7_0407800	CINCH	25874.4	0.397384	0.419433	0.947432	0.343419	0.893036	20647.9	25345.2	24018.5	33485.8	Non-sig.
PF3D7_1322500	DHHC5	3797.7	0.39719	0.418316	0.9495	0.342367	0.893036	3057.81	4842.87	3498.49	3791.63	Non-sig.
PF3D7_0724900	N/A	3242.2	0.397005	0.70843	0.560401	0.575206	0.948966	4846.56	2675.16	751.635	4695.45	Non-sig.
PF3D7_0914000	N/A	362.162	0.396663	0.478827	0.828406	0.407441	0.907236	361.089	328.322	264.462	494.773	Non-sig.
PF3D7_0206800	MSP2	44843.5	0.395945	0.442953	0.893877	0.371388	0.896544	31006.4	58011.6	46449.8	43906.2	Non-sig.
PF3D7_1445900	DDX17	3170.59	0.395906	0.446477	0.886734	0.375222	0.896544	2078.35	3568.51	3397.83	3637.65	Non-sig.
PF3D7_0914900	N/A	3038.31	0.395223	0.407176	0.970645	0.331725	0.889947	2469.81	3364.33	2779.54	3539.56	Non-sig.
PF3D7_1244100	N/A	4490.18	0.394338	0.405298	0.972957	0.330575	0.889756	4076.58	5269.04	3684.14	4930.97	Non-sig.
PF3D7_1428200	MFS5	3848.86	0.393604	0.431167	0.912881	0.361305	0.895607	2984.01	3659.28	3669.96	5082.19	Non-sig.
PF3D7_1306900	SNRPA	464.302	0.393492	0.432654	0.909484	0.363094	0.895674	399.563	564.561	403.179	489.906	Non-sig.
PF3D7_1471600	APR2	121.292	0.393434	0.556832	0.706557	0.479842	0.928807	109.537	94.4069	100.208	181.016	Non-sig.
PF3D7_1432400	LRR5	247.615	0.393279	0.457007	0.860553	0.389484	0.904448	228.627	272.468	199.606	289.758	Non-sig.
PF3D7_0506800	TCF25	1600.62	0.392636	0.410502	0.956477	0.338831	0.893036	1456.64	1780.85	1311.74	1853.25	Non-sig.
PF3D7_1324700	YKT6.2	922.189	0.391646	0.456513	0.857909	0.390943	0.905389	603.361	1058.38	991.881	1035.14	Non-sig.
PF3D7_0619300	N/A	1515.28	0.391498	0.454913	0.860601	0.389458	0.904448	1621.57	1555.11	1000.62	1883.83	Non-sig.
PF3D7_0523900	N/A	344.451	0.391173	0.440279	0.888467	0.374289	0.896544	301.217	373.34	294.873	408.376	Non-sig.
PF3D7_1367400	N/A	457.064	0.390826	0.462396	0.845219	0.397989	0.906459	308.624	514.935	482.156	522.539	Non-sig.
PF3D7_1422200	N/A	1084.36	0.390353	0.422518	0.923874	0.355552	0.894026	830.296	1226.31	1046.64	1234.21	Non-sig.
PF3D7_1420300	HEP1	444.115	0.390275	0.443291	0.880402	0.378641	0.900016	411.783	561.493	357.135	446.048	Non-sig.
PF3D7_0106500	N/A	1464.15	0.390111	0.461591	0.845145	0.39803	0.906459	1611.86	1715.3	923.27	1606.16	Non-sig.
PF3D7_0729500	MT-A70	1739.94	0.38948	0.410789	0.948125	0.343066	0.893036	1554.31	2087.78	1458.72	1858.94	Non-sig.
PF3D7_0528100	N/A	4428.82	0.389007	0.477869	0.814047	0.415618	0.907932	2568.72	4839.5	5101.54	5205.54	Non-sig.
PF3D7_1472600	PDI-14	2650.15	0.388906	0.407163	0.955161	0.339496	0.893036	2193.42	3114.08	2396.71	2896.4	Non-sig.
PF3D7_0701600	MC-2TM	104.365	0.388359	0.578785	0.670989	0.502227	0.931703	64.0136	141.756	116.561	95.128	Non-sig.
PF3D7_1011800	PREBP	15762.9	0.387921	0.626196	0.619488	0.535595	0.935261	22358.8	18413	4954.37	17325.3	Non-sig.
PF3D7_0916000	MFS2	8125.17	0.387741	0.421945	0.918937	0.358128	0.895521	7290.65	7743.92	6789.06	10677	Non-sig.
PF3D7_0305200	N/A	6157.23	0.387207	0.551081	0.702632	0.482285	0.928807	7996.82	6997.24	2675.39	6959.46	Non-sig.
PF3D7_0924600	N/A	3725.83	0.386606	0.557404	0.693582	0.487944	0.931703	4864.29	3942.81	1595.32	4500.89	Non-sig.
PF3D7_0713600	N/A	594.58	0.385857	0.432243	0.892684	0.372026	0.896544	464.235	711.375	566.699	636.01	Non-sig.
PF3D7_0404900	P41	5994.15	0.385829	0.40889	0.943601	0.345373	0.893036	5281.09	7426.25	5113.68	6155.59	Non-sig.
PF3D7_1474900	CITH	559.242	0.385583	0.540917	0.712832	0.47595	0.927052	269.659	639.372	699.828	628.108	Non-sig.
PF3D7_1109400	ENP1	1484.74	0.385248	0.417688	0.922334	0.356354	0.895521	1159.41	1747.06	1415.79	1616.71	Non-sig.
PF3D7_1468800	U2AF2	1672.94	0.384585	0.446696	0.860955	0.389263	0.904448	1784.99	1938.64	1117.87	1850.27	Non-sig.
PF3D7_0526200	ARFGAP2	2759.86	0.38455	0.41247	0.932311	0.351176	0.893036	2539.81	3376.65	2248.69	2874.28	Non-sig.
PF3D7_0802500	N/A	2705.5	0.384172	0.409832	0.93739	0.348558	0.893036	2221.31	2874.72	2473.38	3252.57	Non-sig.
PF3D7_0924500	N/A	2346.56	0.384093	0.406221	0.945526	0.344391	0.893036	1993.05	2581.05	2078.97	2733.17	Non-sig.
PF3D7_0613800	ApiAP2	38967	0.384032	0.446548	0.860001	0.389789	0.904448	35989	33347.4	31633.3	54898.2	Non-sig.
PF3D7_0731800	GEXP08	319.983	0.383856	0.453347	0.846715	0.397154	0.906459	249.636	332.563	305.557	392.177	Non-sig.
PF3D7_0936400	REX4	111.287	0.382715	0.573696	0.667105	0.504705	0.931703	129.446	137.35	64.0587	114.294	Non-sig.
PF3D7_1110500	VPS35	3059.31	0.382135	0.48688	0.784864	0.432533	0.9137	1722.26	3414.62	3590.32	3510.03	Non-sig.
PF3D7_0409000	N/A	541.433	0.382061	0.455283	0.839173	0.401373	0.906672	437.462	492.301	502.757	733.212	Non-sig.
PF3D7_0623100	NAB2	3404.39	0.381879	0.459629	0.830842	0.406063	0.907236	3771.87	4063.72	2141.36	3640.61	Non-sig.
PF3D7_0321500	N/A	2951.55	0.381859	0.497209	0.768004	0.442485	0.918606	1598.94	3426.46	3527.05	3253.75	Non-sig.
PF3D7_0730000	N/A	175.555	0.381632	0.494136	0.772323	0.439923	0.917062	124.956	191.122	179.786	206.358	Non-sig.
PF3D7_1329300	CAF1B	1763.98	0.381607	0.575264	0.663359	0.507101	0.931703	732.743	1681.29	2330.9	2310.99	Non-sig.
PF3D7_0400700	RIF	2.39647	0.379607	2.71074	0.140038	0.88863	0.99458	4.20289	5.38297	0	0	Non-sig.
PF3D7_1430200	PMIX	4178.63	0.379115	0.421208	0.900066	0.368085	0.89616	4174.27	4901.18	3091.43	4547.65	Non-sig.
PF3D7_1457500	VPS4	1274.1	0.378331	0.464684	0.814168	0.415549	0.907932	804.796	1522.81	1410.84	1357.95	Non-sig.
PF3D7_0931000	N/A	743.459	0.377718	0.446674	0.845623	0.397763	0.906459	775.338	852.833	518.308	827.356	Non-sig.
PF3D7_0521800	N/A	391.297	0.377404	0.446227	0.845767	0.397683	0.906459	322.741	494.823	358.004	389.62	Non-sig.
PF3D7_1405800	BOP1	1731.65	0.377244	0.41062	0.918718	0.358243	0.895521	1598.75	1994.37	1414.4	1919.06	Non-sig.
PF3D7_0220500	N/A	1363.17	0.376625	0.509103	0.739781	0.459433	0.922883	1628.91	1756.96	743.965	1322.84	Non-sig.
PF3D7_1451200	N/A	12611.7	0.376184	0.414527	0.907502	0.364141	0.895674	11428.4	12449.2	10525	16044	Non-sig.
PF3D7_1118500	NOP56	2349.52	0.37618	0.458469	0.820513	0.411924	0.907483	2600.35	2734.92	1489.87	2572.96	Non-sig.
PF3D7_1406900	RlmN	450.293	0.375672	0.442915	0.84818	0.396338	0.906459	442.587	529.171	341.582	487.833	Non-sig.
PF3D7_1113100	PRL	8030.77	0.375429	0.428831	0.87547	0.381318	0.902929	7941.07	7856.15	6042.57	10283.3	Non-sig.
PF3D7_0210600	CERLI1	6398.02	0.374303	0.430153	0.870163	0.384211	0.902929	6586.97	7697.58	4558.64	6748.89	Non-sig.
PF3D7_1410800	N/A	1233.4	0.37404	0.421819	0.886731	0.375223	0.896544	958.841	1466.19	1189.81	1318.78	Non-sig.
PF3D7_0101300	MC-2TM	78.6794	0.37386	0.579734	0.644882	0.519004	0.932472	63.9852	109.552	73.0502	68.1301	Non-sig.
PF3D7_0723400	N/A	2417.08	0.373681	0.570642	0.654844	0.512568	0.932472	3225.47	2626.96	986.556	2829.35	Non-sig.
PF3D7_1456100	SHMT	32.3624	0.372912	0.770317	0.484102	0.628313	0.966552	16.8139	33.2781	39.4106	39.9471	Non-sig.
PF3D7_0828900	N/A	1781.09	0.372472	0.435011	0.856235	0.391868	0.906011	1678.75	2360.39	1426.25	1658.97	Non-sig.
PF3D7_0711100	N/A	180.222	0.371895	0.482655	0.770521	0.440991	0.917062	144.15	182.428	169.996	224.316	Non-sig.
PF3D7_1140800	N/A	1416.69	0.370796	0.448244	0.82722	0.408112	0.907236	949.817	1572.83	1521.14	1622.99	Non-sig.
PF3D7_0927700	PPP4	1091.36	0.36979	0.539309	0.685674	0.492919	0.931703	515.779	1264.7	1388.31	1196.66	Non-sig.
PF3D7_0625800	N/A	276.644	0.369749	0.450712	0.820366	0.412008	0.907483	227.288	319.78	255.407	304.101	Non-sig.
PF3D7_1302100	G27/25	1972.79	0.369203	0.466224	0.7919	0.428419	0.912366	1233.16	2060.37	2209.94	2387.68	Non-sig.
PF3D7_0924100	N/A	646.673	0.369002	0.46032	0.801621	0.422772	0.911618	698.801	715.72	430.343	741.826	Non-sig.
PF3D7_1232000	aFRS	531.247	0.368979	0.453119	0.814308	0.415469	0.907932	388.387	668.483	538.762	529.356	Non-sig.
PF3D7_1010300	SDH4	10355.7	0.368556	0.413082	0.89221	0.37228	0.896544	8642.39	13029.3	9437.78	10313.4	Non-sig.
PF3D7_0914400	KIC3	1944.68	0.368161	0.407464	0.903542	0.366238	0.895674	1707.27	2114.24	1688.52	2268.7	Non-sig.
PF3D7_0806400	ALG13	461.863	0.366738	0.441101	0.831415	0.405739	0.907236	430.269	577.756	376.774	462.655	Non-sig.
PF3D7_1113900	MAPK2	127.841	0.366053	0.573724	0.63803	0.523454	0.932472	152.286	125.619	71.4243	162.034	Non-sig.
PF3D7_1112700	N/A	177.177	0.365271	0.480262	0.760567	0.446916	0.91974	149.528	179.169	160.163	219.847	Non-sig.
PF3D7_1112200	COQ4	113.922	0.36469	0.53615	0.680202	0.496377	0.931703	77.5397	123.551	121.454	133.141	Non-sig.
PF3D7_0417700	N/A	166.47	0.364543	0.510088	0.714666	0.474816	0.926825	172.249	215.804	119.042	158.786	Non-sig.
PF3D7_0807400	COQ10	537.86	0.364286	0.441194	0.825682	0.408984	0.907483	524.496	663.374	416.29	547.278	Non-sig.
PF3D7_0810600	DBP1	5608.88	0.364084	0.483479	0.753051	0.451419	0.920818	3232.58	5858.49	6576.77	6767.67	Non-sig.
PF3D7_1207100	N/A	3483.16	0.363978	0.539829	0.674246	0.500155	0.931703	4479.44	4136.73	1613.19	3703.28	Non-sig.
PF3D7_1136800	N/A	888.421	0.363938	0.432465	0.841545	0.400043	0.906459	669.895	934.4	883.811	1065.58	Non-sig.
PF3D7_0311000	N/A	6.73011	0.363114	1.33194	0.272619	0.785146	0.990282	5.20081	7.53572	6.55775	7.62615	Non-sig.
PF3D7_0908500	N/A	6217.84	0.362943	0.40159	0.903763	0.366121	0.895674	5519.54	6991.22	5360.13	7000.47	Non-sig.
PF3D7_1475400	CRMP4	420.284	0.362718	0.493141	0.735525	0.46202	0.924039	304.764	349.613	430.495	596.263	Non-sig.
PF3D7_0422800	SR12	309.629	0.362276	0.497267	0.728535	0.466286	0.925389	191.066	352.203	350.529	344.718	Non-sig.
PF3D7_1466300	RPN2	11925.8	0.361695	0.500773	0.722273	0.470127	0.926825	6404.64	12474.1	14472.2	14352.3	Non-sig.
PF3D7_0817600	N/A	18693.7	0.361456	0.551485	0.655422	0.512196	0.932472	24568.9	21377.3	8159.7	20668.8	Non-sig.
PF3D7_0108100	N/A	251.674	0.361167	0.453295	0.79676	0.425591	0.912366	227.201	277.959	213.509	288.025	Non-sig.
PF3D7_1445400	CLK1	4161.2	0.360873	0.407853	0.884812	0.376258	0.897127	3933.42	4626.08	3353.63	4731.67	Non-sig.
PF3D7_0619700	N/A	1436.5	0.360718	0.51527	0.700057	0.483892	0.930784	1759.02	1788.17	757.082	1441.74	Non-sig.
PF3D7_1312600	BCKDHA	2703.75	0.360508	0.422019	0.854245	0.392969	0.906011	2095.6	3332.76	2639.6	2747.05	Non-sig.
PF3D7_0319400	N/A	4264.31	0.360047	0.404285	0.890575	0.373157	0.896544	3910.61	4794.74	3559.36	4792.54	Non-sig.
PF3D7_1124600	EK	8835.6	0.35914	0.415283	0.864809	0.387144	0.904211	7201.61	8790.36	8281.26	11069.2	Non-sig.
PF3D7_0311800	N/A	2061.64	0.359108	0.411131	0.873463	0.382411	0.902929	1729.62	2472.51	1883.06	2161.39	Non-sig.
PF3D7_1436600	PKG	3961.6	0.358897	0.450113	0.797349	0.425248	0.912366	2715.12	3850.77	4227.31	5053.18	Non-sig.
PF3D7_0617300	N/A	1059.69	0.35858	0.412686	0.868893	0.384905	0.902929	914.468	1201.24	942.858	1180.21	Non-sig.
PF3D7_0519500	CCR4-1	2356.5	0.357853	0.58141	0.615492	0.53823	0.936467	3158.39	2145.06	973.489	3149.05	Non-sig.
PF3D7_0207800	SERA3	8004	0.357841	0.431079	0.830105	0.406479	0.907236	5633.49	9151.65	8399.07	8831.81	Non-sig.
PF3D7_1349600	N/A	1407.59	0.357711	0.50624	0.706604	0.479813	0.928807	1698.13	1751.65	770.227	1410.38	Non-sig.
PF3D7_1344300	N/A	10726.4	0.357392	0.457265	0.781586	0.434458	0.915226	7259.46	10022	11549.4	14074.8	Non-sig.
PF3D7_0418600	N/A	9202.18	0.357075	0.499097	0.715441	0.474336	0.926825	10906.7	8545.32	5232.01	12124.7	Non-sig.
PF3D7_0523400	N/A	3317.12	0.356767	0.415909	0.857801	0.391002	0.905389	2562.83	3586.85	3255.08	3863.71	Non-sig.
PF3D7_0802800	CNA	8670.01	0.35662	0.409717	0.870407	0.384078	0.902929	8144.06	10485.6	7063.78	8986.6	Non-sig.
PF3D7_1453100	N/A	432.804	0.356566	0.442502	0.805793	0.420362	0.9097	426.804	498.048	332.548	473.816	Non-sig.
PF3D7_0104000	TRSP	36.3172	0.354893	0.747924	0.474504	0.63514	0.966849	43.442	49.6013	20.471	31.7543	Non-sig.
PF3D7_0411800	N/A	1920.13	0.354311	0.409969	0.864237	0.387458	0.904211	1793.91	2181.64	1577.25	2127.72	Non-sig.
PF3D7_1346000	N/A	149.81	0.352737	0.52393	0.673252	0.500787	0.931703	164.052	152.405	99.36	183.424	Non-sig.
PF3D7_1206400	TUM1	87.8707	0.350971	0.538179	0.652145	0.514308	0.932472	75.6351	101.992	78.8162	95.04	Non-sig.
PF3D7_0827100	IF2c	1305.71	0.350399	0.432226	0.810686	0.417546	0.908691	956.673	1405.24	1338.93	1522	Non-sig.
PF3D7_1238900	PK2	2725.58	0.349713	0.505316	0.692068	0.488895	0.931703	3303.94	2675.11	1490.14	3433.11	Non-sig.
PF3D7_1474700	N/A	125.874	0.349063	0.510663	0.683549	0.49426	0.931703	118.864	124.49	102.649	157.492	Non-sig.
PF3D7_0620400	MSP10	1728	0.349037	0.424472	0.822286	0.410914	0.907483	1382.76	1707.61	1657.07	2164.56	Non-sig.
PF3D7_0905500	N/A	1956.86	0.348619	0.565979	0.615958	0.537922	0.936467	824.34	2123.33	2618.36	2261.4	Non-sig.
PF3D7_1017300	GRASP	2087.96	0.348527	0.484574	0.719243	0.471991	0.926825	2457.86	2470.81	1216.6	2206.59	Non-sig.
PF3D7_0606100	N/A	1778.08	0.348086	0.44334	0.785144	0.432369	0.9137	1909.12	2038.77	1220.41	1944.02	Non-sig.
PF3D7_0603700	mFRS	225.103	0.34798	0.546735	0.636468	0.524471	0.932472	119.904	262.939	275.917	241.653	Non-sig.
PF3D7_1136500	CK1	13461	0.347206	0.410989	0.844806	0.398219	0.906459	10863.4	16271.2	12834.4	13874.9	Non-sig.
PF3D7_0618800	N/A	336.891	0.347135	0.491578	0.706165	0.480086	0.928807	211.679	381.93	381.113	372.843	Non-sig.
PF3D7_1033900	N/A	1884.24	0.347052	0.463251	0.749168	0.453756	0.922033	2128.68	2103.55	1189.06	2115.66	Non-sig.
PF3D7_0513100	N/A	650.821	0.346904	0.450767	0.769586	0.441546	0.917736	643.77	607.98	502.285	849.251	Non-sig.
PF3D7_1321500	PDEbeta	8603.94	0.346669	0.405571	0.854767	0.39268	0.906011	7198.19	9078.66	7952.04	10186.9	Non-sig.
PF3D7_0820900	N/A	1811.6	0.346639	0.485117	0.714548	0.474888	0.926825	2135.68	1939.44	1054.72	2116.57	Non-sig.
PF3D7_1454300	KIN	121.202	0.34595	0.563085	0.614382	0.538963	0.937112	138.99	113.726	74.742	157.349	Non-sig.
PF3D7_0826400	CPT	809.597	0.345653	0.425062	0.813184	0.416113	0.907932	745.175	993.034	681.041	819.137	Non-sig.
PF3D7_0510200	CYP87	1708.17	0.345502	0.423898	0.815058	0.415039	0.907932	1318.63	2058.72	1690.39	1764.94	Non-sig.
PF3D7_1317100	MCM4	11025.7	0.344455	0.492555	0.699323	0.48435	0.931092	6116.89	12802.4	13314	11869.3	Non-sig.
PF3D7_0933800	N/A	146.235	0.34406	0.489042	0.703538	0.481721	0.928807	134.632	157.763	123.178	169.369	Non-sig.
PF3D7_1228400	N/A	1405.54	0.343964	0.452354	0.760386	0.447024	0.91974	1537.32	1502.82	940.547	1641.46	Non-sig.
PF3D7_0918900	gammaGCS	1541.46	0.343003	0.495819	0.691791	0.489069	0.931703	907.302	1447.01	1810.48	2001.04	Non-sig.
PF3D7_0809100	VAR	857.697	0.342832	0.417292	0.821564	0.411325	0.907483	783.112	990.002	729.474	928.199	Non-sig.
PF3D7_1373500	VAR	887.959	0.342582	0.435328	0.786951	0.431311	0.913557	873.714	1110.15	692.502	875.472	Non-sig.
PF3D7_0606300	N/A	55.3873	0.342538	0.607137	0.564186	0.572628	0.948504	45.1021	65.5173	52.53	58.3998	Non-sig.
PF3D7_1028500	N/A	1500.09	0.342338	0.42915	0.797713	0.425037	0.912366	1441.15	1446.35	1204.86	1908	Non-sig.
PF3D7_0210800	N/A	244.929	0.342265	0.457346	0.748373	0.454235	0.922033	213.563	254.337	218.443	293.374	Non-sig.
PF3D7_0207600	SERA5	104932	0.341241	0.539922	0.63202	0.527374	0.932704	48623.6	109039	136536	125530	Non-sig.
PF3D7_1324800	DHFS-FPGS	1764.58	0.340585	0.414238	0.822196	0.410966	0.907483	1439.99	2083.09	1674.41	1860.84	Non-sig.
PF3D7_0105900	N/A	666.119	0.340421	0.432523	0.787058	0.431248	0.913557	517.78	708.211	657.832	780.651	Non-sig.
PF3D7_1335100	MSP7	28524.4	0.340194	0.410946	0.827831	0.407766	0.907236	22226.1	32153.7	28127.4	31590.5	Non-sig.
PF3D7_0204400	N/A	22.915	0.339791	0.900813	0.377205	0.706021	0.986159	9.24977	21.6238	31.0428	29.7437	Non-sig.
PF3D7_1305200	ApiAP2	181.797	0.338991	0.48185	0.703519	0.481732	0.928807	139.526	204.06	181.398	202.204	Non-sig.
PF3D7_1110200	PRPF6	4612.06	0.338563	0.408149	0.829507	0.406817	0.907236	4358.46	5400.08	3788.38	4901.31	Non-sig.
PF3D7_0611600	BTP1	4950.59	0.337547	0.564175	0.598302	0.549639	0.941429	6662.53	5705.18	2086.06	5348.57	Non-sig.
PF3D7_1439800	N/A	4313.63	0.336373	0.499985	0.672766	0.501096	0.931703	5283.74	4922.19	2342.71	4705.86	Non-sig.
PF3D7_0621100	N/A	10480.3	0.336221	0.446752	0.75259	0.451696	0.920818	6951.59	11494	11577.2	11898.3	Non-sig.
PF3D7_1455700	N/A	1628.87	0.335987	0.437728	0.767571	0.442742	0.918781	1718.09	1722.85	1162.28	1912.26	Non-sig.
PF3D7_0308300	PIC4	3250.44	0.33575	0.416888	0.805373	0.420605	0.9097	3192.82	3385.69	2555.16	3868.08	Non-sig.
PF3D7_1031100	N/A	197.041	0.335079	0.492499	0.680366	0.496273	0.931703	152.191	183.629	196.19	256.156	Non-sig.
PF3D7_0215900	DHHC11	103.99	0.334776	0.554992	0.603208	0.54637	0.941429	68.9173	126.897	114.833	105.313	Non-sig.
PF3D7_0924200	N/A	662.399	0.334684	0.471217	0.710255	0.477546	0.928795	425.635	726.229	745.85	751.881	Non-sig.
PF3D7_1325400	N/A	11871.1	0.334242	0.515049	0.648952	0.516369	0.932472	14798.8	11626.8	6205.83	14853.1	Non-sig.
PF3D7_0323300	N/A	144.81	0.33404	0.520074	0.642294	0.520683	0.932472	97.5859	164.312	158.422	158.92	Non-sig.
PF3D7_1004600	N/A	1391.66	0.334036	0.481224	0.694139	0.487595	0.931703	1625.95	1655.41	836.962	1448.33	Non-sig.
PF3D7_0502300	N/A	30.4974	0.334003	1.11162	0.300465	0.763823	0.990282	52.5273	36.5017	1.64202	31.3185	Non-sig.
PF3D7_0935300	N/A	216.487	0.333655	0.480721	0.694072	0.487637	0.931703	165.519	269.681	217.459	213.288	Non-sig.
PF3D7_0928400	N/A	107.337	0.333606	0.59847	0.557431	0.577233	0.949743	57.5673	104.245	132.107	135.429	Non-sig.
PF3D7_1435200	N/A	1505.85	0.333217	0.626093	0.532216	0.594576	0.954276	2153.43	1948.87	512.434	1408.68	Non-sig.
PF3D7_0616600	N/A	1407.67	0.333039	0.535815	0.621556	0.534234	0.934708	1806.58	1695.79	685.66	1442.64	Non-sig.
PF3D7_1121600	EXP1	14539.2	0.332946	0.402172	0.827871	0.407744	0.907236	13340.2	16760.6	12397.7	15658.2	Non-sig.
PF3D7_1415100	N/A	753.97	0.332888	0.42792	0.777921	0.436616	0.915226	727.144	902.455	607.726	778.555	Non-sig.
PF3D7_1448200	CAPG2	63.2453	0.332363	0.595548	0.55808	0.57679	0.949743	65.291	66.5168	46.8174	74.356	Non-sig.
PF3D7_1112000	N/A	1119.56	0.332361	0.421761	0.788032	0.430678	0.913557	1056.41	1363.6	926.032	1132.21	Non-sig.
PF3D7_1418100	LISP1	46.7061	0.332163	0.6676	0.497549	0.618802	0.963952	31.6294	42.8999	50.9345	61.3605	Non-sig.
PF3D7_1462400	N/A	1257.6	0.332162	0.462226	0.718615	0.472378	0.926825	1297.97	1096.07	929.158	1707.2	Non-sig.
PF3D7_0202400	PTEF	2740.49	0.332097	0.632891	0.52473	0.599771	0.956556	3975.2	3403.44	878.146	2705.18	Non-sig.
PF3D7_1133200	N/A	16501.6	0.331551	0.617923	0.536557	0.591573	0.95321	23729.8	18755.3	5498.18	18023.2	Non-sig.
PF3D7_1473300	N/A	186.433	0.331403	0.522685	0.63404	0.526055	0.932472	214.719	197.433	115.801	217.779	Non-sig.
PF3D7_1038800	N/A	415.722	0.331318	0.435424	0.760908	0.446712	0.91974	363.452	493.458	372.921	433.056	Non-sig.
PF3D7_1142200	N/A	48.8009	0.331132	0.643821	0.514324	0.607026	0.957158	38.7877	64.4531	47.6008	44.3622	Non-sig.
PF3D7_1341100	N/A	5.90287	0.331044	1.44319	0.229383	0.818571	0.990964	3.02379	7.7193	7.38974	5.47865	Non-sig.
PF3D7_1250100	G377	70.4025	0.330664	0.604428	0.54707	0.584331	0.951514	54.8194	57.9163	69.8285	99.0457	Non-sig.
PF3D7_0828700	N/A	1486.43	0.330603	0.633331	0.522006	0.601666	0.956936	2160.22	1613.49	473.937	1698.09	Non-sig.
PF3D7_1105700	RTCB	944.075	0.330339	0.527004	0.626826	0.530774	0.933515	480.886	1117.08	1191.63	986.706	Non-sig.
PF3D7_0305300	N/A	2125.05	0.330124	0.424858	0.777023	0.437145	0.915249	1928.55	2001.83	1837.44	2732.39	Non-sig.
PF3D7_0717300	N/A	1056.94	0.329337	0.446758	0.737171	0.461018	0.923363	1124.08	1075.16	749.828	1278.68	Non-sig.
PF3D7_1327300	N/A	19932.5	0.329311	0.897519	0.366912	0.713684	0.987593	34021.7	23517.4	1313.55	20877.4	Non-sig.
PF3D7_1356000	N/A	158.463	0.328957	0.612048	0.53747	0.590943	0.953153	210.668	195.245	70.6398	157.298	Non-sig.
PF3D7_0811900	N/A	2371.14	0.328801	0.429954	0.764736	0.444429	0.91974	2474.58	2719.4	1729.89	2560.69	Non-sig.
PF3D7_1139200	N/A	168.156	0.328305	0.535442	0.613148	0.539778	0.937112	100.864	182.502	197.047	192.21	Non-sig.
PF3D7_1429200	ApiAP2	195.251	0.32829	0.57711	0.568852	0.569457	0.948504	249.69	192.017	96.9276	242.37	Non-sig.
PF3D7_0826500	UBE4B	3979.3	0.32827	0.494937	0.663257	0.507166	0.931703	2225.66	4166.14	4830.99	4694.44	Non-sig.
PF3D7_1475500	CCp1	700.703	0.328161	0.439808	0.746147	0.455578	0.922298	569.008	893.533	673.584	666.688	Non-sig.
PF3D7_0924300	TPK	852.14	0.328022	0.442885	0.740649	0.458906	0.922883	895.037	1003.8	616.575	893.141	Non-sig.
PF3D7_1348100	N/A	536.05	0.327934	0.468571	0.69986	0.484015	0.930784	567.792	695.155	383.221	498.033	Non-sig.
PF3D7_1420900	N/A	717.062	0.327726	0.41934	0.781527	0.434493	0.915226	619.123	786.807	652.768	809.549	Non-sig.
PF3D7_0930000	N/A	67.2291	0.327557	0.588949	0.556171	0.578094	0.950571	65.1442	86.956	54.1882	62.6281	Non-sig.
PF3D7_1209600	PBGD	287.306	0.327421	0.487445	0.671708	0.501769	0.931703	190.056	312.454	319.346	327.366	Non-sig.
PF3D7_1449100	N/A	5398.71	0.326875	0.418487	0.781089	0.43475	0.915226	5351.92	5495.86	4227.69	6519.37	Non-sig.
PF3D7_0806800	N/A	18522	0.326793	0.4304	0.759276	0.447687	0.920391	14774.8	17066.6	18091.3	24155.1	Non-sig.
PF3D7_1456000	AP2-HC	3877.8	0.326609	0.46271	0.705862	0.480274	0.928807	4437.28	4210.49	2444.52	4418.9	Non-sig.
PF3D7_1032700	N/A	1861.14	0.326178	0.65891	0.495027	0.620581	0.963991	2774.79	2251.1	528.916	1889.76	Non-sig.
PF3D7_0304800	N/A	420.315	0.32584	0.43358	0.751511	0.452345	0.921032	355.038	465.562	390.995	469.666	Non-sig.
PF3D7_0408200	N/A	583.461	0.325213	0.74616	0.43585	0.662946	0.978839	925.473	693.323	110.857	604.19	Non-sig.
PF3D7_1035400	MSP3	32206.6	0.324805	0.552002	0.588412	0.556256	0.942435	42734.7	39646.7	14458.5	31986.4	Non-sig.
PF3D7_1339600	N/A	524.481	0.324287	0.445068	0.728624	0.466232	0.925389	534.312	626.76	397.452	539.4	Non-sig.
PF3D7_1020500	N/A	267.942	0.324173	0.475421	0.681865	0.495324	0.931703	270.007	253.36	206.076	342.324	Non-sig.
PF3D7_0815500	N/A	2730.18	0.324007	0.482924	0.670926	0.502267	0.931703	3214.92	3358.37	1635.22	2712.19	Non-sig.
PF3D7_1125000	N/A	979.397	0.323546	0.43404	0.745429	0.456012	0.922472	740.679	1168.03	999.18	1009.7	Non-sig.
PF3D7_1358000	N/A	1491.5	0.323519	0.419611	0.770998	0.440708	0.917062	1388.19	1479.08	1261.81	1836.91	Non-sig.
PF3D7_1311300	N/A	430.888	0.323502	0.491724	0.657894	0.510606	0.932472	266.249	500.598	498.98	457.723	Non-sig.
PF3D7_1228300	NEK1	5716.4	0.323357	0.431324	0.749686	0.453444	0.922033	4081.18	6311.53	6075.43	6397.45	Non-sig.
PF3D7_1455800	CCp2	93.2393	0.322686	0.595308	0.542049	0.587785	0.952461	53.7316	92.2533	111.713	115.259	Non-sig.
PF3D7_0630400	N/A	330.673	0.322359	0.49585	0.650113	0.515619	0.932472	218.775	310.16	368.711	425.045	Non-sig.
PF3D7_0216700	ATG11	13497.9	0.322289	0.843313	0.38217	0.702335	0.985126	22678	16453.5	1315.38	13544.7	Non-sig.
PF3D7_1015400	N/A	2384.5	0.321524	0.406349	0.79125	0.428798	0.912366	2043.5	2690.91	2196.21	2607.37	Non-sig.
PF3D7_0110600	PIP5K	5034.9	0.321179	0.484383	0.663068	0.507287	0.931703	5859.42	4635.91	3094.45	6549.82	Non-sig.
PF3D7_0620700	N/A	1342.8	0.320824	0.410066	0.782372	0.433996	0.915226	1174.55	1514.43	1213.65	1468.59	Non-sig.
PF3D7_0204700	HT1	1906.6	0.32042	0.641916	0.499162	0.617665	0.963952	598.79	1803.81	2792.28	2431.54	Non-sig.
PF3D7_1129300	N/A	4147.39	0.31981	0.551098	0.580315	0.561702	0.94473	5523.94	4623.12	1855.66	4586.86	Non-sig.
PF3D7_1239000	N/A	2950.48	0.319696	0.46429	0.688568	0.491095	0.931703	1870.1	3095.84	3379.34	3456.63	Non-sig.
PF3D7_1128900	N/A	7527.25	0.319009	0.412495	0.773365	0.439306	0.917062	5990.08	8808.91	7406.58	7903.43	Non-sig.
PF3D7_0317800	N/A	905.369	0.318459	0.543576	0.585858	0.557971	0.942723	1159.72	1172.37	452.371	837.011	Non-sig.
PF3D7_0212100	N/A	3150.34	0.318276	0.420925	0.756135	0.449568	0.920818	3090.01	3120.25	2518.62	3872.47	Non-sig.
PF3D7_1249500	N/A	776.601	0.31789	0.444109	0.715792	0.47412	0.926825	564.597	912.685	817.935	811.185	Non-sig.
PF3D7_0107600	eIK2	175.994	0.31773	0.593532	0.535321	0.592428	0.953228	230.775	176.988	82.9665	213.245	Non-sig.
PF3D7_1467000	N/A	37.8226	0.317631	0.692634	0.458585	0.646533	0.97317	33.6775	33.2643	33.672	50.6767	Non-sig.
PF3D7_1338400	N/A	215.894	0.316839	0.54076	0.585914	0.557933	0.942723	257.599	280.138	127.275	198.562	Non-sig.
PF3D7_1322000	N/A	2657.06	0.316198	0.415114	0.761713	0.446231	0.91974	2102.22	2868.7	2631.69	3025.62	Non-sig.
PF3D7_1451600	LAP5	91.0402	0.316099	0.664357	0.475797	0.634219	0.966849	37.8831	93.3573	124.009	108.911	Non-sig.
PF3D7_1444100	N/A	2054.01	0.316034	0.493116	0.640892	0.521593	0.932472	2361.28	1759.83	1298.89	2796.03	Non-sig.
PF3D7_0504900	N/A	406.114	0.31589	0.509743	0.619705	0.535452	0.935261	489.374	448.266	234.638	452.178	Non-sig.
PF3D7_1476700	LPL1	36.9376	0.315755	0.695643	0.453905	0.649898	0.97317	34.6531	33.2849	31.196	48.6163	Non-sig.
PF3D7_1035800	M712	27.6408	0.315393	0.809629	0.389553	0.696867	0.983342	22.1143	18.2386	27.1047	43.1056	Non-sig.
PF3D7_0219800	N/A	1553.08	0.31385	0.416522	0.753501	0.451149	0.920818	1526.2	1714.32	1243.58	1728.21	Non-sig.
PF3D7_1432800	N/A	1748.21	0.313764	0.412414	0.760799	0.446777	0.91974	1678.07	1890.54	1439.76	1984.48	Non-sig.
PF3D7_0627800	ACAS	3086.83	0.313331	0.568728	0.550933	0.581679	0.951295	1304.03	3151.82	4201.42	3690.07	Non-sig.
PF3D7_0530500	N/A	26.2511	0.312981	0.804981	0.388806	0.69742	0.983342	30.5284	34.3347	16.4261	23.7153	Non-sig.
PF3D7_0420600	N/A	3522.66	0.312084	0.412812	0.755996	0.449652	0.920818	3474.76	3795.02	2811.67	4009.21	Non-sig.
PF3D7_0619600	N/A	190.161	0.311874	0.4883	0.638693	0.523023	0.932472	149.515	239.256	189.728	182.143	Non-sig.
PF3D7_1034600	IF3b	1200.74	0.310989	0.443733	0.700847	0.483398	0.930612	1261.34	1485.95	882.542	1173.12	Non-sig.
PF3D7_1116100	N/A	19968.7	0.310716	0.44684	0.695362	0.486828	0.931703	21790.9	19425.5	13862.6	24795.6	Non-sig.
PF3D7_1453500	NTH	31.9516	0.310624	0.789568	0.39341	0.694017	0.983342	15.7955	40.7689	41.0675	30.1747	Non-sig.
PF3D7_1458800	N/A	224.771	0.310583	0.47537	0.653351	0.51353	0.932472	176.958	220.993	224.24	276.892	Non-sig.
PF3D7_1003000	N/A	3411.26	0.310419	0.502963	0.61718	0.537116	0.936467	4202.42	3384.23	1889.34	4169.06	Non-sig.
PF3D7_1031400	OTU	3659.93	0.310359	0.409658	0.757605	0.448687	0.920818	3411.53	3732.65	3124.06	4371.47	Non-sig.
PF3D7_1211700	MCM5	8814.23	0.31001	0.561864	0.551753	0.581118	0.951295	3770.52	9860.21	11970.7	9655.45	Non-sig.
PF3D7_0911800	N/A	1635.74	0.309937	0.458034	0.676666	0.498618	0.931703	1786.53	2078.21	1135.17	1543.05	Non-sig.
PF3D7_1405000	N/A	852.228	0.309887	0.417881	0.741567	0.45835	0.922883	737.743	901.355	784.309	985.504	Non-sig.
PF3D7_1320000	GP1	2093.19	0.3098	0.461034	0.671969	0.501604	0.931703	1464.6	1900.79	2273.74	2733.64	Non-sig.
PF3D7_0934500	N/A	2469.91	0.309431	0.42992	0.71974	0.471685	0.926825	2591.55	2857.36	1820.81	2609.95	Non-sig.
PF3D7_1429800	N/A	8794.94	0.309306	0.464435	0.665984	0.505421	0.931703	5510.56	9437.52	10200.6	10031.1	Non-sig.
PF3D7_1335500	N/A	22.8961	0.309128	0.818445	0.377702	0.705652	0.986159	22.0518	20.4005	18.8818	30.2504	Non-sig.
PF3D7_0217000	N/A	270.268	0.308669	0.460991	0.669578	0.503127	0.931703	269.53	278.958	213.545	319.039	Non-sig.
PF3D7_1307700	N/A	2458.87	0.308659	0.4455	0.692836	0.488413	0.931703	2094.45	2095.02	2299.16	3346.85	Non-sig.
PF3D7_1118300	N/A	3600.43	0.308578	0.481131	0.641359	0.521289	0.932472	2218.39	3414.17	4214.93	4554.22	Non-sig.
PF3D7_1229100	MRP2	3019.57	0.308513	0.525228	0.587388	0.556943	0.942723	1632.08	2629.76	3763.4	4053.02	Non-sig.
PF3D7_1008100	PHD1	15410.7	0.308338	0.434936	0.708928	0.478369	0.928807	11970.2	14142.5	15569.9	19960.2	Non-sig.
PF3D7_0519700	N/A	2661.12	0.30814	0.413666	0.7449	0.456332	0.922766	2612.27	2820.86	2143.9	3067.46	Non-sig.
PF3D7_0817200	N/A	1781.63	0.307946	0.436393	0.705661	0.480399	0.928807	1406.83	1655.44	1777.4	2286.83	Non-sig.
PF3D7_1472300	N/A	1276.74	0.307817	0.501889	0.613317	0.539666	0.937112	716.758	1321.43	1564.96	1503.83	Non-sig.
PF3D7_1132700	mRPL2	312.918	0.30781	0.540902	0.569067	0.569311	0.948504	172.283	290.943	386.693	401.754	Non-sig.
PF3D7_1340300	N/A	838.922	0.307681	0.631498	0.487224	0.6261	0.966514	1221.59	967.709	278.441	887.953	Non-sig.
PF3D7_0910600	YKT6.1	577.912	0.307663	0.43098	0.713869	0.475308	0.926825	529.909	702.349	503.176	576.211	Non-sig.
PF3D7_0803300	MORG1	957.663	0.30749	0.422658	0.727513	0.466912	0.925389	843.375	1171.36	868.59	947.329	Non-sig.
PF3D7_1218700	N/A	93.5537	0.307218	0.581382	0.528428	0.597203	0.956319	109.212	114.886	58.2876	91.829	Non-sig.
PF3D7_1442400	KIC9	8997.67	0.306729	0.466523	0.65748	0.510873	0.932472	10333.7	8791.92	5756.16	11108.9	Non-sig.
PF3D7_0320900	H2A.Z	12494.7	0.30594	0.42121	0.726337	0.467632	0.925389	9372.37	14079.5	12976.9	13549.8	Non-sig.
PF3D7_1122500	KIC10	948.939	0.305179	0.485413	0.628699	0.529546	0.932704	717.701	742.252	980.011	1355.79	Non-sig.
PF3D7_1025000	EPS15	8678.84	0.305097	0.58522	0.521337	0.602132	0.956936	12126.4	10339.9	3403.15	8845.89	Non-sig.
PF3D7_1349300	TKL3	2591.85	0.305048	0.489961	0.622598	0.533549	0.93467	1550.26	2455.23	3087.07	3274.83	Non-sig.
PF3D7_0913000	N/A	663.346	0.304973	0.442825	0.688699	0.491013	0.931703	548.503	850.061	638.39	616.431	Non-sig.
PF3D7_0111300	N/A	2511.42	0.304279	0.425801	0.714604	0.474854	0.926825	2584.67	2587.31	1910.66	2963.04	Non-sig.
PF3D7_1312900	EIF4G	11228.7	0.30422	0.554262	0.548875	0.583091	0.951295	15124.2	11855.8	4974.49	12960.1	Non-sig.
PF3D7_1452500	STX6	1022.92	0.304209	0.529396	0.574634	0.565539	0.946981	1304.99	1248.23	526.357	1012.11	Non-sig.
PF3D7_0807100	PSH3	634.671	0.303682	0.48061	0.631867	0.527473	0.932704	725.85	620.041	410.706	782.087	Non-sig.
PF3D7_0525000	N/A	526.124	0.302745	0.443572	0.682516	0.494913	0.931703	545.717	584.637	396.743	577.397	Non-sig.
PF3D7_1024400	N/A	258.392	0.30237	0.55053	0.549234	0.582845	0.951295	326.886	308.073	136.3	262.308	Non-sig.
PF3D7_1014900	KIC8	15649.1	0.302204	0.508415	0.594405	0.552241	0.941701	19466.9	14874.3	8565.72	19689.7	Non-sig.
PF3D7_0828600	FT1	1499.7	0.302204	0.503204	0.60056	0.548133	0.941429	830.06	1606.5	1855.95	1706.31	Non-sig.
PF3D7_0504600	BCKDHB	1107.68	0.301886	0.476004	0.63421	0.525944	0.932472	688.406	1255.93	1295.65	1190.72	Non-sig.
PF3D7_0216400	VPS45	988.45	0.301114	0.463293	0.649943	0.515729	0.932472	652.461	1037.65	1118.55	1145.14	Non-sig.
PF3D7_0930900	NFU1	135.255	0.300274	0.523117	0.57401	0.565961	0.947381	149.094	152.472	93.5859	145.866	Non-sig.
PF3D7_0309300	N/A	1318.18	0.299756	0.560313	0.53498	0.592664	0.953228	585.572	1391.45	1777.45	1518.23	Non-sig.
PF3D7_1130000	PAGM	709.791	0.29968	0.434018	0.690478	0.489894	0.931703	722.538	818.546	550.326	747.755	Non-sig.
PF3D7_1368200	ABCE1	1531.73	0.299123	0.523403	0.571496	0.567663	0.948433	802.458	1488.04	1944.16	1892.28	Non-sig.
PF3D7_1433700	N/A	1505.54	0.299068	0.436048	0.68586	0.492801	0.931703	1130	1493	1569.88	1829.3	Non-sig.
PF3D7_1133300	CDC50B	2959.53	0.299002	0.413094	0.723811	0.469182	0.926817	2509.95	3565.09	2797.84	2965.23	Non-sig.
PF3D7_0625300	MtDNAP	2775.55	0.298706	0.432346	0.690897	0.48963	0.931703	2948.99	2901.67	2029.74	3221.79	Non-sig.
PF3D7_1316500	PRP40	889.496	0.298335	0.467789	0.637756	0.523632	0.932472	1018.6	992.312	577.441	969.629	Non-sig.
PF3D7_0605100	KH1	3888.37	0.298166	0.555632	0.536625	0.591527	0.95321	1724.89	4171.64	5250.64	4406.29	Non-sig.
PF3D7_0917800	N/A	212.719	0.2978	0.541154	0.550305	0.58211	0.951295	121.904	209.328	259.454	260.19	Non-sig.
PF3D7_0926100	N/A	7525.58	0.297633	0.538574	0.552631	0.580516	0.951295	3617.41	7422.72	9886.26	9175.93	Non-sig.
PF3D7_0604300	N/A	845.235	0.297546	0.431069	0.69025	0.490037	0.931703	708.495	814.368	808.17	1049.91	Non-sig.
PF3D7_0408500	FEN1	2001.33	0.297055	0.49561	0.599372	0.548925	0.941429	2450.88	2336.07	1141.54	2076.82	Non-sig.
PF3D7_0818800	IMP4	162.08	0.29694	0.483098	0.614658	0.538781	0.937112	139.792	166.381	151.079	191.066	Non-sig.
PF3D7_1416200	MCA3	6036.56	0.296846	0.412699	0.719281	0.471968	0.926825	5669.78	5937.44	5165.7	7373.3	Non-sig.
PF3D7_0917600	PRP43	996.41	0.296582	0.455502	0.651111	0.514975	0.932472	677.976	1065.43	1110.42	1131.81	Non-sig.
PF3D7_1004300	N/A	5562.05	0.296045	0.442068	0.669683	0.50306	0.931703	5535.44	4863.41	4451.44	7397.89	Non-sig.
PF3D7_0704500	N/A	7982.76	0.29587	0.453829	0.651942	0.514439	0.932472	6536.76	6545.27	7797.26	11051.8	Non-sig.
PF3D7_1232400	N/A	965.782	0.295254	0.591213	0.499403	0.617495	0.963952	1352.41	1116.44	382.609	1011.67	Non-sig.
PF3D7_1226200	N/A	127.467	0.295007	0.57239	0.515394	0.606278	0.957069	156.975	129.8	72.2847	150.81	Non-sig.
PF3D7_1366400	RHOP148	2852.71	0.294574	0.417778	0.705098	0.480749	0.928807	2883.37	3023.73	2241.77	3261.95	Non-sig.
PF3D7_1234600	TOC75	1703.13	0.294315	0.50354	0.584492	0.55889	0.943895	947.87	1746.55	2111.75	2006.35	Non-sig.
PF3D7_1314000	N/A	345.354	0.294287	0.535174	0.549891	0.582394	0.951295	186.439	351.872	433.694	409.41	Non-sig.
PF3D7_0417800	CRK1	1604.09	0.294234	0.491411	0.598753	0.549338	0.941429	1952.83	1784.32	929.723	1749.49	Non-sig.
PF3D7_1439500	ORP2	2199.96	0.294002	0.417999	0.703356	0.481834	0.928807	1906.08	2133.57	2047.02	2713.19	Non-sig.
PF3D7_1372000	N/A	37.1449	0.293007	0.69908	0.419133	0.675119	0.978984	38.9393	47.2139	27.9231	34.5034	Non-sig.
PF3D7_1470800	N/A	1786.39	0.292786	0.475034	0.616347	0.537666	0.936467	2103.01	1848.52	1108.83	2085.19	Non-sig.
PF3D7_1430700	GDH2	689.761	0.292528	0.431487	0.677953	0.497802	0.931703	577.366	840.36	662.68	678.638	Non-sig.
PF3D7_1464700	N/A	1841.05	0.292148	0.49452	0.59077	0.554674	0.942435	1084.67	1768.54	2225.5	2285.47	Non-sig.
PF3D7_1139400	N/A	30.3354	0.291888	0.765561	0.381274	0.703	0.985126	35.8041	37.55	18.8912	29.0963	Non-sig.
PF3D7_1405300	N/A	533.588	0.290191	0.485561	0.59764	0.55008	0.941623	342.229	526.779	617.654	647.688	Non-sig.
PF3D7_0918400	N/A	48.7325	0.289716	0.717069	0.404028	0.686192	0.982101	24.2338	64.3614	63.2504	43.0843	Non-sig.
PF3D7_0103900	PIESP15	674.187	0.289146	0.440473	0.656443	0.511539	0.932472	507.207	767.249	706.275	716.018	Non-sig.
PF3D7_1347800	CEP72	26.0943	0.288855	0.814726	0.354543	0.722932	0.988443	32.3635	31.1883	14.7637	26.0616	Non-sig.
PF3D7_1248900	RPT6	8343.42	0.288658	0.455954	0.633085	0.526678	0.932704	5742.61	10539.1	9280.12	7811.83	Non-sig.
PF3D7_1320700	N/A	5395.56	0.288356	0.448931	0.642317	0.520667	0.932472	5921.52	5155.34	3795.03	6710.34	Non-sig.
PF3D7_1012900	ATG18	3276.1	0.287986	0.415355	0.693348	0.488091	0.931703	3231.1	3328.99	2669.45	3874.87	Non-sig.
PF3D7_1140900	N/A	1032.78	0.287909	0.455068	0.632672	0.526948	0.932704	708.152	1078.01	1151.68	1193.28	Non-sig.
PF3D7_0828500	N/A	693.118	0.287651	0.455783	0.631113	0.527967	0.932704	485.466	799.763	762.75	724.493	Non-sig.
PF3D7_1314200	TERT	856.603	0.287597	0.475837	0.604402	0.545577	0.941214	992.944	861.269	550.4	1021.8	Non-sig.
PF3D7_1112800	N/A	75.4961	0.287465	0.561054	0.512365	0.608395	0.958016	74.5134	84.8368	61.5648	81.0694	Non-sig.
PF3D7_0404800	N/A	681.324	0.287441	0.526052	0.546413	0.584782	0.951528	868.883	776.986	358.864	720.564	Non-sig.
PF3D7_0627100	N/A	6858.79	0.287192	0.50823	0.565082	0.572018	0.948504	4176.04	5575.27	8180.35	9503.5	Non-sig.
PF3D7_0200300	N/A	3.46126	0.28712	2.10879	0.136154	0.8917	0.99458	6.29456	2.14715	0	5.40331	Non-sig.
PF3D7_1150300	RIF	1.95801	0.286427	2.35349	0.121703	0.903134	0.99458	1.04748	1.07446	2.46176	3.24833	Non-sig.
PF3D7_1104500	N/A	37.2909	0.286349	0.723295	0.395895	0.692183	0.983342	45.2071	42.9341	22.1702	38.8522	Non-sig.
PF3D7_1224100	N/A	3771.14	0.286294	0.407439	0.702666	0.482264	0.928807	3584.77	4353.97	3211.68	3934.13	Non-sig.
PF3D7_1368800	ERCC4	1572.25	0.286038	0.424642	0.673598	0.500567	0.931703	1568.09	1555.33	1265.87	1899.73	Non-sig.
PF3D7_1227800	ELP3	928.629	0.285886	0.415575	0.687928	0.491498	0.931703	808.878	996.64	864.91	1044.09	Non-sig.
PF3D7_0307500	SKA2	1123.86	0.285857	0.415006	0.688802	0.490948	0.931703	1075.78	1258.95	950.075	1210.62	Non-sig.
PF3D7_1329100	MyoF	7900.29	0.285441	0.479685	0.59506	0.551804	0.941701	4842.62	7641.95	9399.58	9717.01	Non-sig.
PF3D7_1368500	N/A	190.797	0.285125	0.551633	0.516875	0.605244	0.956936	106.321	193.134	237.356	226.378	Non-sig.
PF3D7_0800100	VAR	1194.61	0.28506	0.433141	0.658122	0.51046	0.932472	896.86	1263.55	1256.84	1361.18	Non-sig.
PF3D7_0806700	N/A	1704.58	0.283682	0.411846	0.688806	0.490945	0.931703	1586.54	1746.09	1488.57	1997.13	Non-sig.
PF3D7_1217100	SPO11	77.0523	0.283225	0.566078	0.500328	0.616844	0.963587	80.0359	88.9868	59.1424	80.0441	Non-sig.
PF3D7_1458500	SAS4	2332.86	0.282722	0.562024	0.503042	0.614935	0.962175	3189.41	2503.65	1021.04	2617.35	Non-sig.
PF3D7_0105000	N/A	205.594	0.282418	0.502163	0.562403	0.573842	0.948504	138.548	226.602	232.281	224.946	Non-sig.
PF3D7_0509900	N/A	212.813	0.282191	0.46645	0.604977	0.545194	0.941214	175.484	237.245	208.546	229.979	Non-sig.
PF3D7_1030400	N/A	105.411	0.281682	0.603765	0.466542	0.640828	0.97003	134.818	123.641	55.7832	107.404	Non-sig.
PF3D7_1318400	SMC2	6205.56	0.281271	0.593408	0.473994	0.635504	0.966945	8843.1	7109.82	2362.44	6506.9	Non-sig.
PF3D7_1007900	EIF3D	1703	0.281175	0.455065	0.617878	0.536656	0.936188	1145.52	1797.13	1929.3	1940.07	Non-sig.
PF3D7_1421500	TIM8	42.9669	0.280311	0.762229	0.367752	0.713059	0.987593	17.5968	47.4336	59.7851	47.0521	Non-sig.
PF3D7_1217800	DPH3	67.1221	0.280296	0.68089	0.411661	0.680588	0.979825	33.2852	55.9796	87.7099	91.5138	Non-sig.
PF3D7_0321700	N/A	3169.34	0.279042	0.655478	0.425708	0.670321	0.978839	4810.4	3643.59	917.594	3305.76	Non-sig.
PF3D7_0301700	N/A	2370.07	0.278767	0.411586	0.677299	0.498216	0.931703	2102.89	2371.04	2180.68	2825.67	Non-sig.
PF3D7_0323700	SART1	2428.52	0.278635	0.656279	0.424568	0.671152	0.978984	3666.27	3081.36	723.597	2242.84	Non-sig.
PF3D7_1030100	PRP22	2670.4	0.278535	0.408474	0.681893	0.495307	0.931703	2576.2	2987.43	2250.73	2867.22	Non-sig.
PF3D7_1458300	N/A	6207.72	0.278158	0.487637	0.57042	0.568393	0.948504	3603.78	6685.91	7618.09	6923.11	Non-sig.
PF3D7_1014000	FS	214.498	0.278141	0.468119	0.594167	0.552401	0.941701	199.77	258.672	188.039	211.512	Non-sig.
PF3D7_0904300	N/A	139.726	0.277933	0.491035	0.566014	0.571384	0.948504	128.593	155.523	124.045	150.744	Non-sig.
PF3D7_0403500	N/A	730.21	0.277817	0.421563	0.659017	0.509885	0.932472	630.493	838.403	689.681	762.264	Non-sig.
PF3D7_1472100	YIP1	1359.87	0.277715	0.414869	0.669403	0.503238	0.931703	1133.87	1528.93	1324.79	1451.9	Non-sig.
PF3D7_1467600	N/A	848.078	0.276925	0.723251	0.382889	0.701802	0.985126	1353.52	907.374	180.73	950.683	Non-sig.
PF3D7_1416800	KRS2	588.942	0.276616	0.42877	0.645139	0.518837	0.932472	531.482	702.838	533.825	587.624	Non-sig.
PF3D7_1423800	VPS3	1454.27	0.276207	0.438661	0.62966	0.528917	0.932704	1577.33	1620.83	1053.9	1565.01	Non-sig.
PF3D7_1245100	KLP8	647.737	0.276191	0.512999	0.538385	0.590312	0.953153	391.968	563.157	779.545	856.278	Non-sig.
PF3D7_1011000	ISP1	679.904	0.276178	0.455807	0.60591	0.544575	0.941016	480.173	787.973	749.603	701.869	Non-sig.
PF3D7_1472200	HDA1	7699.02	0.276118	0.431229	0.640305	0.521974	0.932472	8052.13	7391.84	5877.1	9475.01	Non-sig.
PF3D7_1409500	N/A	871.306	0.275753	0.636685	0.433107	0.664937	0.978839	1291.16	1007.39	285.836	900.841	Non-sig.
PF3D7_0724500	N/A	31.6151	0.275245	0.754749	0.364684	0.715348	0.987593	37.6654	31.1696	19.6917	37.9337	Non-sig.
PF3D7_1041200	RIF	31.4928	0.274508	0.73249	0.37476	0.707839	0.986616	24.1085	30.0791	32.8275	38.9561	Non-sig.
PF3D7_1117200	N/A	289.844	0.274429	0.558188	0.491644	0.622971	0.964299	377.231	286.403	147.86	347.885	Non-sig.
PF3D7_0510500	TopoI	3940.54	0.274313	0.509871	0.538006	0.590573	0.953153	5017.09	4498.68	2117.4	4128.99	Non-sig.
PF3D7_0301600	GEXP21	583.024	0.273546	0.5862	0.466642	0.640756	0.97003	243.158	626.621	812.261	650.055	Non-sig.
PF3D7_1028900	IMC1m	2009.78	0.273521	0.490871	0.557215	0.57738	0.949743	2466.74	2282.14	1173.32	2116.93	Non-sig.
PF3D7_0105800	N/A	8908.26	0.272888	0.429804	0.634913	0.525485	0.932472	9594.34	10170.8	6542.45	9325.4	Non-sig.
PF3D7_1445000	N/A	463.883	0.272805	0.430255	0.634054	0.526046	0.932472	402.774	501.583	437.477	513.699	Non-sig.
PF3D7_1345600	N/A	6863.1	0.270369	0.460638	0.586944	0.557242	0.942723	4519.54	8214.97	7923.9	6793.98	Non-sig.
PF3D7_1125100	ICAP2	642.717	0.269997	0.519886	0.519338	0.603525	0.956936	355.457	632.151	809.665	773.596	Non-sig.
PF3D7_0322700	N/A	1563.54	0.269749	0.432658	0.62347	0.532976	0.93467	1221.91	1512.23	1613.47	1906.53	Non-sig.
PF3D7_0713100	MC-2TM	34.0706	0.269735	0.814043	0.331353	0.740378	0.989549	47.2229	46.178	14.7753	28.1061	Non-sig.
PF3D7_0811000	CUL1	3739.44	0.269597	0.404479	0.666529	0.505073	0.931703	3275.43	4197.56	3506.64	3978.14	Non-sig.
PF3D7_0930500	DGK1	9179.71	0.269563	0.501545	0.537466	0.590946	0.953153	11581.3	9627.22	5068.3	10442	Non-sig.
PF3D7_1347900	N/A	946.088	0.269518	0.543298	0.496078	0.619839	0.963991	459.503	1046.87	1256.03	1021.95	Non-sig.
PF3D7_1230000	N/A	1722.78	0.26844	0.41545	0.646142	0.518187	0.932472	1707.38	1806.27	1418.68	1958.78	Non-sig.
PF3D7_1038300	N/A	5.94048	0.267664	1.50134	0.178284	0.8585	0.994021	8.3847	9.66856	2.46201	3.24665	Non-sig.
PF3D7_1237200	N/A	864.82	0.267593	0.419583	0.63776	0.52363	0.932472	837.862	917.083	731.93	972.406	Non-sig.
PF3D7_1315500	N/A	1588.83	0.267443	0.432088	0.618955	0.535946	0.935497	1206.55	1858.59	1677.2	1612.99	Non-sig.
PF3D7_0607000	N/A	8289.68	0.266329	0.640585	0.415758	0.677587	0.978984	12491.7	9363.13	2562.12	8741.77	Non-sig.
PF3D7_1115700	FP2A	3546.62	0.266213	0.456806	0.58277	0.560048	0.94473	2351.59	4045.69	4088.73	3700.48	Non-sig.
PF3D7_0215800	ORC5	784.801	0.265818	0.444262	0.598337	0.549615	0.941429	575.904	878.721	849.25	835.327	Non-sig.
PF3D7_1425500	N/A	84.1807	0.264824	0.610692	0.433645	0.664546	0.978839	105.628	93.5197	47.585	89.9898	Non-sig.
PF3D7_1132400	N/A	2787.56	0.263992	0.405425	0.65115	0.51495	0.932472	2476.38	2947.64	2590.04	3136.18	Non-sig.
PF3D7_0106700	AARP2	3204.79	0.263909	0.409868	0.643888	0.519648	0.932472	2657.37	3470.12	3167.46	3524.21	Non-sig.
PF3D7_0816700	TRAPPC2L	172.21	0.263778	0.48886	0.539577	0.589489	0.953153	136.405	202.976	176.479	172.98	Non-sig.
PF3D7_1316400	SAS6L	9.89758	0.263655	1.13326	0.232651	0.816032	0.990964	7.29524	10.7598	10.6595	10.8758	Non-sig.
PF3D7_1234100	BDP5	7580.63	0.26338	0.482558	0.545799	0.585204	0.951922	9185.87	7432.25	4595.67	9108.71	Non-sig.
PF3D7_1018000	N/A	425.976	0.263352	0.481724	0.546687	0.584594	0.951514	489.789	425.08	284.915	504.119	Non-sig.
PF3D7_1459000	DBP5	3650.51	0.263264	0.41862	0.628885	0.529424	0.932704	3722.84	4256.27	2914.06	3708.86	Non-sig.
PF3D7_1407600	N/A	644.443	0.263258	0.63994	0.411378	0.680795	0.979857	960.09	710.075	211.938	695.67	Non-sig.
PF3D7_1246900	PKB	556.231	0.261441	0.435662	0.600099	0.54844	0.941429	561.181	643.747	450.909	569.086	Non-sig.
PF3D7_1449300	BRF1	1466.1	0.260883	0.456157	0.571914	0.56738	0.948259	996.937	1681.31	1670.54	1515.59	Non-sig.
PF3D7_1030300	N/A	2457.7	0.260572	0.503479	0.517542	0.604778	0.956936	3061.87	2314.87	1411.22	3042.85	Non-sig.
PF3D7_1330500	N/A	1606.83	0.260297	0.580278	0.448574	0.653739	0.97317	2261.33	1815.42	663.622	1686.93	Non-sig.
PF3D7_0612100	EIF3L	2556.76	0.260003	0.487611	0.533218	0.593883	0.954276	1508.73	2832.5	3144.86	2740.93	Non-sig.
PF3D7_0613700	N/A	2064.35	0.259773	0.473102	0.549085	0.582947	0.951295	2454	2105.93	1304.35	2393.12	Non-sig.
PF3D7_0908700	N/A	468.583	0.259727	0.440469	0.58966	0.555419	0.942435	420.327	575.396	432.692	445.916	Non-sig.
PF3D7_0908200	N/A	2788.42	0.259568	0.430961	0.602301	0.546974	0.941429	2384.54	2501.47	2691.87	3575.8	Non-sig.
PF3D7_1039700	MC-2TM	15.892	0.259489	0.935953	0.277246	0.781591	0.990282	16.6784	19.3664	12.2999	15.2232	Non-sig.
PF3D7_1023900	CHD1	104340	0.259183	0.402942	0.643226	0.520077	0.932472	93613	106287	96373.3	121089	Non-sig.
PF3D7_1134800	N/A	1822.7	0.258766	0.407637	0.634795	0.525562	0.932472	1609.87	1988.11	1709.43	1983.38	Non-sig.
PF3D7_1228800	N/A	13066.2	0.257974	0.541489	0.476417	0.633777	0.966849	17527.9	12822.8	6274.8	15639.4	Non-sig.
PF3D7_1117000	N/A	262.492	0.257082	0.587137	0.437856	0.661491	0.97784	119.011	278.933	358.94	293.085	Non-sig.
PF3D7_0913800	N/A	2968.09	0.256441	0.703743	0.364395	0.715563	0.987593	4672.07	4068.48	738.293	2393.51	Non-sig.
PF3D7_1247800	DPAP2	1130.13	0.256437	0.467305	0.548758	0.583172	0.951295	1320.33	1266.31	739.917	1193.97	Non-sig.
PF3D7_0204900	COQ5	467.364	0.256218	0.495412	0.517181	0.605029	0.956936	291.777	547.67	559.836	470.173	Non-sig.
PF3D7_0218200	N/A	1237.71	0.256132	0.560912	0.456634	0.647934	0.97317	1698.96	1359.23	557.721	1334.94	Non-sig.
PF3D7_0515100	ROM9	321.34	0.255872	0.444926	0.575089	0.565231	0.946981	275.389	362.816	310.371	336.784	Non-sig.
PF3D7_1305700	N/A	30.3325	0.255432	0.733131	0.348412	0.727531	0.988443	24.9405	35.5346	30.325	30.5301	Non-sig.
PF3D7_1476500	N/A	419.885	0.25535	0.491161	0.519891	0.603139	0.956936	483.385	528.909	282.549	384.696	Non-sig.
PF3D7_0916100	TRX3	266.696	0.254923	0.457178	0.557601	0.577117	0.949743	223.602	310.328	262.689	270.164	Non-sig.
PF3D7_0415700	N/A	444.849	0.254117	0.435339	0.583721	0.559408	0.944169	421.566	447.593	390.028	520.206	Non-sig.
PF3D7_1027300	nPrx	46002.7	0.253761	0.749166	0.338725	0.734817	0.98909	75415.3	60231.9	8519.85	39843.9	Non-sig.
PF3D7_1417800	MCM2	8259.43	0.253419	0.533041	0.47542	0.634487	0.966849	4058.24	8721.84	11013.1	9244.54	Non-sig.
PF3D7_0603200	BCS1	707.692	0.253103	0.4492	0.563452	0.573127	0.948504	693.022	917.644	598.625	621.478	Non-sig.
PF3D7_0302100	SRPK1	1755.28	0.251887	0.421161	0.598077	0.549789	0.941429	1808.56	1973.59	1396.51	1842.47	Non-sig.
PF3D7_0108900	N/A	260.407	0.251012	0.642548	0.390651	0.696055	0.983342	382.546	271.331	93.4388	294.311	Non-sig.
PF3D7_1412700	N/A	523.114	0.249846	0.54931	0.454836	0.649227	0.97317	697.509	561.017	258.751	575.178	Non-sig.
PF3D7_1348800	N/A	134.786	0.248329	0.579882	0.428241	0.668476	0.978839	172.811	135.156	73.93	157.247	Non-sig.
PF3D7_0309000	YVH1	745.816	0.247729	0.446136	0.555278	0.578705	0.951281	558.81	875.612	804.835	744.006	Non-sig.
PF3D7_1235200	VP2	4623.13	0.247585	0.579446	0.427279	0.669176	0.978839	1904.55	4653.63	6549.85	5384.5	Non-sig.
PF3D7_0319700	ABCI3	2734.85	0.247577	0.416321	0.594679	0.552058	0.941701	2389.01	2630.86	2612.44	3307.08	Non-sig.
PF3D7_0917500	N/A	3526.27	0.247535	0.40617	0.609436	0.542236	0.939531	3157.15	4046.1	3291.81	3610.02	Non-sig.
PF3D7_1362500	EXO	371.968	0.247413	0.456548	0.541922	0.587872	0.952461	284.226	381.975	395.869	425.802	Non-sig.
PF3D7_0913900	RRSapi	263.139	0.246707	0.485333	0.508326	0.611225	0.959788	205.267	232.836	275.956	338.497	Non-sig.
PF3D7_1009300	N/A	398.161	0.246171	0.434292	0.566832	0.570828	0.948504	375.483	429.29	353.107	434.764	Non-sig.
PF3D7_1032100	DCP1	2564.07	0.245903	0.433133	0.567731	0.570217	0.948504	2511.27	2280.43	2180.97	3283.59	Non-sig.
PF3D7_1033000	HPR1	418.547	0.245266	0.490109	0.500431	0.616772	0.963587	491.311	502.232	275.108	405.538	Non-sig.
PF3D7_0110500	BDP3	2539.96	0.24516	0.531313	0.461424	0.644495	0.971908	3266.34	2146.25	1383.38	3363.88	Non-sig.
PF3D7_1120400	N/A	326.546	0.244879	0.500012	0.489747	0.624313	0.964881	207.365	366.961	390.114	341.742	Non-sig.
PF3D7_0113800	N/A	1048.4	0.243505	0.43121	0.564702	0.572277	0.948504	965.674	958.834	954.598	1314.5	Non-sig.
PF3D7_0512600	RAB1b	2893.71	0.243376	0.469856	0.51798	0.604472	0.956936	1835.99	3177.46	3464.07	3097.33	Non-sig.
PF3D7_0416500	MAF1	1570.51	0.243327	0.430728	0.564919	0.572129	0.948504	1685.53	1708.71	1191.47	1696.32	Non-sig.
PF3D7_1116700	DPAP1	6444.6	0.243242	0.425257	0.571989	0.56733	0.948259	5220.19	6065.88	6584.84	7907.5	Non-sig.
PF3D7_0612300	TMEM234	95.6356	0.242439	0.553205	0.438244	0.661209	0.97784	70.9337	116.176	104.153	91.2806	Non-sig.
PF3D7_1111300	BOS1	320.997	0.241916	0.555611	0.435405	0.663268	0.978839	418.659	291.907	169.988	403.432	Non-sig.
PF3D7_0623400	Mei2	94.9083	0.241886	0.539019	0.448753	0.65361	0.97317	74.4945	102.026	99.3202	103.792	Non-sig.
PF3D7_0516700	N/A	8861.33	0.2413	0.552361	0.436853	0.662218	0.978642	4282.47	7754.24	11961.1	11447.5	Non-sig.
PF3D7_1248500	N/A	10787	0.241289	0.487072	0.495386	0.620327	0.963991	6344.62	11847.6	13429.2	11526.8	Non-sig.
PF3D7_1008400	RPT2	10264.5	0.24029	0.403421	0.595631	0.551422	0.941701	9620.18	11729.4	9203.12	10505.2	Non-sig.
PF3D7_1203300	N/A	1619.86	0.24011	0.411048	0.584141	0.559126	0.943992	1571.24	1710.11	1399.6	1798.51	Non-sig.
PF3D7_0715300	N/A	648.888	0.240057	0.458891	0.523125	0.600887	0.956936	465.37	641.601	724.412	764.17	Non-sig.
PF3D7_0925800	UPF2	1501.24	0.239954	0.426106	0.563132	0.573345	0.948504	1579.71	1575.7	1173.87	1675.7	Non-sig.
PF3D7_0828300	N/A	1763.56	0.23896	0.556064	0.429734	0.667389	0.978839	2427.08	1966.6	809.021	1851.54	Non-sig.
PF3D7_1200200	RIF	33.3386	0.238827	0.707381	0.337621	0.735649	0.989549	28.3053	37.5974	32.8283	34.6233	Non-sig.
PF3D7_0202700	OPP	391.846	0.238159	0.485653	0.490391	0.623857	0.964881	258.926	439.932	459.919	408.606	Non-sig.
PF3D7_1448300	N/A	6536.89	0.237863	0.421189	0.564742	0.57225	0.948504	5335.95	6268	6662.35	7881.27	Non-sig.
PF3D7_1114900	N/A	4319.16	0.237791	0.4081	0.582677	0.560111	0.94473	4049.8	4298.83	3878.27	5049.75	Non-sig.
PF3D7_0612400	N/A	375.987	0.237773	0.461282	0.515461	0.606231	0.957069	287.034	446.964	402.914	367.034	Non-sig.
PF3D7_0503200	CDC6	1800.92	0.236457	0.496139	0.476594	0.633651	0.966849	2258.85	1857.11	1048.87	2038.87	Non-sig.
PF3D7_0727700	N/A	460.787	0.236448	0.449174	0.526407	0.598606	0.956556	366.393	447.406	479.654	549.694	Non-sig.
PF3D7_1303400	LisH	5170.22	0.235905	0.520474	0.45325	0.650369	0.97317	6780.11	6023.44	2717.22	5160.13	Non-sig.
PF3D7_1012000	N/A	3669.21	0.235831	0.461236	0.511302	0.609139	0.958665	4285.24	4337.47	2455.06	3599.07	Non-sig.
PF3D7_0906400	N/A	134.945	0.23451	0.628732	0.372989	0.709157	0.987414	188.392	156.662	59.953	134.773	Non-sig.
PF3D7_1417200	NOT1	9162.58	0.234234	0.441636	0.530379	0.595849	0.955162	8576.06	7596.17	8264.76	12213.3	Non-sig.
PF3D7_0215100	N/A	1147.2	0.233987	0.47123	0.496545	0.61951	0.963952	744.483	1269.71	1363.92	1210.69	Non-sig.
PF3D7_1139300	AP2-G5	3414.71	0.233902	0.45216	0.517299	0.604947	0.956936	2630.14	2933.4	3646.66	4448.65	Non-sig.
PF3D7_0937200	N/A	32.8591	0.233049	0.710726	0.327902	0.742986	0.989776	28.3709	37.5729	32.0206	33.4718	Non-sig.
PF3D7_1223400	N/A	18666.2	0.232486	0.404585	0.574628	0.565543	0.946981	17562.2	18716.8	16768.8	21617.1	Non-sig.
PF3D7_1423700	N/A	6199.86	0.232457	0.490715	0.47371	0.635706	0.966975	7764.95	6329.31	3638.36	7066.82	Non-sig.
PF3D7_0806200	DPY19	1422.9	0.231888	0.578412	0.400905	0.68849	0.983342	599.127	1512.77	2018.03	1561.65	Non-sig.
PF3D7_1223100	PKAr	22966.6	0.231196	0.401145	0.576341	0.564385	0.946615	20456.1	25446.9	21804.4	24159	Non-sig.
PF3D7_1477300	Pfg14-744	273.363	0.231189	0.46458	0.49763	0.618745	0.963952	271.516	334.792	231.596	255.547	Non-sig.
PF3D7_1200600	VAR2CSA	971.582	0.231022	0.419116	0.551212	0.581488	0.951295	961.569	1087.5	826.459	1010.8	Non-sig.
PF3D7_1238200	N/A	4.50723	0.230779	1.7052	0.135338	0.892345	0.99458	4.19075	1.0744	4.10308	8.66069	Non-sig.
PF3D7_0905200	N/A	450.873	0.230648	0.551726	0.418048	0.675912	0.978984	226.507	452.69	602.92	521.374	Non-sig.
PF3D7_0105700	N/A	3437.58	0.230251	0.476912	0.482794	0.629242	0.966824	3588.88	2592.23	2738.96	4830.25	Non-sig.
PF3D7_1302700	N/A	974.316	0.230209	0.474737	0.484919	0.627734	0.966552	1165.43	1060.86	628.406	1042.56	Non-sig.
PF3D7_0926200	N/A	946.2	0.229854	0.56308	0.408208	0.683121	0.981072	1311.33	1012.33	431.045	1030.09	Non-sig.
PF3D7_1252800	N/A	1867.54	0.229518	0.415714	0.552105	0.580876	0.951295	1856.76	1874.22	1581.96	2157.22	Non-sig.
PF3D7_1020800	DLAT	131.728	0.229053	0.656557	0.34887	0.727187	0.988443	190.374	157.764	52.5556	126.22	Non-sig.
PF3D7_1469600	ACC	1013.79	0.228834	0.517088	0.442544	0.658096	0.97672	592.552	881.582	1274.19	1306.81	Non-sig.
PF3D7_1324500	N/A	986.382	0.228243	0.419547	0.544022	0.586426	0.952461	832.077	1094.26	984.837	1034.36	Non-sig.
PF3D7_1034400	SDHA	1103.03	0.227568	0.641025	0.355006	0.722585	0.988443	355.773	1199.61	1676.25	1180.5	Non-sig.
PF3D7_0207200	ISCA1	291.023	0.226148	0.489186	0.462295	0.64387	0.971908	303.513	385.448	233.154	241.976	Non-sig.
PF3D7_1426700	PEPC	6962.2	0.225717	0.460439	0.490223	0.623976	0.964881	4760.38	6519.4	8076.65	8492.38	Non-sig.
PF3D7_0818900	HSP70	43727.7	0.225326	0.438051	0.514383	0.606984	0.957158	31220.4	47293.3	49419	46978.1	Non-sig.
PF3D7_0617400	VAR	759.95	0.223994	0.449103	0.498758	0.61795	0.963952	830.626	900.951	571.76	736.461	Non-sig.
PF3D7_1139100	N/A	1195.07	0.223502	0.423062	0.528297	0.597293	0.956319	987.742	1199.1	1217.47	1375.95	Non-sig.
PF3D7_0112800	N/A	167.874	0.223294	0.523092	0.426873	0.669471	0.978839	186.028	217.91	123.982	143.577	Non-sig.
PF3D7_0709200	GLP3	297.152	0.223242	0.457756	0.487687	0.625772	0.96638	261.963	362.057	286.403	278.186	Non-sig.
PF3D7_0520400	N/A	1248.19	0.222742	0.423028	0.526543	0.598511	0.956556	1295.09	1380.38	1009.13	1308.15	Non-sig.
PF3D7_1321700	SF1	4073.42	0.222606	0.534052	0.416825	0.676806	0.978984	5480.41	4688.88	2039.58	4084.82	Non-sig.
PF3D7_1025200	ATP12	410.449	0.222538	0.46699	0.476537	0.633692	0.966849	299.352	404.759	458.109	479.574	Non-sig.
PF3D7_0511400	N/A	74.6511	0.22189	0.711317	0.311942	0.755084	0.990282	106.937	100.974	31.1872	59.5057	Non-sig.
PF3D7_1233700	N/A	769.094	0.220841	0.486189	0.454228	0.649665	0.97317	933.225	893.916	487.808	761.426	Non-sig.
PF3D7_1361200	N/A	3734.2	0.220719	0.595991	0.37034	0.711129	0.987593	5457.8	4056.71	1440.84	3981.44	Non-sig.
PF3D7_0418800	N/A	11.0866	0.220396	1.13901	0.193498	0.846569	0.991656	15.6638	12.9046	4.92145	10.8565	Non-sig.
PF3D7_0100100	VAR	1839.48	0.220367	0.473779	0.465126	0.641841	0.970733	2151.03	2314.7	1247.81	1644.37	Non-sig.
PF3D7_1108000	N/A	2439.56	0.220256	0.521957	0.42198	0.673039	0.978984	3221.76	2492.84	1286.05	2757.6	Non-sig.
PF3D7_0624600	ISWI	35200.4	0.219146	0.423465	0.517506	0.604803	0.956936	32225.2	31285.8	32838.8	44451.6	Non-sig.
PF3D7_1463900	RON11	9345.7	0.218999	0.420107	0.521294	0.602162	0.956936	9381.75	8737.31	7893.84	11369.9	Non-sig.
PF3D7_1355100	MCM6	9701.18	0.218225	0.61947	0.352278	0.72463	0.988443	3355.03	10524.9	14582.3	10342.5	Non-sig.
PF3D7_0722600	UTP7	2167.06	0.218193	0.455677	0.478833	0.632058	0.966849	2530.62	2376.63	1476.7	2284.28	Non-sig.
PF3D7_1106200	N/A	271.68	0.217469	0.465844	0.466827	0.640623	0.97003	227.258	254.331	275.111	330.021	Non-sig.
PF3D7_1446100	N/A	160.888	0.216986	0.629443	0.344726	0.7303	0.988443	228.171	149.19	69.7968	196.394	Non-sig.
PF3D7_1360700	PIAS	2390.42	0.216387	0.521862	0.414644	0.678403	0.978984	1285.49	2274.08	3137.08	2865.01	Non-sig.
PF3D7_0922400	pBAS	231.043	0.216385	0.55725	0.388309	0.697787	0.983342	127.382	213.517	299.778	283.496	Non-sig.
PF3D7_1027600	SPO11-2	44.0745	0.216347	0.648474	0.333625	0.738662	0.989549	38.8383	51.5436	42.6864	43.2297	Non-sig.
PF3D7_1231100	RAB2	4412.59	0.215209	0.416808	0.516327	0.605626	0.956936	4154.77	5371.47	4013.43	4110.7	Non-sig.
PF3D7_1200800	FIKK12	311.513	0.213591	0.449997	0.474648	0.635038	0.966849	308.502	308.996	268.576	359.979	Non-sig.
PF3D7_1218600	RRS	751.397	0.21348	0.49688	0.42964	0.667457	0.978839	452.685	822.949	938.76	791.194	Non-sig.
PF3D7_1034700	N/A	1478.67	0.21348	0.475053	0.449381	0.653157	0.97317	945.492	1644.72	1793.09	1531.36	Non-sig.
PF3D7_1147300	N/A	6622.13	0.213376	0.410737	0.519496	0.603415	0.956936	6774.44	6930.18	5492.33	7291.55	Non-sig.
PF3D7_1476800	N/A	478.947	0.213235	0.440177	0.48443	0.628081	0.966552	386.312	518.647	500.75	510.077	Non-sig.
PF3D7_1145600	N/A	682.699	0.213119	0.482385	0.441803	0.658632	0.976884	805.968	838.099	459.07	627.658	Non-sig.
PF3D7_1464300	N/A	22.5491	0.212099	0.817528	0.259439	0.795296	0.990282	22.1019	27.8987	19.7106	20.4855	Non-sig.
PF3D7_1337700	PH2	2398.7	0.211488	0.550006	0.38452	0.700593	0.984913	3279.76	2940.03	1167.05	2207.96	Non-sig.
PF3D7_1332600	APN1	4189.31	0.211288	0.510166	0.414155	0.67876	0.978984	5459.45	4756.14	2307.13	4234.52	Non-sig.
PF3D7_0512900	AKAL	57.7492	0.211136	0.668588	0.315794	0.752159	0.990282	31.3584	64.5055	75.4732	59.6595	Non-sig.
PF3D7_1236100	CARP	1657.44	0.210997	0.466008	0.452776	0.65071	0.97317	1395.71	1289.74	1677.07	2267.21	Non-sig.
PF3D7_1423000	NOG2	992.403	0.210675	0.429947	0.490001	0.624133	0.964881	1056.11	1068.9	784.242	1060.37	Non-sig.
PF3D7_0518700	PUF1	281.253	0.210567	0.557952	0.377393	0.705882	0.986159	369.905	253.14	151.971	349.997	Non-sig.
PF3D7_0526400	N/A	688.855	0.210436	0.442433	0.475633	0.634336	0.966849	527.553	712.788	749.627	765.45	Non-sig.
PF3D7_1106600	N/A	514.832	0.209833	0.464282	0.451952	0.651303	0.97317	584.723	510.612	370.461	593.531	Non-sig.
PF3D7_0820700	KDH	3961.74	0.209629	0.519072	0.403853	0.686321	0.982101	2098.14	4295.46	5250.29	4203.08	Non-sig.
PF3D7_1007100	N/A	22.4829	0.209506	0.830687	0.252208	0.80088	0.990282	24.6319	19.4935	17.1309	28.6754	Non-sig.
PF3D7_0815800	VPS9	15647.6	0.209388	0.584115	0.35847	0.719992	0.987979	22690.2	16114.8	6338.49	17447	Non-sig.
PF3D7_1244400	N/A	3264.19	0.209342	0.405115	0.516748	0.605332	0.956936	3100.74	3369.04	2954.85	3632.12	Non-sig.
PF3D7_0507300	SOPT	1191.63	0.209179	0.580989	0.360039	0.718818	0.987979	1698.67	1136.14	512.53	1419.19	Non-sig.
PF3D7_0508200	N/A	552.324	0.209011	0.501158	0.417056	0.676637	0.978984	356.771	697.476	667.69	487.358	Non-sig.
PF3D7_0514200	N/A	1214.99	0.208648	0.427904	0.487604	0.62583	0.96638	959.129	1314.33	1295.23	1291.27	Non-sig.
PF3D7_1468400	D13	4746.74	0.207927	0.473567	0.439065	0.660614	0.97784	5820.52	5048.24	2990.39	5127.79	Non-sig.
PF3D7_1354700	N/A	21.1286	0.207898	0.836201	0.248622	0.803653	0.990282	22.0267	24.7032	17.2364	20.548	Non-sig.
PF3D7_0623500	SOD2	375.676	0.207156	0.446329	0.464132	0.642553	0.971449	313.314	430.813	384.06	374.515	Non-sig.
PF3D7_0929500	N/A	8.11321	0.206967	1.39823	0.148021	0.882326	0.99458	13.5273	11.8407	1.63954	5.44539	Non-sig.
PF3D7_1308100	N/A	488.696	0.206895	0.446209	0.463672	0.642883	0.971449	501.291	588.607	406.276	458.609	Non-sig.
PF3D7_0917300	N/A	1490.08	0.206499	0.455455	0.45339	0.650268	0.97317	1031.78	1642.04	1735.15	1551.35	Non-sig.
PF3D7_0508700	PRP5	3030.07	0.20646	0.525945	0.392552	0.694651	0.983342	4045.61	3016.48	1582.05	3476.13	Non-sig.
PF3D7_1445300	N/A	517.557	0.205544	0.459094	0.447716	0.654358	0.97327	379.818	589.145	581.429	519.835	Non-sig.
PF3D7_1012100	N/A	1528.47	0.205412	0.445856	0.460715	0.645003	0.971908	1735.48	1705.34	1104.49	1568.56	Non-sig.
PF3D7_0917400	N/A	1295.99	0.204814	0.494759	0.413967	0.678898	0.978984	1636.52	1360.12	772.165	1415.16	Non-sig.
PF3D7_0909600	N/A	2144.92	0.20476	0.406617	0.503569	0.614564	0.962175	1944.15	2246.84	2041.73	2346.95	Non-sig.
PF3D7_0514900	N/A	588.931	0.204675	0.42405	0.482666	0.629333	0.966824	565.688	646.136	528.812	615.089	Non-sig.
PF3D7_1123100	CDPK7	10780.5	0.204248	0.591617	0.345236	0.729917	0.988443	15692.8	9968.48	4344.86	13115.7	Non-sig.
PF3D7_1345200	ROM6	758.954	0.204086	0.428767	0.475982	0.634087	0.966849	773.555	872.374	637.307	752.58	Non-sig.
PF3D7_0813100	N/A	4611.68	0.20396	0.491013	0.415386	0.677859	0.978984	5836.11	5193.69	2736.76	4680.17	Non-sig.
PF3D7_1120200	N/A	1268.03	0.203931	0.460896	0.442466	0.658152	0.97672	866.924	1297.23	1489.88	1418.1	Non-sig.
PF3D7_1365700	N/A	1844.38	0.203363	0.476113	0.427133	0.669283	0.978839	1198.14	1761.73	2230.72	2186.93	Non-sig.
PF3D7_1407300	PRP38B	3443.94	0.203068	0.423681	0.479295	0.631729	0.966849	3690.45	3880.68	2713.69	3490.92	Non-sig.
PF3D7_0510900	N/A	7.53748	0.202745	1.34223	0.15105	0.879936	0.994218	8.40104	3.32087	5.65918	12.7688	Non-sig.
PF3D7_1110700	ALP1	1504.66	0.202455	0.431185	0.469532	0.638689	0.969564	1158.52	1598.24	1639.76	1622.13	Non-sig.
PF3D7_1218400	N/A	2981.79	0.202408	0.413087	0.48999	0.624141	0.964881	2477.31	3172.63	3068.46	3208.77	Non-sig.
PF3D7_1337400	N/A	831.64	0.201753	0.465196	0.433695	0.66451	0.978839	977.54	926.076	569.943	853.001	Non-sig.
PF3D7_1404400	N/A	276.859	0.201671	0.457623	0.440692	0.659436	0.977076	258.159	331.835	256.928	260.516	Non-sig.
PF3D7_1019800	N/A	2048.17	0.201399	0.591086	0.340728	0.733309	0.98909	2966.97	1874.38	844.325	2507.01	Non-sig.
PF3D7_1251700	aTrpRS	218.172	0.201176	0.482195	0.417209	0.676526	0.978984	165.154	238.246	240.612	228.678	Non-sig.
PF3D7_1106300	XRN1	2542.09	0.200654	0.417387	0.480737	0.630703	0.966849	2549.89	2988.11	2181.42	2448.94	Non-sig.
PF3D7_1414200	N/A	4487.92	0.200208	0.419878	0.476825	0.633487	0.966849	4717.2	4443.63	3637.03	5153.83	Non-sig.
PF3D7_0824000	N/A	169.132	0.200066	0.690369	0.289796	0.771972	0.990282	261	198.513	54.2036	162.813	Non-sig.
PF3D7_1236000	N/A	905.6	0.199464	0.428275	0.465737	0.641404	0.970347	940.8	1032.61	745.556	903.433	Non-sig.
PF3D7_1209300	TRZ	12707.6	0.19941	0.486883	0.409565	0.682125	0.980881	16070.2	13470.8	7591.69	13697.6	Non-sig.
PF3D7_0515700	GAP40	30236.9	0.199407	0.501161	0.39789	0.690711	0.983342	17098.5	33338.3	39202.3	31308.6	Non-sig.
PF3D7_1208900	PPM11	15702.4	0.19879	0.596067	0.333503	0.738755	0.989549	6270.08	14107.2	22974.1	19458.3	Non-sig.
PF3D7_0809700	RUVB1	152.756	0.198461	0.532959	0.372376	0.709613	0.987593	183.814	172.854	100.981	153.376	Non-sig.
PF3D7_1429900	WRN	1767.47	0.198254	0.473022	0.419122	0.675127	0.978984	1318.26	1433.07	1973.95	2344.62	Non-sig.
PF3D7_1142700	N/A	486.506	0.197883	0.523821	0.377769	0.705603	0.986159	273.638	541.881	632.379	498.127	Non-sig.
PF3D7_1111000	NSUN2	311.544	0.196948	0.515911	0.381749	0.702648	0.985126	189.385	339.106	390.905	326.781	Non-sig.
PF3D7_1324600	N/A	585.138	0.195198	0.476825	0.40937	0.682268	0.980881	699.713	606.047	391.833	642.957	Non-sig.
PF3D7_1250300	VPS26	1384.43	0.194802	0.415574	0.468754	0.639246	0.969674	1312.83	1349.29	1269.4	1606.2	Non-sig.
PF3D7_0526300	WDR55	554	0.194297	0.492602	0.394431	0.693263	0.983342	350.019	617.215	683.145	565.621	Non-sig.
PF3D7_1011700	RAD23	1844.3	0.193939	0.408863	0.474338	0.635259	0.966849	1639.2	2002.46	1801.77	1933.76	Non-sig.
PF3D7_0923500	N/A	679.869	0.19347	0.430327	0.449589	0.653006	0.97317	685.637	661.927	583.176	788.737	Non-sig.
PF3D7_0405700	N/A	1443.88	0.193446	0.45733	0.422991	0.672302	0.978984	1010.89	1421.14	1683.25	1660.25	Non-sig.
PF3D7_0936600	GEXP5	452.912	0.193063	0.462472	0.417458	0.676343	0.978984	331.059	499.156	513.99	467.444	Non-sig.
PF3D7_1414800	SMB1	609.578	0.192501	0.497621	0.386843	0.698873	0.983777	374.033	635.54	763.554	665.185	Non-sig.
PF3D7_0523600	N/A	447.708	0.192353	0.445865	0.431415	0.666166	0.978839	403.318	546.885	432.456	408.173	Non-sig.
PF3D7_1204100	N/A	523.965	0.191626	0.643301	0.297879	0.765796	0.990282	801.419	585.772	177.414	531.253	Non-sig.
PF3D7_0403600	N/A	1458.86	0.191493	0.451451	0.424173	0.671439	0.978984	1047.71	1435.51	1676.36	1675.85	Non-sig.
PF3D7_1133800	N/A	5264.98	0.191415	0.4021	0.476037	0.634048	0.966849	4920.77	5716.24	4911.67	5511.24	Non-sig.
PF3D7_1311800	M1AAP	7746.25	0.190624	0.583544	0.326665	0.743921	0.989987	3192.57	7647.18	11277.5	8867.75	Non-sig.
PF3D7_1226800	ATX3	1697.21	0.189935	0.414325	0.458421	0.64665	0.97317	1712.78	1892.69	1458.64	1724.72	Non-sig.
PF3D7_0932000	N/A	1744.92	0.189277	0.412755	0.45857	0.646543	0.97317	1501.29	1903.11	1759.83	1815.44	Non-sig.
PF3D7_0103400	N/A	7454.85	0.189128	0.440542	0.429307	0.6677	0.978839	8524.03	7523.57	5410.08	8361.71	Non-sig.
PF3D7_1423600	N/A	506.581	0.189061	0.430895	0.438763	0.660833	0.97784	481.197	580.433	465.699	498.996	Non-sig.
PF3D7_0512500	N/A	621.219	0.188348	0.42623	0.441892	0.658567	0.976884	601.334	708.073	560.17	615.3	Non-sig.
PF3D7_1206900	N/A	230.984	0.188304	0.501688	0.37534	0.707407	0.986275	274.474	242.559	157.662	249.239	Non-sig.
PF3D7_1436200	BCP1	12348.4	0.188278	0.495384	0.380066	0.703897	0.985822	15496.5	10875.9	7591.37	15429.7	Non-sig.
PF3D7_0718000	N/A	243.701	0.188096	0.481614	0.390553	0.696127	0.983342	233.054	205.907	222.642	313.2	Non-sig.
PF3D7_0602300	PALM	19.7154	0.187659	0.871982	0.21521	0.829604	0.991105	14.651	24.7191	22.154	17.3376	Non-sig.
PF3D7_1125900	N/A	629.596	0.187098	0.484127	0.386464	0.699153	0.983829	733.716	798.609	444.213	541.846	Non-sig.
PF3D7_1340200	N/A	12.1672	0.186929	1.03544	0.180532	0.856735	0.993525	10.4391	13.9813	12.3029	11.9457	Non-sig.
PF3D7_1009100	N/A	3.55144	0.186928	1.77388	0.105378	0.916076	0.996192	4.20135	3.22091	2.46295	4.32056	Non-sig.
PF3D7_0822600	SEC23	5633.06	0.186559	0.507696	0.367461	0.713275	0.987593	3156	5618.56	7382.32	6375.37	Non-sig.
PF3D7_1034900	MRScyt	6295.15	0.185824	0.475594	0.39072	0.696004	0.983342	4005.42	7209.81	7774.8	6190.55	Non-sig.
PF3D7_1116200	PDX2	15.635	0.185394	0.971666	0.1908	0.848682	0.991656	12.3962	10.6678	16.829	22.6469	Non-sig.
PF3D7_1243500	SNF7	1836.6	0.185274	0.455921	0.406374	0.684468	0.981157	2143.33	2129.14	1294.64	1779.3	Non-sig.
PF3D7_0626000	N/A	896.407	0.184941	0.544088	0.33991	0.733925	0.98909	455.306	864.517	1222.36	1043.45	Non-sig.
PF3D7_0603800	CEP76	4622.32	0.184561	0.408108	0.452237	0.651098	0.97317	4315.21	4500.85	4338.91	5334.32	Non-sig.
PF3D7_0910200	N/A	11111.8	0.184399	0.499437	0.369215	0.711968	0.987593	14443	11711.7	6362.7	11929.8	Non-sig.
PF3D7_1438700	N/A	1588.4	0.184259	0.437165	0.421485	0.673401	0.978984	1305.76	1952.87	1668.28	1426.67	Non-sig.
PF3D7_1211600	LSD1	2569.49	0.183117	0.512536	0.357278	0.720884	0.988161	3362.88	2416.41	1450.78	3047.87	Non-sig.
PF3D7_0910900	N/A	1458.97	0.182907	0.42943	0.425929	0.67016	0.978839	1162.79	1657.9	1570.23	1444.97	Non-sig.
PF3D7_0903300	N/A	13456.6	0.181675	0.425538	0.426931	0.66943	0.978839	12225.8	11766.1	12995.1	16839.5	Non-sig.
PF3D7_1414500	ABCk2	13741.3	0.181017	0.503816	0.359292	0.719377	0.987979	17724.9	12512.7	8036.22	16691.5	Non-sig.
PF3D7_0323500	SMN	2702.83	0.180652	0.536987	0.336418	0.736556	0.989549	3709.18	2990.58	1358.89	2752.67	Non-sig.
PF3D7_0804700	N/A	511.069	0.180497	0.723957	0.249321	0.803113	0.990282	842.006	520.229	116.647	565.395	Non-sig.
PF3D7_0524400	RBG1	903.656	0.18016	0.520232	0.346306	0.729113	0.988443	502.716	1030.32	1191.52	890.077	Non-sig.
PF3D7_0521300	N/A	786.067	0.17991	0.56383	0.319086	0.749662	0.990282	1104.17	766.982	370.464	902.65	Non-sig.
PF3D7_1319200	N/A	178.381	0.179239	0.579235	0.309441	0.756986	0.990282	242.158	183.468	92.81	195.086	Non-sig.
PF3D7_1207900	N/A	133.335	0.17903	0.511895	0.349739	0.726535	0.988443	103.875	147.131	146.108	136.224	Non-sig.
PF3D7_1019200	N/A	139.779	0.179003	0.57718	0.310133	0.75646	0.990282	182.118	167.652	80.413	128.931	Non-sig.
PF3D7_0627700	N/A	6073.34	0.178221	0.602257	0.295921	0.76729	0.990282	2381.11	5460.46	9015.85	7435.92	Non-sig.
PF3D7_1000600	RIF	41.978	0.178091	0.70729	0.251793	0.801201	0.990282	25.229	49.3759	53.3716	39.9355	Non-sig.
PF3D7_1344600	LipA	435.602	0.177854	0.520467	0.341719	0.732563	0.989045	546.147	552.932	271.743	371.585	Non-sig.
PF3D7_1024100	N/A	382.014	0.177251	0.726745	0.243897	0.80731	0.990282	628.808	428.045	88.7095	382.491	Non-sig.
PF3D7_0206100	SufE	698.262	0.176827	0.463862	0.381206	0.70305	0.985126	820.192	770.349	491.155	711.353	Non-sig.
PF3D7_1224800	N/A	730.26	0.176547	0.419087	0.421265	0.673562	0.978984	663.413	773.88	707.808	775.939	Non-sig.
PF3D7_1238500	N/A	3212.12	0.176243	0.425506	0.414196	0.67873	0.978984	3431.73	3079.42	2600.8	3736.54	Non-sig.
PF3D7_1226700	RRP9	796.314	0.175719	0.469407	0.374342	0.70815	0.98679	953.992	870.108	542.086	819.07	Non-sig.
PF3D7_0620300	N/A	1092.47	0.175133	0.422641	0.414379	0.678597	0.978984	1073.59	1034.38	978.969	1282.96	Non-sig.
PF3D7_1407800	PM4	2993.65	0.174368	0.434631	0.401187	0.688283	0.983342	2317.16	2862.24	3308.52	3486.68	Non-sig.
PF3D7_1362100	14-3-3II	135.536	0.173412	0.627495	0.276356	0.782275	0.990282	193.592	149.391	61.5384	137.624	Non-sig.
PF3D7_1344900	N/A	1138.95	0.173049	0.423802	0.408326	0.683035	0.981072	1023.35	1065.1	1118.02	1349.31	Non-sig.
PF3D7_0114500	N/A	19.291	0.17292	0.891108	0.194051	0.846136	0.991656	15.718	26.8587	20.516	14.0715	Non-sig.
PF3D7_0930200	LRR8	6513.14	0.172845	0.457461	0.377836	0.705552	0.986159	7800.19	7295.9	4447.04	6509.42	Non-sig.
PF3D7_1127000	N/A	337.554	0.172844	0.444515	0.388837	0.697396	0.983342	325.999	386.378	308.755	329.086	Non-sig.
PF3D7_0529800	N/A	5445.16	0.172841	0.603414	0.286438	0.774543	0.990282	8173.96	5612.81	2065.21	5928.65	Non-sig.
PF3D7_0704200	NSUN1	449.572	0.172406	0.441228	0.39074	0.69599	0.983342	452.948	426.962	392.627	525.752	Non-sig.
PF3D7_1426600	N/A	1165	0.171783	0.468466	0.366692	0.713849	0.987593	1410.61	1227.21	781.163	1241	Non-sig.
PF3D7_0913700	N/A	1823.99	0.171738	0.4321	0.39745	0.691035	0.983342	2026.25	1903.76	1405.1	1960.83	Non-sig.
PF3D7_1022600	Kelch10	1277.21	0.171732	0.436486	0.393442	0.693993	0.983342	1426.19	1347.42	976.632	1358.61	Non-sig.
PF3D7_0827000	DBP10	1650.74	0.17163	0.449096	0.382169	0.702336	0.985126	1920.34	1699.25	1185.28	1798.07	Non-sig.
PF3D7_1033500	WDR70	1362.74	0.171571	0.413285	0.415139	0.67804	0.978984	1196.18	1469.14	1367.33	1418.31	Non-sig.
PF3D7_0927800	COX5B	1666.31	0.171427	0.426638	0.401809	0.687824	0.98303	1482.13	2024.84	1652.66	1505.62	Non-sig.
PF3D7_0406500	N/A	10009.2	0.171015	0.719693	0.237622	0.812174	0.990552	16623.9	12188.8	2209.91	9014.35	Non-sig.
PF3D7_1365400	UBA4	87.7418	0.170459	0.665714	0.256054	0.797909	0.990282	39.9968	79.4023	124.835	106.733	Non-sig.
PF3D7_1140600	N/A	1898.97	0.170453	0.588104	0.289835	0.771943	0.990282	2793.87	2030.47	780.394	1991.16	Non-sig.
PF3D7_0630300	N/A	2440.59	0.170383	0.491973	0.346325	0.729098	0.988443	1494.95	2318.77	3097.95	2850.67	Non-sig.
PF3D7_1122600	N/A	334.957	0.170353	0.441209	0.386104	0.69942	0.983942	318.265	338.951	312.156	370.458	Non-sig.
PF3D7_1022700	PLSCR	2962.45	0.170123	0.452576	0.375899	0.706992	0.986213	2068.25	3206.6	3507.39	3067.54	Non-sig.
PF3D7_0308600	PRPF19	1109.46	0.169186	0.432336	0.391329	0.695554	0.983342	878.973	1122.33	1209.78	1226.77	Non-sig.
PF3D7_0923300	PLP3	44.6339	0.169082	0.676134	0.250072	0.802532	0.990282	30.5126	52.5827	53.38	42.0602	Non-sig.
PF3D7_0409400	DnaJ	742.806	0.169034	0.419375	0.403062	0.686903	0.982243	729.399	785.444	669.344	787.037	Non-sig.
PF3D7_1035000	N/A	611.146	0.168941	0.464396	0.363786	0.716017	0.987593	718.243	641.555	432.86	651.928	Non-sig.
PF3D7_1147800	MAEBL	513.31	0.168842	0.716185	0.235752	0.813625	0.990712	840.582	632.931	126.407	453.321	Non-sig.
PF3D7_0722200	RALP1	25989.6	0.168154	0.637212	0.26389	0.791865	0.990282	40462.2	29712.3	8491.69	25292.4	Non-sig.
PF3D7_0817700	RON5	12186.7	0.168034	0.480303	0.34985	0.726451	0.988443	8026.61	10686.2	14928.7	15105.5	Non-sig.
PF3D7_0708700	COX4	1470.21	0.168008	0.439249	0.38249	0.702098	0.985126	1149.11	1728.1	1620.07	1383.56	Non-sig.
PF3D7_1235300	NOT4	9564.8	0.1679	0.70589	0.237855	0.811993	0.990552	15782	10995	2236.09	9246.09	Non-sig.
PF3D7_1419000	N/A	3824.19	0.167777	0.624538	0.268642	0.788205	0.990282	5878.8	4057.02	1325.77	4035.18	Non-sig.
PF3D7_0714000	H2B.Z	23430.4	0.167699	0.405519	0.413541	0.67921	0.978984	20273.2	25255.9	23867	24325.6	Non-sig.
PF3D7_1464000	N/A	1167.97	0.167538	0.706953	0.236987	0.812667	0.990552	1919.95	1341.23	280.882	1129.8	Non-sig.
PF3D7_1143700	N/A	149.404	0.167156	0.489225	0.341674	0.732596	0.989045	129.488	156.65	151.943	159.533	Non-sig.
PF3D7_0404400	P36	185.366	0.167033	0.538042	0.310447	0.756221	0.990282	114.272	189.06	234.723	203.408	Non-sig.
PF3D7_0610700	N/A	193.22	0.166904	0.727201	0.229515	0.818469	0.990964	49.5336	207.192	314.256	201.9	Non-sig.
PF3D7_1245600	N/A	96.7203	0.166806	0.699125	0.238592	0.811422	0.990533	146.444	89.0355	36.1425	115.26	Non-sig.
PF3D7_1141100	N/A	96.1803	0.166571	0.62088	0.268281	0.788483	0.990282	126.488	79.37	55.0399	123.823	Non-sig.
PF3D7_1453000	N/A	752.429	0.166523	0.422947	0.39372	0.693788	0.983342	673.897	743.509	744.135	848.173	Non-sig.
PF3D7_0605300	ARK1	606.801	0.166399	0.438299	0.379648	0.704207	0.985964	539.287	729.898	604.334	553.685	Non-sig.
PF3D7_1100200	VAR	116.371	0.166347	0.521858	0.318759	0.749909	0.990282	123.34	136.212	96.1164	109.814	Non-sig.
PF3D7_0933200	N/A	326.094	0.166277	0.482568	0.344566	0.73042	0.988443	385.166	352.501	229.751	336.957	Non-sig.
PF3D7_0605500	N/A	924.81	0.166117	0.423686	0.392075	0.695003	0.983342	777.369	957.28	965.73	998.862	Non-sig.
PF3D7_0206700	ADSL	601.962	0.165111	0.509234	0.324235	0.74576	0.989987	356.939	655.541	777.804	617.564	Non-sig.
PF3D7_0922300	N/A	116.382	0.164681	0.5113	0.322082	0.747391	0.990282	116.165	131.117	103.386	114.859	Non-sig.
PF3D7_0218400	DDX47	401.761	0.164168	0.434034	0.378236	0.705255	0.986159	385.901	413.222	371.977	435.944	Non-sig.
PF3D7_0830900	N/A	839.332	0.163821	0.551913	0.296825	0.7666	0.990282	1160.18	1003.7	423.666	769.777	Non-sig.
PF3D7_0909400	N/A	2287.51	0.16353	0.535578	0.305334	0.760112	0.990282	1243.42	1934.01	3072.21	2900.41	Non-sig.
PF3D7_0908800	N/A	994.253	0.163179	0.477277	0.341895	0.73243	0.989045	653.729	1107.29	1222.1	993.886	Non-sig.
PF3D7_1416300	N/A	783.685	0.162439	0.494613	0.328417	0.742596	0.989755	486.911	873.636	991.962	782.231	Non-sig.
PF3D7_0507600	CAF40	1159.66	0.161936	0.550507	0.294158	0.768637	0.990282	703.235	798.272	1485.75	1651.39	Non-sig.
PF3D7_1453200	N/A	2177.1	0.161914	0.431022	0.37565	0.707177	0.986213	1956.32	1895.52	2153.74	2702.83	Non-sig.
PF3D7_1004800	AAC2	634.854	0.161905	0.456475	0.354685	0.722825	0.988443	478.434	737.814	719.863	603.304	Non-sig.
PF3D7_0212900	ATEL1	5857.49	0.161512	0.423672	0.381219	0.703041	0.985126	6425.78	6454.42	4634.37	5915.4	Non-sig.
PF3D7_1444500	eIK1	964.38	0.161092	0.439673	0.36639	0.714074	0.987593	1013.84	865.605	807.501	1170.58	Non-sig.
PF3D7_0918200	N/A	819.3	0.160891	0.418981	0.384004	0.700975	0.985084	802.151	905.506	745.229	824.313	Non-sig.
PF3D7_1315200	N/A	572.383	0.160619	0.507818	0.316292	0.751781	0.990282	346.46	556.811	734.292	651.968	Non-sig.
PF3D7_0714300	DHHC4	1176.04	0.160357	0.496142	0.323207	0.746538	0.989987	1509.7	1195.01	712.169	1287.28	Non-sig.
PF3D7_0218300	N/A	594.808	0.160068	0.450338	0.355439	0.722261	0.988443	661.702	682.837	462.211	572.482	Non-sig.
PF3D7_0527000	MCM3	14976.5	0.159947	0.425105	0.376252	0.706729	0.986213	11647.8	16214	16646.3	15398	Non-sig.
PF3D7_1215600	N/A	323.368	0.159778	0.467942	0.341448	0.732766	0.989045	249.832	370.083	360.939	312.617	Non-sig.
PF3D7_0103000	N/A	575.032	0.159741	0.446908	0.357435	0.720766	0.988161	484.487	695.604	601.841	518.197	Non-sig.
PF3D7_0115100	N/A	66.0972	0.159315	0.636657	0.250237	0.802404	0.990282	85.7503	70.9474	39.3802	68.3108	Non-sig.
PF3D7_1223000	N/A	714.42	0.159044	0.42918	0.370577	0.710953	0.987593	661.557	841.088	688.582	666.452	Non-sig.
PF3D7_0418700	N/A	2566.26	0.158637	0.435663	0.364128	0.715763	0.987593	2895.53	2547.58	1955.35	2866.58	Non-sig.
PF3D7_0616500	TLP	103.04	0.158396	0.544507	0.290898	0.77113	0.990282	116.917	98.6963	78.0319	118.515	Non-sig.
PF3D7_1005800	N/A	403.895	0.158243	0.441717	0.358245	0.72016	0.987979	418.878	447.769	344.782	404.151	Non-sig.
PF3D7_0308900	SF3B1	1986.14	0.158114	0.431998	0.366007	0.71436	0.987593	1587.71	1884.76	2166.91	2305.19	Non-sig.
PF3D7_1230800	WTAP	1023.97	0.157947	0.554129	0.285036	0.775617	0.990282	1441.12	1082.62	495.245	1076.91	Non-sig.
PF3D7_0719800	N/A	691.353	0.157698	0.426925	0.369381	0.711844	0.987593	604.101	776.877	703.007	681.428	Non-sig.
PF3D7_0934800	PKAc	10678.3	0.156396	0.403906	0.387209	0.698601	0.983777	10741.2	11118.6	9458.91	11394.2	Non-sig.
PF3D7_1410400	RAP1	43517.9	0.156114	0.564938	0.276338	0.782289	0.990282	20032.3	39125.9	62298.7	52614.7	Non-sig.
PF3D7_0715600	N/A	1822.26	0.155782	0.508622	0.306283	0.759389	0.990282	1037.88	1973.22	2409.68	1868.26	Non-sig.
PF3D7_0733000	VAR	471.579	0.155306	0.432909	0.35875	0.719782	0.987979	440.605	535.21	451.821	458.679	Non-sig.
PF3D7_1346900	N/A	1644.9	0.155083	0.463776	0.334392	0.738084	0.989549	1122.53	1811.95	1990.3	1654.83	Non-sig.
PF3D7_1117100	UCH54	2020.84	0.155017	0.455251	0.340509	0.733474	0.98909	1418.48	2039.28	2405.95	2219.64	Non-sig.
PF3D7_1212300	N/A	508.696	0.154833	0.576128	0.268748	0.788124	0.990282	725.853	587.858	237.388	483.686	Non-sig.
PF3D7_1018200	PPP8	14071.9	0.154703	0.410824	0.376567	0.706495	0.986213	12101.8	13805.3	14534.4	15846.2	Non-sig.
PF3D7_1318000	N/A	215.41	0.154565	0.463661	0.333359	0.738863	0.989549	210.816	213.74	196.986	240.099	Non-sig.
PF3D7_1464900	N/A	2636.71	0.154465	0.503707	0.306656	0.759105	0.990282	1533.15	2578.13	3457.86	2977.72	Non-sig.
PF3D7_1003400	N/A	7160.82	0.154027	0.531113	0.290007	0.771811	0.990282	9838.63	6901.12	3719.64	8183.9	Non-sig.
PF3D7_0921300	N/A	163.848	0.153957	0.508862	0.302551	0.762232	0.990282	121.979	186.753	188.043	158.618	Non-sig.
PF3D7_0626200	N/A	81.6949	0.153535	0.569272	0.269703	0.787389	0.990282	60.9426	90.176	93.5982	82.0628	Non-sig.
PF3D7_0809200	pfa55-14	1003.49	0.153348	0.464918	0.329839	0.741522	0.989549	716.445	928.961	1183.68	1184.87	Non-sig.
PF3D7_0300900	N/A	4.59247	0.153018	1.61786	0.0945804	0.924648	0.996192	2.08858	5.37685	6.56197	4.34247	Non-sig.
PF3D7_1143500	N/A	953.515	0.15282	0.469389	0.325571	0.744749	0.989987	1159.24	1014.97	647.21	992.645	Non-sig.
PF3D7_1440100	N/A	6523.77	0.152818	0.468496	0.326189	0.744281	0.989987	4303.89	6424.88	8052.91	7313.39	Non-sig.
PF3D7_0316200	N/A	2046.03	0.152387	0.462997	0.329132	0.742056	0.989549	2479.13	2037.89	1397.35	2269.76	Non-sig.
PF3D7_0513600	N/A	5594.48	0.152056	0.489288	0.310769	0.755976	0.990282	7212.71	5743.3	3387.55	6034.37	Non-sig.
PF3D7_1420200	UNC	3964.47	0.151484	0.437259	0.34644	0.729012	0.988443	2953.93	4197.63	4558.83	4147.47	Non-sig.
PF3D7_1474200	N/A	159.746	0.151013	0.520703	0.290017	0.771803	0.990282	120.208	139.419	182.383	196.975	Non-sig.
PF3D7_0910400	N/A	1680.27	0.15099	0.4266	0.353937	0.723386	0.988443	1841.26	1744.33	1343.8	1791.68	Non-sig.
PF3D7_0705200	N/A	140.456	0.150431	0.494233	0.304373	0.760844	0.990282	123.273	142.669	142.929	152.953	Non-sig.
PF3D7_0705300	ORC2	3408.67	0.150136	0.544902	0.275528	0.782911	0.990282	4785.37	3382.87	1677.98	3788.47	Non-sig.
PF3D7_1139800	N/A	1278.42	0.149547	0.559708	0.267187	0.789325	0.990282	617.614	1165.92	1806.42	1523.72	Non-sig.
PF3D7_0309700	SBP2	465.243	0.149087	0.636958	0.234061	0.814937	0.990964	713.693	548.518	169.144	429.618	Non-sig.
PF3D7_0728100	N/A	2447.77	0.149011	0.449428	0.331557	0.740224	0.989549	2072.16	1999.02	2570.64	3149.25	Non-sig.
PF3D7_1365800	N/A	785.558	0.148627	0.427114	0.347979	0.727856	0.988443	669.123	781.59	820.994	870.525	Non-sig.
PF3D7_1455600	FER2	3339.31	0.148591	0.431053	0.344715	0.730308	0.988443	2624.18	3222.15	3710.57	3800.33	Non-sig.
PF3D7_0925400	N/A	139.813	0.148408	0.514563	0.288417	0.773028	0.990282	131.403	116.999	133.84	177.009	Non-sig.
PF3D7_1403800	MISFIT	821.624	0.147944	0.507734	0.291381	0.77076	0.990282	1041.91	702.64	517.49	1024.46	Non-sig.
PF3D7_1426400	N/A	8.78574	0.147505	1.18718	0.124248	0.901119	0.99458	9.3226	9.70035	7.37176	8.74827	Non-sig.
PF3D7_1428700	N/A	657.254	0.147134	0.517877	0.28411	0.776326	0.990282	868.464	645.925	379.442	735.187	Non-sig.
PF3D7_1364300	PRP16	1700.82	0.147117	0.422473	0.348228	0.727669	0.988443	1399.77	1718.63	1828.39	1856.48	Non-sig.
PF3D7_1117500	TyrRSapi	652.418	0.14639	0.450924	0.324644	0.745451	0.989987	492.037	671.914	746.4	699.32	Non-sig.
PF3D7_1123500	GP2	1404.21	0.145942	0.503743	0.289716	0.772033	0.990282	878.715	1201.42	1787.43	1749.27	Non-sig.
PF3D7_0807600	N/A	5406.44	0.145647	0.452075	0.322175	0.74732	0.990282	6481.69	5619.39	3786.17	5738.5	Non-sig.
PF3D7_0702500	N/A	687.715	0.145385	0.527333	0.275698	0.78278	0.990282	381.926	670.701	923.882	774.352	Non-sig.
PF3D7_1321100	N/A	20416.9	0.145328	0.438788	0.331204	0.74049	0.989549	16076.6	18190.5	22702.1	24698.6	Non-sig.
PF3D7_0935200	VPS33	3619.46	0.144766	0.551629	0.262434	0.792987	0.990282	5139.98	4017.39	1736.47	3584	Non-sig.
PF3D7_0203100	N/A	5088.88	0.144754	0.469075	0.308595	0.757629	0.990282	6181.47	4591.58	3486.45	6096.03	Non-sig.
PF3D7_1102400	PPCS	1331.67	0.144452	0.487201	0.296493	0.766854	0.990282	839.372	1315.29	1690.38	1481.63	Non-sig.
PF3D7_1409800	CELF2	316.365	0.144434	0.545054	0.26499	0.791017	0.990282	184.314	271.421	416.438	393.286	Non-sig.
PF3D7_0517900	N/A	3167.11	0.144332	0.415746	0.347163	0.728469	0.988443	2639.95	3303.39	3377.51	3347.58	Non-sig.
PF3D7_0716000	N/A	1629.08	0.143784	0.454059	0.316665	0.751498	0.990282	1938.09	1660.67	1158.16	1759.41	Non-sig.
PF3D7_0912000	N/A	1692.22	0.143312	0.428261	0.334637	0.737899	0.989549	1780.75	1554.31	1435.88	1997.95	Non-sig.
PF3D7_1229600	N/A	3103.98	0.142995	0.612386	0.233505	0.815369	0.990964	4744.44	3476.83	1156.53	3038.12	Non-sig.
PF3D7_0406100	N/A	5293.06	0.141877	0.49546	0.286354	0.774607	0.990282	3138.85	5619.23	6926.78	5487.39	Non-sig.
PF3D7_0814300	N/A	566.146	0.14176	0.456063	0.310834	0.755927	0.990282	430.842	546.034	645.621	642.088	Non-sig.
PF3D7_1457900	N/A	6567.36	0.141263	0.420077	0.336279	0.73666	0.989549	6697.22	5952.31	5795.07	7824.84	Non-sig.
PF3D7_1208000	N/A	20.8571	0.141202	0.868854	0.162515	0.8709	0.994021	26.7131	22.7107	13.0679	20.9366	Non-sig.
PF3D7_0505600	N/A	392.504	0.140992	0.463987	0.303871	0.761226	0.990282	447.269	382.257	299.638	440.851	Non-sig.
PF3D7_1446500	NUP313	3839.42	0.140987	0.532832	0.264599	0.791318	0.990282	2095.93	3270.07	5207.62	4784.06	Non-sig.
PF3D7_0204200	SEC66	2941.35	0.140901	0.508424	0.277133	0.781678	0.990282	3922.19	2983.5	1673.85	3185.85	Non-sig.
PF3D7_0908900	N/A	494.02	0.140622	0.435299	0.323046	0.74666	0.989987	448.683	567.513	491.185	468.7	Non-sig.
PF3D7_0722800	N/A	97.5774	0.140549	0.536292	0.262076	0.793263	0.990282	106.139	105.201	79.6425	99.3267	Non-sig.
PF3D7_0217100	N/A	2397.91	0.140353	0.476579	0.294501	0.768375	0.990282	1569.82	2738.59	2992.57	2290.67	Non-sig.
PF3D7_0501800	CAF1A	4990.73	0.140067	0.451299	0.310363	0.756285	0.990282	5983.65	5206.02	3513.99	5259.27	Non-sig.
PF3D7_1338600	N/A	4735.65	0.138912	0.421233	0.329774	0.741571	0.989549	5179.9	5181.33	3835.98	4745.37	Non-sig.
PF3D7_1338500	N/A	85.2104	0.138852	0.54612	0.254252	0.799301	0.990282	76.7774	81.5658	85.4022	97.0961	Non-sig.
PF3D7_1136400	SRP72	2977.21	0.137919	0.436216	0.31617	0.751873	0.990282	3411.38	3236.39	2258.91	3002.15	Non-sig.
PF3D7_0609200	N/A	159.23	0.136794	0.480744	0.284547	0.775992	0.990282	151.454	170.643	151.918	162.903	Non-sig.
PF3D7_1470500	PDEdelta	457.164	0.136711	0.445919	0.306583	0.759161	0.990282	373.922	506.356	496.939	451.439	Non-sig.
PF3D7_0917900	BIP	50867.1	0.136388	0.466746	0.292211	0.770125	0.990282	33498.2	52853.4	63430.4	53686.3	Non-sig.
PF3D7_0823200	N/A	2773.5	0.136146	0.604183	0.22534	0.821715	0.990964	1079.58	2650.89	4205.47	3158.05	Non-sig.
PF3D7_1421300	N/A	264.53	0.136105	0.709654	0.191791	0.847906	0.991656	430.562	322.959	73.9177	230.682	Non-sig.
PF3D7_0106300	ATP6	11030.7	0.135548	0.500371	0.270895	0.786472	0.990282	6426.62	11056	14598.7	12041.3	Non-sig.
PF3D7_1322600	N/A	1045.87	0.135536	0.427951	0.316708	0.751465	0.990282	900.415	1208.42	1093.01	981.632	Non-sig.
PF3D7_1360000	N/A	85.9857	0.134881	0.583292	0.231241	0.817128	0.990964	58.0547	84.0494	105.678	96.1606	Non-sig.
PF3D7_1337900	N/A	1022.17	0.134608	0.432052	0.311554	0.755379	0.990282	1081.34	1193.72	867.854	945.778	Non-sig.
PF3D7_0500900	FIKK5	764.645	0.133819	0.421266	0.31766	0.750742	0.990282	779.394	786.666	679.119	813.402	Non-sig.
PF3D7_1359800	N/A	216.87	0.133086	0.473565	0.281031	0.778687	0.990282	231.911	244.387	181.971	209.211	Non-sig.
PF3D7_1307600	rpoA	2286.39	0.132736	0.413637	0.3209	0.748286	0.990282	2093.16	2168.34	2269.34	2614.71	Non-sig.
PF3D7_1251800	N/A	910.389	0.131544	0.472291	0.278522	0.780611	0.990282	1117.31	900.364	620.842	1003.04	Non-sig.
PF3D7_1232200	LPD1	464.35	0.131391	0.438723	0.299486	0.764569	0.990282	455.361	430.379	431.109	540.549	Non-sig.
PF3D7_1360800	FLN	11854.5	0.13066	0.477335	0.273729	0.784293	0.990282	7532.44	12257.1	15103.3	12525.2	Non-sig.
PF3D7_1419100	DDX55	1009.19	0.130544	0.5495	0.23757	0.812215	0.990552	1424.01	1091.04	503.507	1018.19	Non-sig.
PF3D7_0302600	ABCB4	1061.34	0.130444	0.457489	0.285131	0.775544	0.990282	760.665	1067.35	1265.81	1151.52	Non-sig.
PF3D7_1005100	UTP25	479.073	0.130196	0.538305	0.241863	0.808886	0.990282	654.114	483.825	261.202	517.153	Non-sig.
PF3D7_1474400	N/A	856.655	0.130125	0.468879	0.277523	0.781379	0.990282	1045.75	903.074	590.664	887.13	Non-sig.
PF3D7_1018800	N/A	320.154	0.129991	0.523599	0.248264	0.80393	0.990282	417.985	351.916	193.833	316.881	Non-sig.
PF3D7_0405900	ASP	20005.9	0.129982	0.598419	0.21721	0.828045	0.991105	30295.1	22838.5	7915.86	18974.1	Non-sig.
PF3D7_1239500	GyrB	1108.42	0.129831	0.425889	0.304847	0.760483	0.990282	1095.4	1007.36	1021.8	1309.11	Non-sig.
PF3D7_0912100	N/A	236.312	0.129766	0.515047	0.251949	0.801081	0.990282	166.182	202.839	284.949	291.279	Non-sig.
PF3D7_1446700	N/A	2130.29	0.129402	0.413212	0.313161	0.754159	0.990282	2178.67	2370.94	1891.08	2080.48	Non-sig.
PF3D7_0603100	N/A	680.891	0.129331	0.434844	0.29742	0.766146	0.990282	565.693	669.747	734.918	753.208	Non-sig.
PF3D7_1468000	N/A	258.428	0.129284	0.569551	0.226992	0.82043	0.990964	359.348	245.635	134.719	294.01	Non-sig.
PF3D7_1104900	N/A	10224.6	0.129228	0.637454	0.202726	0.83935	0.99129	16144.9	9883.77	3389.46	11480.2	Non-sig.
PF3D7_1141200	N/A	410.546	0.128907	0.456314	0.282497	0.777563	0.990282	392.991	508.152	391.453	349.59	Non-sig.
PF3D7_1321300	N/A	1746.57	0.128531	0.459083	0.279973	0.779498	0.990282	1285.2	1559.42	2052.16	2089.5	Non-sig.
PF3D7_1311500	RPT1	7200.5	0.12831	0.460442	0.278667	0.7805	0.990282	4899.67	7450.74	8861.01	7590.57	Non-sig.
PF3D7_1022000	N/A	1630.59	0.12726	0.440522	0.288884	0.77267	0.990282	1511.4	1349.33	1605.99	2055.63	Non-sig.
PF3D7_1016200	N/A	508.811	0.12697	0.596417	0.212887	0.831415	0.991105	217.781	563.397	754.702	499.363	Non-sig.
PF3D7_1219100	CHC	5857.81	0.126826	0.63585	0.199459	0.841904	0.99129	1983.59	5406.94	9217	6823.69	Non-sig.
PF3D7_0706300	N/A	851.267	0.126766	0.568416	0.223017	0.823522	0.990964	1149.66	1187.11	478.445	589.849	Non-sig.
PF3D7_0219300	N/A	370.716	0.126687	0.485258	0.261072	0.794037	0.990282	259.765	414.746	448.858	359.495	Non-sig.
PF3D7_1304000	CAPH	3881.41	0.126246	0.516567	0.244394	0.806926	0.990282	2140.55	4013.17	5282.44	4089.48	Non-sig.
PF3D7_1220400	DRN1	740.466	0.126183	0.467116	0.270132	0.787059	0.990282	895.812	799.364	520.704	745.983	Non-sig.
PF3D7_1405900	N/A	879.751	0.126094	0.663264	0.190112	0.849221	0.991656	1413.63	974.072	269.418	861.882	Non-sig.
PF3D7_1236300	N/A	494.796	0.125671	0.465735	0.269834	0.787288	0.990282	364.884	550.599	581.372	482.328	Non-sig.
PF3D7_1349100	N/A	692.173	0.125631	0.427086	0.29416	0.768636	0.990282	702.138	781.03	622.056	663.467	Non-sig.
PF3D7_0908600	N/A	295.323	0.125414	0.484411	0.2589	0.795713	0.990282	212.444	311.241	352.282	305.324	Non-sig.
PF3D7_1145100	SEC21	1394.75	0.12438	0.526137	0.236402	0.813121	0.990552	787.942	1225.09	1881.01	1684.95	Non-sig.
PF3D7_1473900	N/A	432.135	0.124171	0.461063	0.269314	0.787688	0.990282	425.48	357.251	401.649	544.159	Non-sig.
PF3D7_1365600	TOP6B	861.26	0.123637	0.590723	0.209298	0.834216	0.99129	1277.19	1000.4	371.958	795.485	Non-sig.
PF3D7_1419400	N/A	2372.73	0.123467	0.445484	0.277154	0.781662	0.990282	2071.34	1935.96	2471.07	3012.55	Non-sig.
PF3D7_0214900	RON6	15765.5	0.12336	0.712999	0.173016	0.862639	0.994021	26524.8	18826.7	3659.37	14051.1	Non-sig.
PF3D7_0525200	SMC6	6318.57	0.123138	0.465569	0.264489	0.791403	0.990282	7856.39	6302.55	4242.12	6873.21	Non-sig.
PF3D7_1317600	N/A	1070.43	0.123029	0.448414	0.274364	0.783805	0.990282	1209.65	1264.99	840.208	966.868	Non-sig.
PF3D7_1125200	N/A	371.408	0.1228	0.437793	0.280498	0.779095	0.990282	344.085	402.409	367.096	372.043	Non-sig.
PF3D7_1031200	MORN1	2913.63	0.121552	0.406762	0.298828	0.765071	0.990282	2871.97	3189.43	2709.99	2883.12	Non-sig.
PF3D7_1211900	ATP4	4703.13	0.121529	0.676461	0.179655	0.857424	0.993525	1326.8	4193.99	7683.13	5608.6	Non-sig.
PF3D7_1038100	N/A	327.143	0.12121	0.444049	0.272966	0.784879	0.990282	306.455	318.634	320.331	363.15	Non-sig.
PF3D7_0318200	RPB1	7173.59	0.120885	0.570263	0.21198	0.832122	0.991105	3214.28	6866.32	10531.8	8081.99	Non-sig.
PF3D7_1371700	FIKK13	1772.09	0.120832	0.423611	0.285243	0.775458	0.990282	1459.88	1775.82	1935.77	1916.88	Non-sig.
PF3D7_1323300	N/A	526.765	0.120818	0.444998	0.271502	0.786005	0.990282	557.149	619.342	452.428	478.14	Non-sig.
PF3D7_0803000	CYP81	2391.86	0.120752	0.495016	0.243936	0.807281	0.990282	3127.98	2644.18	1456.04	2339.25	Non-sig.
PF3D7_0217300	AP2S	635	0.120664	0.422871	0.285345	0.77538	0.990282	613.635	693.307	603.302	629.758	Non-sig.
PF3D7_0529300	TIC22	255.374	0.120496	0.454681	0.265012	0.791	0.990282	237.355	250.164	252.038	281.938	Non-sig.
PF3D7_1244700	N/A	1020.07	0.12037	0.488991	0.24616	0.805559	0.990282	1268.86	1242.68	686.545	882.212	Non-sig.
PF3D7_1021700	N/A	23200.4	0.120322	0.51184	0.235077	0.814149	0.990964	30114.6	18455.1	14352.8	29879.1	Non-sig.
PF3D7_1100100	VAR	641.705	0.120289	0.433904	0.277225	0.781607	0.990282	536.445	645.712	693.322	691.343	Non-sig.
PF3D7_1306700	N/A	329.669	0.120234	0.457844	0.26261	0.792851	0.990282	359.448	371.411	272.597	315.218	Non-sig.
PF3D7_0410400	RRP4	347.798	0.119663	0.449302	0.266332	0.789984	0.990282	304.606	395.096	362.055	329.434	Non-sig.
PF3D7_1254800	RIF	3.13204	0.119033	1.95502	0.0608856	0.95145	0.996392	5.23297	3.22414	0.820532	3.25054	Non-sig.
PF3D7_1404600	ACalpha	158.304	0.118523	0.500588	0.236768	0.812837	0.990552	179.073	169.936	124.751	159.456	Non-sig.
PF3D7_1009200	N/A	196.167	0.118389	0.505441	0.234229	0.814807	0.990964	141.096	193.12	234.903	215.548	Non-sig.
PF3D7_1411300	N/A	1436.94	0.11837	0.411984	0.287318	0.773869	0.990282	1455.99	1532.16	1300.14	1459.48	Non-sig.
PF3D7_1472900	N/A	292.292	0.118348	0.577665	0.204872	0.837672	0.99129	143.077	309.068	417.177	299.845	Non-sig.
PF3D7_1420600	PANK1	1387.7	0.118293	0.430198	0.274973	0.783337	0.990282	1118.39	1506.68	1543.08	1382.66	Non-sig.
PF3D7_1338100	RPN3	9640.4	0.118239	0.430555	0.274619	0.783609	0.990282	7578.5	10843.5	10912.4	9227.18	Non-sig.
PF3D7_1438400	MCA2	7873.58	0.117908	0.412438	0.28588	0.77497	0.990282	7813.41	7263.53	7290.67	9126.7	Non-sig.
PF3D7_1249300	PPM4	2878.44	0.117605	0.434236	0.270831	0.786521	0.990282	2212.79	3038.21	3309.32	2953.45	Non-sig.
PF3D7_0709700	PARE	2035.88	0.117571	0.490056	0.239914	0.810397	0.990282	1260.1	2161.95	2645.48	2076.01	Non-sig.
PF3D7_1225800	UBA1	6616.28	0.117101	0.581142	0.201502	0.840306	0.99129	2812.94	6754.93	9882.49	7014.78	Non-sig.
PF3D7_1335700	COG3	2557.94	0.116748	0.414697	0.281527	0.778306	0.990282	2650.98	2454.31	2258.12	2868.33	Non-sig.
PF3D7_0820800	N/A	595.32	0.116548	0.483301	0.24115	0.809439	0.990282	398.969	599.787	743.28	639.243	Non-sig.
[truncated: 3,539 more rows]

## Sheet: Deregulated genes
gene_id	gene_name	baseMean	log2FoldChange	lfcSE	stat	pvalue	padj	01_JP_S1	02_JP_S2	03_JP_S3	04_JP_S4	sig
PF3D7_0222200	EPF3	9.38288	6.77596	2.26973	2.98536	0.00283243	0.0885096	0	37.5315	0	0	Non-sig.
PF3D7_0324000	EPF1	6.18678	6.17491	2.43564	2.53523	0.0112374	0.21637	0	0	0	24.7471	Non-sig.
PF3D7_0631300	EPF1	5.65487	6.04504	2.15379	2.8067	0.0050052	0.127017	0	4.27747	0	18.342	Non-sig.
PF3D7_0701500	EPF3	5.62973	6.03902	2.48155	2.43357	0.0149509	0.260558	0	22.5189	0	0	Non-sig.
PF3D7_1255100	RIF	147.465	5.92161	0.726487	8.15102	3.60853e-16	3.18633e-13	8.3817	339.508	1.64124	240.329	Sig. genes
PF3D7_0101600	RIF	37.1332	5.66153	1.11049	5.09822	3.42867e-07	6.23795e-05	3.14328	88.0567	0	57.3327	Sig. genes			Significantly deregulated genes shown (Log2 fold-change ≤ 1)
PF3D7_1101600	EPF3	4.03486	5.55822	2.67655	2.07664	0.037835	0.43374	0	0	0	16.1394	Non-sig.
PF3D7_0222000	EPF1	3.48507	5.34715	2.77869	1.92434	0.0543119	0.502029	0	13.9403	0	0	Non-sig.
PF3D7_0901300	RIF	2.68538	4.97096	2.58036	1.92646	0.0540471	0.502029	0	5.3514	0	5.3901	Non-sig.
PF3D7_API06700	N/A	2.68082	4.96864	2.99185	1.66073	0.0967682	0.648959	0	10.7233	0	0	Non-sig.
PF3D7_0901600	N/A	2.41571	4.81834	2.67405	1.80189	0.0715626	0.581338	0	5.34815	0	4.31471	Non-sig.
PF3D7_0412400	VAR	324.643	4.6761	0.673382	6.94421	3.80588e-12	1.83305e-09	42.1633	549.153	7.39344	699.861	Sig. genes
PF3D7_1400500	RIF	2.14622	4.64775	2.79076	1.66541	0.095831	0.647728	0	5.34996	0	3.23493	Non-sig.
PF3D7_0631900	Stevor	163.529	4.12067	0.666641	6.18124	6.35982e-10	1.98202e-07	6.27672	362.226	28.7163	256.895	Sig. genes
PF3D7_0413100	VAR	71.2906	4.06451	0.90283	4.50196	6.73292e-06	0.000758958	0	162.987	15.6036	106.572	Sig. genes
PF3D7_0425200	Hyp15	143.66	4.02169	0.584223	6.88383	5.82648e-12	2.37451e-09	23.0781	285.689	10.6704	255.203	Sig. genes
PF3D7_0201300	N/A	4.03293	3.98319	2.18871	1.81988	0.0687769	0.573675	1.04571	9.66907	0	5.41693	Non-sig.
PF3D7_0712900	VAR	197.609	3.96568	0.513562	7.72191	1.14603e-14	8.6738e-12	26.3481	347.526	21.3583	395.205	Sig. genes
PF3D7_0425100	Hyp6	64.4411	3.85635	0.782927	4.92556	8.41203e-07	0.000120451	14.6314	138.693	2.46102	101.979	Sig. genes
PF3D7_1479000	ACS1a	484.348	3.85116	0.45234	8.51387	1.68229e-17	4.2116e-14	67.382	973.138	58.3141	838.559	Sig. genes
PF3D7_0632400	RIF	3.48929	3.75059	2.29942	1.6311	0.102869	0.660029	1.04794	9.66441	0	3.24481	Non-sig.
PF3D7_1148200	ncRNA	747.805	3.71837	0.45094	8.24583	1.64016e-16	1.73791e-13	117.201	1188.37	94.2194	1591.43	Sig. genes
PF3D7_1370500	ncRNA	959.806	3.63665	0.501276	7.25478	4.02311e-13	2.66431e-10	194.491	1633.15	91.8068	1919.78	Sig. genes
PF3D7_0935600	GIG	3296.13	3.49947	0.513014	6.8214	9.01583e-12	3.41185e-09	758.026	6160.75	313.745	5951.98	Sig. genes
PF3D7_1372700	RIF	2.95494	3.48608	2.3789	1.46542	0.142806	0.740653	1.04724	6.44384	0	4.3287	Non-sig.
PF3D7_1479200	PHISTa	373.607	3.45243	0.688661	5.01325	5.35175e-07	8.46744e-05	107.673	742.87	18.0482	625.836	Sig. genes
PF3D7_0202200	PTP1	368.897	3.44539	0.487182	7.07207	1.52636e-12	8.98516e-10	76.8447	610.52	47.6354	740.587	Sig. genes
PF3D7_0631800	RIF	2.62687	3.41748	2.4587	1.38996	0.164542	0.772842	0	4.28774	0.818669	5.40108	Non-sig.
PF3D7_0102200	RESA	27786.9	3.38211	0.758001	4.46188	8.12439e-06	0.00086224	8832.88	49243.1	895.385	52176.2	Sig. genes
PF3D7_0712600	VAR	154.697	3.35053	0.538382	6.22333	4.86701e-10	1.61159e-07	31.618	232.756	23.8227	330.591	Sig. genes
PF3D7_1000400	RIF	2.68794	3.33149	2.44345	1.36344	0.172745	0.783159	1.04781	4.29541	0	5.40856	Non-sig.
PF3D7_1040000	RIF	2.68421	3.32912	2.45681	1.35506	0.1754	0.787445	1.04752	6.44348	0	3.24583	Non-sig.
PF3D7_0200700	RIF	2.68276	3.32788	2.48658	1.33834	0.180787	0.796993	1.04656	7.51909	0	2.1654	Non-sig.
PF3D7_0702000	Hyp12	827.79	3.32578	0.729984	4.55596	5.21472e-06	0.000613947	267.246	1683.72	33.6704	1326.52	Sig. genes
PF3D7_0829800	ncRNA	2864	3.22872	0.469006	6.88417	5.81245e-12	2.37451e-09	388.355	4811.47	715.327	5540.86	Sig. genes
PF3D7_0712800	VAR	67.6344	3.19344	0.625506	5.10537	3.30146e-07	6.23795e-05	12.6473	130.858	13.9651	113.068	Sig. genes
PF3D7_0831800	HRP2	966.039	3.19215	0.459575	6.94589	3.7609e-12	1.83305e-09	143.22	1782	237.372	1701.56	Sig. genes
PF3D7_0702300	STARP	312.402	3.18044	0.665818	4.77674	1.78161e-06	0.000242025	104.251	538.577	20.5338	586.247	Sig. genes
PF3D7_0711700	VAR	120.406	3.11029	0.657083	4.73348	2.20699e-06	0.000285186	38.9955	173.762	11.5006	257.366	Sig. genes
PF3D7_0412900	VAR	131.212	3.09499	0.55789	5.54767	2.89501e-08	6.97172e-06	34.7812	263.858	20.537	205.67	Sig. genes
PF3D7_0900600	RIF	8.54089	2.97407	1.38338	2.14986	0.031566	0.397237	3.14433	13.9656	0.820674	16.2329	Non-sig.
PF3D7_0401200	RIF	2.14714	2.95944	2.6218	1.12878	0.258991	0.850307	1.04771	4.29549	0	3.24536	Non-sig.
PF3D7_0221700	N/A	269.1	2.92073	0.835675	3.49506	0.000473951	0.0226216	117.877	582.653	8.21274	367.659	Sig. genes
PF3D7_1200700	ACS7	2200.69	2.90952	0.597115	4.87262	1.10128e-06	0.000153542	818.616	3753.43	216.034	4014.67	Sig. genes
PF3D7_0412700	VAR	128.013	2.90233	0.579171	5.01117	5.40997e-07	8.46744e-05	41.1112	254.194	19.716	197.029	Sig. genes
PF3D7_0935900	REX1	1819.54	2.86271	0.712501	4.01783	5.87368e-05	0.00426284	774.334	3031.53	105.963	3366.33	Sig. genes
PF3D7_0207300	SERA8	85.6024	2.83028	0.572841	4.94079	7.78078e-07	0.000117779	19.9791	148.115	22.1709	152.145	Sig. genes
PF3D7_1352900	N/A	225.335	2.82814	0.555346	5.09258	3.53225e-07	6.23795e-05	78.9441	372.328	32.8516	417.214	Sig. genes
PF3D7_0315200	CTRP	472.75	2.77332	0.585596	4.73589	2.18097e-06	0.000285186	184.43	724.019	57.5027	925.047	Sig. genes
PF3D7_1401100	A8IJP	1616.08	2.75678	0.414466	6.65141	2.90301e-11	1.02534e-08	446.471	2873.16	386.854	2757.83	Sig. genes
PF3D7_0301100	N/A	1.88095	2.73983	2.73636	1.00127	0.316697	0.88586	1.04339	3.22455	0	3.25585	Non-sig.
PF3D7_1479700	RIF	1.88302	2.73366	2.80185	0.975664	0.329231	0.889092	1.04724	1.07397	0	5.41087	Non-sig.
PF3D7_0424800	PHISTb	67.3482	2.72979	0.727331	3.75315	0.000174623	0.0105131	28.3311	138.538	7.38755	95.1364	Sig. genes
PF3D7_1407700	N/A	44.5079	2.70592	0.820468	3.29802	0.000973677	0.0396811	19.9286	94.5171	4.1039	59.4819	Sig. genes
PF3D7_1221400	IMC1h	230.615	2.69702	0.471726	5.71734	1.08203e-08	2.86629e-06	59.9672	418.527	63.2337	380.732	Sig. genes
PF3D7_0408800	N/A	8.74701	2.68177	1.31111	2.04542	0.0408131	0.451415	3.13959	16.121	1.64104	14.0864	Non-sig.
PF3D7_0801300	WARP	148.67	2.67899	0.684665	3.91285	9.12143e-05	0.00623873	66.9195	269.823	13.9469	243.992	Sig. genes
PF3D7_0632000	RIF	3.4293	2.67394	1.98926	1.34418	0.178889	0.793098	1.04818	7.51981	0.820683	4.32854	Non-sig.
PF3D7_1201300	LSAP1	8.54706	2.66654	1.3259	2.01112	0.0443129	0.472374	3.07993	17.3549	1.62952	12.1239	Non-sig.
PF3D7_0701900	N/A	2660.77	2.63355	0.838882	3.13936	0.0016932	0.060612	1394.64	4462.74	82.9608	4702.74	Non-sig.
PF3D7_1115800	N/A	3664.66	2.63131	0.600426	4.38241	1.17372e-05	0.00119584	1620.52	6523.13	417.242	6097.76	Sig. genes
PF3D7_0902500	FIKK9.6	666.287	2.61437	0.450921	5.79786	6.71676e-09	1.87292e-06	224.226	1166.31	150.299	1124.32	Sig. genes
PF3D7_1243300	N/A	27.0243	2.60604	0.87743	2.97008	0.00297721	0.0906508	11.4156	57.7728	4.05845	34.8504	Non-sig.
PF3D7_0301800	N/A	1186.04	2.59485	0.503477	5.15386	2.55183e-07	5.40784e-05	460.836	2241.75	213.519	1828.03	Sig. genes
PF3D7_1401400	ETRAMP14	3110.53	2.56885	0.502352	5.11365	3.15997e-07	6.20056e-05	1247.44	5330.67	547.729	5316.3	Sig. genes
PF3D7_1479800	RIF	3.16553	2.53935	2.03533	1.24763	0.212165	0.83017	1.04756	4.29774	0.820598	6.49622	Non-sig.
PF3D7_0700500	RIF	3.16307	2.5379	2.03035	1.24998	0.211306	0.827687	1.04788	5.37172	0.820643	5.41203	Non-sig.
PF3D7_0500400	RIF	6.31347	2.53332	1.55593	1.62817	0.103489	0.661524	2.09652	17.1877	1.64139	4.32822	Non-sig.
PF3D7_1002100	PTP5	2209.43	2.51408	0.429305	5.85617	4.73665e-09	1.39415e-06	771.667	3710.25	545.351	3810.46	Sig. genes
PF3D7_1148900	N/A	120.348	2.4832	0.580707	4.27617	1.90132e-05	0.00170065	50.469	195.345	22.9917	212.588	Sig. genes
PF3D7_1149600	DnaJ	2033.24	2.48103	0.547533	4.53128	5.86271e-06	0.000675231	918.255	3414.92	317.863	3481.91	Sig. genes
PF3D7_0501300	SBP1	1674.19	2.47622	0.539387	4.5908	4.4155e-06	0.000531667	747.329	2989.37	273.489	2686.59	Sig. genes
PF3D7_1149200	RESA3	21673.4	2.45237	0.731789	3.3512	0.000804615	0.0352302	11953.5	33672.4	1439.93	39627.9	Sig. genes
PF3D7_1479100	N/A	89.393	2.44787	0.741059	3.30321	0.000955843	0.0392563	46.8294	179.758	9.0176	121.967	Sig. genes
PF3D7_0420700	VAR	34.1347	2.44237	1.16434	2.09765	0.035936	0.425927	14.7547	3.21784	6.57175	111.995	Non-sig.
PF3D7_1404800	N/A	2671.09	2.44211	0.46027	5.30581	1.12175e-07	2.58393e-05	1036.71	3920.76	624.282	5102.59	Sig. genes
PF3D7_0108500	ELM2	3058.68	2.44088	0.664139	3.67526	0.000237606	0.0125884	1607.79	5764.7	295.68	4566.56	Sig. genes
PF3D7_0424600	PHISTb	5168.9	2.4364	0.436996	5.57534	2.47051e-08	6.23274e-06	1954.69	8994.56	1269.84	8456.52	Sig. genes
PF3D7_0223300	N/A	3.21746	2.42488	2.14847	1.12865	0.259044	0.850307	2.09791	5.36803	0	5.40388	Non-sig.
PF3D7_1312450	ARA1	2.9027	2.40053	2.08904	1.14911	0.250511	0.849429	1.05091	4.38341	0.808854	5.36764	Non-sig.
PF3D7_1300200	RIF	29.8243	2.38967	0.783663	3.04936	0.00229327	0.0749984	8.3813	56.9435	10.668	43.3044	Non-sig.
PF3D7_0900900	N/A	2.88969	2.38517	2.13491	1.11722	0.2639	0.851449	1.046	7.52422	0.820454	2.1681	Non-sig.
PF3D7_0112100	PIMMS1	24.8944	2.37067	0.84752	2.79719	0.00515498	0.12795	6.20601	49.6013	9.8261	33.9442	Non-sig.
PF3D7_0605900	N/A	942.656	2.36043	0.479147	4.92631	8.37956e-07	0.000120451	223.17	1343.35	390.941	1813.16	Sig. genes
PF3D7_0425400	N/A	7.46541	2.35768	1.42269	1.65721	0.097478	0.650426	4.1696	12.911	0.819993	11.9611	Non-sig.
PF3D7_0324300	EPF4	188.982	2.35275	0.601547	3.91117	9.185e-05	0.00623873	88.9381	404.122	35.2813	227.588	Sig. genes
PF3D7_1029700	N/A	41.4947	2.34574	0.695823	3.37117	0.000748498	0.0333239	11.5719	66.5362	15.603	72.2678	Sig. genes
PF3D7_0506400	N/A	2.96271	2.31497	2.21342	1.04588	0.295617	0.871916	2.04778	5.40197	0	4.40111	Non-sig.
PF3D7_0901500	RIF	36.9912	2.29436	0.72512	3.16411	0.0015556	0.0568383	13.6249	70.9032	11.4894	51.9474	Non-sig.
PF3D7_1401000	GBPH	6.48088	2.28765	1.47549	1.55044	0.121036	0.703126	1.04626	9.67331	3.28194	11.922	Non-sig.
PF3D7_0805200	GAMER	2003.94	2.26621	0.667921	3.39293	0.000691488	0.0311308	1170.85	3524.61	209.276	3111.04	Sig. genes
PF3D7_1150400	VAR	57.6293	2.25716	0.774894	2.91286	0.00358134	0.100925	33.735	91.1646	6.57209	99.0457	Non-sig.
PF3D7_0601000	EPF4	66.213	2.25501	2.80041	0.805242	0.42068	0.9097	0	45.0186	45.8229	174.01	Non-sig.
PF3D7_0201400	N/A	4.2973	2.23924	1.90975	1.17253	0.240983	0.841854	3.09524	8.61941	0	5.47453	Non-sig.
PF3D7_1040900	RIF	2.62519	2.21748	2.15747	1.02782	0.304036	0.875687	1.0464	4.29909	0.820504	4.33476	Non-sig.
PF3D7_1040400	RIF	2.62408	2.21553	2.15774	1.02678	0.304524	0.87588	1.04766	4.29762	0.820612	4.33044	Non-sig.
PF3D7_0222600	RIF	2.62365	2.21476	2.15785	1.02637	0.304717	0.875957	1.04813	4.29709	0.820677	4.3287	Non-sig.
PF3D7_0631500	EPF3	11.162	2.20962	1.17757	1.87642	0.0605981	0.533304	2.08465	13.9872	5.73988	22.8363	Non-sig.
PF3D7_0730800	N/A	3903.99	2.20295	0.588254	3.74491	0.000180462	0.0105478	2185.12	6690.16	602.003	6138.69	Sig. genes
PF3D7_0702600	N/A	12.6508	2.19422	1.33707	1.64107	0.100782	0.656527	9.26083	18.4305	0	22.9119	Non-sig.
PF3D7_1102700	ETRAMP11.1	5302.53	2.19406	0.572	3.83578	0.000125169	0.00780169	2921.71	9348.03	882.817	8057.56	Sig. genes
PF3D7_0402100	N/A	4354.07	2.18219	0.489576	4.45729	8.30016e-06	0.00086224	2138.37	6896.57	1006.86	7374.46	Sig. genes
PF3D7_1100500	RIF	20.0614	2.17579	0.90501	2.40416	0.0162096	0.273498	6.28142	39.7611	8.2057	25.9975	Non-sig.
PF3D7_0731500	EBA175	60364	2.17062	0.422827	5.13359	2.8426e-07	5.79234e-05	24181.2	85027.8	19702.7	112544	Sig. genes
PF3D7_0202500	ETRAMP2	10880.5	2.15942	0.525496	4.10931	3.9685e-05	0.00300359	5702.91	19971.4	2258.04	15589.7	Sig. genes
PF3D7_1201200	N/A	2396.51	2.15116	0.410652	5.2384	1.61978e-07	3.57567e-05	838.232	4145.53	923.201	3679.09	Sig. genes
PF3D7_0402900	N/A	89.8923	2.14527	0.572476	3.74736	0.000178708	0.0105478	37.7243	171.894	28.7226	121.228	Sig. genes
PF3D7_0302200	CLAG3.2	2772.12	2.14143	0.517976	4.13423	3.56144e-05	0.00279136	617.378	3783.48	1430.91	5256.73	Sig. genes
PF3D7_0219700	GEXP20	194.737	2.13694	0.499102	4.28158	1.85571e-05	0.00170065	87.14	332.869	57.4643	301.476	Sig. genes
PF3D7_0100400	RIF	41.5906	2.13608	0.74115	2.88212	0.00395012	0.107875	8.38575	71.9745	22.1586	63.8436	Non-sig.
PF3D7_0814500	N/A	525.611	2.13529	0.459103	4.65101	3.30313e-06	0.000406977	231.652	769.259	158.519	943.015	Sig. genes
PF3D7_0102700	MaTrA	340.976	2.13017	0.504278	4.2242	2.39794e-05	0.00202067	167.066	591.513	87.0298	518.294	Sig. genes
PF3D7_1478800	N/A	328.849	2.11102	0.446802	4.72473	2.30421e-06	0.000290659	120.784	551.857	126.43	516.326	Sig. genes
PF3D7_1353200	MAHRP2	155.248	2.11006	0.520992	4.05009	5.11978e-05	0.00376731	44.1923	252.18	72.2688	252.353	Sig. genes
PF3D7_0925100	N/A	51.2423	2.10457	0.65654	3.20555	0.00134807	0.050985	24.0951	81.656	14.7709	84.4472	Non-sig.
PF3D7_1249700	N/A	90.711	2.09463	0.6426	3.25961	0.00111564	0.0444411	49.512	113.711	19.7138	179.907	Sig. genes
PF3D7_1101100	RIF	14.0391	2.09027	1.07878	1.93763	0.0526685	0.501937	8.3815	20.4136	2.46185	24.8995	Non-sig.
PF3D7_1218500	DRPC	2143.97	2.07648	0.414441	5.01032	5.43399e-07	8.46744e-05	801.607	3134.64	841.93	3797.72	Sig. genes
PF3D7_0712300	VAR	121.741	2.07102	0.516284	4.01141	6.03581e-05	0.0043191	48.482	207.012	45.1812	186.29	Sig. genes
PF3D7_0401900	ACS6	139.19	2.06082	0.776524	2.6539	0.0079567	0.169296	95.8136	178.102	12.32	270.526	Non-sig.
PF3D7_0900200	RIF	19.0238	2.05937	0.941183	2.18806	0.0286651	0.377781	7.33812	41.8947	7.38631	19.4763	Non-sig.
PF3D7_0215300	ACS8	354.165	2.04952	0.478985	4.27889	1.87826e-05	0.00170065	171.717	556.75	104.319	583.873	Sig. genes
PF3D7_0201700	N/A	392.717	2.03531	0.49247	4.13286	3.58272e-05	0.00279136	200.113	605.065	108.422	657.27	Sig. genes
PF3D7_0324400	RIF	4.70683	2.02123	1.64094	1.23175	0.218042	0.835279	2.09538	8.59519	1.64123	6.49552	Non-sig.
PF3D7_0702200	LPL20	2826.07	2.01254	0.56649	3.55264	0.000381382	0.0187089	1713.56	4469.35	532.25	4589.11	Sig. genes
PF3D7_1255200	VAR	334.088	2.00602	0.462645	4.33598	1.4511e-05	0.00145055	123.313	613.527	142.937	456.573	Sig. genes
PF3D7_1350600	N/A	99.8833	2.00497	0.535921	3.74117	0.000183163	0.0105478	38.6374	153.779	41.0121	166.105	Sig. genes
PF3D7_1002000	N/A	47.5696	1.99359	0.841277	2.36972	0.0178013	0.291986	33.6528	81.5679	4.92697	70.1306	Non-sig.
PF3D7_0814600	PIMMS22	125.133	1.99114	0.510532	3.90013	9.61402e-05	0.00644748	51.3833	199.787	49.2449	200.116	Sig. genes
PF3D7_0201200	RIF	10.4829	1.98342	1.16223	1.70657	0.0879016	0.629141	5.23929	19.3383	3.28256	14.0716	Non-sig.
PF3D7_0623800	TKL4	5944.59	1.96829	0.537938	3.65896	0.000253244	0.013284	3478.32	7608.21	1362.1	11329.7	Sig. genes
PF3D7_1312500	N/A	1202.13	1.96688	0.55479	3.54527	0.000392211	0.0190636	727.141	2131.13	252.945	1697.3	Sig. genes
PF3D7_0401400	RIF	4.76006	1.96084	1.69639	1.15589	0.247726	0.847306	3.14089	10.7461	0.820578	4.3327	Non-sig.
PF3D7_0830500	TryThrA	4094.16	1.95239	0.766912	2.54578	0.0109034	0.212376	3066.68	6708.47	296.512	6304.96	Non-sig.
PF3D7_0221800	N/A	26.1383	1.94452	0.808424	2.40532	0.0161582	0.273498	12.6166	35.4202	9.03238	47.4839	Non-sig.
PF3D7_0900100	VAR	524.614	1.94413	0.45403	4.28194	1.85274e-05	0.00170065	246.626	944.96	186.475	720.394	Sig. genes
PF3D7_1016700	N/A	755.815	1.94275	0.484675	4.00836	6.11425e-05	0.0043191	407.715	1093.1	216.854	1305.58	Sig. genes
PF3D7_0501400	FIRA	2513.8	1.94157	0.663277	2.92723	0.00341995	0.0979399	1753.93	3600.63	323.666	4376.96	Non-sig.
PF3D7_1416500	GDH1	909.765	1.93621	0.434179	4.45948	8.21605e-06	0.00086224	433.138	1370.68	321.056	1514.19	Sig. genes
PF3D7_0712400	VAR	31.1722	1.91734	0.839719	2.28332	0.0224118	0.329827	5.2693	48.2682	20.5366	50.6148	Non-sig.
PF3D7_1416600	N/A	801.37	1.9041	0.575238	3.31011	0.000932587	0.0392131	511.329	1076.8	165.126	1452.23	Sig. genes
PF3D7_0707500	N/A	1532.83	1.9024	0.450937	4.21877	2.45637e-05	0.00203342	766.126	2036.94	528.197	2800.07	Sig. genes
PF3D7_0413300	RIF	6.52731	1.87781	1.41058	1.33123	0.183113	0.800523	3.14284	8.59537	2.46182	11.9092	Non-sig.
PF3D7_0828800	GAMA	4593.01	1.87476	0.419752	4.46635	7.95662e-06	0.00086224	2225.58	6722.13	1710.94	7713.39	Sig. genes
PF3D7_0700100	VAR	44.2343	1.87067	0.738421	2.53334	0.0112981	0.21637	28.457	72.9366	9.85773	65.6858	Non-sig.
PF3D7_0219900	N/A	601.525	1.8639	0.456441	4.08354	4.4354e-05	0.00330968	315.322	915.633	203.629	971.516	Sig. genes
PF3D7_1355200	N/A	65.5038	1.86243	0.608992	3.05822	0.00222653	0.073726	33.6993	113.722	22.9981	91.5962	Non-sig.
PF3D7_0320400	Cap380	323.461	1.86049	0.45173	4.11859	3.81196e-05	0.00292692	133.885	462.259	145.407	552.291	Sig. genes
PF3D7_0407600	N/A	83.7815	1.85596	0.57003	3.2559	0.00113034	0.0446906	43.1767	125.523	29.5689	136.857	Sig. genes
PF3D7_0223400	RIF	23.4121	1.85327	0.829439	2.23437	0.0254586	0.35968	10.469	40.8358	9.84684	32.4969	Non-sig.
PF3D7_0701100	RIF	5.89047	1.85173	1.69265	1.09399	0.27396	0.85619	5.23263	9.66746	0	8.66179	Non-sig.
PF3D7_1147000	SLARP	764.524	1.84635	0.437136	4.22374	2.40284e-05	0.00202067	373.179	1076.83	292.456	1315.63	Sig. genes
PF3D7_1213400	N/A	85.7857	1.84468	0.600294	3.07296	0.0021195	0.0716432	50.4412	133.113	24.6316	134.957	Non-sig.
PF3D7_0632800	VAR	11.6943	1.84403	1.16021	1.5894	0.11197	0.684062	5.26972	8.58083	4.92885	27.9977	Non-sig.
PF3D7_0731200	N/A	619.239	1.84075	0.426496	4.31598	1.58897e-05	0.00155895	259.685	923.077	280.824	1013.37	Sig. genes
PF3D7_1125800	N/A	11658.9	1.83873	0.49986	3.67849	0.000234623	0.0125559	7069.63	19009.1	3120.2	17436.7	Sig. genes
PF3D7_0101000	RIF	3.09761	1.83833	1.96229	0.936831	0.348845	0.893036	1.04791	5.37168	1.64129	4.32954	Non-sig.
PF3D7_0200500	RIF	3.09734	1.83793	1.96234	0.936603	0.348963	0.893036	1.04818	5.37129	1.64137	4.32854	Non-sig.
PF3D7_1240100	ETRAMP12	1207.15	1.83606	0.624644	2.93937	0.00328877	0.0957356	858.451	1966.3	198.648	1805.2	Non-sig.
PF3D7_0632100	RIF	3.4811	1.82928	2.05379	0.890686	0.373098	0.896544	3.13901	5.37101	0	5.4144	Non-sig.
PF3D7_0731000	N/A	576.186	1.82412	0.583078	3.12844	0.00175737	0.0614699	389.9	914.592	118.233	882.019	Non-sig.
PF3D7_1240400	VAR	814.503	1.82043	0.437769	4.15842	3.20456e-05	0.00257239	403.702	1409.36	315.452	1129.5	Sig. genes
PF3D7_0732500	RIF	8.33401	1.79689	1.26413	1.42144	0.155188	0.758424	4.19288	15.0395	3.28276	10.8209	Non-sig.
PF3D7_0408600	SIAP1	207.439	1.79388	0.483677	3.70883	0.000208216	0.0115827	77.8956	311.163	107.59	333.109	Sig. genes
PF3D7_1479400	RIF	2.08275	1.79222	2.64317	0.678059	0.497735	0.931703	1.05	6.45874	0.822273	0	Non-sig.
PF3D7_0937600	VAR	2.08518	1.79163	2.64251	0.678004	0.497769	0.931703	1.0534	0	0.8215	6.46583	Non-sig.
PF3D7_0502400	MSP8	709.077	1.78415	0.539539	3.3068	0.000943685	0.0392563	463.035	1112.76	175.749	1084.76	Sig. genes
PF3D7_1102800	ETRAMP11.2	19973	1.78195	0.678124	2.62777	0.00859476	0.179272	15449.3	32199.8	2549.48	29693.7	Non-sig.
PF3D7_0324100	MC-2TM	70.7482	1.77316	0.594827	2.98097	0.00287338	0.0885096	38.815	113.845	25.445	104.888	Non-sig.
PF3D7_0718300	CRMP2	89.4062	1.7687	0.576391	3.06858	0.00215077	0.0721188	48.4868	113.692	32.8596	162.586	Non-sig.
PF3D7_0625400	N/A	1119.99	1.76445	0.455611	3.87272	0.000107625	0.00695364	613.435	1486.25	405.691	1974.6	Sig. genes
PF3D7_0424500	FIKK4.1	1109.01	1.75892	0.542976	3.23941	0.00119777	0.0463197	740.468	1582.36	271.879	1841.32	Sig. genes
PF3D7_0927200	N/A	1086.5	1.75408	0.454741	3.85731	0.000114641	0.00729089	612.243	1548.91	381.975	1802.88	Sig. genes
PF3D7_1105600	PTEX88	3623.12	1.75172	0.459007	3.81632	0.000135455	0.00834468	1230.51	4971.01	2087.22	6203.74	Sig. genes
PF3D7_1039800	EPF3	28.1499	1.7503	1.19591	1.46358	0.14331	0.740738	26.041	35.4825	0	51.0761	Non-sig.
PF3D7_0609500	N/A	64.4565	1.7498	0.625384	2.79795	0.00514278	0.12795	21.0566	90.1256	37.7809	108.863	Non-sig.
PF3D7_0501100	HSP40	2784.02	1.74191	0.409353	4.25528	2.0879e-05	0.00181339	1194.89	4436.15	1368.06	4136.98	Sig. genes
PF3D7_0800400	RIF	15.0595	1.74064	0.99403	1.75109	0.0799305	0.605149	7.32894	29.0142	6.56465	17.3304	Non-sig.
PF3D7_0315900	N/A	4.92036	1.72871	1.58438	1.0911	0.275231	0.858023	2.0901	6.45093	2.461	8.67943	Non-sig.
PF3D7_1026500	N/A	315.578	1.72711	0.480825	3.59197	0.000328186	0.0165593	181.742	479.261	111.451	489.858	Sig. genes
PF3D7_1219700	RKIP	37.4179	1.72487	0.728876	2.36649	0.0179579	0.292741	21.8082	68.928	13.1118	45.8237	Non-sig.
PF3D7_1216600	CelTOS	91.5889	1.72368	0.793767	2.17152	0.029892	0.388156	75.7316	149.747	9.83206	131.045	Non-sig.
PF3D7_1114200	N/A	830.169	1.7219	0.436721	3.94279	8.05377e-05	0.00561432	410.424	1084.86	362.176	1463.22	Sig. genes
PF3D7_0411700	N/A	2.14632	1.7139	2.49012	0.688279	0.491277	0.931703	2.0554	3.23548	0	3.29438	Non-sig.
PF3D7_0202100	LSAP2	7033.35	1.70503	0.460212	3.70487	0.000211496	0.0115827	4229.56	11437.1	2374.48	10092.3	Sig. genes
PF3D7_1455300	N/A	4332.11	1.68128	0.436099	3.85528	0.000115597	0.00729089	2462.48	6084.95	1656.72	7124.27	Sig. genes
PF3D7_1000500	RIF	25.7544	1.67535	0.855585	1.95814	0.0502138	0.495429	6.28892	44.0449	18.055	34.629	Non-sig.
PF3D7_0600500	RIF	2.13861	1.67347	2.5076	0.667358	0.504543	0.931703	2.09566	4.29539	0	2.16339	Non-sig.
PF3D7_1226100	HAD3	404.715	1.66902	0.444361	3.75601	0.000172642	0.0105131	189.341	682.55	197.908	549.063	Sig. genes
PF3D7_0911100	N/A	20608.1	1.65338	0.468568	3.52857	0.000417806	0.0201231	13053.5	31258.9	6830.94	31289.2	Sig. genes
PF3D7_1345100	TRX2	396.804	1.65279	0.460919	3.58586	0.000335965	0.0167919	224.913	550.328	158.35	653.627	Sig. genes
PF3D7_1427100	N/A	1175.34	1.64261	0.541013	3.03618	0.00239597	0.0761025	835.477	1757.1	305.569	1803.2	Non-sig.
PF3D7_0424900	N/A	357.04	1.64081	0.449672	3.6489	0.000263369	0.0136797	177.671	602.155	169.15	479.185	Sig. genes
PF3D7_1422900	N/A	206.327	1.6379	0.667036	2.45549	0.0140695	0.251824	165.089	328.429	36.1304	295.66	Non-sig.
PF3D7_0700200	RIF	13.4886	1.63655	1.08014	1.51513	0.12974	0.718122	3.14034	24.7172	9.84667	16.2501	Non-sig.
PF3D7_0931600	N/A	11.8153	1.63425	1.1202	1.45889	0.144596	0.741312	8.34959	21.5108	3.28068	14.1201	Non-sig.
PF3D7_0917200	N/A	12.5071	1.63355	1.0586	1.54313	0.1228	0.707939	7.32769	17.1944	4.92336	20.5829	Non-sig.
PF3D7_0818600	PBLP	888.089	1.63291	0.421478	3.87425	0.000106952	0.00695364	440.081	1452.64	426.088	1233.54	Sig. genes
PF3D7_0323400	RIPR	15444.3	1.6289	0.418879	3.8887	0.000100781	0.00667421	6405.25	23923	8688.66	22760.1	Sig. genes
PF3D7_0600600	VAR	5.71072	1.62516	1.47662	1.10059	0.271073	0.855633	3.14824	9.66513	2.46256	7.56694	Non-sig.
PF3D7_0304600	CSP	254.828	1.6246	0.51218	3.17193	0.00151431	0.0557141	162.986	417.513	87.0413	351.771	Non-sig.
PF3D7_0424700	FIKK4.2	688.753	1.61267	0.475154	3.394	0.000688794	0.0311308	427.922	909.556	251.373	1166.16	Sig. genes
PF3D7_0532900	RIF	3.95432	1.61164	1.78949	0.900613	0.367794	0.89616	3.13988	7.52292	0.820537	4.33394	Non-sig.
PF3D7_1353100	N/A	200.01	1.60018	0.51683	3.09614	0.00196056	0.0674483	79.9273	236.116	118.248	365.75	Non-sig.
PF3D7_0400900	RIF	3.57226	1.59899	1.83804	0.869938	0.384334	0.902929	1.04696	6.44766	2.46173	4.3327	Non-sig.
PF3D7_0827700	N/A	11.862	1.59734	1.15076	1.38807	0.165114	0.772842	9.47285	13.9491	2.46385	21.5624	Non-sig.
PF3D7_0605700	N/A	242.281	1.58359	0.5372	2.94786	0.0031998	0.0947068	164.123	417.125	78.7557	309.122	Non-sig.
PF3D7_0926600	N/A	231.461	1.57965	0.475791	3.32004	0.000900046	0.0384552	133.771	329.344	98.5667	364.163	Sig. genes
PF3D7_0613600	N/A	3709.13	1.57871	0.476851	3.3107	0.000930615	0.0392131	1255.66	5826.15	2465.02	5289.69	Sig. genes
PF3D7_0814700	N/A	74.9868	1.57163	0.727338	2.16079	0.0307113	0.390122	61.9685	107.364	13.9566	116.657	Non-sig.
PF3D7_1373400	RIF	9.70779	1.56846	1.1893	1.3188	0.187235	0.801915	3.14497	12.8906	6.56563	16.23	Non-sig.
PF3D7_1370900	N/A	2603.9	1.56743	0.766234	2.04563	0.0407928	0.451415	2393.78	4074.39	234.413	3713.03	Non-sig.
PF3D7_1400300	RIF	32.4221	1.5607	0.764004	2.04279	0.0410728	0.452398	10.4751	50.4992	22.156	46.5584	Non-sig.
PF3D7_0600700	RIF	6.89032	1.5569	1.50044	1.03763	0.299441	0.873589	6.28613	15.0416	0.820616	5.41293	Non-sig.
PF3D7_0424200	RH4	6237.08	1.55673	0.748492	2.07982	0.037542	0.43374	5710.23	8938.49	619.371	9680.25	Non-sig.
PF3D7_0936300	REX3	223.828	1.5567	0.556688	2.79636	0.00516823	0.12795	161.082	358.357	66.5271	309.346	Non-sig.
PF3D7_0502500	N/A	12.614	1.53479	1.13561	1.35151	0.176531	0.789249	2.10199	18.2486	10.6739	19.4316	Non-sig.
PF3D7_0936000	REX2	252.462	1.52943	0.487087	3.13995	0.00168976	0.060612	159.966	380.93	100.194	368.757	Non-sig.
PF3D7_0909200	POFUT2	48.5809	1.52729	0.642693	2.37638	0.0174832	0.288555	22.0458	68.7227	27.9109	75.6443	Non-sig.
PF3D7_1351700	IMC1f	23806.5	1.52282	0.408041	3.73202	0.00018995	0.0107059	11083.2	34607.3	13500.5	36035.1	Sig. genes
PF3D7_1205500	N/A	7989.34	1.51768	0.443324	3.42341	0.000618396	0.0284892	3345.28	10126.4	4926.4	13559.3	Sig. genes
PF3D7_0600200	VAR	10.1884	1.51372	1.16561	1.29865	0.194064	0.812677	7.37913	15.0156	3.28602	15.0729	Non-sig.
PF3D7_1418500	N/A	14.2314	1.51353	4.58217	0.330309	0.741166	0.989549	0	42.175	14.7507	0	Non-sig.
PF3D7_1254600	N/A	4.38122	1.50602	1.66723	0.903308	0.366362	0.895674	2.09216	4.29947	2.46139	8.67185	Non-sig.
PF3D7_1404300	SOAP	32.6169	1.50175	0.723699	2.07511	0.0379765	0.43374	17.6775	48.4481	16.3935	47.9484	Non-sig.
PF3D7_0720300	N/A	37.792	1.49932	0.89329	1.67843	0.0932641	0.640258	34.9161	66.1909	4.88686	45.1741	Non-sig.
PF3D7_0307300	EB1	96.3256	1.49874	0.553604	2.70723	0.00678464	0.152957	59.8652	128.839	41.0486	155.549	Non-sig.
PF3D7_0805100	N/A	513.897	1.488	0.431469	3.44868	0.000563335	0.0264119	279.959	804.768	260.344	710.516	Sig. genes
PF3D7_1102200	ECIJP	106.427	1.47624	0.526435	2.80422	0.00504381	0.127248	52.5389	167.468	59.9361	145.764	Non-sig.
PF3D7_0723200	N/A	23.8611	1.47416	0.815509	1.80766	0.0706595	0.580416	14.6707	33.3044	10.6684	36.8011	Non-sig.
PF3D7_1040700	RIF	3.68676	1.47178	1.82444	0.806699	0.41984	0.909575	3.14466	5.37123	0.820689	5.41047	Non-sig.
PF3D7_0808200	PMX	10218.2	1.46827	0.427165	3.43723	0.000587697	0.0273125	6380.28	15866.6	4470.61	14155.3	Sig. genes
PF3D7_1430500	N/A	94.5536	1.46757	0.547392	2.68102	0.00733989	0.161356	41.9777	141.754	58.281	136.202	Non-sig.
PF3D7_1408300	N/A	23.7191	1.45887	0.813202	1.79398	0.0728165	0.583633	11.3501	36.692	13.9117	32.9225	Non-sig.
PF3D7_0410000	EVP1	4045.54	1.45779	0.407296	3.5792	0.000344652	0.0170651	2261.38	5593.56	2057.57	6269.67	Sig. genes
PF3D7_0932900	N/A	24.6362	1.45555	0.816391	1.7829	0.074602	0.591678	15.7541	41.8726	10.6726	30.2456	Non-sig.
PF3D7_0423900	N/A	334.38	1.44906	0.543612	2.66562	0.00768469	0.165269	254.862	521.525	104.175	456.956	Non-sig.
PF3D7_0414900	ARO	6107.42	1.44845	0.435363	3.32698	0.00087792	0.0378148	3949.15	9367.9	2602.25	8510.38	Sig. genes
PF3D7_0200400	N/A	3.29983	1.44791	1.93467	0.748399	0.454219	0.922033	1.04616	7.52391	2.46141	2.16783	Non-sig.
PF3D7_0800300	VAR	251.495	1.44705	0.458619	3.15523	0.00160369	0.0581944	140.218	390.394	129.8	345.569	Non-sig.
PF3D7_1371000	N/A	41.8277	1.44612	0.728014	1.98639	0.0469901	0.480527	12.6207	62.248	32.0257	60.4166	Non-sig.
PF3D7_0505300	N/A	548.239	1.44204	0.431809	3.33953	0.000839208	0.0364436	319.933	773.664	270.197	829.162	Sig. genes
PF3D7_1244500	PIMMS57	89.1734	1.44002	0.573852	2.50939	0.012094	0.226379	61.0229	127.702	35.3127	132.656	Non-sig.
PF3D7_1417000	IMC1l	46.9859	1.43428	0.687181	2.08719	0.036871	0.432174	34.5981	65.5254	16.4144	71.4056	Non-sig.
PF3D7_0831500	N/A	1835.71	1.43408	0.56069	2.5577	0.0105368	0.206755	1494.46	2889.11	489.537	2469.71	Non-sig.
PF3D7_1000100	VAR	1097	1.4146	0.432119	3.27363	0.00106175	0.042923	694.55	1626.07	502.742	1564.64	Sig. genes
PF3D7_0300500	RIF	1.87017	1.40774	2.63035	0.535191	0.592518	0.953228	2.09504	3.22174	0	2.16389	Non-sig.
PF3D7_1310400	N/A	1918.82	1.40698	0.569817	2.46917	0.0135426	0.245761	1603.73	2580.86	498.615	2992.07	Non-sig.
PF3D7_1342600	MyoA	31953.6	1.40655	0.43235	3.25326	0.00114087	0.0447729	21025.3	44217.2	13982.9	48588.8	Sig. genes
PF3D7_1100400	RIF	1.86809	1.4063	2.6791	0.524915	0.599642	0.956556	2.09267	4.29681	0	1.08288	Non-sig.
PF3D7_0617700	RIF	6.36402	1.4008	1.5066	0.929778	0.352486	0.893036	6.28213	7.52215	0.820585	10.8312	Non-sig.
PF3D7_1133400	AMA1	21789.2	1.40078	0.43515	3.21906	0.0012861	0.0490199	9482.45	33414.5	14458.5	29801.3	Sig. genes
PF3D7_1230100	TLAP1	307.44	1.40025	0.460955	3.03772	0.00238375	0.0761025	182.846	388.605	155.179	503.13	Non-sig.
PF3D7_0400400	VAR	45.231	1.40013	0.656331	2.13327	0.032903	0.406151	28.4658	63.2778	21.3596	67.8208	Non-sig.
PF3D7_1230700	SEC13	4197	1.39445	0.571414	2.44035	0.0146729	0.258263	1069.96	6178.49	3555.68	5983.87	Non-sig.
PF3D7_0112900	N/A	324.849	1.38703	0.508491	2.72774	0.00637699	0.148181	239.102	489.19	120.744	450.358	Non-sig.
PF3D7_0209500	N/A	905.023	1.37912	0.782279	1.76296	0.077908	0.603445	920.357	1469.69	85.3864	1144.66	Non-sig.
PF3D7_1370300	MAHRP1	121.839	1.37691	0.536281	2.56751	0.0102433	0.202496	63.1351	137.355	72.2695	214.598	Non-sig.
PF3D7_0500500	RIF	4.85466	1.3753	1.58243	0.869109	0.384788	0.902929	2.09266	5.37396	3.28198	8.67003	Non-sig.
PF3D7_1017500	ELC	4567.99	1.36879	0.438835	3.11915	0.00181376	0.0628059	3069.05	6018.67	2031.59	7152.63	Non-sig.
PF3D7_1131700	N/A	12.9055	1.3634	1.09444	1.24576	0.212854	0.831638	11.319	20.5282	3.26983	16.505	Non-sig.
PF3D7_1125700	N/A	9724.77	1.35997	0.616775	2.20497	0.0274563	0.369197	8817.86	15320.6	2088.6	12672.1	Non-sig.
PF3D7_0421700	N/A	132.818	1.35609	0.79871	1.69785	0.0895355	0.629813	134.885	180.205	14.7862	201.394	Non-sig.
PF3D7_0507400	SUB1-ProM	722.434	1.35123	0.431442	3.1319	0.00173677	0.0614699	357.04	1075.85	456.449	1000.4	Non-sig.
PF3D7_0611800	N/A	7992.45	1.34598	0.407248	3.30506	0.000949566	0.0392563	4366.94	10543.7	4658.86	12400.3	Sig. genes
PF3D7_1436300	PTEX150	8885.05	1.33679	0.642917	2.07926	0.0375933	0.43374	8280.45	9968.55	1799.88	15491.3	Non-sig.
PF3D7_1016000	N/A	2460.07	1.33545	0.416852	3.20366	0.00135691	0.050985	1563.44	3453.75	1229.52	3593.58	Non-sig.
PF3D7_1340900	PiT	3012.71	1.33528	0.472	2.82899	0.00466955	0.122472	1276.5	3493.88	2143.48	5136.97	Non-sig.
PF3D7_0318600	N/A	1576.61	1.33416	0.419742	3.17853	0.00148022	0.0548406	1001.81	2220.6	789.369	2294.67	Non-sig.
PF3D7_0620000	PIMMS43	89.7298	1.32633	0.643957	2.05966	0.0394308	0.442097	75.6154	144.946	27.0918	111.266	Non-sig.
PF3D7_0801900	LSD2	3003.65	1.32606	0.700935	1.89185	0.0585111	0.524547	2980.14	3707.4	446.105	4880.97	Non-sig.
PF3D7_1146100	N/A	153.216	1.32238	0.710358	1.86156	0.062665	0.545155	146.789	263.171	28.7255	174.177	Non-sig.
PF3D7_1224300	PABP1	24772.3	1.31752	0.408922	3.22194	0.00127328	0.0488827	12950.3	33237.8	15422.7	37478.6	Sig. genes
PF3D7_1318900	N/A	133.196	1.31458	0.574598	2.28783	0.0221476	0.32776	106.359	179.167	46.8172	200.441	Non-sig.
PF3D7_0524200	N/A	192.909	1.31297	0.50442	2.60293	0.00924301	0.188344	129.773	322.417	91.8988	227.546	Non-sig.
PF3D7_1328600	N/A	99.1056	1.31293	0.615372	2.13355	0.0328797	0.406151	79.6496	168.666	34.4678	113.639	Non-sig.
PF3D7_0628300	CEPT	15569.1	1.31197	0.478947	2.73929	0.00615719	0.14434	5907.06	22316.1	11973.5	22079.7	Non-sig.
PF3D7_0924900	ATAT	3.79007	1.30694	1.78159	0.733578	0.463206	0.925093	1.0377	5.38621	3.27749	5.4589	Non-sig.
PF3D7_0314100	N/A	1175.29	1.30509	0.614238	2.12472	0.0336096	0.413141	1084.86	1832.76	270.097	1513.44	Non-sig.
PF3D7_0800800	N/A	107.185	1.30366	0.555309	2.34763	0.0188933	0.303323	78.7475	149.25	45.1512	155.589	Non-sig.
PF3D7_1477800	ACBP	1065.4	1.30323	0.745671	1.74772	0.0805121	0.606566	1102.17	1650.91	127.217	1381.29	Non-sig.
PF3D7_0931300	N/A	247.093	1.3026	0.566653	2.29875	0.0215189	0.323545	201.009	426.624	84.519	276.219	Non-sig.
PF3D7_0812300	SSP3	133.97	1.30074	0.523055	2.4868	0.0128897	0.237942	60.8826	180.402	93.5819	201.015	Non-sig.
PF3D7_1411000	N/A	7852.85	1.29758	0.606562	2.13923	0.0324168	0.405057	7283.32	11049.1	1800.56	11278.4	Non-sig.
PF3D7_0808700	VAR	747.061	1.28748	0.432323	2.97804	0.00290095	0.0888396	398.39	1173.43	469.883	946.541	Non-sig.
PF3D7_0918700	N/A	2608.32	1.28625	0.731806	1.75764	0.0788084	0.605149	2705.86	3740.59	328.509	3658.32	Non-sig.
PF3D7_1001500	ETRAMP10	593.355	1.28191	0.436714	2.93535	0.0033317	0.0959571	391.31	867.135	300.558	814.415	Non-sig.
PF3D7_1008600	N/A	84.156	1.28172	0.568984	2.25264	0.0242817	0.346751	59.7485	114.944	38.5724	123.359	Non-sig.
PF3D7_0909500	SPM1	452.941	1.28	0.431279	2.9679	0.00299838	0.0907738	259.888	654.597	268.544	628.736	Non-sig.
PF3D7_1030200	CLAMP	7181.23	1.27873	0.42036	3.04199	0.00235017	0.0761025	3648.68	11049.3	4734.83	9292.07	Non-sig.
PF3D7_1131900	N/A	51.4213	1.27677	0.7017	1.81954	0.0688298	0.573675	43.1315	60.0972	17.2454	85.2113	Non-sig.
PF3D7_1370800	N/A	631.131	1.27169	0.80277	1.58413	0.113164	0.684988	684.006	940.151	55.7999	844.566	Non-sig.
PF3D7_0811300	CAF1	17879.7	1.26468	0.445382	2.83953	0.00451794	0.120282	9011.78	20092.7	12006	30408.1	Non-sig.
PF3D7_1114100	ROM1	2660.8	1.26264	0.423568	2.98096	0.00287347	0.0885096	1698.42	4245.7	1432.68	3266.41	Non-sig.
PF3D7_1209400	CIA1	5703.26	1.2569	0.425545	2.95362	0.00314069	0.0934796	3949.09	7885.43	2781.12	8197.41	Non-sig.
PF3D7_0301000	ACS2	6.13816	1.25415	1.72651	0.726408	0.467589	0.925389	7.36395	12.8755	0	4.31324	Non-sig.
PF3D7_0421300	VAR	194.088	1.25268	0.47777	2.62193	0.00874339	0.181657	101.177	275.661	128.15	271.367	Non-sig.
PF3D7_0308400	N/A	10.1427	1.25119	1.14317	1.09449	0.273739	0.85619	7.1351	16.6063	4.9046	11.925	Non-sig.
PF3D7_0201000	RIF	3.46755	1.2473	2.10225	0.593317	0.552969	0.941701	4.18387	7.51999	0	2.16636	Non-sig.
PF3D7_1413100	N/A	17.657	1.24641	1.04837	1.1889	0.234478	0.838288	17.8642	32.2049	3.2842	17.2749	Non-sig.
PF3D7_1041300	VAR	2014.21	1.24628	0.420883	2.96112	0.00306521	0.0917484	1125.59	3180.29	1263.42	2487.53	Non-sig.
PF3D7_1252200	CHT1	294.936	1.24155	0.449547	2.76177	0.00574881	0.138442	186.605	421.09	164.141	407.906	Non-sig.
PF3D7_0829900	N/A	7898.2	1.23172	0.585982	2.10198	0.0355551	0.423135	7389.65	11358	2045.91	10799.2	Non-sig.
PF3D7_1033800	N/A	57.2685	1.22978	0.620589	1.98164	0.0475198	0.482298	39.883	90.2045	28.7306	70.256	Non-sig.
PF3D7_1420500	N/A	48.3215	1.22862	0.640201	1.91911	0.0549704	0.504468	27.3788	60.0804	30.39	75.4367	Non-sig.
PF3D7_1310300	N/A	323.766	1.22719	0.474266	2.58755	0.00966608	0.196008	156.608	402.537	230.724	505.194	Non-sig.
PF3D7_0113700	HSP40	439.683	1.22487	0.474315	2.58241	0.00981132	0.196895	329.429	651.324	197.928	580.053	Non-sig.
PF3D7_0109000	PHIL1	4435.21	1.22309	0.463172	2.64069	0.00827376	0.173258	1954.06	5414.53	3365.97	7006.29	Non-sig.
PF3D7_0421900	N/A	8.20188	1.22084	1.32869	0.918835	0.358182	0.895521	8.35416	12.0126	1.62088	10.8199	Non-sig.
PF3D7_1478900	N/A	26028.3	1.21972	0.417725	2.91991	0.00350129	0.0997302	17747.4	34018.5	13527.3	38819.9	Non-sig.
PF3D7_0420900	VAR	193.371	1.21708	0.51332	2.37099	0.0177407	0.291895	147.55	291.749	85.4331	248.752	Non-sig.
PF3D7_0701800	RIF	3.09365	1.21515	1.91616	0.634161	0.525976	0.932472	2.09404	3.22378	1.64117	5.41561	Non-sig.
PF3D7_0621350	SYS1	14.0022	1.21294	1.00582	1.20593	0.227845	0.838288	6.17624	21.6049	10.6289	17.5986	Non-sig.
PF3D7_0304000	IMC1a	178.072	1.21037	0.558979	2.16532	0.0303629	0.390122	150.478	257.538	64.8788	239.392	Non-sig.
PF3D7_1001900	PfJ23	371.633	1.20048	0.459811	2.61082	0.00903267	0.185485	199.358	444.615	251.175	591.382	Non-sig.
PF3D7_1253500	N/A	98.6467	1.19962	0.672229	1.78453	0.0743369	0.59046	90.5369	176.529	29.5121	98.0091	Non-sig.
PF3D7_1036900	N/A	11475.1	1.1984	0.437758	2.73759	0.00618917	0.14445	8429.71	14808.8	5501.56	17160.2	Non-sig.
PF3D7_0309800	YTH2	369.361	1.18998	0.44609	2.66758	0.00764001	0.165269	250.084	524.948	200.334	502.078	Non-sig.
PF3D7_1217600	APC10	80.0319	1.18997	0.563121	2.11317	0.0345858	0.416445	53.3423	98.8917	44.304	123.59	Non-sig.
PF3D7_1372200	HRPIII	209.758	1.18902	0.464339	2.56068	0.0104468	0.205752	129.361	292.995	126.46	290.216	Non-sig.
PF3D7_1332000	SYN5	1033.48	1.18709	0.413238	2.87265	0.00407043	0.11059	630.888	1429.65	630.634	1442.74	Non-sig.
PF3D7_1337800	CDPK5	2975.42	1.18696	0.535502	2.21654	0.0266548	0.363188	2652.01	3890.01	980.723	4378.94	Non-sig.
PF3D7_0209700	N/A	2166.15	1.18436	0.414324	2.85854	0.00425599	0.114458	1387.05	3281.38	1260.64	2735.53	Non-sig.
PF3D7_0401800	PfD80	1776.99	1.18067	0.419375	2.81531	0.00487301	0.125326	1009.43	2712.52	1166.23	2219.75	Non-sig.
PF3D7_1328500	N/A	3629.15	1.17779	0.428966	2.74565	0.00603903	0.143474	1903.06	4465.49	2546.49	5601.58	Non-sig.
PF3D7_1433500	TOP2	11494.5	1.17216	0.427478	2.74204	0.00610594	0.14434	8044.98	13916.9	6087.15	17928.9	Non-sig.
PF3D7_0900700	RIF	2.35033	1.17106	2.24445	0.521758	0.601839	0.956936	2.09681	1.07419	0.820715	5.40961	Non-sig.
PF3D7_1400800	RIF	2.34491	1.17057	2.19168	0.534099	0.593273	0.953919	2.09313	4.29888	0.820526	2.16709	Non-sig.
PF3D7_0919300	TrxL1	1478.88	1.17045	0.585297	1.99975	0.0455273	0.477631	1410.67	2250.18	409.566	1845.1	Non-sig.
PF3D7_0102500	EBA181	19844.6	1.16962	0.553251	2.11409	0.0345074	0.416445	18163.5	23256.2	6264.74	31694.1	Non-sig.
PF3D7_1475700	N/A	55.9171	1.16746	0.665689	1.75377	0.0794703	0.605149	21.0071	81.5961	47.6171	73.4482	Non-sig.
PF3D7_0503600	MyoB	7385.84	1.16568	0.401401	2.90404	0.00368385	0.102183	4575.86	10032.7	4532.93	10401.8	Non-sig.
PF3D7_1200100	VAR	8960.82	1.16254	0.412865	2.81579	0.00486572	0.125326	5941.98	13593.2	5125.98	11182.1	Non-sig.
PF3D7_1018300	N/A	1757.63	1.1601	0.445633	2.60326	0.00923429	0.188344	1229.94	1973	943.731	2883.85	Non-sig.
PF3D7_0604500	N/A	19407.1	1.15923	0.535921	2.16307	0.0305359	0.390122	17620.8	25540.9	6388.11	28078.6	Non-sig.
PF3D7_1461800	N/A	767.316	1.15698	0.517323	2.23647	0.025321	0.358691	648.398	868.725	302.321	1249.82	Non-sig.
PF3D7_0408700	PLP1	35.9096	1.15683	0.758146	1.52586	0.127044	0.714114	31.567	56.874	13.1399	42.0575	Non-sig.
PF3D7_1121400	N/A	68.7042	1.15464	0.599371	1.92642	0.0540513	0.502029	52.5452	101.98	32.8424	87.449	Non-sig.
PF3D7_0808600	VAR	242.345	1.15427	0.501526	2.30151	0.0213629	0.323545	190.789	311.044	110.08	357.468	Non-sig.
PF3D7_1103800	NOT1-G	6017.86	1.15343	0.540643	2.13345	0.0328882	0.406151	5456.41	7171.67	2009.47	9433.91	Non-sig.
PF3D7_0415800	N/A	1446.63	1.1507	0.410809	2.80107	0.00509342	0.127891	895.083	1906.48	901.844	2083.12	Non-sig.
PF3D7_0413200	RIF	3.14569	1.14568	1.94327	0.589565	0.555483	0.942435	3.14491	5.37111	0.820701	3.24605	Non-sig.
PF3D7_0110800	N/A	1816.76	1.14315	0.409493	2.79162	0.00524441	0.128634	1084.67	2584.13	1180.09	2418.14	Non-sig.
PF3D7_0410800	N/A	12406.1	1.14086	0.428133	2.66473	0.00770507	0.165269	9050.5	15600.3	6432.61	18540.8	Non-sig.
PF3D7_1321900	N/A	5281.61	1.14035	0.412772	2.76267	0.00573302	0.138442	3011.27	6707.39	3581.61	7826.16	Non-sig.
PF3D7_1027000	N/A	337.243	1.13546	0.58841	1.9297	0.0536438	0.502029	321.424	449.432	101.04	477.076	Non-sig.
PF3D7_1240600	VAR	149.142	1.13394	0.528172	2.14691	0.0318005	0.399239	118.047	188.776	69.0044	220.742	Non-sig.
PF3D7_0711200	N/A	203.799	1.1326	0.496027	2.28334	0.0224102	0.329827	98.991	289.669	156.058	270.48	Non-sig.
PF3D7_1133700	N/A	1309.84	1.12867	0.576467	1.95791	0.0502401	0.495429	1260.3	1957.6	384.438	1637.04	Non-sig.
PF3D7_1351800	N/A	288.082	1.12606	0.481423	2.33903	0.0193339	0.308095	214.43	338.587	147.892	451.42	Non-sig.
PF3D7_1251200	N/A	38825.6	1.12352	0.436996	2.57101	0.0101404	0.201212	29549.4	57227.1	19307	49218.9	Non-sig.
PF3D7_0411000	N/A	724.761	1.12263	0.421089	2.66601	0.00767577	0.165269	468.864	949.335	443.573	1037.27	Non-sig.
PF3D7_1332100	N/A	28.2258	1.12242	0.789886	1.42099	0.155319	0.758424	11.5542	37.5768	23.8087	39.9635	Non-sig.
PF3D7_1116000	RON4	14672.4	1.12192	0.417341	2.68826	0.00718255	0.159229	9597.53	17266.6	8879.51	22946	Non-sig.
PF3D7_0106600	N/A	69.8692	1.1207	0.907404	1.23506	0.216807	0.835279	82.6312	91.3664	5.74315	99.7359	Non-sig.
PF3D7_0906500	N/A	1184.98	1.1201	0.416668	2.68824	0.00718305	0.159229	686.099	1605.32	807.289	1641.23	Non-sig.
PF3D7_1240300	VAR	1539.71	1.11693	0.411208	2.71621	0.00660335	0.151448	948.686	2216.98	994.83	1998.35	Non-sig.
PF3D7_1471500	TMEM43	49.9403	1.11496	0.641923	1.73691	0.0824034	0.608889	25.1869	70.8768	37.7596	65.938	Non-sig.
PF3D7_0624800	N/A	75.5488	1.10901	0.576401	1.92403	0.0543514	0.502029	38.891	107.342	56.655	99.3076	Non-sig.
PF3D7_1103900	N/A	29.4097	1.1078	0.766758	1.44479	0.148517	0.747549	13.4154	42.0858	23.7329	38.4048	Non-sig.
PF3D7_1211300	MCM8	1951.03	1.10737	0.534309	2.07253	0.0382159	0.43374	1801.71	2594.84	672.753	2734.8	Non-sig.
PF3D7_1224200	N/A	1513.49	1.10397	0.415149	2.65921	0.00783248	0.167325	1041.13	2136.26	881.261	1995.31	Non-sig.
PF3D7_0416000	N/A	3323.15	1.10383	0.40713	2.71124	0.00670324	0.15242	1984.18	4403.94	2236.59	4667.89	Non-sig.
PF3D7_1118600	MYST	1835.62	1.10135	0.415636	2.6498	0.00805398	0.17068	1168.06	2763.16	1166.18	2245.08	Non-sig.
PF3D7_0420300	ApiAP2	34077.4	1.09767	0.442132	2.48269	0.0130395	0.23935	23433.1	35981.4	19976.5	56918.7	Non-sig.
PF3D7_0724800	N/A	1921.12	1.09461	0.467954	2.33914	0.0193284	0.308095	1556.03	2952.2	895.131	2281.1	Non-sig.
PF3D7_1246400	MTIP	10239.9	1.08901	0.408531	2.66567	0.00768341	0.165269	6125.38	14969.8	6971.99	12892.3	Non-sig.
PF3D7_1400200	RIF	247.114	1.08886	0.473553	2.29934	0.0214859	0.323545	147.774	388.895	168.236	283.551	Non-sig.
PF3D7_0207900	SERA2	878.389	1.08823	0.431871	2.51979	0.0117424	0.220607	485.497	1263.8	638.201	1126.06	Non-sig.
PF3D7_1252600	N/A	929.762	1.08771	0.421622	2.57981	0.00988544	0.197634	538.392	1269	651.393	1260.26	Non-sig.
PF3D7_0222800	N/A	2.7624	1.08758	2.04322	0.532287	0.594527	0.954276	1.04616	5.37422	2.46141	2.16783	Non-sig.
PF3D7_1447500	IMC20	97.6887	1.08478	0.744339	1.45737	0.145014	0.741312	105.117	164.111	20.4509	101.076	Non-sig.
PF3D7_1040500	RIF	7.56867	1.08308	1.32625	0.816651	0.414128	0.907932	7.33399	11.8183	2.46186	8.66051	Non-sig.
PF3D7_0104300	UBP1	19219.8	1.07979	0.663312	1.62787	0.103552	0.661524	20815.8	21943.9	3875.18	30244.4	Non-sig.
PF3D7_1247600	N/A	82.2629	1.0773	0.608453	1.77056	0.0766341	0.597949	72.4566	112.739	33.6589	110.197	Non-sig.
PF3D7_0900300	RIF	2.40053	1.0773	2.38319	0.452041	0.65124	0.97317	3.14257	4.29565	0	2.16389	Non-sig.
PF3D7_0517600	CPbeta	92.172	1.07676	0.600836	1.7921	0.073117	0.584274	81.9637	123.453	36.9471	126.325	Non-sig.
PF3D7_0114200	EPF3	4.00629	1.07632	1.95784	0.549749	0.582491	0.951295	5.23607	4.29592	0	6.49317	Non-sig.
PF3D7_0625500	N/A	304.861	1.07461	0.446552	2.40646	0.0161079	0.273498	186.355	418.437	206.153	408.498	Non-sig.
PF3D7_1254000	RIF	2.39843	1.07459	2.43948	0.440502	0.659574	0.977076	3.14156	5.36993	0	1.08222	Non-sig.
PF3D7_0518900	N/A	161.475	1.07294	0.693228	1.54774	0.121686	0.706123	172.467	253.065	36.0606	184.308	Non-sig.
PF3D7_0301300	EH1	601.028	1.07168	0.472168	2.2697	0.023226	0.338053	286.072	753.412	488.598	876.029	Non-sig.
PF3D7_1321400	DHHC8	198.498	1.07085	0.480109	2.23044	0.0257183	0.36142	143.779	248.067	112.458	289.688	Non-sig.
PF3D7_0935700	N/A	678.862	1.07041	0.449786	2.37983	0.0173207	0.286766	525.646	959.588	350.615	879.598	Non-sig.
PF3D7_0402300	RH1	14733.6	1.06937	0.801696	1.33388	0.182243	0.799937	17612.6	16060.8	1408.08	23852.9	Non-sig.
PF3D7_0909700	N/A	2335.52	1.06633	0.438914	2.42946	0.0151213	0.261806	1562.06	2502.33	1457.31	3820.35	Non-sig.
PF3D7_1101700	MC-2TM	51.4887	1.06598	0.630311	1.6912	0.090798	0.632126	31.272	79.6176	35.2597	59.8055	Non-sig.
PF3D7_0712000	VAR	314.406	1.06475	0.458326	2.32313	0.0201723	0.315451	193.929	484.815	212.762	366.119	Non-sig.
PF3D7_0632500	VAR	43.2553	1.06423	0.662191	1.60714	0.108025	0.676684	26.3592	66.4939	29.5751	50.5932	Non-sig.
PF3D7_0316900	N/A	3332.76	1.05856	0.405054	2.61338	0.00896514	0.184815	2255.54	4527.04	2068.81	4479.67	Non-sig.
PF3D7_1140000	CA	146.318	1.05836	0.647011	1.63577	0.101887	0.658953	149.247	213.614	41.0539	181.355	Non-sig.
PF3D7_1254200	RIF	6.38737	1.05733	1.375	0.768969	0.441912	0.918137	4.19095	8.59508	4.10311	8.66033	Non-sig.
PF3D7_1473700	NUP116	473.621	1.05658	0.666156	1.58608	0.11272	0.684062	515.37	646.783	100.22	632.112	Non-sig.
PF3D7_0622100	N/A	336.574	1.05516	0.509055	2.07279	0.0381922	0.43374	290.776	419.434	147.034	489.052	Non-sig.
PF3D7_0629500	AAT1	1602.09	1.05233	0.408575	2.5756	0.0100065	0.199302	1045.77	2115.63	1039.03	2207.94	Non-sig.
PF3D7_1243700	N/A	12906.6	1.05193	0.489224	2.15021	0.0315389	0.397237	11447.4	17980.5	5351.43	16847.1	Non-sig.
PF3D7_0929600	N/A	569.638	1.05151	0.585907	1.79467	0.0727062	0.583633	564.725	886.982	177.312	649.531	Non-sig.
PF3D7_0212600	SPATR	5299.66	1.04966	0.457819	2.29273	0.0218636	0.325474	4401.21	7513.24	2504.23	6779.97	Non-sig.
PF3D7_1218000	TRAMP	1191.2	1.04924	0.526637	1.99234	0.0463338	0.478511	1111.85	1553.98	440.982	1657.97	Non-sig.
PF3D7_0404100	ApiAP2	342.995	1.044	0.568016	1.83798	0.0660657	0.562408	327.781	393.644	120.757	529.796	Non-sig.
PF3D7_0300200	RIF	13.6237	1.04347	1.02308	1.01993	0.307761	0.877093	10.4687	23.6419	7.3851	12.9991	Non-sig.
PF3D7_1107900	MSCS	1049.54	1.04006	0.508304	2.04614	0.0407422	0.451415	949.393	1305.44	424.686	1518.64	Non-sig.
PF3D7_1252500	N/A	52.3732	1.03943	0.620669	1.6747	0.0939936	0.644215	31.5479	66.5432	36.952	74.4497	Non-sig.
PF3D7_1300100	VAR	1573.08	1.03926	0.523785	1.98413	0.0472414	0.480527	1455.45	2402.65	604.602	1829.6	Non-sig.
PF3D7_1373000	RIF	3.17759	1.0379	2.1054	0.492969	0.622034	0.964299	0	3.21578	4.09303	5.40155	Non-sig.
PF3D7_1008800	NOP5	3084.79	1.03662	0.410771	2.5236	0.011616	0.219792	1899.19	4436.61	2144.45	3858.93	Non-sig.
PF3D7_0829500	N/A	206.403	1.0352	0.819637	1.263	0.20659	0.823913	249.795	298.18	21.3585	256.278	Non-sig.
PF3D7_1016500	N/A	189.272	1.03466	0.521449	1.9842	0.0472331	0.480527	155.827	296.122	92.8103	212.327	Non-sig.
PF3D7_1327100	N/A	8.48344	1.02919	1.3941	0.738252	0.460362	0.923363	10.4756	12.8932	0.820598	9.74434	Non-sig.
PF3D7_0614000	N/A	4114.95	1.02901	0.42109	2.44368	0.0145381	0.256743	2294.8	5593.05	3118.22	5453.72	Non-sig.
PF3D7_1019300	N/A	2984.76	1.02895	0.498353	2.0647	0.0389518	0.439078	1221.75	3827.92	2704.38	4184.97	Non-sig.
PF3D7_0829400	N/A	1892.65	1.02851	0.410058	2.50819	0.0121351	0.226379	1177.88	2625.59	1312.43	2454.72	Non-sig.
PF3D7_1313100	N/A	111.51	1.02535	0.562603	1.82251	0.0683773	0.572923	93.8213	126.56	53.3978	172.26	Non-sig.
PF3D7_0531100	N/A	3006.17	1.02373	0.523205	1.95664	0.0503893	0.495429	2826.3	3599.41	1138.61	4460.37	Non-sig.
PF3D7_1116800	HSP101	7092.23	1.0225	0.598898	1.7073	0.0877668	0.629141	7345.47	7739.62	2013.31	11270.5	Non-sig.
PF3D7_0732900	RIF	10.8395	1.01907	1.12283	0.907586	0.364097	0.895674	5.23715	18.266	9.02638	10.8283	Non-sig.
PF3D7_0727000	VPS53	1090.35	1.0186	0.50845	2.00334	0.0451403	0.477307	1000.73	1510.45	441.092	1409.15	Non-sig.
PF3D7_0625000	SMS1	1242.39	1.01675	0.412078	2.46736	0.0136113	0.245761	846.055	1709.97	797.724	1615.83	Non-sig.
PF3D7_1222600	AP2-G	5106.95	1.01538	0.48291	2.10263	0.0354984	0.423135	4499.02	6107.1	2262.41	7559.28	Non-sig.
PF3D7_1369300	N/A	118.317	1.01449	0.698901	1.45155	0.146628	0.74267	128.374	181.352	28.7435	134.798	Non-sig.
PF3D7_1475800	N/A	355.548	1.01386	0.47825	2.11993	0.0340118	0.414001	259.49	582.537	211.688	368.476	Non-sig.
PF3D7_1137800	SPELD	111.851	1.01177	0.632879	1.59868	0.109891	0.679757	109.394	179.13	39.2828	119.596	Non-sig.
PF3D7_0729900	N/A	699.525	1.00997	0.525014	1.92371	0.0543912	0.502029	292.092	745.352	635.878	1124.78	Non-sig.
PF3D7_0910000	SET4	321.703	1.00298	0.500208	2.00512	0.0449502	0.477247	280.077	437.742	148.662	420.33	Non-sig.
PF3D7_1232600	N/A	1568.69	1.00289	0.426033	2.35402	0.0185716	0.299977	910.305	2261.66	1178.27	1924.54	Non-sig.
PF3D7_1469500	N/A	61.2764	1.0006	0.595961	1.67897	0.0931582	0.640258	38.9348	90.1385	42.705	73.3274	Non-sig.
PF3D7_0315600	N/A	168.424	0.997384	0.611952	1.62984	0.103135	0.660714	169.421	252.172	55.8451	196.257	Non-sig.
PF3D7_0628400	N/A	74.9101	0.997046	0.645644	1.54427	0.122524	0.707939	72.4383	97.7143	27.911	101.577	Non-sig.
PF3D7_1321600	PDEgamma	231.5	0.996362	0.512872	1.94271	0.052051	0.501937	201.976	317.659	107.578	298.786	Non-sig.
PF3D7_1039900	EPF4	19.9256	0.990377	0.883244	1.1213	0.262162	0.850307	17.787	25.7953	9.0254	27.0947	Non-sig.
PF3D7_1200500	RIF	728.96	0.986517	0.44496	2.21709	0.0266169	0.363188	469.723	1148.64	508.23	789.247	Non-sig.
PF3D7_1102900	N/A	34.9792	0.9834	0.713185	1.37888	0.16793	0.775281	28.2459	49.443	18.8708	43.357	Non-sig.
PF3D7_1302000	PTP6	480.779	0.983164	0.442151	2.22359	0.0261758	0.363188	338.948	556.876	307.165	720.125	Non-sig.
PF3D7_0113300	N/A	159.53	0.981006	0.492357	1.99247	0.0463195	0.478511	93.6841	221.034	120.73	202.671	Non-sig.
PF3D7_0919200	N/A	3030.64	0.980464	0.441651	2.22	0.026419	0.363188	2432.89	4494.6	1644.84	3550.22	Non-sig.
PF3D7_0100300	VAR	7.2743	0.979605	1.33946	0.731341	0.464571	0.925389	3.15976	6.43681	6.57105	12.9296	Non-sig.
PF3D7_0608800	OAT	1857.74	0.977007	0.451605	2.16341	0.0305097	0.390122	1025.94	2036.24	1477.15	2891.64	Non-sig.
PF3D7_1149300	FIKK11	172.12	0.976383	0.503321	1.93988	0.0523943	0.501937	110.412	181.386	121.53	275.152	Non-sig.
PF3D7_0732400	RIF	3.23506	0.970995	1.92915	0.503327	0.614734	0.962175	1.04843	6.44512	3.28287	2.16381	Non-sig.
PF3D7_1230300	SPM2	229.432	0.970953	0.466504	2.08134	0.037403	0.43374	161.529	335.105	148.562	272.531	Non-sig.
PF3D7_1020300	N/A	577.519	0.970847	0.477793	2.03194	0.0421597	0.460541	499.947	807.978	280.878	721.273	Non-sig.
PF3D7_0316000	MA	1262.62	0.963825	0.607721	1.58597	0.112747	0.684062	1363.25	1548.62	349.008	1789.59	Non-sig.
PF3D7_1141000	N/A	61.5496	0.962715	0.667902	1.4414	0.149471	0.748487	59.9735	87.9953	23.8157	74.4137	Non-sig.
PF3D7_1111600	N/A	129.479	0.959145	0.505566	1.89717	0.0578055	0.52084	78.8888	177.079	96.9003	165.049	Non-sig.
PF3D7_1233200	N/A	2000.96	0.956597	0.575325	1.66271	0.096371	0.648759	2087.36	2377.9	634.845	2903.76	Non-sig.
PF3D7_1449000	GEST	113.458	0.955262	0.563415	1.69549	0.0899832	0.629813	98.091	176.396	56.5902	122.755	Non-sig.
PF3D7_0115000	SURF1.3	56.7829	0.954118	0.804367	1.18617	0.235554	0.838288	65.3345	55.7778	12.3218	93.6974	Non-sig.
PF3D7_0111000	N/A	2846.14	0.953407	0.441411	2.15991	0.0307797	0.390122	1534.61	3444.09	2342.04	4063.82	Non-sig.
PF3D7_0206200	PAT	3247.57	0.951002	0.428105	2.22142	0.0263224	0.363188	1945.81	3720.3	2482.66	4841.5	Non-sig.
PF3D7_1203000	ORC1	3140.5	0.950742	0.477186	1.99239	0.0463278	0.478511	2838.8	4307.18	1444.83	3971.18	Non-sig.
PF3D7_1306000	N/A	1289.43	0.949125	0.534423	1.77598	0.075736	0.596464	1275.76	1616.62	484.633	1780.71	Non-sig.
PF3D7_0900400	RIF	5.31369	0.946121	1.4984	0.631422	0.527764	0.932704	3.14261	8.59554	4.10297	5.41364	Non-sig.
PF3D7_1245700	N/A	17.6893	0.944497	0.949507	0.994723	0.319871	0.886801	17.7849	23.6465	6.56377	22.762	Non-sig.
PF3D7_1243900	DOC2	3444.5	0.944376	0.620953	1.52085	0.128298	0.714114	3829.73	4439.61	882.251	4626.41	Non-sig.
PF3D7_1014200	HAP2	14.2763	0.940738	1.00305	0.937875	0.348308	0.893036	6.31431	18.2419	13.1402	19.4087	Non-sig.
PF3D7_0424400	SURF4.2	661.859	0.940494	0.670519	1.40263	0.160726	0.76677	765.276	810.855	142.119	929.186	Non-sig.
PF3D7_1217900	N/A	1497.17	0.939584	0.410549	2.2886	0.0221025	0.32776	1067.08	1918.09	985.339	2018.18	Non-sig.
PF3D7_0722900	N/A	59.7618	0.939495	0.617451	1.52157	0.128117	0.714114	32.5171	88.0713	49.2473	69.2115	Non-sig.
PF3D7_0214100	SEC31	11113.4	0.938194	0.451928	2.07598	0.0378956	0.43374	5602.38	14324.6	9641.21	14885.3	Non-sig.
PF3D7_0802600	ACbeta	10322.3	0.933332	0.535267	1.74368	0.0812156	0.6086	10375	12486.9	3815.81	14611.4	Non-sig.
PF3D7_1204900	N/A	1369.87	0.93173	0.472952	1.97003	0.048835	0.48633	1203.55	2031.39	681.401	1563.13	Non-sig.
PF3D7_1138700	KIC5	2721.39	0.929408	0.566045	1.64193	0.100604	0.656527	2830.76	3066.61	917.579	4070.61	Non-sig.
PF3D7_0104200	N/A	3423.37	0.928553	0.460562	2.01613	0.0437864	0.471237	1958.38	3455.28	2757.77	5522.03	Non-sig.
PF3D7_0600300	RIF	5.73394	0.927307	1.47236	0.629809	0.528819	0.932704	2.09639	7.51977	5.7448	7.5748	Non-sig.
PF3D7_0317100	B9	135.383	0.925977	0.553413	1.67321	0.0942858	0.64455	67.3668	143.78	119.087	211.299	Non-sig.
PF3D7_1305800	N/A	6.60289	0.923769	1.37922	0.669779	0.502999	0.931703	4.1806	5.37563	4.92207	11.9333	Non-sig.
PF3D7_1211100	N/A	103.752	0.923038	0.644123	1.43301	0.151854	0.753911	108.41	149.552	35.2597	121.786	Non-sig.
PF3D7_1132500	N/A	48.4734	0.922183	0.632133	1.45884	0.144608	0.741312	35.8152	61.1475	31.2132	65.7179	Non-sig.
PF3D7_0100900	RIF	4.51034	0.921972	1.64708	0.559762	0.575642	0.948966	2.09543	8.59514	4.1031	3.24769	Non-sig.
PF3D7_1426500	ABCG2	190.569	0.921507	0.56713	1.62486	0.104192	0.661524	75.7443	231.802	187.236	267.495	Non-sig.
PF3D7_1341800	IMC1k	994.085	0.92114	0.440693	2.09021	0.0365993	0.42994	817.674	1341.33	556.812	1260.53	Non-sig.
PF3D7_1202300	N/A	477.21	0.921056	0.525582	1.75245	0.0796963	0.605149	455.566	538.36	204.568	710.347	Non-sig.
PF3D7_0525600	N/A	2159.16	0.92072	0.450076	2.0457	0.040786	0.451415	1786.39	3253.77	1199.22	2397.28	Non-sig.
PF3D7_0803500	N/A	3660.63	0.917478	0.435728	2.10562	0.0352374	0.421418	2450.75	3806.99	2617.9	5766.9	Non-sig.
PF3D7_1026400	CDC20	263.505	0.916232	0.510177	1.79591	0.0725087	0.583633	239.804	358.458	125.64	330.119	Non-sig.
PF3D7_1327600	NMNAT	678.581	0.913859	0.436756	2.09238	0.0364044	0.429556	539.066	922.138	402.313	850.806	Non-sig.
PF3D7_1414100	N/A	955.476	0.913146	0.438136	2.08416	0.0371454	0.43374	579.527	1086.62	745.867	1409.89	Non-sig.
PF3D7_0806500	N/A	4247.71	0.911346	0.429381	2.12246	0.0337988	0.41377	3496.7	5447.12	2401.58	5645.43	Non-sig.
PF3D7_0307700	N/A	11498.1	0.910007	0.401459	2.26675	0.0234057	0.338807	8267.05	15137.7	7707.88	14879.8	Non-sig.
PF3D7_0808800	RIF	25.652	0.908662	0.845014	1.07532	0.282231	0.863904	25.1651	41.892	10.6695	24.8813	Non-sig.
PF3D7_1016800	N/A	2818.78	0.907853	0.711144	1.27661	0.20174	0.81902	3440.86	4047.72	479.683	3306.84	Non-sig.
PF3D7_0725300	N/A	1164.02	0.906352	0.518445	1.74821	0.0804273	0.606566	1143.2	1599.8	477.176	1435.89	Non-sig.
PF3D7_1213500	N/A	15.6757	0.905238	0.961025	0.94195	0.346218	0.893036	9.46468	15.0257	12.3174	25.8948	Non-sig.
PF3D7_1413700	N/A	4765.95	0.904868	0.670968	1.3486	0.177465	0.790757	5658.33	6318.39	979.125	6107.97	Non-sig.
PF3D7_1003600	IMC1c	24875.1	0.903701	0.407253	2.21902	0.0264855	0.363188	18960.9	31866.8	15698	32974.7	Non-sig.
PF3D7_1219300	VAR	26.4222	0.903374	0.783267	1.15334	0.248771	0.848266	22.133	37.541	14.7866	31.228	Non-sig.
PF3D7_0916700	HoMu	2929.19	0.902075	0.49498	1.82245	0.0683875	0.572923	1345.86	3219.97	2737.97	4412.94	Non-sig.
PF3D7_0417100	PUF2	36.4525	0.900182	0.717016	1.25546	0.209313	0.825664	30.4589	37.5776	20.5244	57.2489	Non-sig.
PF3D7_0607600	SAS6	5906.46	0.897664	0.414835	2.1639	0.0304717	0.390122	3598.99	7759.36	4652.78	7614.74	Non-sig.
PF3D7_0530900	FRM1	3520.5	0.895474	0.502941	1.78048	0.074998	0.593931	3281.62	3575.85	1642.19	5582.34	Non-sig.
PF3D7_0828400	OXA1	404.304	0.895297	0.461653	1.93933	0.0524614	0.501937	225.173	533.331	339.993	518.719	Non-sig.
PF3D7_1238400	N/A	73.4337	0.895287	0.603877	1.48256	0.13819	0.729459	66.0131	106.362	36.9286	84.4317	Non-sig.
PF3D7_0107500	NCR1	10022.4	0.895083	0.429586	2.0836	0.037197	0.43374	7490.45	10670.9	6528.43	15399.9	Non-sig.
PF3D7_1116900	N/A	136.114	0.894507	0.572685	1.56195	0.118299	0.697844	130.105	203.428	60.6657	150.257	Non-sig.
PF3D7_0400300	RIF	12.873	0.893469	1.04402	0.855799	0.392109	0.906011	11.5299	20.4109	6.56547	12.9856	Non-sig.
PF3D7_1004100	N/A	49.6997	0.890188	0.64365	1.38303	0.166655	0.773153	36.8569	51.4972	32.8541	77.5906	Non-sig.
PF3D7_1211000	N/A	616.06	0.888255	0.590557	1.5041	0.132556	0.720379	670.174	794.844	194.683	804.54	Non-sig.
PF3D7_0504200	DDX27	926.225	0.887284	0.434337	2.04285	0.0410677	0.452398	750.992	1262.1	549.372	1142.44	Non-sig.
PF3D7_1036400	LSA1	271.503	0.884399	1.97201	0.448476	0.65381	0.97317	375.924	344.392	5.74943	359.948	Non-sig.
PF3D7_1335000	MSRP1	1117.12	0.880431	0.416997	2.11136	0.0347414	0.41737	772.342	1335.44	800.52	1560.18	Non-sig.
PF3D7_1036300	DBLMSP2	1630.92	0.87971	0.505967	1.73867	0.0820925	0.608889	1597.88	2129.19	699.662	2096.95	Non-sig.
PF3D7_1028700	MTRAP	18462.6	0.87954	0.478257	1.83905	0.0659076	0.562408	17389.8	24370	8616.24	23474.3	Non-sig.
PF3D7_1101300	RIF	8.69632	0.879083	1.27971	0.686939	0.492121	0.931703	3.14097	16.119	9.0264	6.49889	Non-sig.
PF3D7_1113400	DSK2	3258.48	0.874668	0.441576	1.98079	0.0476152	0.482343	1780.45	4224.31	2818.99	4210.17	Non-sig.
PF3D7_1232900	N/A	289.372	0.874144	0.46687	1.87235	0.0611582	0.537118	238.831	393.838	169.994	354.827	Non-sig.
PF3D7_0818100	N/A	7471.79	0.872675	0.401102	2.1757	0.0295779	0.385022	5312.04	9627.61	5244.88	9702.63	Non-sig.
PF3D7_0115600	RIF	12.0492	0.872673	1.07116	0.814696	0.415246	0.907932	6.29019	19.3357	10.6692	11.9016	Non-sig.
PF3D7_1342500	SPECT1	480.32	0.872445	0.707709	1.23277	0.21766	0.835279	587.214	706.428	91.952	535.687	Non-sig.
PF3D7_1147200	N/A	997.618	0.870519	0.509216	1.70953	0.0873533	0.629141	907.657	936.322	503.584	1642.91	Non-sig.
PF3D7_1251000	N/A	9.71291	0.867189	1.24335	0.69746	0.485515	0.931703	11.4177	9.69438	2.45824	15.2813	Non-sig.
PF3D7_0730900	PTP4	3376.23	0.866568	0.43031	2.01382	0.0440284	0.471237	2656.64	3700.21	2126.89	5021.18	Non-sig.
PF3D7_1030900	P28	35.672	0.865093	0.740726	1.1679	0.242847	0.842298	34.3654	51.6569	16.3974	40.2682	Non-sig.
PF3D7_1037400	N/A	991.434	0.865061	0.435027	1.98853	0.0467537	0.480527	584.711	1310.87	820.597	1249.56	Non-sig.
PF3D7_1329500	N/A	3173.46	0.859373	0.530754	1.61916	0.105414	0.667244	1355.57	3131.87	3154.54	5051.84	Non-sig.
PF3D7_0524800	UFD1	953.518	0.858392	0.509184	1.68582	0.091831	0.636807	415.827	1185.61	939.577	1273.06	Non-sig.
PF3D7_0210500	N/A	371.693	0.85735	0.439311	1.95158	0.0509883	0.49787	279.16	464.501	249.707	493.403	Non-sig.
PF3D7_1011500	N/A	385.784	0.857105	0.454405	1.88621	0.0592663	0.526834	229.218	481.919	319.422	512.576	Non-sig.
PF3D7_1332500	N/A	379.105	0.856418	0.454253	1.88533	0.0593848	0.527003	309.159	525.338	230.605	451.319	Non-sig.
PF3D7_1466100	PPKL	415.511	0.856401	0.543087	1.57691	0.114816	0.689492	169.557	481.701	421.361	589.424	Non-sig.
PF3D7_1474000	N/A	661.802	0.855561	0.550333	1.55462	0.120036	0.70193	690.521	784.013	252.205	920.471	Non-sig.
PF3D7_1301600	EBA140	26570.4	0.851315	0.482701	1.76365	0.077791	0.603445	24199.6	26618.3	13702.5	41761.4	Non-sig.
PF3D7_0404500	P52	51.4828	0.850361	0.641641	1.32529	0.185074	0.800523	31.4973	53.688	41.8671	78.8788	Non-sig.
PF3D7_0724600	N/A	2740.41	0.850121	0.405995	2.09392	0.0362669	0.428889	1947.81	3370.06	1963.35	3680.41	Non-sig.
PF3D7_0822700	TRP1	163.853	0.849626	0.480642	1.76769	0.0771128	0.599917	114.784	202.77	119.096	218.761	Non-sig.
PF3D7_1207700	N/A	86.8992	0.849432	0.708031	1.19971	0.230252	0.838288	100.635	112.794	23.8002	110.368	Non-sig.
PF3D7_0408000	N/A	2582.5	0.846569	0.569815	1.48569	0.137361	0.727739	2827.12	3360.67	865	3277.2	Non-sig.
PF3D7_1114800	G3PDH	389.88	0.846123	0.468263	1.80694	0.0707718	0.580416	308.83	599.073	248.762	402.856	Non-sig.
PF3D7_0611500	N/A	133.742	0.845793	0.538793	1.56979	0.116463	0.693282	102.699	218.088	88.6305	125.552	Non-sig.
PF3D7_1301200	GBPH2	478.758	0.845737	0.439296	1.92521	0.0542034	0.502029	361.974	681.412	322.749	548.897	Non-sig.
PF3D7_1138800	N/A	2964.83	0.845327	0.438764	1.92661	0.0540285	0.502029	2451.58	3239.23	1789.18	4379.33	Non-sig.
PF3D7_0515000	CWC2	3157.32	0.844799	0.528482	1.59854	0.109923	0.679757	3271.36	4058.42	1246.03	4053.48	Non-sig.
PF3D7_1444800	FBPA	41231	0.844649	0.416162	2.02962	0.0423956	0.462165	26012.5	57351.5	32976.7	48583.5	Non-sig.
PF3D7_1139700	N/A	859.378	0.843947	0.436972	1.93135	0.0534395	0.502029	516.775	1167.44	712.869	1040.42	Non-sig.
PF3D7_0205300	N/A	24.3705	0.842566	0.856001	0.984306	0.324965	0.886943	25.2276	36.4958	9.85312	25.9054	Non-sig.
PF3D7_0902300	FIKK9.4	118.73	0.840172	0.557698	1.5065	0.131939	0.720379	110.54	135.191	59.9559	169.232	Non-sig.
PF3D7_1304200	MIT2	424.84	0.837825	0.553453	1.51381	0.130073	0.718122	176.551	434.392	432.971	655.448	Non-sig.
PF3D7_1231300	N/A	732.336	0.834012	0.510371	1.63413	0.102232	0.658953	725.458	999.942	327.712	876.231	Non-sig.
PF3D7_0808900	RIF	181.021	0.833853	0.508431	1.64005	0.100995	0.656527	157.086	264.334	103.39	199.273	Non-sig.
PF3D7_0422900	N/A	226.914	0.832939	0.52367	1.59058	0.111704	0.684062	215.906	319.062	110.791	261.896	Non-sig.
PF3D7_0300800	RIF	10.0913	0.832642	1.13272	0.735082	0.462289	0.92423	6.28031	15.0455	8.20548	10.834	Non-sig.
PF3D7_0800600	N/A	95.3907	0.829835	0.549456	1.51028	0.130971	0.720379	82.6069	123.623	54.9675	120.365	Non-sig.
PF3D7_0903800	CCp4	37.8396	0.829476	0.688112	1.20544	0.228035	0.838288	31.6043	47.2005	22.9995	49.5541	Non-sig.
PF3D7_1124200	N/A	1636.85	0.828976	0.438584	1.89012	0.0587419	0.524814	1014.42	2404.76	1343.57	1784.64	Non-sig.
PF3D7_0307800	N/A	1457.65	0.827364	0.410071	2.01761	0.0436318	0.471237	1077.35	1814.17	1024.24	1914.86	Non-sig.
PF3D7_0618400	N/A	19.3116	0.827307	0.88687	0.932839	0.350903	0.893036	10.5102	28.9829	17.2426	20.5107	Non-sig.
PF3D7_0506500	N/A	4441.01	0.826479	0.639866	1.29164	0.196481	0.814376	5301.61	5264.75	1104.15	6093.52	Non-sig.
PF3D7_1335900	TRAP	46.4149	0.825892	0.710384	1.1626	0.244992	0.843319	48.3388	56.8951	18.8842	61.5414	Non-sig.
PF3D7_1457100	N/A	1138.71	0.825429	0.428604	1.92585	0.0541226	0.502029	699.153	1454.84	943.718	1457.12	Non-sig.
PF3D7_1131500	N/A	29.6493	0.82357	0.756082	1.08926	0.276039	0.858892	24.0116	30.1129	18.8647	45.6078	Non-sig.
PF3D7_1035300	GLURP	11705.4	0.822864	0.485121	1.6962	0.0898474	0.629813	11214.4	12787.7	5695.77	17123.6	Non-sig.
PF3D7_0812900	N/A	151.534	0.821118	0.50249	1.6341	0.102238	0.658953	110.654	160.895	108.433	226.154	Non-sig.
PF3D7_1236500	N/A	32.1911	0.820165	0.725517	1.13046	0.258284	0.850307	26.1168	36.559	20.5073	45.5813	Non-sig.
PF3D7_0629600	N/A	285.349	0.819239	0.454843	1.80115	0.0716799	0.581338	228.266	372.395	184.77	355.967	Non-sig.
PF3D7_1236600	N/A	35.3639	0.819138	0.694429	1.17959	0.238165	0.840663	25.8055	46.3976	25.3715	43.8809	Non-sig.
PF3D7_1131800	N/A	5637.65	0.818852	0.443103	1.84799	0.0646034	0.556534	3144.89	6782.12	5013.44	7610.16	Non-sig.
PF3D7_0210700	SYN17	1236.49	0.817301	0.411596	1.98569	0.047068	0.480527	897.673	1525.24	892.98	1630.07	Non-sig.
PF3D7_0216800	N/A	956.102	0.816563	0.436964	1.86872	0.0616618	0.539083	570.797	1218.74	813.972	1220.9	Non-sig.
PF3D7_0321300	N/A	412.452	0.815494	0.599406	1.3605	0.173671	0.783873	464.372	540.729	133.879	510.83	Non-sig.
PF3D7_0200200	RIF	2.13404	0.815395	2.48903	0.327596	0.743217	0.989835	3.14055	2.14811	0	3.24748	Non-sig.
PF3D7_0409900	ALP5b	358.675	0.814905	0.450959	1.80705	0.0707544	0.580416	256.399	519.574	263.556	395.17	Non-sig.
PF3D7_0719200	NEK4	45.2278	0.813125	0.656429	1.23871	0.215453	0.835035	37.8108	64.4189	27.9132	50.7682	Non-sig.
PF3D7_1476600	N/A	356.829	0.813098	0.46176	1.76087	0.0782609	0.603814	307.69	449.446	210.29	459.89	Non-sig.
PF3D7_1425400	N/A	2260.38	0.812939	0.449542	1.80837	0.0705486	0.580416	1303.99	2481.36	1975.44	3280.75	Non-sig.
PF3D7_0813000	KIC7	2444.83	0.812589	0.450393	1.80418	0.0712038	0.580669	2188.43	2832.36	1359.84	3398.71	Non-sig.
PF3D7_0717500	CDPK4	12987.5	0.811839	0.407221	1.99361	0.0461951	0.478511	10244.8	17059	8608.91	16037.1	Non-sig.
PF3D7_0815100	N/A	237.712	0.810234	0.456063	1.77658	0.0756367	0.596464	173.682	301.508	171.651	304.008	Non-sig.
PF3D7_1150200	RIF	2.12986	0.809958	2.53824	0.319102	0.749649	0.990282	3.1409	4.29613	0	1.0824	Non-sig.
PF3D7_1146700	N/A	62.1703	0.809833	0.643548	1.25839	0.208251	0.823985	61.0212	89.0702	29.564	69.0259	Non-sig.
PF3D7_1300300	VAR	19.4817	0.809123	0.935634	0.864785	0.387157	0.904211	21.0868	19.3048	7.39375	30.1413	Non-sig.
PF3D7_0911900	ICP	4905.59	0.808832	0.427571	1.89169	0.0585323	0.524547	2986.25	6754.45	4144.24	5737.42	Non-sig.
PF3D7_0822900	PIC2	30207.5	0.806659	0.565832	1.42562	0.153979	0.755354	33556.1	35776.1	10396.1	41101.7	Non-sig.
PF3D7_1334400	MSRP4	54.6725	0.806527	0.611498	1.31894	0.187191	0.801915	37.6679	75.2354	41.8453	63.9415	Non-sig.
PF3D7_1331000	N/A	1272.28	0.805793	0.41581	1.93789	0.0526367	0.501937	993.017	1683.82	858.975	1553.3	Non-sig.
PF3D7_1335400	RH2a	28149.5	0.802632	0.687258	1.16788	0.242857	0.842298	35326.7	30195.1	5703.84	41372.2	Non-sig.
PF3D7_0303400	DHHC1	1580.8	0.800383	0.519586	1.54042	0.123457	0.708871	666.54	2013.79	1639.4	2003.46	Non-sig.
PF3D7_0404600	N/A	3108.78	0.799809	0.455516	1.75583	0.079117	0.605149	1841.14	3183.02	2695.5	4715.44	Non-sig.
PF3D7_1129600	N/A	431.513	0.794673	0.555216	1.43129	0.152348	0.753911	462.424	546.041	169.207	548.381	Non-sig.
PF3D7_1007700	AP2-I	11572.1	0.793004	0.593917	1.33521	0.181807	0.799709	3664.31	12381.3	13274	16968.7	Non-sig.
PF3D7_1364200	NUP205	2863.08	0.79119	0.527382	1.50022	0.133557	0.721789	1203.59	3109.49	2990.16	4149.08	Non-sig.
PF3D7_1221900	N/A	926.932	0.787962	0.452945	1.73964	0.0819223	0.608889	759.541	937.578	600.449	1410.16	Non-sig.
PF3D7_1117400	N/A	2820.05	0.787142	0.412858	1.90657	0.0565765	0.513258	1941.74	3867.81	2196.69	3273.96	Non-sig.
PF3D7_0925900	LCN	5177.4	0.786883	0.403271	1.95125	0.0510274	0.49787	3658.53	6663.96	3940.3	6446.8	Non-sig.
PF3D7_0830600	N/A	420.149	0.786525	0.563581	1.39558	0.16284	0.769002	457.048	533.203	160.165	530.179	Non-sig.
PF3D7_1466400	ApiAP2	2210.15	0.785112	0.447329	1.75511	0.0792404	0.605149	1265.53	2534.71	1980.5	3059.85	Non-sig.
PF3D7_0412300	N/A	197.567	0.784242	0.615855	1.27342	0.202869	0.820459	67.3304	227.508	222.549	272.88	Non-sig.
PF3D7_0412200	N/A	54.8412	0.783927	0.692259	1.13242	0.257458	0.850307	22.0366	61.2134	58.2801	77.8349	Non-sig.
PF3D7_0102600	FIKK1	125.867	0.78391	0.514629	1.52325	0.127696	0.714114	102.137	140.548	82.9554	177.826	Non-sig.
PF3D7_1105900	N/A	4.32594	0.783448	1.65	0.474818	0.634916	0.966849	3.08475	3.24236	3.26877	7.7079	Non-sig.
PF3D7_1440400	N/A	2883.57	0.78338	0.408757	1.91649	0.0553025	0.505159	2278.95	3662.2	1959.93	3633.2	Non-sig.
PF3D7_1344100	N/A	1242.28	0.782797	0.445322	1.75782	0.0787779	0.605149	732.152	1426.75	1094.12	1716.11	Non-sig.
PF3D7_1434900	N/A	112.649	0.782184	0.5254	1.48874	0.136556	0.725225	95.2681	151.522	70.569	133.237	Non-sig.
PF3D7_0621400	ALV7	771.798	0.782095	0.491803	1.59026	0.111776	0.684062	758.628	940.042	376.947	1011.58	Non-sig.
PF3D7_0903500	NUP138	1059.93	0.779804	0.456462	1.70837	0.0875686	0.629141	969.413	1260.39	591.439	1418.47	Non-sig.
PF3D7_0930300	MSP1	235467	0.776111	0.462448	1.67827	0.0932954	0.640258	130842	245918	216390	348719	Non-sig.
PF3D7_1316300	N/A	11.3126	0.775977	1.19273	0.650591	0.51531	0.932472	14.3772	14.1063	2.44343	14.3235	Non-sig.
PF3D7_0937000	N/A	16.6103	0.7727	0.919893	0.839989	0.400915	0.906672	10.5213	20.3893	13.9609	21.5698	Non-sig.
PF3D7_1359400	CELF1	3177.41	0.771103	0.410846	1.87687	0.0605361	0.533304	2539.93	3819.39	2156.05	4194.25	Non-sig.
PF3D7_1001400	XL1	240.793	0.771075	0.480466	1.60485	0.108527	0.677999	145.354	278.926	210.275	328.617	Non-sig.
PF3D7_0410700	RbgA	7884.88	0.771044	0.524904	1.46892	0.141853	0.738251	8417.37	10038.6	3236.37	9847.15	Non-sig.
PF3D7_1029800	HPR2	1458.86	0.770483	0.419021	1.83877	0.0659492	0.562408	1045.49	2039.11	1111.06	1639.76	Non-sig.
PF3D7_1442200	YihA2	1233.35	0.768207	0.574243	1.33777	0.180971	0.796993	1394.33	1685.43	431.215	1422.42	Non-sig.
PF3D7_1460000	HCS2	144.112	0.765965	0.493979	1.5506	0.120997	0.703126	101.773	195.461	111.632	167.583	Non-sig.
PF3D7_0803600	N/A	5250.55	0.76561	0.465493	1.64473	0.100026	0.656527	5057.27	6543.1	2721.49	6680.32	Non-sig.
PF3D7_1366600	SRPR-alpha	4745.53	0.765363	0.567801	1.34794	0.177677	0.791037	5373.94	6319.07	1657.5	5631.59	Non-sig.
PF3D7_1208200	CRMP3	149.948	0.761851	0.499679	1.52468	0.127339	0.714114	114.92	160.875	107.62	216.376	Non-sig.
PF3D7_1344400	N/A	450.683	0.761531	0.500195	1.52247	0.127892	0.714114	228.292	504.381	440.171	629.889	Non-sig.
PF3D7_0301200	FIKK3	182.462	0.761313	0.499014	1.52563	0.127101	0.714114	106.3	226.408	164.255	232.886	Non-sig.
PF3D7_0919800	N/A	4858.46	0.760861	0.471138	1.61494	0.106323	0.670594	4738.82	6276.88	2474.02	5944.12	Non-sig.
PF3D7_0805600	PAP2	2790.76	0.759241	0.420879	1.80394	0.071241	0.580669	2276.87	3133.5	1869.12	3883.56	Non-sig.
PF3D7_0406700	N/A	1104.41	0.756222	0.449686	1.68167	0.0926334	0.640258	1004.18	1462.48	638.965	1312	Non-sig.
PF3D7_1117900	N/A	2594.68	0.75329	0.571753	1.31751	0.187668	0.802475	2966.37	3186.85	898.667	3326.83	Non-sig.
PF3D7_1231400	ICM1	4684.55	0.750271	0.574165	1.30672	0.191309	0.808015	5368.57	5307.31	1618.29	6444.02	Non-sig.
PF3D7_0632200	RIF	3.4673	0.749901	2.07371	0.361623	0.717634	0.987979	5.2397	3.22147	0	5.40801	Non-sig.
PF3D7_1000200	RIF	13.3343	0.749309	1.05703	0.708883	0.478397	0.928807	12.5784	23.6336	7.38618	9.73903	Non-sig.
PF3D7_1413800	DPH1	350.998	0.748555	0.481137	1.55581	0.119754	0.701817	230.5	340.145	293.197	540.149	Non-sig.
PF3D7_0934600	N/A	987.824	0.748143	0.47508	1.57477	0.115309	0.690291	938.943	1400.49	535.99	1075.88	Non-sig.
PF3D7_1456800	VP1	1964.63	0.746194	0.60574	1.23187	0.217997	0.835279	601.254	2203.69	2333.44	2720.14	Non-sig.
PF3D7_0821400	N/A	2081.11	0.745456	0.44059	1.69195	0.0906554	0.631963	1584.39	2048.64	1525.82	3165.58	Non-sig.
PF3D7_1420000	SF3B4	823.392	0.744586	0.468978	1.58768	0.112359	0.684062	444.8	1043.24	785.837	1019.69	Non-sig.
PF3D7_0220000	LSA3	24076	0.743119	0.504266	1.47367	0.140572	0.734989	24787.1	25679.1	11231.2	34606.8	Non-sig.
PF3D7_1322400	N/A	70.6167	0.741417	0.853701	0.868474	0.385135	0.902929	94.5492	115.946	11.4941	60.477	Non-sig.
PF3D7_1028100	PPO	55.4998	0.740853	0.618857	1.19713	0.231256	0.838288	46.2485	79.433	36.9489	59.369	Non-sig.
PF3D7_0403100	N/A	873.836	0.740698	0.422447	1.75335	0.0795413	0.605149	653.307	1197.64	655.328	989.067	Non-sig.
PF3D7_1409100	N/A	2915.65	0.739964	0.625604	1.1828	0.236888	0.838288	3556.73	3990.52	811.562	3303.8	Non-sig.
PF3D7_1230900	RIO1	1292.53	0.738078	0.541257	1.36364	0.172682	0.783159	1420.86	1624.21	517.471	1607.55	Non-sig.
PF3D7_0722300	N/A	1226.43	0.736822	0.464357	1.58676	0.112567	0.684062	1174.78	1552.19	665.358	1513.37	Non-sig.
PF3D7_1473400	N/A	3627.71	0.736609	0.41485	1.7756	0.0757981	0.596464	3037.61	4384.53	2405.01	4683.71	Non-sig.
PF3D7_0206500	N/A	1993	0.736115	0.493482	1.49167	0.135784	0.725055	1137.97	1789.23	1852.34	3192.47	Non-sig.
PF3D7_1136200	N/A	5484.77	0.735342	0.410725	1.79035	0.0733974	0.585632	3716.72	7128.44	4516.06	6577.86	Non-sig.
PF3D7_0200100	VAR	334.646	0.734362	0.447423	1.64132	0.100732	0.656527	229.693	440.876	272.716	395.301	Non-sig.
PF3D7_1248200	RBM22	960.901	0.733853	0.498103	1.47329	0.140672	0.734989	461.005	1185.36	981.859	1215.38	Non-sig.
PF3D7_1222400	ApiAP2	3034	0.733446	0.429798	1.70649	0.0879168	0.629141	2375.23	3112.44	2182.77	4465.54	Non-sig.
PF3D7_1366700	N/A	359.994	0.733195	0.439634	1.66774	0.0953675	0.647728	278.932	469.973	261.991	429.079	Non-sig.
PF3D7_0407200	PTH2	229.888	0.733147	0.524788	1.39704	0.162403	0.76891	229.234	315.954	116.518	257.846	Non-sig.
PF3D7_0100200	RIF	14.6365	0.733004	1.00578	0.728792	0.466129	0.925389	6.28213	19.3427	15.5911	17.3299	Non-sig.
PF3D7_0623700	SUV3	602.899	0.732258	0.4233	1.72988	0.0836514	0.614681	460.219	730.601	446.001	774.776	Non-sig.
PF3D7_0730300	ApiAP2	16701.2	0.729909	0.476811	1.53082	0.125815	0.712907	16595.1	18793.8	8533.8	22882.1	Non-sig.
PF3D7_0723000	N/A	221.209	0.729257	0.500387	1.45739	0.14501	0.741312	124.057	260.825	208.564	291.391	Non-sig.
PF3D7_1404900	N/A	4555.87	0.726232	0.437189	1.66114	0.0966853	0.648959	4149.76	5384.8	2716.18	5972.74	Non-sig.
PF3D7_1346800	P47	48.001	0.725271	0.660212	1.09854	0.271968	0.855633	46.2752	57.9552	26.2774	61.4961	Non-sig.
PF3D7_1464600	UIS2	16443.3	0.724525	0.428083	1.69249	0.0905532	0.631963	14572.8	18963	10225.6	22012	Non-sig.
PF3D7_1428400	WDTC1	292.281	0.723811	0.599528	1.2073	0.227316	0.838288	336.211	316.417	105.149	411.348	Non-sig.
PF3D7_1136900	SUB2	8087.61	0.723324	0.474883	1.52316	0.127718	0.714114	8046.29	9282.84	4157.34	10864	Non-sig.
PF3D7_0622900	AP2Tel	4878.35	0.720877	0.545865	1.32061	0.18663	0.801569	5438.54	5356.24	1930.54	6788.07	Non-sig.
PF3D7_0631600	EPF4	93.9219	0.720633	3.18934	0.225951	0.82124	0.990964	104.885	233.791	37.0112	0	Non-sig.
PF3D7_0508100	SET9	10687.1	0.7205	0.433171	1.66332	0.0962493	0.648759	9560.69	12040.6	6584.73	14562.3	Non-sig.
PF3D7_1141300	APR1	3872.2	0.717301	0.524148	1.36851	0.171153	0.78237	4214.72	4994.75	1643.63	4635.69	Non-sig.
PF3D7_1106800	pTKL	741.079	0.716575	0.590141	1.21425	0.224654	0.838288	871.394	908.559	250.539	933.824	Non-sig.
PF3D7_0703500	N/A	9374.32	0.715983	0.513056	1.39552	0.162858	0.769002	4252.84	10089.2	9936.23	13219	Non-sig.
PF3D7_1303700	N/A	1046.93	0.715445	0.552126	1.2958	0.195044	0.813446	1177.32	1282.06	408.213	1320.11	Non-sig.
PF3D7_1431200	N/A	1053.96	0.71523	0.546127	1.30964	0.190317	0.805996	1174.93	1270.03	421.403	1349.49	Non-sig.
PF3D7_0109100	CCp5	1104.8	0.714306	0.447347	1.59676	0.110319	0.680407	653.015	1339.93	1020.15	1406.1	Non-sig.
PF3D7_1319600	N/A	584.506	0.71421	0.607898	1.17488	0.240041	0.84182	697.767	657.491	188.12	794.647	Non-sig.
PF3D7_1035500	MSP6	24730.2	0.712721	0.462976	1.53943	0.123699	0.708871	24195.6	32829.5	13290.6	28605.2	Non-sig.
PF3D7_1005300	N/A	18.1892	0.711378	0.912888	0.779261	0.435826	0.915226	9.42782	25.7866	18.0531	19.4891	Non-sig.
PF3D7_0523000	MDR1	5725.8	0.710893	0.611651	1.16225	0.245132	0.843319	1734.89	6077.28	6950.56	8140.47	Non-sig.
PF3D7_1132000	N/A	2804.83	0.710775	0.42662	1.66606	0.0957012	0.647728	2481.33	3361.54	1774.03	3602.43	Non-sig.
PF3D7_0506200	TBP	132.298	0.710006	0.504584	1.40711	0.159395	0.76677	88.1704	166.445	112.462	162.116	Non-sig.
PF3D7_0414800	N/A	2997	0.709194	0.521427	1.3601	0.173797	0.783873	3219.21	4216.5	1330.96	3221.32	Non-sig.
PF3D7_0215500	N/A	1349.59	0.708997	0.589561	1.20258	0.229137	0.838288	1598.53	1787.38	450.923	1561.52	Non-sig.
PF3D7_0103800	ARP1	250.841	0.708085	0.454939	1.55644	0.119603	0.701817	199.606	318.852	181.444	303.463	Non-sig.
PF3D7_1417600	N/A	9049.98	0.70747	0.49447	1.43077	0.152497	0.753911	8868.4	8416.53	4880.83	14034.2	Non-sig.
PF3D7_0526600	N/A	3386.48	0.707295	0.490457	1.44212	0.149269	0.748183	1893.95	3125.07	3250.89	5275.99	Non-sig.
PF3D7_1423300	PP7	9641.3	0.706745	0.403637	1.75094	0.0799555	0.605149	7181.74	11273	7470	12640.4	Non-sig.
PF3D7_0207700	SERA4	9456.05	0.705891	0.44909	1.57182	0.115991	0.691719	5341.33	11703.2	9033.83	11745.8	Non-sig.
PF3D7_1036800	ACT	998.732	0.704892	0.484419	1.45513	0.145633	0.742248	512.512	1191.09	1006.05	1285.28	Non-sig.
PF3D7_1022500	CS	2571.27	0.704741	0.404971	1.74023	0.0818194	0.608889	1990.71	3185.59	1920.22	3188.56	Non-sig.
PF3D7_1240000	N/A	217.394	0.70388	0.534593	1.31667	0.18795	0.803033	106.228	254.356	224.181	284.812	Non-sig.
PF3D7_0729700	N/A	416.468	0.703629	0.45034	1.56244	0.118185	0.697844	293.638	589.092	340.007	443.134	Non-sig.
PF3D7_1229900	N/A	325.882	0.703139	0.456832	1.53916	0.123765	0.708871	270.975	451.859	225.17	355.524	Non-sig.
PF3D7_1033100	AdoMetDC/ODC	31673.9	0.702369	0.428221	1.6402	0.100963	0.656527	28542.3	37025.7	19683.1	41444.6	Non-sig.
PF3D7_1401500	N/A	134.923	0.701533	0.547333	1.28173	0.199938	0.815958	70.5071	174.909	134.686	159.588	Non-sig.
PF3D7_0214700	N/A	1688.68	0.699949	0.521967	1.34098	0.179926	0.796197	1812.46	2384.02	761.762	1796.5	Non-sig.
PF3D7_1371500	N/A	112.593	0.699496	0.521384	1.34161	0.179721	0.796121	90.4088	156.712	81.2898	121.959	Non-sig.
PF3D7_0909100	N/A	566.908	0.699323	0.430124	1.62586	0.103979	0.661524	468.529	727.433	395.881	675.788	Non-sig.
PF3D7_1134300	EMMA1	6401.96	0.696156	0.534055	1.30353	0.192395	0.810904	7077.67	6870.98	2696.11	8963.08	Non-sig.
PF3D7_0502000	VPS11	979.109	0.69525	0.440357	1.57883	0.114374	0.687804	890.211	1212.18	605.383	1208.66	Non-sig.
PF3D7_0208000	SERA1	5512.45	0.695052	0.408607	1.70103	0.0889377	0.629813	4593.63	6874.79	3825.89	6755.5	Non-sig.
PF3D7_1148700	GEXP12	228.001	0.693922	0.617059	1.12456	0.260775	0.850307	267.506	329.357	81.3156	233.826	Non-sig.
PF3D7_1367300	N/A	7.85066	0.689665	1.31307	0.525229	0.599424	0.956556	6.28393	15.0431	5.74395	4.33171	Non-sig.
PF3D7_0103500	N/A	354.906	0.688163	0.471307	1.46012	0.144258	0.741297	225.526	373.275	317.906	502.918	Non-sig.
PF3D7_1247700	N/A	954.469	0.687131	0.498396	1.37868	0.167992	0.775281	996.011	1181.98	467.163	1172.72	Non-sig.
PF3D7_0602800	JmjC2	50.5915	0.686452	0.637517	1.07676	0.281588	0.863904	43.1444	72.9691	34.4925	51.7601	Non-sig.
PF3D7_0403800	N/A	3798.62	0.686125	0.501249	1.36883	0.171052	0.78237	3788.73	3479.58	2035.59	5890.57	Non-sig.
PF3D7_1407200	N/A	1013.54	0.685587	0.478971	1.43137	0.152324	0.753911	1017.68	1188.2	537.011	1311.26	Non-sig.
PF3D7_1002700	N/A	2001.44	0.684464	0.451946	1.51448	0.129904	0.718122	1920.33	2422.3	1150.78	2512.35	Non-sig.
PF3D7_1148000	N/A	2125.05	0.684053	0.52346	1.30679	0.191284	0.808015	2338.15	2652.73	923.299	2586.03	Non-sig.
PF3D7_0906600	N/A	1756.21	0.683374	0.498107	1.37194	0.170081	0.779489	863.654	1931.05	1831.67	2398.47	Non-sig.
PF3D7_1428100	WBP11	1280.41	0.6832	0.514255	1.32852	0.184006	0.800523	1379.63	1656.81	586.378	1498.83	Non-sig.
PF3D7_0423800	CyRPA	3263.35	0.683123	0.431404	1.58349	0.11331	0.684988	2974.56	4164.89	2035.47	3878.48	Non-sig.
PF3D7_1431900	ISC3	306.536	0.682621	0.566038	1.20596	0.227832	0.838288	125.291	395.904	344.958	359.99	Non-sig.
PF3D7_1204000	N/A	5.73229	0.68139	1.59388	0.427505	0.669012	0.978839	7.24034	11.8612	1.63768	2.18995	Non-sig.
PF3D7_1235500	MT-A70.2	514.202	0.681361	0.556572	1.22421	0.220874	0.835279	581.829	598.803	208.592	667.585	Non-sig.
PF3D7_1237900	N/A	10980.7	0.680368	0.453652	1.49976	0.133677	0.721789	10692.2	12917.4	6185.05	14128.1	Non-sig.
PF3D7_1423500	N/A	1113.61	0.679829	0.714419	0.951582	0.341309	0.893036	1503.75	1324.72	208.649	1417.31	Non-sig.
PF3D7_0530400	N/A	158.848	0.677993	0.571744	1.18583	0.235688	0.838288	74.82	164.115	169.22	227.239	Non-sig.
PF3D7_1448500	N/A	10648.9	0.67794	0.563806	1.20243	0.229195	0.838288	12394.2	11385.5	3990.18	14825.8	Non-sig.
PF3D7_1445600	N/A	3529.57	0.677142	0.410163	1.65091	0.098757	0.654018	2928.02	4126.01	2504.39	4559.87	Non-sig.
PF3D7_0308700	N/A	2513.75	0.676981	0.412404	1.64155	0.100684	0.656527	1750.27	3037.17	2118.67	3148.88	Non-sig.
PF3D7_0220100	N/A	771.513	0.676622	0.449589	1.50498	0.13233	0.720379	672.033	790.636	515.835	1107.55	Non-sig.
PF3D7_0202900	DHHC12	204.031	0.676454	0.471325	1.43522	0.151225	0.752998	141.616	259.913	172.368	242.226	Non-sig.
PF3D7_1245800	EpsL	871.523	0.675763	0.488214	1.38415	0.166311	0.772842	891.888	1013.8	450.639	1129.76	Non-sig.
PF3D7_0937100	N/A	6.59864	0.67557	1.57034	0.430205	0.667047	0.978839	9.44217	12.8878	0.820815	3.24376	Non-sig.
PF3D7_1014100	MSA180	8215.8	0.675286	0.484663	1.39331	0.163526	0.770527	4294.34	8573.59	8359.98	11635.3	Non-sig.
PF3D7_0517500	N/A	86.709	0.675211	0.601071	1.12335	0.26129	0.850307	89.4832	92.2735	44.3508	120.728	Non-sig.
PF3D7_0721200	N/A	380.044	0.675102	0.448681	1.50464	0.132417	0.720379	316.961	416.272	268.581	518.36	Non-sig.
PF3D7_0525300	N/A	517.154	0.674553	0.439171	1.53597	0.124546	0.711041	445.582	595.78	351.413	675.843	Non-sig.
PF3D7_1217400	N/A	4421.12	0.671091	0.511384	1.3123	0.189418	0.805472	4800.25	5822.26	2022.2	5039.76	Non-sig.
PF3D7_1304700	CYC4	140.972	0.669661	0.491504	1.36247	0.173048	0.783159	106.855	167.61	110.781	178.641	Non-sig.
PF3D7_1201100	N/A	193.564	0.667611	0.469985	1.42049	0.155464	0.758424	142.175	245.679	156.881	229.521	Non-sig.
PF3D7_0919500	MFS3	60.8682	0.66759	0.664481	1.00468	0.315051	0.884868	27.2971	81.6063	66.4945	68.0749	Non-sig.
PF3D7_1023800	N/A	508.952	0.666778	0.737266	0.904393	0.365787	0.895674	697.683	679.254	89.5165	569.356	Non-sig.
PF3D7_0615400	N/A	13775.1	0.666043	0.667995	0.997078	0.318726	0.886518	18129	17366.9	3172.73	16431.6	Non-sig.
PF3D7_0314800	N/A	750.623	0.665209	0.527234	1.2617	0.207058	0.823913	825.658	885.089	335.938	955.808	Non-sig.
PF3D7_0315800	N/A	356.936	0.66487	0.454854	1.46172	0.143817	0.741234	318.439	419.723	234.004	455.579	Non-sig.
PF3D7_0914500	N/A	4145.08	0.66458	0.506825	1.31126	0.189769	0.805742	4476.44	4702.51	1937.8	5463.57	Non-sig.
PF3D7_1122800	CDPK6	1927.19	0.664517	0.493923	1.34539	0.178501	0.793098	1988.52	1997.26	993.96	2729.03	Non-sig.
PF3D7_1133500	N/A	112.504	0.663904	0.524198	1.26651	0.205329	0.823913	75.5007	126.747	98.4894	149.278	Non-sig.
PF3D7_0500100	VAR	1892.07	0.662851	0.413491	1.60306	0.108921	0.677999	1596.7	2366.17	1333.25	2272.15	Non-sig.
PF3D7_0813400	N/A	3780.57	0.661876	0.407887	1.62269	0.104655	0.663232	3110.66	4416.56	2745.94	4849.11	Non-sig.
PF3D7_0113400	N/A	31.2694	0.661133	0.783495	0.843825	0.398767	0.906459	34.6969	36.4931	13.9592	39.9283	Non-sig.
PF3D7_0214300	N/A	705.95	0.660397	0.658157	1.0034	0.315666	0.884868	914.003	836.571	180.732	892.493	Non-sig.
PF3D7_1302200	UIS3	40.6412	0.659789	0.847791	0.778244	0.436425	0.915226	53.4404	40.8254	9.84766	58.4516	Non-sig.
PF3D7_1009400	ZNF2	250.066	0.659716	0.46541	1.41749	0.156339	0.758942	169.167	290.926	218.395	321.776	Non-sig.
PF3D7_0819700	N/A	254.237	0.659509	0.540097	1.22109	0.222051	0.836717	122.033	279.021	271.821	344.075	Non-sig.
PF3D7_1341500	ISC1	1585.58	0.659231	0.433921	1.51924	0.128702	0.714114	1015.05	2061.61	1443.66	1821.98	Non-sig.
PF3D7_1013000	N/A	705.51	0.657228	0.436895	1.50432	0.1325	0.720379	631.304	839.173	463.997	887.567	Non-sig.
PF3D7_1307500	N/A	2457.3	0.656713	0.523888	1.25354	0.21001	0.825664	2697.24	3462.49	1118.18	2551.31	Non-sig.
PF3D7_1222500	DPH6	863.204	0.656178	0.451617	1.45295	0.146237	0.74267	759.124	1248.87	581.501	863.325	Non-sig.
PF3D7_1121300	TKL2	4220.61	0.655924	0.453242	1.44718	0.147846	0.746522	2663.14	4184.3	3891.28	6143.7	Non-sig.
PF3D7_0823500	IMC1i	121.077	0.655423	0.539056	1.21587	0.224034	0.838288	117.713	156.723	70.6124	139.258	Non-sig.
PF3D7_0937500	RIF	2.6625	0.655223	2.29558	0.285428	0.775316	0.990282	4.19104	4.29545	0	2.1635	Non-sig.
PF3D7_0709900	N/A	996.871	0.653838	0.527933	1.23849	0.215535	0.835035	1108.85	1174.47	441.139	1263.02	Non-sig.
PF3D7_0507800	N/A	11506	0.652955	0.567398	1.15079	0.249819	0.848968	13704.2	14394.4	4187.86	13737.4	Non-sig.
PF3D7_0508800	SSB	4143.91	0.652542	0.417185	1.56416	0.117781	0.697212	3574.59	5467.97	2870.41	4662.67	Non-sig.
PF3D7_1142100	N/A	6205.74	0.65211	0.477868	1.36462	0.172371	0.783159	6310.04	6545.46	3343.6	8623.86	Non-sig.
PF3D7_0926800	N/A	1806.97	0.652027	0.555374	1.17403	0.240382	0.84182	2107.46	2266.86	703.917	2149.63	Non-sig.
PF3D7_1358600	N/A	1062.63	0.651566	0.60314	1.08029	0.280013	0.863006	1306.39	1182.4	347.412	1414.31	Non-sig.
PF3D7_1111900	N/A	298.196	0.651286	0.473085	1.37668	0.168611	0.775437	183.796	371.486	279.951	357.549	Non-sig.
PF3D7_0107300	N/A	92.1617	0.651213	0.552618	1.17841	0.238631	0.840663	86.1349	114.877	57.4696	110.166	Non-sig.
PF3D7_0527200	USP14	6786.84	0.650434	0.547582	1.18783	0.234901	0.838288	7866.54	8781.12	2698.6	7801.1	Non-sig.
PF3D7_0830300	SIAP2	45.0413	0.650183	0.648766	1.00219	0.316254	0.88586	39.8447	54.7818	30.3672	55.1715	Non-sig.
PF3D7_0529700	N/A	273.86	0.646756	0.464287	1.39301	0.163617	0.770527	181.166	343.293	245.594	325.385	Non-sig.
PF3D7_1372600	RIF	15.9223	0.645468	0.941192	0.685799	0.49284	0.931703	12.5378	23.6549	12.3046	15.1919	Non-sig.
PF3D7_1249600	LRR12	678.57	0.644733	0.425956	1.51361	0.130124	0.718122	520.033	755.364	538.776	900.107	Non-sig.
PF3D7_0311400	PKRP	844.296	0.644677	0.63257	1.01914	0.308137	0.877245	1073.12	942.767	244.808	1116.48	Non-sig.
PF3D7_1359100	N/A	668.803	0.644411	0.423182	1.52278	0.127815	0.714114	523.061	867.013	520.685	764.453	Non-sig.
PF3D7_0705100	N/A	1825.73	0.644219	0.465162	1.38494	0.166072	0.772842	1779.6	1893.61	1070.22	2559.49	Non-sig.
PF3D7_1148500	N/A	10.3428	0.644159	1.35221	0.476373	0.633808	0.966849	15.4659	15.2225	0.813425	9.86923	Non-sig.
PF3D7_1136000	N/A	3368.7	0.643592	0.490854	1.31117	0.189801	0.805742	3445.5	3299	1813.93	4916.37	Non-sig.
PF3D7_0708200	N/A	61.8635	0.642849	0.634637	1.01294	0.311089	0.880421	63.154	64.3799	33.6728	86.2474	Non-sig.
PF3D7_1459600	N/A	2045.93	0.642744	0.408435	1.57368	0.115562	0.691025	1518.65	2545.83	1676.41	2442.82	Non-sig.
PF3D7_1211800	PfpUB	23940.4	0.641173	0.44779	1.43186	0.152184	0.753911	23148.6	31986.5	14264.5	26361.9	Non-sig.
PF3D7_1326500	N/A	830.725	0.640797	0.451794	1.41834	0.156091	0.758942	763.066	869.878	535.603	1154.35	Non-sig.
PF3D7_1146200	N/A	176.803	0.640567	0.650569	0.984626	0.324808	0.886943	218.551	251.872	58.2051	178.585	Non-sig.
PF3D7_1203400	MFS4	2405.57	0.63913	0.460694	1.38732	0.165345	0.772842	2401.86	2800.94	1361.07	3058.42	Non-sig.
PF3D7_1337500	N/A	5048.01	0.638839	0.493291	1.29506	0.195301	0.813446	5291.03	5181.1	2605.92	7113.99	Non-sig.
PF3D7_0612700	P12	5956.91	0.638574	0.413603	1.54393	0.122605	0.707939	4180.35	7731.75	5138.84	6776.71	Non-sig.
PF3D7_0806300	FLP	4152.73	0.638455	0.426782	1.49597	0.13466	0.722096	2739.59	4643.62	3757.27	5470.43	Non-sig.
PF3D7_0718600	N/A	1238.65	0.638376	0.611571	1.04383	0.296564	0.872993	1545.02	1685.4	393.437	1330.75	Non-sig.
PF3D7_1328300	N/A	8617.05	0.638274	0.402402	1.58616	0.112703	0.684062	6446.77	10558.6	7035.91	10426.9	Non-sig.
PF3D7_1335300	RH2b	14370.1	0.637451	0.561502	1.13526	0.256266	0.850307	16140.6	11925.1	6352.03	23062.8	Non-sig.
PF3D7_1361500	N/A	4812.05	0.637233	0.429342	1.48421	0.137754	0.729056	3231.42	6584.02	4300.81	5131.95	Non-sig.
PF3D7_1339700	N/A	8686.65	0.636258	0.60024	1.06	0.289142	0.867246	10832.1	10397.9	2771.64	10745	Non-sig.
PF3D7_1218300	AP2-MU	1586.17	0.635137	0.472378	1.34455	0.178769	0.793098	888.821	1705.82	1595.9	2154.12	Non-sig.
PF3D7_0516500	MFS1	66.8971	0.634892	0.57722	1.09991	0.27137	0.855633	55.6204	77.3205	49.2515	85.3962	Non-sig.
PF3D7_0816500	HSP20	12.9744	0.634818	1.07933	0.588161	0.556424	0.942435	15.5385	18.3226	4.91454	13.1218	Non-sig.
PF3D7_1319100	N/A	504.695	0.634785	0.480968	1.31981	0.186899	0.801775	422.151	443.127	368.769	784.733	Non-sig.
PF3D7_1119700	N/A	662.402	0.633745	0.516452	1.22711	0.21978	0.835279	321.018	719.991	716.978	891.619	Non-sig.
PF3D7_1036000	MSP11	9847.25	0.632526	0.477067	1.32586	0.184885	0.800523	10287.2	12359	5158.18	11584.6	Non-sig.
PF3D7_0316100	N/A	1148.06	0.632179	0.541058	1.16841	0.24264	0.842298	1301.27	1192.29	500.113	1598.56	Non-sig.
PF3D7_0313700	N/A	616.312	0.631567	0.467861	1.3499	0.177047	0.790223	358.316	767.561	608.392	730.979	Non-sig.
PF3D7_1413600	N/A	54.5686	0.631497	0.637631	0.990381	0.321988	0.886943	54.6206	65.4909	31.1976	66.9653	Non-sig.
PF3D7_1332400	N/A	1152.49	0.631435	0.419351	1.50574	0.132134	0.720379	962.558	1292.77	846.004	1508.61	Non-sig.
PF3D7_1409400	N/A	5769.93	0.629071	0.563127	1.1171	0.26395	0.851449	2192.21	6350.88	6870.4	7666.25	Non-sig.
PF3D7_1246100	ALAS	139.422	0.628982	0.50703	1.24052	0.214783	0.835035	91.532	172.775	127.289	166.093	Non-sig.
PF3D7_0602100	MTR4	673.539	0.628796	0.421805	1.49073	0.136033	0.725055	552.141	800.213	506.008	835.793	Non-sig.
PF3D7_1368900	N/A	1877.82	0.628368	0.555145	1.1319	0.257676	0.850307	738.106	2326.03	2211.86	2235.27	Non-sig.
PF3D7_0100600	RIF	4.47493	0.627383	1.71348	0.366144	0.714257	0.987593	6.28757	4.29732	0.820649	6.49418	Non-sig.
PF3D7_0518600	WDR26	2480.48	0.626631	0.482606	1.29843	0.194139	0.812677	2610.97	3058.22	1289.65	2963.08	Non-sig.
PF3D7_0916400	N/A	1103.29	0.624823	0.453642	1.37735	0.168405	0.775437	962.389	1048.96	773.848	1627.97	Non-sig.
PF3D7_0606000	KIC1	5431.09	0.623028	0.417306	1.49298	0.135443	0.724675	4838.14	6282.43	3714.64	6889.17	Non-sig.
PF3D7_0730500	N/A	7241.68	0.622479	0.510827	1.21857	0.223007	0.837938	7944.11	7546.13	3462.72	10013.7	Non-sig.
PF3D7_0425500	N/A	14.2098	0.621943	0.990144	0.628134	0.529916	0.932723	8.36925	19.3472	13.948	15.1748	Non-sig.
PF3D7_1212900	BDP2	3993.66	0.621871	0.475668	1.30736	0.191089	0.808015	3708	3502.27	2584.26	6180.11	Non-sig.
PF3D7_1435700	N/A	1463.86	0.62141	0.417467	1.48852	0.136613	0.725225	1272.59	1802	1034.33	1746.52	Non-sig.
PF3D7_0412000	N/A	2356.01	0.621177	0.42019	1.47833	0.139321	0.732262	1601.84	2885.91	2110.91	2825.36	Non-sig.
PF3D7_1210200	N/A	139.824	0.621138	0.515217	1.20558	0.227978	0.838288	132.697	163.07	87.8862	175.643	Non-sig.
PF3D7_0208100	N/A	4488.63	0.619342	0.531171	1.16599	0.243617	0.843137	5154.34	5417.87	1925.5	5456.79	Non-sig.
PF3D7_0613300	ROP14	7676	0.618531	0.536507	1.15288	0.248958	0.848266	8895.1	9098.48	3215.93	9494.48	Non-sig.
PF3D7_0424100	RH5	4410.4	0.618279	0.529106	1.16853	0.242591	0.842298	5051.12	5346.66	1908.45	5335.37	Non-sig.
PF3D7_0419300	N/A	1210.34	0.617818	0.479191	1.28929	0.197296	0.814713	1254.37	1551.66	656.182	1379.17	Non-sig.
PF3D7_1460500	N/A	2553.93	0.616888	0.475643	1.29696	0.194646	0.813276	2649.99	2872.32	1382.58	3310.85	Non-sig.
PF3D7_1216200	N/A	2653.12	0.614777	0.430332	1.42861	0.153116	0.753911	2230.78	3761.67	1961.79	2658.24	Non-sig.
PF3D7_1246200	ACT1	76814.1	0.611779	0.402295	1.52072	0.128329	0.714114	63734.2	89617.9	57800.3	96103.8	Non-sig.
PF3D7_0715100	MYCBP	50.2855	0.611058	0.735825	0.830439	0.406291	0.907236	60.1812	73.2543	19.6647	48.0419	Non-sig.
PF3D7_0215200	N/A	169.662	0.610849	0.603667	1.0119	0.311587	0.880421	199.945	228.562	68.9855	181.154	Non-sig.
PF3D7_0422000	N/A	505.393	0.610431	0.474895	1.2854	0.198652	0.815288	298.808	668.554	500.95	553.262	Non-sig.
PF3D7_0414700	N/A	2844.03	0.610277	0.407497	1.49762	0.134231	0.721789	2152.79	3597.63	2349.76	3275.93	Non-sig.
PF3D7_0403400	N/A	2034.31	0.609781	0.433209	1.40759	0.159252	0.76677	1465.6	2049.5	1755.62	2866.53	Non-sig.
PF3D7_0523700	N/A	241.944	0.609111	0.50084	1.21618	0.223917	0.838288	142.249	262.805	240.682	322.041	Non-sig.
PF3D7_0318700	N/A	1620.61	0.60909	0.553317	1.1008	0.270985	0.855633	1917.52	1902.69	649.943	2012.29	Non-sig.
PF3D7_0815700	Ub	83.1863	0.608985	0.627879	0.969908	0.332092	0.889947	37.8528	94.4517	93.6096	106.831	Non-sig.
PF3D7_0813800	GMD	345.835	0.608543	0.475169	1.28069	0.200304	0.815958	215.188	459.596	332.462	376.094	Non-sig.
PF3D7_1328800	SIR2A	2097.4	0.607321	0.420708	1.44357	0.148861	0.747549	1600.95	2865.44	1723.68	2199.53	Non-sig.
PF3D7_1237100	N/A	2381.79	0.606976	0.419528	1.4468	0.147952	0.746522	2041.97	3184.35	1734.2	2566.64	Non-sig.
PF3D7_0507500	SUB1	11328.4	0.606505	0.413273	1.46757	0.142222	0.738718	7911.07	13120.1	10052	14230.3	Non-sig.
PF3D7_1329800	N/A	300.907	0.605885	0.530369	1.14238	0.253294	0.850307	147.488	348.639	329.386	378.115	Non-sig.
PF3D7_1372800	N/A	2.22503	0.60548	2.20374	0.27475	0.783508	0.990282	1.046	3.22466	2.46136	2.1681	Non-sig.
PF3D7_1318800	SEC63	6309.86	0.605404	0.48751	1.24183	0.2143	0.834213	3213.84	7558.02	6795.8	7671.77	Non-sig.
PF3D7_0723100	CPH1	48.6782	0.605377	0.629846	0.96115	0.336477	0.892087	41.988	57.9863	35.2984	59.4399	Non-sig.
PF3D7_1455100	PTP1	1046.53	0.605264	0.638121	0.94851	0.34287	0.893036	1365.36	1290.29	295.43	1235.05	Non-sig.
PF3D7_0916300	N/A	245.411	0.605154	0.489934	1.23517	0.216766	0.835279	149.535	316.042	239.561	276.505	Non-sig.
PF3D7_0321100	N/A	3616.44	0.604731	0.537121	1.12588	0.260218	0.850307	4207.22	4182.12	1532.04	4544.36	Non-sig.
PF3D7_1134900	N/A	152.647	0.603993	0.519421	1.16282	0.244902	0.843319	151.423	188.899	91.1474	179.119	Non-sig.
PF3D7_1205800	HMGB3	14095.7	0.601749	0.548646	1.09679	0.272734	0.85619	16709.1	15863	5687.25	18123.4	Non-sig.
PF3D7_1001100	ACBP1	340.114	0.601635	0.476218	1.26336	0.20646	0.823913	332.808	432.769	207.85	387.027	Non-sig.
PF3D7_1237500	N/A	3022.42	0.601386	0.418291	1.43772	0.150513	0.751695	2643.38	3317.53	2159.67	3969.1	Non-sig.
PF3D7_0620200	N/A	79.1924	0.597589	0.555947	1.0749	0.282419	0.863904	66.1574	86.9698	59.9295	103.713	Non-sig.
PF3D7_0804900	N/A	2749.34	0.594967	0.50112	1.18728	0.235119	0.838288	1358.75	3064.56	3021.47	3552.59	Non-sig.
PF3D7_1435300	N/A	9554.59	0.594854	0.52987	1.12264	0.26159	0.850307	4250.96	10047.2	10973.1	12947.1	Non-sig.
PF3D7_1318200	G3PAT	47.7869	0.594724	0.754509	0.788227	0.430564	0.913557	16.7803	65.5194	59.0951	49.753	Non-sig.
PF3D7_1247300	N/A	678.712	0.594579	0.45703	1.30096	0.193272	0.812661	416.852	837.992	664.431	795.572	Non-sig.
PF3D7_0718900	N/A	1.81065	0.594094	2.44456	0.243027	0.807985	0.990282	2.08522	1.07585	0.820026	3.2615	Non-sig.
PF3D7_0223500	VAR	435.393	0.593751	0.448691	1.3233	0.185737	0.800523	330.93	602.808	363.09	444.743	Non-sig.
PF3D7_0405200	CERLI2	4805.66	0.593066	0.509779	1.16338	0.244676	0.843319	5363.15	6334.87	2300.45	5224.15	Non-sig.
PF3D7_1231000	N/A	1295.57	0.592469	0.677544	0.874436	0.381881	0.902929	1764.64	1533.18	302.25	1582.21	Non-sig.
PF3D7_0505200	ALP2b	1430.56	0.592434	0.532395	1.11277	0.265807	0.854162	629.065	1694.55	1652.26	1746.35	Non-sig.
PF3D7_0927300	FH	1975.3	0.590343	0.427876	1.3797	0.167678	0.77518	1790.3	2607.43	1363.32	2140.14	Non-sig.
PF3D7_1228200	N/A	187.954	0.58976	0.470416	1.2537	0.209951	0.825664	147.346	233.919	152.757	217.792	Non-sig.
PF3D7_0704400	N/A	3935.39	0.589162	0.465555	1.2655	0.20569	0.823913	2204.58	4777.11	4080.66	4679.21	Non-sig.
PF3D7_0219600	RFC1	2514.29	0.588637	0.415788	1.41571	0.156859	0.758942	1773.4	3021.15	2243.13	3019.49	Non-sig.
PF3D7_1331100	POLQ	3710.3	0.58754	0.490845	1.197	0.231308	0.838288	1890.86	4335.02	4038.83	4576.5	Non-sig.
PF3D7_0319800	N/A	60.153	0.587442	0.59989	0.979249	0.327457	0.88853	53.5449	65.4996	42.6879	78.8796	Non-sig.
PF3D7_0216500	N/A	1028.76	0.586676	0.497915	1.17826	0.238691	0.840663	1120.34	1219.55	524.922	1250.21	Non-sig.
PF3D7_0104600	N/A	130.214	0.586602	0.50807	1.15457	0.248266	0.848043	90.5957	164.131	117.461	148.667	Non-sig.
PF3D7_1252900	N/A	124.186	0.58595	0.549445	1.06644	0.286225	0.865957	116.675	185.7	82.109	112.259	Non-sig.
PF3D7_0409800	N/A	6068.83	0.584313	0.438494	1.33255	0.182681	0.800523	5873.84	7816.09	3839.24	6746.16	Non-sig.
PF3D7_0406000	N/A	2678.97	0.584077	0.421636	1.38526	0.165972	0.772842	2423.13	3439.33	1865.02	2988.42	Non-sig.
PF3D7_1432300	N/A	574.505	0.582794	0.543339	1.07262	0.283443	0.865514	259.183	603.933	660.427	774.478	Non-sig.
PF3D7_1423100	N/A	2209.9	0.581887	0.583702	0.99689	0.318818	0.886518	2755.59	2700.16	785.254	2598.61	Non-sig.
PF3D7_0820600	N/A	321.788	0.581684	0.474239	1.22656	0.219987	0.835279	208.207	341.306	307.11	430.53	Non-sig.
PF3D7_1432200	N/A	2246.7	0.581058	0.515732	1.12667	0.259884	0.850307	2544.64	2524.01	1056.37	2861.78	Non-sig.
PF3D7_1319700	N/A	346.606	0.581016	0.505355	1.14972	0.250261	0.849429	186.34	412.009	368.77	419.306	Non-sig.
PF3D7_1107200	N/A	1354.15	0.580788	0.465942	1.24648	0.212588	0.831212	1367.51	1815.43	803.242	1430.42	Non-sig.
PF3D7_1251400	N/A	70.4987	0.576724	0.639786	0.901433	0.367358	0.89607	35.7441	68.6952	77.1847	100.371	Non-sig.
PF3D7_0113900	CBP1	40.0472	0.576449	0.669076	0.86156	0.38893	0.904448	31.4605	52.6315	32.8301	43.2666	Non-sig.
PF3D7_0800700	SURF8.3	449.538	0.575055	0.447935	1.28379	0.199215	0.815958	418.499	528.764	303.956	546.935	Non-sig.
PF3D7_1025100	GFPT	3059.3	0.574597	0.413632	1.38915	0.164787	0.772842	2237.29	3895.26	2678.56	3426.1	Non-sig.
PF3D7_1130800	N/A	36.4233	0.574151	0.696759	0.824031	0.409922	0.907483	27.3061	50.4624	31.1968	36.7279	Non-sig.
PF3D7_1420700	P113	11623.5	0.572645	0.478027	1.19793	0.230943	0.838288	12195.6	11825.9	6497.71	15974.7	Non-sig.
PF3D7_1029900	N/A	14323.4	0.572638	0.430542	1.33004	0.183505	0.800523	13550.7	15552.3	9484.51	18705.9	Non-sig.
PF3D7_1368700	N/A	1917.85	0.572481	0.503614	1.13674	0.255645	0.850307	2124.87	2509.83	960.064	2076.64	Non-sig.
PF3D7_1025900	N/A	13382	0.570725	0.549927	1.03782	0.299354	0.873589	16122.1	16576.2	5416.55	15413.2	Non-sig.
PF3D7_1002600	N/A	379.767	0.570482	0.477609	1.19445	0.2323	0.838288	228.288	442.14	382.685	465.954	Non-sig.
PF3D7_0924400	N/A	14189.6	0.570428	0.487586	1.1699	0.24204	0.842298	15343.1	14985.8	7497.95	18931.4	Non-sig.
PF3D7_0914200	N/A	606.344	0.569019	0.453829	1.25382	0.209908	0.825664	398.959	645.928	577.374	803.113	Non-sig.
PF3D7_0706500	N/A	6365.85	0.568942	0.479672	1.18611	0.235581	0.838288	6639.16	6283.22	3614.52	8926.53	Non-sig.
PF3D7_0702400	SEMP1	539.353	0.568151	0.442169	1.28492	0.198821	0.815288	369.444	620.196	499.341	668.429	Non-sig.
PF3D7_1021900	N/A	15798.5	0.567622	0.715559	0.793257	0.427628	0.912366	22458.8	17068.2	3001.8	20665.3	Non-sig.
PF3D7_0730400	IMP2	2384.93	0.56691	0.44883	1.26308	0.206559	0.823913	1515.99	3205.59	2328.32	2489.84	Non-sig.
PF3D7_1136100	N/A	40.5909	0.566405	0.676978	0.836666	0.40278	0.907165	36.7868	55.8185	28.7378	41.0203	Non-sig.
PF3D7_1232700	ND9	1657.7	0.566326	0.448029	1.26404	0.206216	0.823913	1027.49	2066.49	1645.09	1891.75	Non-sig.
PF3D7_0618000	N/A	14059.9	0.566038	0.403897	1.40144	0.161082	0.76677	11972	16152.5	10701.2	17413.8	Non-sig.
PF3D7_1231200	N/A	4734.57	0.565248	0.625053	0.90432	0.365826	0.895674	6234.67	5916.25	1403.3	5384.05	Non-sig.
PF3D7_1316200	N/A	1109.1	0.565091	0.430625	1.31226	0.189433	0.805472	754.492	1309.67	1034.52	1337.74	Non-sig.
PF3D7_1146500	LRR10	16.3057	0.565075	0.928981	0.608274	0.543006	0.939531	15.6989	18.2701	10.6669	20.5868	Non-sig.
PF3D7_1227500	SOC2	6260.37	0.56439	0.464896	1.21401	0.224743	0.838288	6553.9	7178.46	3548.91	7760.2	Non-sig.
PF3D7_0515400	N/A	4979.9	0.563754	0.548787	1.02727	0.304292	0.875687	5982.11	5467.63	2056.59	6413.29	Non-sig.
PF3D7_1410900	N/A	3013.52	0.562861	0.547746	1.0276	0.30414	0.875687	3618.05	3756.15	1248.44	3431.44	Non-sig.
PF3D7_1127600	N/A	3276.84	0.562805	0.407877	1.37984	0.167636	0.77518	2680.21	4190.37	2611.14	3625.63	Non-sig.
PF3D7_1325900	N/A	4152.92	0.561441	0.424579	1.32235	0.186053	0.800739	3662.15	4253.7	3047.78	5648.05	Non-sig.
PF3D7_0703800	N/A	129.17	0.561382	0.631685	0.888705	0.374162	0.896544	158.974	144.845	50.1005	162.758	Non-sig.
PF3D7_0514000	TTL	260.461	0.560935	0.47723	1.1754	0.239835	0.84182	252.885	302.849	168.272	317.838	Non-sig.
PF3D7_1474600	VMP1	1488.16	0.560221	0.490957	1.14108	0.253837	0.850307	784.906	1654.75	1620.29	1892.72	Non-sig.
PF3D7_1241400	N/A	392.308	0.559584	0.509224	1.0989	0.271814	0.855633	222.424	379.682	411.572	555.554	Non-sig.
PF3D7_0811700	N/A	550.659	0.558618	0.499143	1.11915	0.263074	0.850951	293.972	687.59	596.363	624.712	Non-sig.
PF3D7_1145400	DYN1	7753.16	0.558583	0.436224	1.2805	0.20037	0.815958	4941.71	8871.08	7599.37	9600.49	Non-sig.
PF3D7_1325200	N/A	272.974	0.557964	0.497367	1.12184	0.261932	0.850307	278.574	359.584	163.4	290.339	Non-sig.
PF3D7_1425600	N/A	190.586	0.556646	0.487609	1.14158	0.253628	0.850307	178.106	207.016	130.613	246.608	Non-sig.
PF3D7_1213900	N/A	1053.72	0.556642	0.523795	1.06271	0.287914	0.867246	553.043	937.588	1152.43	1571.81	Non-sig.
PF3D7_0631400	MC-2TM	97.4925	0.556576	0.565998	0.983354	0.325433	0.886943	62.544	138.793	95.1192	93.5141	Non-sig.
PF3D7_1312100	N/A	2811.14	0.554285	0.566069	0.979183	0.32749	0.88853	3473.19	3346.98	1082.61	3341.77	Non-sig.
PF3D7_0522100	N/A	2104.96	0.553948	0.418719	1.32296	0.185849	0.800523	1895.45	2349.58	1516.21	2658.62	Non-sig.
PF3D7_1351600	GK	158.818	0.553362	0.48197	1.14813	0.250917	0.849429	133.514	191.059	123.988	186.713	Non-sig.
PF3D7_1031800	N/A	1306.2	0.552885	0.421856	1.3106	0.189993	0.805773	1149.94	1690.62	968.066	1416.18	Non-sig.
PF3D7_0704100	BTP2	12981.1	0.552778	0.614352	0.899773	0.368241	0.89616	16945.4	13559.5	4103.53	17316.1	Non-sig.
PF3D7_0918500	TR	5778.06	0.552136	0.430509	1.28252	0.199661	0.815958	5343.77	7794.96	4027.84	5945.67	Non-sig.
PF3D7_0718400	N/A	1505.79	0.550462	0.423998	1.29827	0.194196	0.812677	1134.34	2006.64	1309.46	1572.71	Non-sig.
PF3D7_1436900	N/A	312.889	0.55027	0.477617	1.15212	0.249273	0.848477	196.428	391.87	311.156	352.102	Non-sig.
PF3D7_1121100	N/A	5557.04	0.550256	0.591385	0.930452	0.352137	0.893036	7106.36	6560.14	1914.02	6647.62	Non-sig.
PF3D7_1319400	N/A	8157.97	0.550062	0.550296	0.999575	0.317516	0.886518	9913.86	9975.98	3329.28	9412.75	Non-sig.
PF3D7_1366100	DIP13	1376.26	0.549613	0.510998	1.07557	0.28212	0.863904	1517.6	1946.61	717.264	1323.58	Non-sig.
PF3D7_0805300	N/A	5964.19	0.549575	0.684132	0.803317	0.421792	0.911359	8327.82	6284.3	1356.12	7888.53	Non-sig.
PF3D7_0605600	N/A	471.905	0.549528	0.557024	0.986543	0.323867	0.886943	563.741	581.386	202.897	539.596	Non-sig.
PF3D7_0525100	ACS10	6489.48	0.549305	0.515407	1.06577	0.286527	0.865957	3051.72	7325.14	7485.35	8095.71	Non-sig.
PF3D7_0405100	SEC24B	6258.42	0.549094	0.582602	0.942486	0.345944	0.893036	2241.44	7163.11	7921.3	7707.81	Non-sig.
PF3D7_1203800	N/A	212.771	0.548265	0.462433	1.18561	0.235776	0.838288	167.377	250.001	178.223	255.482	Non-sig.
PF3D7_0935390	N/A	657.128	0.547658	0.461981	1.18546	0.235837	0.838288	410.437	715.721	657.012	845.343	Non-sig.
PF3D7_1366900	N/A	12163.1	0.546895	0.458921	1.1917	0.233381	0.838288	12694.7	14013.1	7075.66	14869.2	Non-sig.
PF3D7_0617900	H3.3	14376.5	0.545667	0.400484	1.36252	0.173034	0.783159	11931.8	16988.6	11447.6	17138	Non-sig.
PF3D7_1446300	N/A	1653.88	0.544419	0.443481	1.2276	0.219595	0.835279	1290.41	1538.34	1400.49	2386.3	Non-sig.
PF3D7_0920700	N/A	6742.49	0.54429	0.421276	1.292	0.196356	0.814376	4860.47	7107.66	6110.31	8891.5	Non-sig.
PF3D7_1207000	N/A	11467.8	0.54375	0.524272	1.03715	0.299665	0.873761	13414.8	12445.6	5249.45	14761.2	Non-sig.
PF3D7_1017900	RPN5	2798.19	0.542028	0.415121	1.30571	0.191651	0.808414	2529.79	3442.4	2027.68	3192.89	Non-sig.
PF3D7_0707700	N/A	4874.25	0.541579	0.422856	1.28076	0.200277	0.815958	4372.87	5042.25	3567.22	6514.67	Non-sig.
PF3D7_0531400	N/A	331.719	0.540691	0.472715	1.1438	0.252707	0.850307	310.749	328.266	229.992	457.871	Non-sig.
PF3D7_0409600	RPA1	6759.74	0.539579	0.427586	1.26192	0.206978	0.823913	4497.25	7935.06	6522.81	8083.83	Non-sig.
PF3D7_1354800	MCA1	333.429	0.539362	0.476631	1.13161	0.257797	0.850307	207.416	396.977	335.924	393.401	Non-sig.
PF3D7_0805500	N/A	937.511	0.5386	0.439428	1.22569	0.220317	0.835279	671.254	955.733	857.595	1265.46	Non-sig.
PF3D7_1208400	N/A	1957.96	0.538377	0.441155	1.22038	0.222321	0.836756	1942.05	2322.31	1251.89	2315.58	Non-sig.
PF3D7_1107300	PAIP1	25203	0.537962	0.501881	1.07189	0.283768	0.865514	28447.7	26812.3	12668.2	32883.6	Non-sig.
PF3D7_1146800	N/A	347.341	0.537458	0.652283	0.823963	0.40996	0.907483	462.853	357.14	104.334	465.039	Non-sig.
PF3D7_1372300	N/A	229.702	0.537113	0.472076	1.13777	0.255218	0.850307	203.299	305.74	171.672	238.098	Non-sig.
PF3D7_0315700	N/A	61.8458	0.536206	0.627994	0.853839	0.393194	0.906011	64.2037	84.768	36.9576	61.4538	Non-sig.
PF3D7_1134600	N/A	475.725	0.534625	0.685515	0.779888	0.435457	0.915226	660.922	511.61	116.652	613.713	Non-sig.
PF3D7_1401700	N/A	122.269	0.53395	0.521711	1.02346	0.306091	0.876857	81.488	148.385	118.123	141.079	Non-sig.
PF3D7_0512400	N/A	12.3773	0.532966	1.07852	0.494165	0.62119	0.963991	14.5965	17.2137	5.74018	11.9588	Non-sig.
PF3D7_0723300	N/A	6435.68	0.532793	0.585422	0.910101	0.362769	0.895674	8232.75	7467.64	2289.01	7753.31	Non-sig.
PF3D7_1143800	CAP93	1537.11	0.531891	0.457472	1.16267	0.244962	0.843319	1191.34	1349.55	1322.44	2285.12	Non-sig.
PF3D7_1228500	N/A	937.725	0.531604	0.442237	1.20208	0.229333	0.838288	828.542	1306.23	705.354	910.775	Non-sig.
PF3D7_1017200	N/A	227.156	0.531283	0.489557	1.08523	0.277818	0.859728	143.913	273.769	227.417	263.526	Non-sig.
PF3D7_0901400	RIF	2.2792	0.530942	2.20625	0.240654	0.809823	0.990282	2.09543	4.29757	1.64124	1.08256	Non-sig.
PF3D7_1026600	N/A	75114.8	0.530848	0.817491	0.649363	0.516104	0.932472	115014	91914.3	7885.12	85646	Non-sig.
PF3D7_0823300	GCN5	6425.66	0.52997	0.410686	1.29045	0.196894	0.814376	5191.63	6787.86	5325.41	8397.74	Non-sig.
PF3D7_1210400	N/A	640.128	0.529305	0.434686	1.21767	0.223349	0.838288	458.081	794.987	589.732	717.71	Non-sig.
PF3D7_0826900	N/A	1346.69	0.529043	0.514118	1.02903	0.303465	0.875209	1549.24	1654.61	656.198	1526.7	Non-sig.
PF3D7_1120700	N/A	654.571	0.528354	0.578275	0.913673	0.360889	0.895607	818.69	753.026	253.823	792.744	Non-sig.
PF3D7_0630100	N/A	160.022	0.528191	0.53856	0.980746	0.326718	0.88853	166.275	153.447	96.0875	224.28	Non-sig.
PF3D7_0108300	ARP	21313	0.52795	0.407663	1.29506	0.195298	0.813446	18008.9	22841.3	16903.6	27498.1	Non-sig.
PF3D7_1348000	N/A	546.845	0.527739	0.525811	1.00367	0.315539	0.884868	630.964	656.535	265.311	634.568	Non-sig.
PF3D7_1205000	N/A	2166.41	0.527699	0.464136	1.13695	0.25556	0.850307	2279.88	2441.38	1269.61	2674.75	Non-sig.
PF3D7_1456400	N/A	82.14	0.527053	0.718898	0.73314	0.463473	0.925093	109.483	89.0553	25.4605	104.562	Non-sig.
PF3D7_1437700	N/A	1155.13	0.526913	0.561328	0.938691	0.34789	0.893036	467.519	1376.51	1425.03	1351.47	Non-sig.
PF3D7_0704300	N/A	11945.8	0.526881	0.642136	0.820513	0.411924	0.907483	16257.7	13076.8	3319.64	15129.2	Non-sig.
PF3D7_0209600	N/A	4162.48	0.526318	0.466709	1.12772	0.259437	0.850307	2380.56	4903.65	4442.09	4923.63	Non-sig.
PF3D7_0307600	N/A	1467.45	0.526265	0.412705	1.27516	0.202253	0.819481	1278.77	1784.43	1126.79	1679.78	Non-sig.
PF3D7_0518500	DDX23	2393.63	0.525556	0.412208	1.27498	0.202318	0.819481	2146.66	2837.51	1778.31	2812.04	Non-sig.
PF3D7_0103600	PSH1	805.578	0.525102	0.592554	0.886167	0.375527	0.896544	1028.34	879.609	293.251	1021.11	Non-sig.
PF3D7_0915000	NDH2	2657.08	0.523695	0.499586	1.04826	0.294519	0.871701	1353.42	3284.22	3006.25	2984.43	Non-sig.
PF3D7_1469200	SHLP1	3043.43	0.521345	0.409756	1.27233	0.203255	0.821392	2344.16	3797.66	2654.61	3377.29	Non-sig.
PF3D7_0423400	AARP	3201.5	0.52132	0.490063	1.06378	0.287428	0.867246	3558.11	4055.94	1700.86	3491.07	Non-sig.
PF3D7_1340500	N/A	376.047	0.521241	0.535233	0.973857	0.330127	0.889756	434.929	417.337	183.163	468.76	Non-sig.
PF3D7_0312400	GSK3	5718.35	0.521151	0.404967	1.2869	0.198131	0.815288	4516.57	7083.61	4876.58	6396.64	Non-sig.
PF3D7_0932400	RF1	1011.84	0.521137	0.425832	1.22381	0.221024	0.835279	921.677	1274.2	740.601	1110.89	Non-sig.
PF3D7_0919900	RCC-PIP	20456.6	0.521043	0.606043	0.859747	0.389929	0.904448	26644.1	19751.9	6960.85	28469.7	Non-sig.
PF3D7_1455000	PPM3	116.521	0.52039	0.599242	0.868413	0.385168	0.902929	136.776	145.945	55.0222	128.341	Non-sig.
PF3D7_1020200	N/A	330.608	0.520308	0.715256	0.727442	0.466955	0.925389	471.395	404.558	72.2691	374.208	Non-sig.
PF3D7_1107700	PES	823.944	0.520003	0.439413	1.18341	0.236648	0.838288	793.422	1014.06	560.913	927.383	Non-sig.
PF3D7_1453900	N/A	1129.11	0.519436	0.432165	1.20194	0.229387	0.838288	776.44	1303.36	1079.34	1357.31	Non-sig.
PF3D7_0311900	N/A	253.319	0.518343	0.555534	0.933054	0.350792	0.893036	118.907	287.586	297.291	309.491	Non-sig.
PF3D7_1340400	N/A	10.0817	0.516249	1.12644	0.458301	0.646736	0.97317	8.38789	9.66753	8.20726	14.064	Non-sig.
PF3D7_1239900	VPS16	888.319	0.515848	0.436251	1.18246	0.237025	0.838288	608.708	1068.55	853.397	1022.62	Non-sig.
PF3D7_0801700	SENP2	2099.28	0.515816	0.52915	0.9748	0.329659	0.889727	2496.85	2371.51	959.486	2569.27	Non-sig.
PF3D7_1107100	N/A	3152.54	0.515439	0.488017	1.05619	0.290881	0.867246	3453.16	4218.06	1737.82	3201.11	Non-sig.
PF3D7_1352200	UTP15	1505.97	0.515341	0.442383	1.16492	0.244051	0.843319	990.384	1903.54	1488.97	1640.98	Non-sig.
PF3D7_1458000	FP1	1558.75	0.515302	0.423874	1.2157	0.2241	0.838288	1102.01	1854.15	1464.35	1814.47	Non-sig.
PF3D7_1366800	N/A	925.181	0.51503	0.481996	1.06854	0.285279	0.865514	519.653	1108.6	1003.51	1068.97	Non-sig.
PF3D7_1202700	N/A	491.658	0.515004	0.530126	0.971475	0.331312	0.889947	564.461	657.655	245.587	498.932	Non-sig.
PF3D7_1238800	ACS11	8014.1	0.514896	0.42066	1.22402	0.220945	0.835279	5652.65	8805.31	7545.08	10053.4	Non-sig.
PF3D7_1037200	N/A	51.2517	0.514852	0.627737	0.820171	0.412118	0.907483	48.3774	64.3951	36.1313	56.103	Non-sig.
PF3D7_1100800	MC-2TM	97.9829	0.514216	0.577749	0.890033	0.373448	0.896544	54.4659	120.341	106.675	110.449	Non-sig.
PF3D7_1228700	N/A	3405.22	0.513837	0.420135	1.22303	0.221319	0.835279	2396.69	3997.01	3213.37	4013.83	Non-sig.
PF3D7_0937700	RIF	9.18165	0.513547	1.18373	0.433836	0.664408	0.978839	9.43299	12.8913	5.74472	8.65756	Non-sig.
PF3D7_1011200	BET1	186.748	0.512128	0.519271	0.986244	0.324014	0.886943	113.366	248.686	194.27	190.671	Non-sig.
PF3D7_1442700	N/A	2473.12	0.511741	0.495012	1.0338	0.301232	0.873813	2757.52	2559.13	1320.96	3254.85	Non-sig.
PF3D7_0604600	N/A	308.275	0.511533	0.455492	1.12304	0.261423	0.850307	264.463	316.444	243.966	408.226	Non-sig.
PF3D7_1005700	N/A	337.654	0.511197	0.466218	1.09648	0.27287	0.85619	242.161	336.894	314.569	456.992	Non-sig.
PF3D7_0510700	N/A	12.4386	0.511033	1.09076	0.468509	0.639421	0.969674	15.7146	15.0418	4.92365	14.0742	Non-sig.
PF3D7_0113200	N/A	922.585	0.510947	0.469942	1.08726	0.276924	0.859486	928.295	884.169	593.783	1284.09	Non-sig.
PF3D7_0208300	N/A	349.35	0.510616	0.459355	1.11159	0.266313	0.854162	243.43	376.497	332.69	444.783	Non-sig.
PF3D7_1019000	N/A	9502.47	0.510455	0.575417	0.887105	0.375023	0.896544	11857.1	8676.89	3820.81	13655.1	Non-sig.
PF3D7_1036500	N/A	10013.5	0.509888	0.518318	0.983737	0.325245	0.886943	11787.4	12545.7	4737.38	10983.4	Non-sig.
PF3D7_1339000	N/A	12.8911	0.508838	1.03417	0.492024	0.622703	0.964299	7.2719	13.9998	13.9322	16.3604	Non-sig.
PF3D7_0808300	N/A	4391.04	0.507485	0.413808	1.22638	0.220056	0.835279	4025.19	5389.32	3228.21	4921.44	Non-sig.
PF3D7_1407000	CCp3	243.146	0.505221	0.525774	0.960909	0.336598	0.892087	130.594	281.08	271.052	289.856	Non-sig.
PF3D7_0214600	STK2	19612.1	0.504646	0.709702	0.711067	0.477043	0.928157	28531.6	22701.8	3901.98	23313	Non-sig.
PF3D7_0214800	N/A	1462.31	0.504366	0.48935	1.03069	0.302688	0.874753	1420.66	1190.6	998.085	2239.9	Non-sig.
PF3D7_0206000	RAD2	2822.72	0.503825	0.476949	1.05635	0.290809	0.867246	3082.12	3093.58	1587.85	3527.32	Non-sig.
PF3D7_0530100	SYN6	2345.3	0.503728	0.452872	1.1123	0.266011	0.854162	2417.78	2956.82	1462.49	2544.09	Non-sig.
PF3D7_0926500	N/A	5029.35	0.5028	0.438848	1.14573	0.251908	0.850307	3597.92	4856.44	4725.31	6937.73	Non-sig.
PF3D7_0104800	NPT1	696.093	0.502342	0.57992	0.866226	0.386366	0.903888	278.825	691.084	872.971	941.493	Non-sig.
PF3D7_1031500	DDX3X	1825.64	0.50119	0.407664	1.22942	0.218915	0.835279	1465.99	2139.22	1557.31	2140.02	Non-sig.
PF3D7_1329600	N/A	1889.27	0.500934	0.482246	1.03875	0.29892	0.873513	2070.2	2417.15	1059.25	2010.48	Non-sig.
PF3D7_0826200	N/A	373.804	0.500161	0.477525	1.0474	0.294915	0.871701	387.198	452.854	232.409	422.755	Non-sig.
PF3D7_0409200	SOF1	1532.77	0.500034	0.424773	1.17718	0.239124	0.840663	1115.53	1939.52	1423.83	1652.21	Non-sig.
PF3D7_0629300	PL	3218.08	0.499458	0.406886	1.22751	0.21963	0.835279	2498.54	3730.48	2834.42	3808.89	Non-sig.
PF3D7_1315400	N/A	5011.83	0.496254	0.402212	1.23381	0.217273	0.835279	4105.47	5798.96	4211.01	5931.87	Non-sig.
PF3D7_0724000	N/A	618.6	0.496183	0.427765	1.15994	0.246073	0.845456	490.034	668.251	536.413	779.7	Non-sig.
PF3D7_1333100	N/A	73.6295	0.495804	0.792114	0.625925	0.531364	0.933515	105.278	101.929	17.2476	70.0636	Non-sig.
PF3D7_0410600	ATRP	1284.9	0.495686	0.455217	1.0889	0.276198	0.858892	811.236	1622.06	1321.07	1385.24	Non-sig.
PF3D7_1215400	N/A	2837.89	0.495539	0.405169	1.22304	0.221313	0.835279	2437.3	3338.27	2273.25	3302.74	Non-sig.
PF3D7_1228600	MSP9	86935.3	0.494806	0.581863	0.850383	0.395112	0.906459	112626	104250	31717.6	99147.9	Non-sig.
PF3D7_0522900	N/A	372.377	0.493831	0.457856	1.07857	0.280779	0.863357	350.907	384.01	267.793	486.8	Non-sig.
PF3D7_0303200	N/A	12806.9	0.493064	0.637044	0.773987	0.438938	0.916994	17567.4	13554.7	3712.02	16393.4	Non-sig.
PF3D7_0920000	ELO3	314.586	0.492156	0.475046	1.03602	0.300194	0.873813	203.13	360.535	319.477	375.201	Non-sig.
PF3D7_1103400	SufD	2260.63	0.491227	0.415271	1.18291	0.236846	0.838288	2076.75	2548.7	1682.3	2734.75	Non-sig.
PF3D7_0728700	N/A	169.895	0.490844	0.602623	0.814513	0.415351	0.907932	210.638	215.637	72.2807	181.024	Non-sig.
PF3D7_1227400	N/A	2212.87	0.490675	0.41818	1.17336	0.240652	0.84182	1612.66	2524.25	2067.44	2647.15	Non-sig.
PF3D7_1018400	N/A	75.2877	0.48976	0.568835	0.860989	0.389244	0.904448	71.2191	94.5559	54.1574	81.2182	Non-sig.
PF3D7_1466200	HDP1	1950.94	0.487426	0.533729	0.913244	0.361114	0.895607	945.771	1823.22	2302.76	2732.02	Non-sig.
PF3D7_0933100	N/A	402.815	0.487207	0.518381	0.939863	0.347288	0.893036	461.017	477.486	210.249	462.508	Non-sig.
PF3D7_0725400	N/A	9494.09	0.487012	0.462793	1.05233	0.292647	0.870059	9804.12	13054.1	6009.55	9108.58	Non-sig.
PF3D7_0714200	N/A	4449.31	0.486624	0.429475	1.13307	0.257186	0.850307	4178.22	4473.28	3233.91	5911.85	Non-sig.
PF3D7_1254100	N/A	5.09075	0.485782	1.54692	0.314032	0.753496	0.990282	5.22906	8.59954	3.28172	3.25268	Non-sig.
PF3D7_1402900	N/A	314.023	0.484881	0.457959	1.05879	0.289697	0.867246	251.583	313.309	271.85	419.35	Non-sig.
PF3D7_0528300	N/A	1657.83	0.484482	0.468277	1.03461	0.300853	0.873813	978.157	2017.05	1785.58	1850.54	Non-sig.
PF3D7_1231500	N/A	472.054	0.483638	0.442922	1.09193	0.274866	0.858023	449.189	541.951	338.336	558.737	Non-sig.
PF3D7_1326700	N/A	834.412	0.483631	0.472107	1.02441	0.305642	0.876857	882.954	871.608	509.077	1074.01	Non-sig.
PF3D7_1320600	RAB11a	2926.88	0.482873	0.441409	1.09393	0.273984	0.85619	2934.78	3748.66	1948.7	3075.4	Non-sig.
PF3D7_1301700	CBP2	350.285	0.482592	0.465674	1.03633	0.300048	0.873813	351.499	410.977	233.239	405.423	Non-sig.
PF3D7_0215400	N/A	3620.26	0.482328	0.436316	1.10546	0.268962	0.855633	3615.94	3913.22	2425.67	4526.19	Non-sig.
PF3D7_1009700	N/A	7163.14	0.482104	0.404909	1.19065	0.233792	0.838288	6346.13	8112.05	5608.59	8585.79	Non-sig.
PF3D7_1355300	SET6	254.182	0.482017	0.575851	0.837051	0.402564	0.907165	112.579	268.28	311.246	324.623	Non-sig.
PF3D7_0936800	N/A	545.077	0.481955	0.425215	1.13344	0.25703	0.850307	467.138	636.365	442.64	634.163	Non-sig.
PF3D7_1023000	N/A	1279.46	0.48193	0.488715	0.986118	0.324075	0.886943	1435.42	1482.2	700.444	1499.8	Non-sig.
PF3D7_1462700	CYT1	1689.69	0.481771	0.51152	0.941842	0.346273	0.893036	845.149	2086.68	1974.74	1852.19	Non-sig.
PF3D7_0400100	VAR	2517.46	0.481629	0.449806	1.07075	0.284282	0.865514	2575.15	3246.64	1627.38	2620.68	Non-sig.
PF3D7_1243400	N/A	2649.04	0.480525	0.5908	0.813347	0.416019	0.907932	3464.29	3372.93	959.997	2798.96	Non-sig.
PF3D7_0310900	N/A	1339.62	0.479408	0.525061	0.913051	0.361216	0.895607	690.454	1225.38	1547.29	1895.36	Non-sig.
PF3D7_0823000	VPS15	482.289	0.479275	0.435785	1.0998	0.271421	0.855633	361.291	554.628	444.372	568.866	Non-sig.
PF3D7_1426300	N/A	930.476	0.479091	0.421037	1.13788	0.255169	0.850307	797.622	1180.39	757.19	986.702	Non-sig.
PF3D7_1440000	N/A	2241.61	0.477569	0.438771	1.08842	0.276408	0.858892	2057.42	2120.5	1690.61	3097.9	Non-sig.
PF3D7_1415700	SPT	171.812	0.477522	0.497464	0.959911	0.3371	0.892087	117.882	185.631	169.184	214.549	Non-sig.
PF3D7_0713500	N/A	522.833	0.476957	0.446387	1.06848	0.285303	0.865514	366.533	576.094	507.613	641.091	Non-sig.
PF3D7_1315000	N/A	584.35	0.476896	0.426259	1.11879	0.263228	0.850951	460.67	657.89	516.52	702.321	Non-sig.
PF3D7_0104100	N/A	1203.54	0.475772	0.465756	1.0215	0.307016	0.876857	727.889	1334.52	1285.49	1466.27	Non-sig.
PF3D7_0516400	PhLP1	1012.95	0.475371	0.449926	1.05655	0.290716	0.867246	1032.85	1248.52	662.574	1107.87	Non-sig.
PF3D7_1308700	N/A	1493.52	0.475156	0.63022	0.753952	0.450878	0.920818	2042.52	1832.55	457.478	1641.55	Non-sig.
PF3D7_1024200	N/A	138.124	0.475132	0.49497	0.959921	0.337095	0.892087	123.727	157.901	107.516	163.352	Non-sig.
PF3D7_1007300	N/A	3454.85	0.474966	0.40784	1.16459	0.244185	0.843319	3108.31	4027.62	2674.28	4009.2	Non-sig.
PF3D7_0815300	N/A	622.257	0.474926	0.477218	0.995197	0.319641	0.886626	375.004	776.681	666.154	671.187	Non-sig.
PF3D7_0904600	N/A	5661.46	0.474376	0.505979	0.937541	0.348481	0.893036	6604.05	6020.52	2874.34	7146.92	Non-sig.
PF3D7_1412000	N/A	829.888	0.473728	0.60009	0.789429	0.429862	0.91352	299.63	868.342	1089.62	1061.96	Non-sig.
PF3D7_1228100	LRR13	127.021	0.473626	0.670447	0.706433	0.479919	0.928807	167.922	176.116	45.1478	118.899	Non-sig.
PF3D7_1246300	KIC4	5690.81	0.472702	0.447109	1.05724	0.290402	0.867246	5950.36	6611.1	3583.52	6618.28	Non-sig.
PF3D7_1404700	N/A	697.297	0.471946	0.631835	0.746945	0.455097	0.922298	942.327	673.136	226.598	947.126	Non-sig.
PF3D7_0405300	LISP2	71.8031	0.471908	0.625375	0.7546	0.450489	0.920818	81.1431	71.8671	39.4299	94.7726	Non-sig.
PF3D7_1473100	N/A	710.047	0.471198	0.43569	1.0815	0.279475	0.862474	515.753	767.196	674.276	882.965	Non-sig.
PF3D7_1129100	PV1	8331.53	0.471141	0.41716	1.1294	0.258728	0.850307	6138.61	8943.63	7827.34	10416.5	Non-sig.
PF3D7_0411900	N/A	4211.43	0.471097	0.418377	1.12601	0.260162	0.850307	3349.82	4249.52	3709.85	5536.52	Non-sig.
PF3D7_1243600	N/A	8494.65	0.471038	0.453133	1.03951	0.298566	0.873307	9022.24	9631.66	5218.32	10106.4	Non-sig.
PF3D7_1334600	MSRP3	1178.19	0.470663	0.425202	1.10691	0.268331	0.855633	910.303	1518.86	1064.96	1218.63	Non-sig.
PF3D7_1121800	N/A	127.829	0.470355	0.568195	0.827806	0.40778	0.907236	146.484	144.806	68.1812	151.847	Non-sig.
PF3D7_1356700	N/A	278.37	0.46986	0.476332	0.986412	0.323931	0.886943	188.258	296.214	278.377	350.632	Non-sig.
PF3D7_1225200	N/A	1566.12	0.469785	0.434799	1.08047	0.279935	0.863006	1548.5	1923.46	1078.5	1714.04	Non-sig.
PF3D7_0324600	N/A	5.57159	0.469503	1.78016	0.263741	0.791979	0.990282	5.24322	12.9306	4.1125	0	Non-sig.
PF3D7_1240900	VAR	2114.59	0.469402	0.423583	1.10817	0.267788	0.855633	1958.56	2723.21	1588.78	2187.8	Non-sig.
PF3D7_1421100	N/A	560.015	0.469217	0.448498	1.0462	0.29547	0.871916	385.596	618.959	553.637	681.87	Non-sig.
PF3D7_0508900	AAP6	24808.9	0.468852	0.714822	0.655901	0.511888	0.932472	36755.2	29006	4870.79	28603.5	Non-sig.
PF3D7_1248700	N/A	26092.2	0.468386	0.425459	1.1009	0.270942	0.855633	23709.7	25389.7	20077.3	35192	Non-sig.
PF3D7_0304100	IMC1e	3516.8	0.467507	0.407191	1.14813	0.250917	0.849429	3128.74	3932.36	2775.21	4230.9	Non-sig.
PF3D7_1002800	N/A	659.235	0.467059	0.45933	1.01683	0.309236	0.879405	681.699	727.286	425.502	802.455	Non-sig.
PF3D7_0920500	N/A	4077.3	0.466628	0.451594	1.03329	0.301468	0.873813	4275.7	5088.44	2571.85	4373.2	Non-sig.
PF3D7_0323800	N/A	1320.07	0.466297	0.457149	1.02001	0.307723	0.877093	829.372	1443.76	1387.45	1619.7	Non-sig.
PF3D7_1012800	N/A	244.706	0.465042	0.454301	1.02364	0.306004	0.876857	207.516	289.647	203.707	277.956	Non-sig.
PF3D7_1237300	N/A	8.37628	0.464369	1.25692	0.369451	0.711791	0.987593	8.37008	13.9726	5.7434	5.41909	Non-sig.
PF3D7_0715200	N/A	4945.19	0.463931	0.471215	0.984543	0.324848	0.886943	5200.59	4603.51	3113.43	6863.23	Non-sig.
PF3D7_0911300	CRMP1	101.414	0.463746	0.557501	0.83183	0.405505	0.907236	64.3099	105.106	105.976	130.262	Non-sig.
PF3D7_0607700	N/A	9533.49	0.463088	0.440949	1.05021	0.293622	0.871491	7327.1	8663.76	8705.62	13437.5	Non-sig.
PF3D7_1434400	N/A	2377.74	0.462154	0.422426	1.09405	0.273935	0.85619	2257.21	2961.38	1743.23	2549.13	Non-sig.
PF3D7_0615800	COG4	1538.48	0.46143	0.409372	1.12717	0.259672	0.850307	1249.3	1771.14	1339.7	1793.8	Non-sig.
PF3D7_1209500	PDEalpha	1744.98	0.461135	0.491805	0.937637	0.348431	0.893036	950.646	2148.7	1986.06	1894.53	Non-sig.
PF3D7_0213500	N/A	308.018	0.460791	0.458099	1.00588	0.314475	0.884541	283.783	397.171	234.829	316.289	Non-sig.
PF3D7_0908100	N/A	142.232	0.4602	0.505834	0.909784	0.362936	0.895674	99.7393	161.065	139.556	168.566	Non-sig.
PF3D7_1402200	ApiCOX19	4437.34	0.459968	0.418245	1.09976	0.271438	0.855633	3913.57	5821.89	3558.31	4455.57	Non-sig.
PF3D7_1343300	N/A	4749.13	0.459548	0.491399	0.935183	0.349694	0.893036	5457.9	5324.83	2540.7	5673.11	Non-sig.
PF3D7_0819800	N/A	592.515	0.458772	0.689237	0.665623	0.505652	0.931703	853.216	762.742	145.387	608.716	Non-sig.
PF3D7_1143100	AP2-O	17000.6	0.458177	0.599214	0.76463	0.444492	0.91974	22411.7	15466.2	6235.74	23888.8	Non-sig.
PF3D7_1475600	BDP4	1484.7	0.458001	0.413222	1.10837	0.267703	0.855633	1191.02	1618.94	1310.88	1817.96	Non-sig.
PF3D7_1357500	N/A	2395.46	0.457294	0.487035	0.938935	0.347764	0.893036	1313.11	2719.73	2724.41	2824.61	Non-sig.
PF3D7_1203900	UBC	1283.53	0.457102	0.421195	1.08525	0.277811	0.859728	969.98	1398.71	1193.62	1571.81	Non-sig.
PF3D7_1301500	N/A	226.843	0.456514	0.485137	0.941002	0.346704	0.893036	159.79	296.252	222.52	228.812	Non-sig.
PF3D7_1242800	rabGDI	6036.84	0.456216	0.492277	0.926747	0.354058	0.893036	3242.7	7490.77	6937.32	6476.56	Non-sig.
PF3D7_1244000	N/A	1050.88	0.455595	0.457237	0.996408	0.319052	0.886518	674.112	1121.06	1098.19	1310.15	Non-sig.
PF3D7_0821300	DHX36	949.212	0.455075	0.455179	0.999771	0.317421	0.886518	990.721	1050.39	611.065	1144.67	Non-sig.
PF3D7_1242100	N/A	17.92	0.455009	1.00443	0.453002	0.650547	0.97317	7.20519	11.8831	22.8925	29.6991	Non-sig.
PF3D7_1468300	LRR14.1	45.7067	0.454823	0.680617	0.66825	0.503974	0.931703	26.0896	57.0052	50.8496	48.8823	Non-sig.
PF3D7_1478600	PTP3	1339.26	0.454315	0.582908	0.779395	0.435747	0.915226	1751.38	1595.03	509.3	1501.32	Non-sig.
PF3D7_1146600	ORP1	11024.5	0.453871	0.442718	1.02519	0.305272	0.876857	11238.9	11237.5	7370.35	14251.1	Non-sig.
PF3D7_0504100	N/A	691.78	0.453107	0.464433	0.975613	0.329256	0.889092	715.284	899.004	453.065	699.765	Non-sig.
PF3D7_0805800	N/A	13.516	0.45232	0.994423	0.454857	0.649212	0.97317	10.4935	13.961	12.3127	17.2967	Non-sig.
PF3D7_0423600	N/A	2892.81	0.452314	0.582173	0.776941	0.437194	0.915249	3789.03	3050.7	1097.44	3634.05	Non-sig.
PF3D7_0821100	PK1	1867.28	0.452288	0.478115	0.945981	0.344159	0.893036	1066.53	2129.74	2086.99	2185.86	Non-sig.
PF3D7_0220300	N/A	230.627	0.452089	0.599993	0.753489	0.451156	0.920818	294.696	239.284	95.268	293.262	Non-sig.
PF3D7_0300100	VAR	1426.74	0.450718	0.417508	1.07954	0.280346	0.863357	1253.12	1805.2	1158.28	1490.36	Non-sig.
PF3D7_0703000	N/A	294.96	0.450336	0.570142	0.789867	0.429605	0.913342	135.938	288.543	362.261	393.099	Non-sig.
PF3D7_0408100	N/A	1531.73	0.448716	0.675054	0.664711	0.506235	0.931703	2209.33	1728.14	381.962	1807.5	Non-sig.
PF3D7_1476000	N/A	41.2627	0.448375	0.70321	0.637612	0.523727	0.932472	47.0209	46.2334	22.9689	48.8275	Non-sig.
PF3D7_1400600	RIF	2.81377	0.44641	1.96978	0.22663	0.820712	0.990964	3.14433	3.22283	1.64135	3.24659	Non-sig.
PF3D7_1013400	N/A	658.852	0.446245	0.529971	0.842017	0.399778	0.906459	788.247	843.415	327.684	676.061	Non-sig.
PF3D7_0933000	N/A	2954.29	0.446141	0.425254	1.04912	0.294125	0.871701	2907.21	3302.35	2095.24	3512.35	Non-sig.
PF3D7_1362700	N/A	3162.87	0.445667	0.679702	0.655681	0.512029	0.932472	4596.11	3558.7	760.712	3735.96	Non-sig.
PF3D7_0308100	N/A	9863.93	0.445571	0.487	0.91493	0.360228	0.895607	11320.3	10826.1	5385.49	11923.8	Non-sig.
PF3D7_1113500	N/A	840.602	0.445422	0.481157	0.92573	0.354586	0.893253	492.772	913.033	930.575	1026.03	Non-sig.
PF3D7_0418000	N/A	1423.18	0.445291	0.439811	1.01246	0.311319	0.880421	1396.15	1429.57	1014.61	1852.37	Non-sig.
PF3D7_0619200	N/A	2506.03	0.445276	0.475259	0.936913	0.348803	0.893036	2787.94	3087.53	1457.13	2691.53	Non-sig.
PF3D7_1035700	DBLMSP	22497.1	0.444512	0.401756	1.10642	0.268543	0.855633	18156	26271.6	19960.8	25599.9	Non-sig.
PF3D7_0104400	LytB	1274.17	0.444171	0.438659	1.01256	0.311268	0.880421	1290.48	1463.56	868.926	1473.72	Non-sig.
PF3D7_0407700	N/A	10912.7	0.444009	0.561153	0.791244	0.428802	0.912366	14052	12297.7	4441.64	12859.5	Non-sig.
PF3D7_1145000	N/A	622.787	0.443565	0.628053	0.706254	0.48003	0.928807	850.73	798.521	205.288	636.607	Non-sig.
PF3D7_1122200	JmjC3	948.586	0.442439	0.483644	0.914805	0.360294	0.895607	1062.02	1143.07	546.881	1042.38	Non-sig.
PF3D7_1236700	N/A	1233.91	0.44238	0.474637	0.932038	0.351317	0.893036	728.867	1486.43	1363.15	1357.18	Non-sig.
PF3D7_0725000	N/A	3670.13	0.441931	0.424984	1.03988	0.298397	0.873307	3626.77	4346.5	2598.21	4109.04	Non-sig.
PF3D7_0407900	N/A	9773.88	0.441366	0.591918	0.745654	0.455877	0.922472	13079.1	11046.9	3502.11	11467.4	Non-sig.
PF3D7_0221400	N/A	2.81397	0.44067	2.2576	0.195194	0.845241	0.991656	3.1464	6.46453	1.64496	0	Non-sig.
PF3D7_1363400	DOA1	2234.39	0.440487	0.487991	0.902653	0.36671	0.895674	1230.31	2628.3	2561.1	2517.84	Non-sig.
PF3D7_1217200	MRD1	1673.64	0.439532	0.543105	0.809294	0.418346	0.9089	2088.53	1800.18	753.202	2052.63	Non-sig.
PF3D7_0419500	N/A	731.89	0.439075	0.481652	0.911602	0.361978	0.895674	431.711	802.52	810.662	882.668	Non-sig.
PF3D7_0728200	ALP3	365.339	0.438906	0.471881	0.93012	0.352309	0.893036	244.018	458.264	376.102	382.971	Non-sig.
PF3D7_0322200	N/A	109.531	0.438809	0.644195	0.681175	0.495761	0.931703	142.005	125.564	44.3445	126.209	Non-sig.
PF3D7_0420000	N/A	5754.42	0.438635	0.488263	0.898358	0.368995	0.896544	6603.56	6092.76	3169.47	7151.87	Non-sig.
PF3D7_0515600	GEP	222.508	0.436596	0.471772	0.925437	0.354739	0.893253	214.899	264.97	163.459	246.703	Non-sig.
PF3D7_1441600	N/A	470.205	0.435991	0.528144	0.825515	0.409079	0.907483	247.17	458.266	551.834	623.55	Non-sig.
PF3D7_0934900	N/A	161.083	0.435855	0.555598	0.784479	0.432759	0.913814	187.154	200.712	87.0399	169.424	Non-sig.
PF3D7_1206100	ISN1	265.89	0.435289	0.461889	0.94241	0.345983	0.893036	232.167	345.694	220.03	265.67	Non-sig.
PF3D7_0202000	KAHRP	6697.56	0.435113	0.468733	0.928275	0.353265	0.893036	7333.04	6759.65	4057.65	8639.89	Non-sig.
PF3D7_0503500	N/A	988.908	0.435096	0.497462	0.874633	0.381774	0.902929	538.096	1129.73	1143.32	1144.49	Non-sig.
PF3D7_0929200	N/A	2167.3	0.434938	0.461332	0.942787	0.34579	0.893036	2358.68	2450.31	1327.8	2532.42	Non-sig.
PF3D7_1017400	HAD5	1890.39	0.434091	0.514654	0.843462	0.39897	0.906459	2231.27	2508.32	985.368	1836.59	Non-sig.
PF3D7_1443000	SRPK2	1683.75	0.434057	0.456032	0.951813	0.341192	0.893036	1092.57	1721.69	1771.82	2148.93	Non-sig.
PF3D7_0211700	TKL1	1402.29	0.433922	0.468178	0.926833	0.354013	0.893036	1540.27	1588.7	846.061	1634.13	Non-sig.
PF3D7_0216000	N/A	881.116	0.432695	0.601716	0.719102	0.472078	0.926825	1178.35	897.761	322.02	1126.34	Non-sig.
PF3D7_0932500	DHHC6	542.429	0.432127	0.426634	1.01288	0.311119	0.880421	482.696	636.448	440.962	609.61	Non-sig.
PF3D7_0814400	N/A	1192.51	0.431484	0.413887	1.04252	0.297173	0.873012	955.826	1389.49	1075.08	1349.65	Non-sig.
PF3D7_1456600	N/A	79.9106	0.431039	0.584586	0.737341	0.460915	0.923363	52.2618	78.4826	83.6763	105.222	Non-sig.
PF3D7_1239100	N/A	464.211	0.430846	0.513478	0.839074	0.401428	0.906672	249.269	517.296	541.156	549.121	Non-sig.
PF3D7_0717200	N/A	2616.62	0.430293	0.517858	0.830909	0.406025	0.907236	3145.07	3343.02	1313.91	2664.48	Non-sig.
PF3D7_0933700	N/A	388.617	0.429906	0.485145	0.886138	0.375543	0.896544	404.907	523.432	257.633	368.495	Non-sig.
PF3D7_0911200	N/A	288.006	0.42964	0.463687	0.926573	0.354148	0.893036	205.802	325.341	284.865	336.017	Non-sig.
PF3D7_0818500	N/A	4619.19	0.429605	0.498431	0.861915	0.388734	0.904448	5399.74	5827.75	2473.64	4775.65	Non-sig.
PF3D7_1007200	N/A	4398.45	0.428313	0.404709	1.05832	0.289908	0.867246	3936.04	4945.98	3564.63	5147.17	Non-sig.
PF3D7_1361800	GAC	52803.2	0.428172	0.594376	0.720371	0.471296	0.926825	18827.1	57130.2	71221.7	64033.8	Non-sig.
PF3D7_0932100	N/A	10709.6	0.426464	0.609228	0.700008	0.483923	0.930784	14666.4	11252.4	3610.23	13309.2	Non-sig.
PF3D7_0300400	N/A	3.76163	0.425974	1.72813	0.246495	0.805299	0.990282	3.13755	5.37466	3.28174	3.25257	Non-sig.
PF3D7_0310200	N/A	9689.17	0.425838	0.463797	0.918156	0.358537	0.895582	9784.48	8445.55	6754.76	13771.9	Non-sig.
PF3D7_0731100	PTP2	2935.7	0.425788	0.408771	1.04163	0.297584	0.873012	2318.36	3310.18	2692.73	3421.52	Non-sig.
PF3D7_0630600	N/A	3350.31	0.42493	0.473849	0.896761	0.369847	0.896544	1946.57	3822.89	3773.94	3857.84	Non-sig.
PF3D7_1232500	N/A	5391.85	0.42457	0.535199	0.793294	0.427607	0.912366	6666.59	5306.19	2542.14	7052.49	Non-sig.
PF3D7_0204500	AspAT	406.011	0.424546	0.541767	0.783632	0.433256	0.914498	197.23	469.335	495.77	461.707	Non-sig.
PF3D7_0820500	YIF1	1087.34	0.424383	0.552193	0.768542	0.442165	0.918304	488.413	1093.37	1368.28	1399.31	Non-sig.
PF3D7_0803400	RAD54	5127.34	0.424364	0.452134	0.938579	0.347947	0.893036	5461.93	5341.75	3295.69	6410.01	Non-sig.
PF3D7_1204200	N/A	99.0527	0.423972	0.53467	0.792961	0.427801	0.912366	74.6591	104.11	94.4318	123.01	Non-sig.
PF3D7_1445800	N/A	210.539	0.423514	0.643026	0.658626	0.510136	0.932472	72.6627	227.444	286.654	255.396	Non-sig.
PF3D7_1019600	N/A	3262.47	0.423364	0.408796	1.03564	0.300372	0.873813	2622.98	3532.59	2951.29	3943.02	Non-sig.
PF3D7_1037500	DYN2	2459.88	0.4232	0.535701	0.789993	0.429532	0.913342	1139.61	2621.54	3063.25	3015.1	Non-sig.
PF3D7_1310700	PIC5	17677.7	0.419758	0.506103	0.829391	0.406883	0.907236	21234.7	20637	9013.8	19825.4	Non-sig.
PF3D7_1418300	N/A	291.113	0.419737	0.517507	0.811074	0.417323	0.908691	326.997	384.94	171.442	281.073	Non-sig.
PF3D7_1105300	N/A	2457.37	0.419262	0.600932	0.697686	0.485373	0.931703	873.854	2553.55	3331.29	3070.78	Non-sig.
PF3D7_1014600	ADA2	23971.6	0.418515	0.430239	0.97275	0.330678	0.889756	24489.2	26171.2	16548.7	28677.3	Non-sig.
PF3D7_1227600	SPC24	8778.32	0.417788	0.405592	1.03007	0.302977	0.874753	6942.72	10087.9	8089.32	9993.35	Non-sig.
PF3D7_1227100	DH60	1282.63	0.41724	0.504483	0.827063	0.408201	0.907236	680.26	1538.49	1516.21	1395.58	Non-sig.
PF3D7_0207100	N/A	17960.5	0.416931	0.545469	0.764352	0.444658	0.91974	22878.4	19461.7	7888.52	21613.5	Non-sig.
PF3D7_1236200	N/A	1718.45	0.416678	0.515846	0.807757	0.41923	0.909401	2074.46	1824.43	869.963	2104.94	Non-sig.
PF3D7_0931900	AKLP2	676.345	0.416393	0.448556	0.928296	0.353254	0.893036	691.865	812.499	467.227	733.789	Non-sig.
PF3D7_0726100	N/A	250.776	0.415989	0.475331	0.875156	0.381489	0.902929	221.147	233.881	208.625	339.451	Non-sig.
PF3D7_0723500	N/A	53.6477	0.415862	0.618334	0.672552	0.501232	0.931703	40.962	67.6398	50.9006	55.0885	Non-sig.
PF3D7_0937800	VAR	1989.87	0.415605	0.453684	0.916069	0.359631	0.895607	2033.08	2667.56	1377.62	1881.21	Non-sig.
PF3D7_1233000	EF-G	1034.66	0.414512	0.449748	0.921654	0.356709	0.895521	686.361	1194.2	1087.41	1170.68	Non-sig.
PF3D7_0611400	SWIB	1146.44	0.411668	0.487617	0.844244	0.398533	0.906459	651.773	1351.84	1315.78	1266.35	Non-sig.
PF3D7_1431400	SRA	10721.8	0.411342	0.617125	0.666545	0.505063	0.931703	14918.2	12854.4	3489.39	11625.1	Non-sig.
PF3D7_1422600	N/A	940.733	0.411314	0.433123	0.949646	0.342292	0.893036	680.365	1050.75	934.47	1097.35	Non-sig.
PF3D7_1348700	WDR16	70.3255	0.410898	0.614143	0.66906	0.503457	0.931703	79.9304	83.7129	41.0585	76.5999	Non-sig.
PF3D7_0707600	MED10	368.762	0.410883	0.437297	0.939597	0.347424	0.893036	304.732	421.888	328.418	420.008	Non-sig.
PF3D7_1478100	N/A	158.494	0.410861	0.486701	0.844176	0.398571	0.906459	125.953	192.218	146.117	169.687	Non-sig.
PF3D7_1130700	SMC1	2593.76	0.410384	0.484028	0.847853	0.39652	0.906459	2955.04	2630.08	1499.99	3289.94	Non-sig.
PF3D7_1450400	N/A	3112.92	0.409628	0.424598	0.964743	0.334673	0.892044	3061.9	3282.11	2286.19	3821.47	Non-sig.
PF3D7_0807700	DegP	1305.04	0.408308	0.551718	0.740067	0.459259	0.922883	1668.69	1523.56	574.924	1452.98	Non-sig.
PF3D7_1038400	Pf11-1	381.999	0.408235	0.703323	0.580437	0.56162	0.94473	444.026	142.628	212.788	728.556	Non-sig.
PF3D7_0627900	POP4	986.382	0.408164	0.428231	0.953141	0.340519	0.893036	734.488	1168.59	960.859	1081.59	Non-sig.
PF3D7_1019100	N/A	6749.4	0.407121	0.739936	0.550211	0.582175	0.951295	10416.8	7634.87	1190.31	7755.62	Non-sig.
PF3D7_1108100	N/A	4710.23	0.405958	0.446924	0.908339	0.363699	0.895674	4626.05	4275.87	3477.88	6461.13	Non-sig.
PF3D7_1334100	N/A	1478.64	0.405747	0.408933	0.992209	0.321096	0.886943	1254.53	1670.31	1289.59	1700.12	Non-sig.
PF3D7_0220700	N/A	355.014	0.405492	0.488843	0.829493	0.406826	0.907236	338.419	298.419	272.596	510.622	Non-sig.
PF3D7_0730200	N/A	475.2	0.404993	0.55249	0.733032	0.463539	0.925093	232.693	440.962	584.79	642.356	Non-sig.
PF3D7_1315100	PK9	105.613	0.404444	0.531319	0.761208	0.446533	0.91974	104.811	112.799	77.1434	127.699	Non-sig.
PF3D7_1368400	N/A	1878.05	0.403948	0.47076	0.858077	0.39085	0.905389	2083.46	2354.36	1150.56	1923.83	Non-sig.
PF3D7_0613500	N/A	1541.21	0.403575	0.41837	0.964636	0.334727	0.892044	1177.81	1746.41	1476.08	1764.52	Non-sig.
PF3D7_1339900	ABCB5	622.058	0.403294	0.551853	0.7308	0.464901	0.925389	283.254	690.933	787.67	726.374	Non-sig.
PF3D7_0207400	SERA7	9488.82	0.403234	0.401456	1.00443	0.315172	0.884868	7951.65	10987.1	8390.96	10625.6	Non-sig.
PF3D7_0422200	N/A	3942.85	0.402927	0.443364	0.908795	0.363458	0.895674	3886.82	3657.05	2904.99	5322.53	Non-sig.
PF3D7_0623600	N/A	947.933	0.402598	0.503476	0.799637	0.423921	0.912366	514.825	1144.81	1117.82	1014.27	Non-sig.
PF3D7_1417300	ATG4	1903.56	0.402338	0.543932	0.739685	0.459491	0.922883	2420.91	2222.71	859.197	2111.41	Non-sig.
PF3D7_0205900	RPN1	12682.3	0.401503	0.510334	0.786746	0.431431	0.913557	6418.54	14854	15438.7	14017.8	Non-sig.
PF3D7_1209900	ABCB7	928.246	0.401072	0.428584	0.935807	0.349372	0.893036	690.675	1054.68	909.209	1058.43	Non-sig.
PF3D7_1361100	SEC24A	6946.72	0.400587	0.548568	0.730242	0.465242	0.925389	3067.87	7195.45	8908.56	8614.99	Non-sig.
PF3D7_1017700	N/A	250.632	0.400364	0.795409	0.503344	0.614723	0.962175	392.27	342.369	40.237	227.652	Non-sig.
PF3D7_0809400	N/A	2364.69	0.399103	0.472375	0.844886	0.398174	0.906459	2672.84	2776.81	1406.9	2602.2	Non-sig.
PF3D7_0606500	PTB	1251.58	0.398536	0.417919	0.953621	0.340275	0.893036	980.741	1376.34	1178.72	1470.52	Non-sig.
PF3D7_1312000	MCAT	132.06	0.398197	0.519918	0.765885	0.443745	0.91974	130.337	172.82	97.7094	127.373	Non-sig.
PF3D7_1347700	ECT	3428.11	0.398113	0.42008	0.947708	0.343278	0.893036	2747.14	3402.84	3168.94	4393.54	Non-sig.
PF3D7_0416100	GATA	2381.84	0.397739	0.418088	0.951329	0.341437	0.893036	1912.3	2418.24	2198.75	2998.08	Non-sig.
PF3D7_1446000	N/A	3.87345	0.397635	1.73738	0.228871	0.818969	0.990964	5.09059	4.43056	1.63573	4.33692	Non-sig.
PF3D7_0407800	CINCH	25874.4	0.397384	0.419433	0.947432	0.343419	0.893036	20647.9	25345.2	24018.5	33485.8	Non-sig.
PF3D7_1322500	DHHC5	3797.7	0.39719	0.418316	0.9495	0.342367	0.893036	3057.81	4842.87	3498.49	3791.63	Non-sig.
PF3D7_0724900	N/A	3242.2	0.397005	0.70843	0.560401	0.575206	0.948966	4846.56	2675.16	751.635	4695.45	Non-sig.
PF3D7_0914000	N/A	362.162	0.396663	0.478827	0.828406	0.407441	0.907236	361.089	328.322	264.462	494.773	Non-sig.
PF3D7_0206800	MSP2	44843.5	0.395945	0.442953	0.893877	0.371388	0.896544	31006.4	58011.6	46449.8	43906.2	Non-sig.
PF3D7_1445900	DDX17	3170.59	0.395906	0.446477	0.886734	0.375222	0.896544	2078.35	3568.51	3397.83	3637.65	Non-sig.
PF3D7_0914900	N/A	3038.31	0.395223	0.407176	0.970645	0.331725	0.889947	2469.81	3364.33	2779.54	3539.56	Non-sig.
PF3D7_1244100	N/A	4490.18	0.394338	0.405298	0.972957	0.330575	0.889756	4076.58	5269.04	3684.14	4930.97	Non-sig.
PF3D7_1428200	MFS5	3848.86	0.393604	0.431167	0.912881	0.361305	0.895607	2984.01	3659.28	3669.96	5082.19	Non-sig.
PF3D7_1306900	SNRPA	464.302	0.393492	0.432654	0.909484	0.363094	0.895674	399.563	564.561	403.179	489.906	Non-sig.
PF3D7_1471600	APR2	121.292	0.393434	0.556832	0.706557	0.479842	0.928807	109.537	94.4069	100.208	181.016	Non-sig.
PF3D7_1432400	LRR5	247.615	0.393279	0.457007	0.860553	0.389484	0.904448	228.627	272.468	199.606	289.758	Non-sig.
PF3D7_0506800	TCF25	1600.62	0.392636	0.410502	0.956477	0.338831	0.893036	1456.64	1780.85	1311.74	1853.25	Non-sig.
PF3D7_1324700	YKT6.2	922.189	0.391646	0.456513	0.857909	0.390943	0.905389	603.361	1058.38	991.881	1035.14	Non-sig.
PF3D7_0619300	N/A	1515.28	0.391498	0.454913	0.860601	0.389458	0.904448	1621.57	1555.11	1000.62	1883.83	Non-sig.
PF3D7_0523900	N/A	344.451	0.391173	0.440279	0.888467	0.374289	0.896544	301.217	373.34	294.873	408.376	Non-sig.
PF3D7_1367400	N/A	457.064	0.390826	0.462396	0.845219	0.397989	0.906459	308.624	514.935	482.156	522.539	Non-sig.
PF3D7_1422200	N/A	1084.36	0.390353	0.422518	0.923874	0.355552	0.894026	830.296	1226.31	1046.64	1234.21	Non-sig.
PF3D7_1420300	HEP1	444.115	0.390275	0.443291	0.880402	0.378641	0.900016	411.783	561.493	357.135	446.048	Non-sig.
PF3D7_0106500	N/A	1464.15	0.390111	0.461591	0.845145	0.39803	0.906459	1611.86	1715.3	923.27	1606.16	Non-sig.
PF3D7_0729500	MT-A70	1739.94	0.38948	0.410789	0.948125	0.343066	0.893036	1554.31	2087.78	1458.72	1858.94	Non-sig.
PF3D7_0528100	N/A	4428.82	0.389007	0.477869	0.814047	0.415618	0.907932	2568.72	4839.5	5101.54	5205.54	Non-sig.
PF3D7_1472600	PDI-14	2650.15	0.388906	0.407163	0.955161	0.339496	0.893036	2193.42	3114.08	2396.71	2896.4	Non-sig.
PF3D7_0701600	MC-2TM	104.365	0.388359	0.578785	0.670989	0.502227	0.931703	64.0136	141.756	116.561	95.128	Non-sig.
PF3D7_1011800	PREBP	15762.9	0.387921	0.626196	0.619488	0.535595	0.935261	22358.8	18413	4954.37	17325.3	Non-sig.
PF3D7_0916000	MFS2	8125.17	0.387741	0.421945	0.918937	0.358128	0.895521	7290.65	7743.92	6789.06	10677	Non-sig.
PF3D7_0305200	N/A	6157.23	0.387207	0.551081	0.702632	0.482285	0.928807	7996.82	6997.24	2675.39	6959.46	Non-sig.
PF3D7_0924600	N/A	3725.83	0.386606	0.557404	0.693582	0.487944	0.931703	4864.29	3942.81	1595.32	4500.89	Non-sig.
PF3D7_0713600	N/A	594.58	0.385857	0.432243	0.892684	0.372026	0.896544	464.235	711.375	566.699	636.01	Non-sig.
PF3D7_0404900	P41	5994.15	0.385829	0.40889	0.943601	0.345373	0.893036	5281.09	7426.25	5113.68	6155.59	Non-sig.
PF3D7_1474900	CITH	559.242	0.385583	0.540917	0.712832	0.47595	0.927052	269.659	639.372	699.828	628.108	Non-sig.
PF3D7_1109400	ENP1	1484.74	0.385248	0.417688	0.922334	0.356354	0.895521	1159.41	1747.06	1415.79	1616.71	Non-sig.
PF3D7_1468800	U2AF2	1672.94	0.384585	0.446696	0.860955	0.389263	0.904448	1784.99	1938.64	1117.87	1850.27	Non-sig.
PF3D7_0526200	ARFGAP2	2759.86	0.38455	0.41247	0.932311	0.351176	0.893036	2539.81	3376.65	2248.69	2874.28	Non-sig.
PF3D7_0802500	N/A	2705.5	0.384172	0.409832	0.93739	0.348558	0.893036	2221.31	2874.72	2473.38	3252.57	Non-sig.
PF3D7_0924500	N/A	2346.56	0.384093	0.406221	0.945526	0.344391	0.893036	1993.05	2581.05	2078.97	2733.17	Non-sig.
PF3D7_0613800	ApiAP2	38967	0.384032	0.446548	0.860001	0.389789	0.904448	35989	33347.4	31633.3	54898.2	Non-sig.
PF3D7_0731800	GEXP08	319.983	0.383856	0.453347	0.846715	0.397154	0.906459	249.636	332.563	305.557	392.177	Non-sig.
PF3D7_0936400	REX4	111.287	0.382715	0.573696	0.667105	0.504705	0.931703	129.446	137.35	64.0587	114.294	Non-sig.
PF3D7_1110500	VPS35	3059.31	0.382135	0.48688	0.784864	0.432533	0.9137	1722.26	3414.62	3590.32	3510.03	Non-sig.
PF3D7_0409000	N/A	541.433	0.382061	0.455283	0.839173	0.401373	0.906672	437.462	492.301	502.757	733.212	Non-sig.
PF3D7_0623100	NAB2	3404.39	0.381879	0.459629	0.830842	0.406063	0.907236	3771.87	4063.72	2141.36	3640.61	Non-sig.
PF3D7_0321500	N/A	2951.55	0.381859	0.497209	0.768004	0.442485	0.918606	1598.94	3426.46	3527.05	3253.75	Non-sig.
PF3D7_0730000	N/A	175.555	0.381632	0.494136	0.772323	0.439923	0.917062	124.956	191.122	179.786	206.358	Non-sig.
PF3D7_1329300	CAF1B	1763.98	0.381607	0.575264	0.663359	0.507101	0.931703	732.743	1681.29	2330.9	2310.99	Non-sig.
PF3D7_0400700	RIF	2.39647	0.379607	2.71074	0.140038	0.88863	0.99458	4.20289	5.38297	0	0	Non-sig.
PF3D7_1430200	PMIX	4178.63	0.379115	0.421208	0.900066	0.368085	0.89616	4174.27	4901.18	3091.43	4547.65	Non-sig.
PF3D7_1457500	VPS4	1274.1	0.378331	0.464684	0.814168	0.415549	0.907932	804.796	1522.81	1410.84	1357.95	Non-sig.
PF3D7_0931000	N/A	743.459	0.377718	0.446674	0.845623	0.397763	0.906459	775.338	852.833	518.308	827.356	Non-sig.
PF3D7_0521800	N/A	391.297	0.377404	0.446227	0.845767	0.397683	0.906459	322.741	494.823	358.004	389.62	Non-sig.
PF3D7_1405800	BOP1	1731.65	0.377244	0.41062	0.918718	0.358243	0.895521	1598.75	1994.37	1414.4	1919.06	Non-sig.
PF3D7_0220500	N/A	1363.17	0.376625	0.509103	0.739781	0.459433	0.922883	1628.91	1756.96	743.965	1322.84	Non-sig.
PF3D7_1451200	N/A	12611.7	0.376184	0.414527	0.907502	0.364141	0.895674	11428.4	12449.2	10525	16044	Non-sig.
PF3D7_1118500	NOP56	2349.52	0.37618	0.458469	0.820513	0.411924	0.907483	2600.35	2734.92	1489.87	2572.96	Non-sig.
PF3D7_1406900	RlmN	450.293	0.375672	0.442915	0.84818	0.396338	0.906459	442.587	529.171	341.582	487.833	Non-sig.
PF3D7_1113100	PRL	8030.77	0.375429	0.428831	0.87547	0.381318	0.902929	7941.07	7856.15	6042.57	10283.3	Non-sig.
PF3D7_0210600	CERLI1	6398.02	0.374303	0.430153	0.870163	0.384211	0.902929	6586.97	7697.58	4558.64	6748.89	Non-sig.
PF3D7_1410800	N/A	1233.4	0.37404	0.421819	0.886731	0.375223	0.896544	958.841	1466.19	1189.81	1318.78	Non-sig.
PF3D7_0101300	MC-2TM	78.6794	0.37386	0.579734	0.644882	0.519004	0.932472	63.9852	109.552	73.0502	68.1301	Non-sig.
PF3D7_0723400	N/A	2417.08	0.373681	0.570642	0.654844	0.512568	0.932472	3225.47	2626.96	986.556	2829.35	Non-sig.
PF3D7_1456100	SHMT	32.3624	0.372912	0.770317	0.484102	0.628313	0.966552	16.8139	33.2781	39.4106	39.9471	Non-sig.
PF3D7_0828900	N/A	1781.09	0.372472	0.435011	0.856235	0.391868	0.906011	1678.75	2360.39	1426.25	1658.97	Non-sig.
PF3D7_0711100	N/A	180.222	0.371895	0.482655	0.770521	0.440991	0.917062	144.15	182.428	169.996	224.316	Non-sig.
PF3D7_1140800	N/A	1416.69	0.370796	0.448244	0.82722	0.408112	0.907236	949.817	1572.83	1521.14	1622.99	Non-sig.
PF3D7_0927700	PPP4	1091.36	0.36979	0.539309	0.685674	0.492919	0.931703	515.779	1264.7	1388.31	1196.66	Non-sig.
PF3D7_0625800	N/A	276.644	0.369749	0.450712	0.820366	0.412008	0.907483	227.288	319.78	255.407	304.101	Non-sig.
PF3D7_1302100	G27/25	1972.79	0.369203	0.466224	0.7919	0.428419	0.912366	1233.16	2060.37	2209.94	2387.68	Non-sig.
PF3D7_0924100	N/A	646.673	0.369002	0.46032	0.801621	0.422772	0.911618	698.801	715.72	430.343	741.826	Non-sig.
PF3D7_1232000	aFRS	531.247	0.368979	0.453119	0.814308	0.415469	0.907932	388.387	668.483	538.762	529.356	Non-sig.
PF3D7_1010300	SDH4	10355.7	0.368556	0.413082	0.89221	0.37228	0.896544	8642.39	13029.3	9437.78	10313.4	Non-sig.
PF3D7_0914400	KIC3	1944.68	0.368161	0.407464	0.903542	0.366238	0.895674	1707.27	2114.24	1688.52	2268.7	Non-sig.
PF3D7_0806400	ALG13	461.863	0.366738	0.441101	0.831415	0.405739	0.907236	430.269	577.756	376.774	462.655	Non-sig.
PF3D7_1113900	MAPK2	127.841	0.366053	0.573724	0.63803	0.523454	0.932472	152.286	125.619	71.4243	162.034	Non-sig.
PF3D7_1112700	N/A	177.177	0.365271	0.480262	0.760567	0.446916	0.91974	149.528	179.169	160.163	219.847	Non-sig.
PF3D7_1112200	COQ4	113.922	0.36469	0.53615	0.680202	0.496377	0.931703	77.5397	123.551	121.454	133.141	Non-sig.
PF3D7_0417700	N/A	166.47	0.364543	0.510088	0.714666	0.474816	0.926825	172.249	215.804	119.042	158.786	Non-sig.
PF3D7_0807400	COQ10	537.86	0.364286	0.441194	0.825682	0.408984	0.907483	524.496	663.374	416.29	547.278	Non-sig.
PF3D7_0810600	DBP1	5608.88	0.364084	0.483479	0.753051	0.451419	0.920818	3232.58	5858.49	6576.77	6767.67	Non-sig.
PF3D7_1207100	N/A	3483.16	0.363978	0.539829	0.674246	0.500155	0.931703	4479.44	4136.73	1613.19	3703.28	Non-sig.
PF3D7_1136800	N/A	888.421	0.363938	0.432465	0.841545	0.400043	0.906459	669.895	934.4	883.811	1065.58	Non-sig.
PF3D7_0311000	N/A	6.73011	0.363114	1.33194	0.272619	0.785146	0.990282	5.20081	7.53572	6.55775	7.62615	Non-sig.
PF3D7_0908500	N/A	6217.84	0.362943	0.40159	0.903763	0.366121	0.895674	5519.54	6991.22	5360.13	7000.47	Non-sig.
PF3D7_1475400	CRMP4	420.284	0.362718	0.493141	0.735525	0.46202	0.924039	304.764	349.613	430.495	596.263	Non-sig.
PF3D7_0422800	SR12	309.629	0.362276	0.497267	0.728535	0.466286	0.925389	191.066	352.203	350.529	344.718	Non-sig.
PF3D7_1466300	RPN2	11925.8	0.361695	0.500773	0.722273	0.470127	0.926825	6404.64	12474.1	14472.2	14352.3	Non-sig.
PF3D7_0817600	N/A	18693.7	0.361456	0.551485	0.655422	0.512196	0.932472	24568.9	21377.3	8159.7	20668.8	Non-sig.
PF3D7_0108100	N/A	251.674	0.361167	0.453295	0.79676	0.425591	0.912366	227.201	277.959	213.509	288.025	Non-sig.
PF3D7_1445400	CLK1	4161.2	0.360873	0.407853	0.884812	0.376258	0.897127	3933.42	4626.08	3353.63	4731.67	Non-sig.
PF3D7_0619700	N/A	1436.5	0.360718	0.51527	0.700057	0.483892	0.930784	1759.02	1788.17	757.082	1441.74	Non-sig.
PF3D7_1312600	BCKDHA	2703.75	0.360508	0.422019	0.854245	0.392969	0.906011	2095.6	3332.76	2639.6	2747.05	Non-sig.
PF3D7_0319400	N/A	4264.31	0.360047	0.404285	0.890575	0.373157	0.896544	3910.61	4794.74	3559.36	4792.54	Non-sig.
PF3D7_1124600	EK	8835.6	0.35914	0.415283	0.864809	0.387144	0.904211	7201.61	8790.36	8281.26	11069.2	Non-sig.
PF3D7_0311800	N/A	2061.64	0.359108	0.411131	0.873463	0.382411	0.902929	1729.62	2472.51	1883.06	2161.39	Non-sig.
PF3D7_1436600	PKG	3961.6	0.358897	0.450113	0.797349	0.425248	0.912366	2715.12	3850.77	4227.31	5053.18	Non-sig.
PF3D7_0617300	N/A	1059.69	0.35858	0.412686	0.868893	0.384905	0.902929	914.468	1201.24	942.858	1180.21	Non-sig.
PF3D7_0519500	CCR4-1	2356.5	0.357853	0.58141	0.615492	0.53823	0.936467	3158.39	2145.06	973.489	3149.05	Non-sig.
PF3D7_0207800	SERA3	8004	0.357841	0.431079	0.830105	0.406479	0.907236	5633.49	9151.65	8399.07	8831.81	Non-sig.
PF3D7_1349600	N/A	1407.59	0.357711	0.50624	0.706604	0.479813	0.928807	1698.13	1751.65	770.227	1410.38	Non-sig.
PF3D7_1344300	N/A	10726.4	0.357392	0.457265	0.781586	0.434458	0.915226	7259.46	10022	11549.4	14074.8	Non-sig.
PF3D7_0418600	N/A	9202.18	0.357075	0.499097	0.715441	0.474336	0.926825	10906.7	8545.32	5232.01	12124.7	Non-sig.
PF3D7_0523400	N/A	3317.12	0.356767	0.415909	0.857801	0.391002	0.905389	2562.83	3586.85	3255.08	3863.71	Non-sig.
PF3D7_0802800	CNA	8670.01	0.35662	0.409717	0.870407	0.384078	0.902929	8144.06	10485.6	7063.78	8986.6	Non-sig.
PF3D7_1453100	N/A	432.804	0.356566	0.442502	0.805793	0.420362	0.9097	426.804	498.048	332.548	473.816	Non-sig.
PF3D7_0104000	TRSP	36.3172	0.354893	0.747924	0.474504	0.63514	0.966849	43.442	49.6013	20.471	31.7543	Non-sig.
PF3D7_0411800	N/A	1920.13	0.354311	0.409969	0.864237	0.387458	0.904211	1793.91	2181.64	1577.25	2127.72	Non-sig.
PF3D7_1346000	N/A	149.81	0.352737	0.52393	0.673252	0.500787	0.931703	164.052	152.405	99.36	183.424	Non-sig.
PF3D7_1206400	TUM1	87.8707	0.350971	0.538179	0.652145	0.514308	0.932472	75.6351	101.992	78.8162	95.04	Non-sig.
PF3D7_0827100	IF2c	1305.71	0.350399	0.432226	0.810686	0.417546	0.908691	956.673	1405.24	1338.93	1522	Non-sig.
PF3D7_1238900	PK2	2725.58	0.349713	0.505316	0.692068	0.488895	0.931703	3303.94	2675.11	1490.14	3433.11	Non-sig.
PF3D7_1474700	N/A	125.874	0.349063	0.510663	0.683549	0.49426	0.931703	118.864	124.49	102.649	157.492	Non-sig.
PF3D7_0620400	MSP10	1728	0.349037	0.424472	0.822286	0.410914	0.907483	1382.76	1707.61	1657.07	2164.56	Non-sig.
PF3D7_0905500	N/A	1956.86	0.348619	0.565979	0.615958	0.537922	0.936467	824.34	2123.33	2618.36	2261.4	Non-sig.
PF3D7_1017300	GRASP	2087.96	0.348527	0.484574	0.719243	0.471991	0.926825	2457.86	2470.81	1216.6	2206.59	Non-sig.
PF3D7_0606100	N/A	1778.08	0.348086	0.44334	0.785144	0.432369	0.9137	1909.12	2038.77	1220.41	1944.02	Non-sig.
PF3D7_0603700	mFRS	225.103	0.34798	0.546735	0.636468	0.524471	0.932472	119.904	262.939	275.917	241.653	Non-sig.
PF3D7_1136500	CK1	13461	0.347206	0.410989	0.844806	0.398219	0.906459	10863.4	16271.2	12834.4	13874.9	Non-sig.
PF3D7_0618800	N/A	336.891	0.347135	0.491578	0.706165	0.480086	0.928807	211.679	381.93	381.113	372.843	Non-sig.
PF3D7_1033900	N/A	1884.24	0.347052	0.463251	0.749168	0.453756	0.922033	2128.68	2103.55	1189.06	2115.66	Non-sig.
PF3D7_0513100	N/A	650.821	0.346904	0.450767	0.769586	0.441546	0.917736	643.77	607.98	502.285	849.251	Non-sig.
PF3D7_1321500	PDEbeta	8603.94	0.346669	0.405571	0.854767	0.39268	0.906011	7198.19	9078.66	7952.04	10186.9	Non-sig.
PF3D7_0820900	N/A	1811.6	0.346639	0.485117	0.714548	0.474888	0.926825	2135.68	1939.44	1054.72	2116.57	Non-sig.
PF3D7_1454300	KIN	121.202	0.34595	0.563085	0.614382	0.538963	0.937112	138.99	113.726	74.742	157.349	Non-sig.
PF3D7_0826400	CPT	809.597	0.345653	0.425062	0.813184	0.416113	0.907932	745.175	993.034	681.041	819.137	Non-sig.
PF3D7_0510200	CYP87	1708.17	0.345502	0.423898	0.815058	0.415039	0.907932	1318.63	2058.72	1690.39	1764.94	Non-sig.
PF3D7_1317100	MCM4	11025.7	0.344455	0.492555	0.699323	0.48435	0.931092	6116.89	12802.4	13314	11869.3	Non-sig.
PF3D7_0933800	N/A	146.235	0.34406	0.489042	0.703538	0.481721	0.928807	134.632	157.763	123.178	169.369	Non-sig.
PF3D7_1228400	N/A	1405.54	0.343964	0.452354	0.760386	0.447024	0.91974	1537.32	1502.82	940.547	1641.46	Non-sig.
PF3D7_0918900	gammaGCS	1541.46	0.343003	0.495819	0.691791	0.489069	0.931703	907.302	1447.01	1810.48	2001.04	Non-sig.
PF3D7_0809100	VAR	857.697	0.342832	0.417292	0.821564	0.411325	0.907483	783.112	990.002	729.474	928.199	Non-sig.
PF3D7_1373500	VAR	887.959	0.342582	0.435328	0.786951	0.431311	0.913557	873.714	1110.15	692.502	875.472	Non-sig.
PF3D7_0606300	N/A	55.3873	0.342538	0.607137	0.564186	0.572628	0.948504	45.1021	65.5173	52.53	58.3998	Non-sig.
PF3D7_1028500	N/A	1500.09	0.342338	0.42915	0.797713	0.425037	0.912366	1441.15	1446.35	1204.86	1908	Non-sig.
PF3D7_0210800	N/A	244.929	0.342265	0.457346	0.748373	0.454235	0.922033	213.563	254.337	218.443	293.374	Non-sig.
PF3D7_0207600	SERA5	104932	0.341241	0.539922	0.63202	0.527374	0.932704	48623.6	109039	136536	125530	Non-sig.
PF3D7_1324800	DHFS-FPGS	1764.58	0.340585	0.414238	0.822196	0.410966	0.907483	1439.99	2083.09	1674.41	1860.84	Non-sig.
PF3D7_0105900	N/A	666.119	0.340421	0.432523	0.787058	0.431248	0.913557	517.78	708.211	657.832	780.651	Non-sig.
PF3D7_1335100	MSP7	28524.4	0.340194	0.410946	0.827831	0.407766	0.907236	22226.1	32153.7	28127.4	31590.5	Non-sig.
PF3D7_0204400	N/A	22.915	0.339791	0.900813	0.377205	0.706021	0.986159	9.24977	21.6238	31.0428	29.7437	Non-sig.
PF3D7_1305200	ApiAP2	181.797	0.338991	0.48185	0.703519	0.481732	0.928807	139.526	204.06	181.398	202.204	Non-sig.
PF3D7_1110200	PRPF6	4612.06	0.338563	0.408149	0.829507	0.406817	0.907236	4358.46	5400.08	3788.38	4901.31	Non-sig.
PF3D7_0611600	BTP1	4950.59	0.337547	0.564175	0.598302	0.549639	0.941429	6662.53	5705.18	2086.06	5348.57	Non-sig.
PF3D7_1439800	N/A	4313.63	0.336373	0.499985	0.672766	0.501096	0.931703	5283.74	4922.19	2342.71	4705.86	Non-sig.
PF3D7_0621100	N/A	10480.3	0.336221	0.446752	0.75259	0.451696	0.920818	6951.59	11494	11577.2	11898.3	Non-sig.
PF3D7_1455700	N/A	1628.87	0.335987	0.437728	0.767571	0.442742	0.918781	1718.09	1722.85	1162.28	1912.26	Non-sig.
PF3D7_0308300	PIC4	3250.44	0.33575	0.416888	0.805373	0.420605	0.9097	3192.82	3385.69	2555.16	3868.08	Non-sig.
PF3D7_1031100	N/A	197.041	0.335079	0.492499	0.680366	0.496273	0.931703	152.191	183.629	196.19	256.156	Non-sig.
PF3D7_0215900	DHHC11	103.99	0.334776	0.554992	0.603208	0.54637	0.941429	68.9173	126.897	114.833	105.313	Non-sig.
PF3D7_0924200	N/A	662.399	0.334684	0.471217	0.710255	0.477546	0.928795	425.635	726.229	745.85	751.881	Non-sig.
PF3D7_1325400	N/A	11871.1	0.334242	0.515049	0.648952	0.516369	0.932472	14798.8	11626.8	6205.83	14853.1	Non-sig.
PF3D7_0323300	N/A	144.81	0.33404	0.520074	0.642294	0.520683	0.932472	97.5859	164.312	158.422	158.92	Non-sig.
PF3D7_1004600	N/A	1391.66	0.334036	0.481224	0.694139	0.487595	0.931703	1625.95	1655.41	836.962	1448.33	Non-sig.
PF3D7_0502300	N/A	30.4974	0.334003	1.11162	0.300465	0.763823	0.990282	52.5273	36.5017	1.64202	31.3185	Non-sig.
PF3D7_0935300	N/A	216.487	0.333655	0.480721	0.694072	0.487637	0.931703	165.519	269.681	217.459	213.288	Non-sig.
PF3D7_0928400	N/A	107.337	0.333606	0.59847	0.557431	0.577233	0.949743	57.5673	104.245	132.107	135.429	Non-sig.
PF3D7_1435200	N/A	1505.85	0.333217	0.626093	0.532216	0.594576	0.954276	2153.43	1948.87	512.434	1408.68	Non-sig.
PF3D7_0616600	N/A	1407.67	0.333039	0.535815	0.621556	0.534234	0.934708	1806.58	1695.79	685.66	1442.64	Non-sig.
PF3D7_1121600	EXP1	14539.2	0.332946	0.402172	0.827871	0.407744	0.907236	13340.2	16760.6	12397.7	15658.2	Non-sig.
PF3D7_1415100	N/A	753.97	0.332888	0.42792	0.777921	0.436616	0.915226	727.144	902.455	607.726	778.555	Non-sig.
PF3D7_1448200	CAPG2	63.2453	0.332363	0.595548	0.55808	0.57679	0.949743	65.291	66.5168	46.8174	74.356	Non-sig.
PF3D7_1112000	N/A	1119.56	0.332361	0.421761	0.788032	0.430678	0.913557	1056.41	1363.6	926.032	1132.21	Non-sig.
PF3D7_1418100	LISP1	46.7061	0.332163	0.6676	0.497549	0.618802	0.963952	31.6294	42.8999	50.9345	61.3605	Non-sig.
PF3D7_1462400	N/A	1257.6	0.332162	0.462226	0.718615	0.472378	0.926825	1297.97	1096.07	929.158	1707.2	Non-sig.
PF3D7_0202400	PTEF	2740.49	0.332097	0.632891	0.52473	0.599771	0.956556	3975.2	3403.44	878.146	2705.18	Non-sig.
PF3D7_1133200	N/A	16501.6	0.331551	0.617923	0.536557	0.591573	0.95321	23729.8	18755.3	5498.18	18023.2	Non-sig.
PF3D7_1473300	N/A	186.433	0.331403	0.522685	0.63404	0.526055	0.932472	214.719	197.433	115.801	217.779	Non-sig.
PF3D7_1038800	N/A	415.722	0.331318	0.435424	0.760908	0.446712	0.91974	363.452	493.458	372.921	433.056	Non-sig.
PF3D7_1142200	N/A	48.8009	0.331132	0.643821	0.514324	0.607026	0.957158	38.7877	64.4531	47.6008	44.3622	Non-sig.
PF3D7_1341100	N/A	5.90287	0.331044	1.44319	0.229383	0.818571	0.990964	3.02379	7.7193	7.38974	5.47865	Non-sig.
PF3D7_1250100	G377	70.4025	0.330664	0.604428	0.54707	0.584331	0.951514	54.8194	57.9163	69.8285	99.0457	Non-sig.
PF3D7_0828700	N/A	1486.43	0.330603	0.633331	0.522006	0.601666	0.956936	2160.22	1613.49	473.937	1698.09	Non-sig.
PF3D7_1105700	RTCB	944.075	0.330339	0.527004	0.626826	0.530774	0.933515	480.886	1117.08	1191.63	986.706	Non-sig.
PF3D7_0305300	N/A	2125.05	0.330124	0.424858	0.777023	0.437145	0.915249	1928.55	2001.83	1837.44	2732.39	Non-sig.
PF3D7_0717300	N/A	1056.94	0.329337	0.446758	0.737171	0.461018	0.923363	1124.08	1075.16	749.828	1278.68	Non-sig.
PF3D7_1327300	N/A	19932.5	0.329311	0.897519	0.366912	0.713684	0.987593	34021.7	23517.4	1313.55	20877.4	Non-sig.
PF3D7_1356000	N/A	158.463	0.328957	0.612048	0.53747	0.590943	0.953153	210.668	195.245	70.6398	157.298	Non-sig.
PF3D7_0811900	N/A	2371.14	0.328801	0.429954	0.764736	0.444429	0.91974	2474.58	2719.4	1729.89	2560.69	Non-sig.
PF3D7_1139200	N/A	168.156	0.328305	0.535442	0.613148	0.539778	0.937112	100.864	182.502	197.047	192.21	Non-sig.
PF3D7_1429200	ApiAP2	195.251	0.32829	0.57711	0.568852	0.569457	0.948504	249.69	192.017	96.9276	242.37	Non-sig.
PF3D7_0826500	UBE4B	3979.3	0.32827	0.494937	0.663257	0.507166	0.931703	2225.66	4166.14	4830.99	4694.44	Non-sig.
PF3D7_1475500	CCp1	700.703	0.328161	0.439808	0.746147	0.455578	0.922298	569.008	893.533	673.584	666.688	Non-sig.
PF3D7_0924300	TPK	852.14	0.328022	0.442885	0.740649	0.458906	0.922883	895.037	1003.8	616.575	893.141	Non-sig.
PF3D7_1348100	N/A	536.05	0.327934	0.468571	0.69986	0.484015	0.930784	567.792	695.155	383.221	498.033	Non-sig.
PF3D7_1420900	N/A	717.062	0.327726	0.41934	0.781527	0.434493	0.915226	619.123	786.807	652.768	809.549	Non-sig.
PF3D7_0930000	N/A	67.2291	0.327557	0.588949	0.556171	0.578094	0.950571	65.1442	86.956	54.1882	62.6281	Non-sig.
PF3D7_1209600	PBGD	287.306	0.327421	0.487445	0.671708	0.501769	0.931703	190.056	312.454	319.346	327.366	Non-sig.
PF3D7_1449100	N/A	5398.71	0.326875	0.418487	0.781089	0.43475	0.915226	5351.92	5495.86	4227.69	6519.37	Non-sig.
PF3D7_0806800	N/A	18522	0.326793	0.4304	0.759276	0.447687	0.920391	14774.8	17066.6	18091.3	24155.1	Non-sig.
PF3D7_1456000	AP2-HC	3877.8	0.326609	0.46271	0.705862	0.480274	0.928807	4437.28	4210.49	2444.52	4418.9	Non-sig.
PF3D7_1032700	N/A	1861.14	0.326178	0.65891	0.495027	0.620581	0.963991	2774.79	2251.1	528.916	1889.76	Non-sig.
PF3D7_0304800	N/A	420.315	0.32584	0.43358	0.751511	0.452345	0.921032	355.038	465.562	390.995	469.666	Non-sig.
PF3D7_0408200	N/A	583.461	0.325213	0.74616	0.43585	0.662946	0.978839	925.473	693.323	110.857	604.19	Non-sig.
PF3D7_1035400	MSP3	32206.6	0.324805	0.552002	0.588412	0.556256	0.942435	42734.7	39646.7	14458.5	31986.4	Non-sig.
PF3D7_1339600	N/A	524.481	0.324287	0.445068	0.728624	0.466232	0.925389	534.312	626.76	397.452	539.4	Non-sig.
PF3D7_1020500	N/A	267.942	0.324173	0.475421	0.681865	0.495324	0.931703	270.007	253.36	206.076	342.324	Non-sig.
PF3D7_0815500	N/A	2730.18	0.324007	0.482924	0.670926	0.502267	0.931703	3214.92	3358.37	1635.22	2712.19	Non-sig.
PF3D7_1125000	N/A	979.397	0.323546	0.43404	0.745429	0.456012	0.922472	740.679	1168.03	999.18	1009.7	Non-sig.
PF3D7_1358000	N/A	1491.5	0.323519	0.419611	0.770998	0.440708	0.917062	1388.19	1479.08	1261.81	1836.91	Non-sig.
PF3D7_1311300	N/A	430.888	0.323502	0.491724	0.657894	0.510606	0.932472	266.249	500.598	498.98	457.723	Non-sig.
PF3D7_1228300	NEK1	5716.4	0.323357	0.431324	0.749686	0.453444	0.922033	4081.18	6311.53	6075.43	6397.45	Non-sig.
PF3D7_1455800	CCp2	93.2393	0.322686	0.595308	0.542049	0.587785	0.952461	53.7316	92.2533	111.713	115.259	Non-sig.
PF3D7_0630400	N/A	330.673	0.322359	0.49585	0.650113	0.515619	0.932472	218.775	310.16	368.711	425.045	Non-sig.
PF3D7_0216700	ATG11	13497.9	0.322289	0.843313	0.38217	0.702335	0.985126	22678	16453.5	1315.38	13544.7	Non-sig.
PF3D7_1015400	N/A	2384.5	0.321524	0.406349	0.79125	0.428798	0.912366	2043.5	2690.91	2196.21	2607.37	Non-sig.
PF3D7_0110600	PIP5K	5034.9	0.321179	0.484383	0.663068	0.507287	0.931703	5859.42	4635.91	3094.45	6549.82	Non-sig.
PF3D7_0620700	N/A	1342.8	0.320824	0.410066	0.782372	0.433996	0.915226	1174.55	1514.43	1213.65	1468.59	Non-sig.
PF3D7_0204700	HT1	1906.6	0.32042	0.641916	0.499162	0.617665	0.963952	598.79	1803.81	2792.28	2431.54	Non-sig.
PF3D7_1129300	N/A	4147.39	0.31981	0.551098	0.580315	0.561702	0.94473	5523.94	4623.12	1855.66	4586.86	Non-sig.
PF3D7_1239000	N/A	2950.48	0.319696	0.46429	0.688568	0.491095	0.931703	1870.1	3095.84	3379.34	3456.63	Non-sig.
PF3D7_1128900	N/A	7527.25	0.319009	0.412495	0.773365	0.439306	0.917062	5990.08	8808.91	7406.58	7903.43	Non-sig.
PF3D7_0317800	N/A	905.369	0.318459	0.543576	0.585858	0.557971	0.942723	1159.72	1172.37	452.371	837.011	Non-sig.
PF3D7_0212100	N/A	3150.34	0.318276	0.420925	0.756135	0.449568	0.920818	3090.01	3120.25	2518.62	3872.47	Non-sig.
PF3D7_1249500	N/A	776.601	0.31789	0.444109	0.715792	0.47412	0.926825	564.597	912.685	817.935	811.185	Non-sig.
PF3D7_0107600	eIK2	175.994	0.31773	0.593532	0.535321	0.592428	0.953228	230.775	176.988	82.9665	213.245	Non-sig.
PF3D7_1467000	N/A	37.8226	0.317631	0.692634	0.458585	0.646533	0.97317	33.6775	33.2643	33.672	50.6767	Non-sig.
PF3D7_1338400	N/A	215.894	0.316839	0.54076	0.585914	0.557933	0.942723	257.599	280.138	127.275	198.562	Non-sig.
PF3D7_1322000	N/A	2657.06	0.316198	0.415114	0.761713	0.446231	0.91974	2102.22	2868.7	2631.69	3025.62	Non-sig.
PF3D7_1451600	LAP5	91.0402	0.316099	0.664357	0.475797	0.634219	0.966849	37.8831	93.3573	124.009	108.911	Non-sig.
PF3D7_1444100	N/A	2054.01	0.316034	0.493116	0.640892	0.521593	0.932472	2361.28	1759.83	1298.89	2796.03	Non-sig.
PF3D7_0504900	N/A	406.114	0.31589	0.509743	0.619705	0.535452	0.935261	489.374	448.266	234.638	452.178	Non-sig.
PF3D7_1476700	LPL1	36.9376	0.315755	0.695643	0.453905	0.649898	0.97317	34.6531	33.2849	31.196	48.6163	Non-sig.
PF3D7_1035800	M712	27.6408	0.315393	0.809629	0.389553	0.696867	0.983342	22.1143	18.2386	27.1047	43.1056	Non-sig.
PF3D7_0219800	N/A	1553.08	0.31385	0.416522	0.753501	0.451149	0.920818	1526.2	1714.32	1243.58	1728.21	Non-sig.
PF3D7_1432800	N/A	1748.21	0.313764	0.412414	0.760799	0.446777	0.91974	1678.07	1890.54	1439.76	1984.48	Non-sig.
PF3D7_0627800	ACAS	3086.83	0.313331	0.568728	0.550933	0.581679	0.951295	1304.03	3151.82	4201.42	3690.07	Non-sig.
PF3D7_0530500	N/A	26.2511	0.312981	0.804981	0.388806	0.69742	0.983342	30.5284	34.3347	16.4261	23.7153	Non-sig.
PF3D7_0420600	N/A	3522.66	0.312084	0.412812	0.755996	0.449652	0.920818	3474.76	3795.02	2811.67	4009.21	Non-sig.
PF3D7_0619600	N/A	190.161	0.311874	0.4883	0.638693	0.523023	0.932472	149.515	239.256	189.728	182.143	Non-sig.
PF3D7_1034600	IF3b	1200.74	0.310989	0.443733	0.700847	0.483398	0.930612	1261.34	1485.95	882.542	1173.12	Non-sig.
PF3D7_1116100	N/A	19968.7	0.310716	0.44684	0.695362	0.486828	0.931703	21790.9	19425.5	13862.6	24795.6	Non-sig.
PF3D7_1453500	NTH	31.9516	0.310624	0.789568	0.39341	0.694017	0.983342	15.7955	40.7689	41.0675	30.1747	Non-sig.
PF3D7_1458800	N/A	224.771	0.310583	0.47537	0.653351	0.51353	0.932472	176.958	220.993	224.24	276.892	Non-sig.
PF3D7_1003000	N/A	3411.26	0.310419	0.502963	0.61718	0.537116	0.936467	4202.42	3384.23	1889.34	4169.06	Non-sig.
PF3D7_1031400	OTU	3659.93	0.310359	0.409658	0.757605	0.448687	0.920818	3411.53	3732.65	3124.06	4371.47	Non-sig.
PF3D7_1211700	MCM5	8814.23	0.31001	0.561864	0.551753	0.581118	0.951295	3770.52	9860.21	11970.7	9655.45	Non-sig.
PF3D7_0911800	N/A	1635.74	0.309937	0.458034	0.676666	0.498618	0.931703	1786.53	2078.21	1135.17	1543.05	Non-sig.
PF3D7_1405000	N/A	852.228	0.309887	0.417881	0.741567	0.45835	0.922883	737.743	901.355	784.309	985.504	Non-sig.
PF3D7_1320000	GP1	2093.19	0.3098	0.461034	0.671969	0.501604	0.931703	1464.6	1900.79	2273.74	2733.64	Non-sig.
PF3D7_0934500	N/A	2469.91	0.309431	0.42992	0.71974	0.471685	0.926825	2591.55	2857.36	1820.81	2609.95	Non-sig.
PF3D7_1429800	N/A	8794.94	0.309306	0.464435	0.665984	0.505421	0.931703	5510.56	9437.52	10200.6	10031.1	Non-sig.
PF3D7_1335500	N/A	22.8961	0.309128	0.818445	0.377702	0.705652	0.986159	22.0518	20.4005	18.8818	30.2504	Non-sig.
PF3D7_0217000	N/A	270.268	0.308669	0.460991	0.669578	0.503127	0.931703	269.53	278.958	213.545	319.039	Non-sig.
PF3D7_1307700	N/A	2458.87	0.308659	0.4455	0.692836	0.488413	0.931703	2094.45	2095.02	2299.16	3346.85	Non-sig.
PF3D7_1118300	N/A	3600.43	0.308578	0.481131	0.641359	0.521289	0.932472	2218.39	3414.17	4214.93	4554.22	Non-sig.
PF3D7_1229100	MRP2	3019.57	0.308513	0.525228	0.587388	0.556943	0.942723	1632.08	2629.76	3763.4	4053.02	Non-sig.
PF3D7_1008100	PHD1	15410.7	0.308338	0.434936	0.708928	0.478369	0.928807	11970.2	14142.5	15569.9	19960.2	Non-sig.
PF3D7_0519700	N/A	2661.12	0.30814	0.413666	0.7449	0.456332	0.922766	2612.27	2820.86	2143.9	3067.46	Non-sig.
PF3D7_0817200	N/A	1781.63	0.307946	0.436393	0.705661	0.480399	0.928807	1406.83	1655.44	1777.4	2286.83	Non-sig.
PF3D7_1472300	N/A	1276.74	0.307817	0.501889	0.613317	0.539666	0.937112	716.758	1321.43	1564.96	1503.83	Non-sig.
PF3D7_1132700	mRPL2	312.918	0.30781	0.540902	0.569067	0.569311	0.948504	172.283	290.943	386.693	401.754	Non-sig.
PF3D7_1340300	N/A	838.922	0.307681	0.631498	0.487224	0.6261	0.966514	1221.59	967.709	278.441	887.953	Non-sig.
PF3D7_0910600	YKT6.1	577.912	0.307663	0.43098	0.713869	0.475308	0.926825	529.909	702.349	503.176	576.211	Non-sig.
PF3D7_0803300	MORG1	957.663	0.30749	0.422658	0.727513	0.466912	0.925389	843.375	1171.36	868.59	947.329	Non-sig.
PF3D7_1218700	N/A	93.5537	0.307218	0.581382	0.528428	0.597203	0.956319	109.212	114.886	58.2876	91.829	Non-sig.
PF3D7_1442400	KIC9	8997.67	0.306729	0.466523	0.65748	0.510873	0.932472	10333.7	8791.92	5756.16	11108.9	Non-sig.
PF3D7_0320900	H2A.Z	12494.7	0.30594	0.42121	0.726337	0.467632	0.925389	9372.37	14079.5	12976.9	13549.8	Non-sig.
PF3D7_1122500	KIC10	948.939	0.305179	0.485413	0.628699	0.529546	0.932704	717.701	742.252	980.011	1355.79	Non-sig.
PF3D7_1025000	EPS15	8678.84	0.305097	0.58522	0.521337	0.602132	0.956936	12126.4	10339.9	3403.15	8845.89	Non-sig.
PF3D7_1349300	TKL3	2591.85	0.305048	0.489961	0.622598	0.533549	0.93467	1550.26	2455.23	3087.07	3274.83	Non-sig.
PF3D7_0913000	N/A	663.346	0.304973	0.442825	0.688699	0.491013	0.931703	548.503	850.061	638.39	616.431	Non-sig.
PF3D7_0111300	N/A	2511.42	0.304279	0.425801	0.714604	0.474854	0.926825	2584.67	2587.31	1910.66	2963.04	Non-sig.
PF3D7_1312900	EIF4G	11228.7	0.30422	0.554262	0.548875	0.583091	0.951295	15124.2	11855.8	4974.49	12960.1	Non-sig.
PF3D7_1452500	STX6	1022.92	0.304209	0.529396	0.574634	0.565539	0.946981	1304.99	1248.23	526.357	1012.11	Non-sig.
PF3D7_0807100	PSH3	634.671	0.303682	0.48061	0.631867	0.527473	0.932704	725.85	620.041	410.706	782.087	Non-sig.
PF3D7_0525000	N/A	526.124	0.302745	0.443572	0.682516	0.494913	0.931703	545.717	584.637	396.743	577.397	Non-sig.
PF3D7_1024400	N/A	258.392	0.30237	0.55053	0.549234	0.582845	0.951295	326.886	308.073	136.3	262.308	Non-sig.
PF3D7_1014900	KIC8	15649.1	0.302204	0.508415	0.594405	0.552241	0.941701	19466.9	14874.3	8565.72	19689.7	Non-sig.
PF3D7_0828600	FT1	1499.7	0.302204	0.503204	0.60056	0.548133	0.941429	830.06	1606.5	1855.95	1706.31	Non-sig.
PF3D7_0504600	BCKDHB	1107.68	0.301886	0.476004	0.63421	0.525944	0.932472	688.406	1255.93	1295.65	1190.72	Non-sig.
PF3D7_0216400	VPS45	988.45	0.301114	0.463293	0.649943	0.515729	0.932472	652.461	1037.65	1118.55	1145.14	Non-sig.
PF3D7_0930900	NFU1	135.255	0.300274	0.523117	0.57401	0.565961	0.947381	149.094	152.472	93.5859	145.866	Non-sig.
PF3D7_0309300	N/A	1318.18	0.299756	0.560313	0.53498	0.592664	0.953228	585.572	1391.45	1777.45	1518.23	Non-sig.
PF3D7_1130000	PAGM	709.791	0.29968	0.434018	0.690478	0.489894	0.931703	722.538	818.546	550.326	747.755	Non-sig.
PF3D7_1368200	ABCE1	1531.73	0.299123	0.523403	0.571496	0.567663	0.948433	802.458	1488.04	1944.16	1892.28	Non-sig.
PF3D7_1433700	N/A	1505.54	0.299068	0.436048	0.68586	0.492801	0.931703	1130	1493	1569.88	1829.3	Non-sig.
PF3D7_1133300	CDC50B	2959.53	0.299002	0.413094	0.723811	0.469182	0.926817	2509.95	3565.09	2797.84	2965.23	Non-sig.
PF3D7_0625300	MtDNAP	2775.55	0.298706	0.432346	0.690897	0.48963	0.931703	2948.99	2901.67	2029.74	3221.79	Non-sig.
PF3D7_1316500	PRP40	889.496	0.298335	0.467789	0.637756	0.523632	0.932472	1018.6	992.312	577.441	969.629	Non-sig.
PF3D7_0605100	KH1	3888.37	0.298166	0.555632	0.536625	0.591527	0.95321	1724.89	4171.64	5250.64	4406.29	Non-sig.
PF3D7_0917800	N/A	212.719	0.2978	0.541154	0.550305	0.58211	0.951295	121.904	209.328	259.454	260.19	Non-sig.
PF3D7_0926100	N/A	7525.58	0.297633	0.538574	0.552631	0.580516	0.951295	3617.41	7422.72	9886.26	9175.93	Non-sig.
PF3D7_0604300	N/A	845.235	0.297546	0.431069	0.69025	0.490037	0.931703	708.495	814.368	808.17	1049.91	Non-sig.
PF3D7_0408500	FEN1	2001.33	0.297055	0.49561	0.599372	0.548925	0.941429	2450.88	2336.07	1141.54	2076.82	Non-sig.
PF3D7_0818800	IMP4	162.08	0.29694	0.483098	0.614658	0.538781	0.937112	139.792	166.381	151.079	191.066	Non-sig.
PF3D7_1416200	MCA3	6036.56	0.296846	0.412699	0.719281	0.471968	0.926825	5669.78	5937.44	5165.7	7373.3	Non-sig.
PF3D7_0917600	PRP43	996.41	0.296582	0.455502	0.651111	0.514975	0.932472	677.976	1065.43	1110.42	1131.81	Non-sig.
PF3D7_1004300	N/A	5562.05	0.296045	0.442068	0.669683	0.50306	0.931703	5535.44	4863.41	4451.44	7397.89	Non-sig.
PF3D7_0704500	N/A	7982.76	0.29587	0.453829	0.651942	0.514439	0.932472	6536.76	6545.27	7797.26	11051.8	Non-sig.
PF3D7_1232400	N/A	965.782	0.295254	0.591213	0.499403	0.617495	0.963952	1352.41	1116.44	382.609	1011.67	Non-sig.
PF3D7_1226200	N/A	127.467	0.295007	0.57239	0.515394	0.606278	0.957069	156.975	129.8	72.2847	150.81	Non-sig.
PF3D7_1366400	RHOP148	2852.71	0.294574	0.417778	0.705098	0.480749	0.928807	2883.37	3023.73	2241.77	3261.95	Non-sig.
PF3D7_1234600	TOC75	1703.13	0.294315	0.50354	0.584492	0.55889	0.943895	947.87	1746.55	2111.75	2006.35	Non-sig.
PF3D7_1314000	N/A	345.354	0.294287	0.535174	0.549891	0.582394	0.951295	186.439	351.872	433.694	409.41	Non-sig.
PF3D7_0417800	CRK1	1604.09	0.294234	0.491411	0.598753	0.549338	0.941429	1952.83	1784.32	929.723	1749.49	Non-sig.
PF3D7_1439500	ORP2	2199.96	0.294002	0.417999	0.703356	0.481834	0.928807	1906.08	2133.57	2047.02	2713.19	Non-sig.
PF3D7_1372000	N/A	37.1449	0.293007	0.69908	0.419133	0.675119	0.978984	38.9393	47.2139	27.9231	34.5034	Non-sig.
PF3D7_1470800	N/A	1786.39	0.292786	0.475034	0.616347	0.537666	0.936467	2103.01	1848.52	1108.83	2085.19	Non-sig.
PF3D7_1430700	GDH2	689.761	0.292528	0.431487	0.677953	0.497802	0.931703	577.366	840.36	662.68	678.638	Non-sig.
PF3D7_1464700	N/A	1841.05	0.292148	0.49452	0.59077	0.554674	0.942435	1084.67	1768.54	2225.5	2285.47	Non-sig.
PF3D7_1139400	N/A	30.3354	0.291888	0.765561	0.381274	0.703	0.985126	35.8041	37.55	18.8912	29.0963	Non-sig.
PF3D7_1405300	N/A	533.588	0.290191	0.485561	0.59764	0.55008	0.941623	342.229	526.779	617.654	647.688	Non-sig.
PF3D7_0918400	N/A	48.7325	0.289716	0.717069	0.404028	0.686192	0.982101	24.2338	64.3614	63.2504	43.0843	Non-sig.
PF3D7_0103900	PIESP15	674.187	0.289146	0.440473	0.656443	0.511539	0.932472	507.207	767.249	706.275	716.018	Non-sig.
PF3D7_1347800	CEP72	26.0943	0.288855	0.814726	0.354543	0.722932	0.988443	32.3635	31.1883	14.7637	26.0616	Non-sig.
PF3D7_1248900	RPT6	8343.42	0.288658	0.455954	0.633085	0.526678	0.932704	5742.61	10539.1	9280.12	7811.83	Non-sig.
PF3D7_1320700	N/A	5395.56	0.288356	0.448931	0.642317	0.520667	0.932472	5921.52	5155.34	3795.03	6710.34	Non-sig.
PF3D7_1012900	ATG18	3276.1	0.287986	0.415355	0.693348	0.488091	0.931703	3231.1	3328.99	2669.45	3874.87	Non-sig.
PF3D7_1140900	N/A	1032.78	0.287909	0.455068	0.632672	0.526948	0.932704	708.152	1078.01	1151.68	1193.28	Non-sig.
PF3D7_0828500	N/A	693.118	0.287651	0.455783	0.631113	0.527967	0.932704	485.466	799.763	762.75	724.493	Non-sig.
PF3D7_1314200	TERT	856.603	0.287597	0.475837	0.604402	0.545577	0.941214	992.944	861.269	550.4	1021.8	Non-sig.
PF3D7_1112800	N/A	75.4961	0.287465	0.561054	0.512365	0.608395	0.958016	74.5134	84.8368	61.5648	81.0694	Non-sig.
PF3D7_0404800	N/A	681.324	0.287441	0.526052	0.546413	0.584782	0.951528	868.883	776.986	358.864	720.564	Non-sig.
PF3D7_0627100	N/A	6858.79	0.287192	0.50823	0.565082	0.572018	0.948504	4176.04	5575.27	8180.35	9503.5	Non-sig.
PF3D7_0200300	N/A	3.46126	0.28712	2.10879	0.136154	0.8917	0.99458	6.29456	2.14715	0	5.40331	Non-sig.
PF3D7_1150300	RIF	1.95801	0.286427	2.35349	0.121703	0.903134	0.99458	1.04748	1.07446	2.46176	3.24833	Non-sig.
PF3D7_1104500	N/A	37.2909	0.286349	0.723295	0.395895	0.692183	0.983342	45.2071	42.9341	22.1702	38.8522	Non-sig.
PF3D7_1224100	N/A	3771.14	0.286294	0.407439	0.702666	0.482264	0.928807	3584.77	4353.97	3211.68	3934.13	Non-sig.
PF3D7_1368800	ERCC4	1572.25	0.286038	0.424642	0.673598	0.500567	0.931703	1568.09	1555.33	1265.87	1899.73	Non-sig.
PF3D7_1227800	ELP3	928.629	0.285886	0.415575	0.687928	0.491498	0.931703	808.878	996.64	864.91	1044.09	Non-sig.
PF3D7_0307500	SKA2	1123.86	0.285857	0.415006	0.688802	0.490948	0.931703	1075.78	1258.95	950.075	1210.62	Non-sig.
PF3D7_1329100	MyoF	7900.29	0.285441	0.479685	0.59506	0.551804	0.941701	4842.62	7641.95	9399.58	9717.01	Non-sig.
PF3D7_1368500	N/A	190.797	0.285125	0.551633	0.516875	0.605244	0.956936	106.321	193.134	237.356	226.378	Non-sig.
PF3D7_0800100	VAR	1194.61	0.28506	0.433141	0.658122	0.51046	0.932472	896.86	1263.55	1256.84	1361.18	Non-sig.
PF3D7_0806700	N/A	1704.58	0.283682	0.411846	0.688806	0.490945	0.931703	1586.54	1746.09	1488.57	1997.13	Non-sig.
PF3D7_1217100	SPO11	77.0523	0.283225	0.566078	0.500328	0.616844	0.963587	80.0359	88.9868	59.1424	80.0441	Non-sig.
PF3D7_1458500	SAS4	2332.86	0.282722	0.562024	0.503042	0.614935	0.962175	3189.41	2503.65	1021.04	2617.35	Non-sig.
PF3D7_0105000	N/A	205.594	0.282418	0.502163	0.562403	0.573842	0.948504	138.548	226.602	232.281	224.946	Non-sig.
PF3D7_0509900	N/A	212.813	0.282191	0.46645	0.604977	0.545194	0.941214	175.484	237.245	208.546	229.979	Non-sig.
PF3D7_1030400	N/A	105.411	0.281682	0.603765	0.466542	0.640828	0.97003	134.818	123.641	55.7832	107.404	Non-sig.
PF3D7_1318400	SMC2	6205.56	0.281271	0.593408	0.473994	0.635504	0.966945	8843.1	7109.82	2362.44	6506.9	Non-sig.
PF3D7_1007900	EIF3D	1703	0.281175	0.455065	0.617878	0.536656	0.936188	1145.52	1797.13	1929.3	1940.07	Non-sig.
PF3D7_1421500	TIM8	42.9669	0.280311	0.762229	0.367752	0.713059	0.987593	17.5968	47.4336	59.7851	47.0521	Non-sig.
PF3D7_1217800	DPH3	67.1221	0.280296	0.68089	0.411661	0.680588	0.979825	33.2852	55.9796	87.7099	91.5138	Non-sig.
PF3D7_0321700	N/A	3169.34	0.279042	0.655478	0.425708	0.670321	0.978839	4810.4	3643.59	917.594	3305.76	Non-sig.
PF3D7_0301700	N/A	2370.07	0.278767	0.411586	0.677299	0.498216	0.931703	2102.89	2371.04	2180.68	2825.67	Non-sig.
PF3D7_0323700	SART1	2428.52	0.278635	0.656279	0.424568	0.671152	0.978984	3666.27	3081.36	723.597	2242.84	Non-sig.
PF3D7_1030100	PRP22	2670.4	0.278535	0.408474	0.681893	0.495307	0.931703	2576.2	2987.43	2250.73	2867.22	Non-sig.
PF3D7_1458300	N/A	6207.72	0.278158	0.487637	0.57042	0.568393	0.948504	3603.78	6685.91	7618.09	6923.11	Non-sig.
PF3D7_1014000	FS	214.498	0.278141	0.468119	0.594167	0.552401	0.941701	199.77	258.672	188.039	211.512	Non-sig.
PF3D7_0904300	N/A	139.726	0.277933	0.491035	0.566014	0.571384	0.948504	128.593	155.523	124.045	150.744	Non-sig.
PF3D7_0403500	N/A	730.21	0.277817	0.421563	0.659017	0.509885	0.932472	630.493	838.403	689.681	762.264	Non-sig.
PF3D7_1472100	YIP1	1359.87	0.277715	0.414869	0.669403	0.503238	0.931703	1133.87	1528.93	1324.79	1451.9	Non-sig.
PF3D7_1467600	N/A	848.078	0.276925	0.723251	0.382889	0.701802	0.985126	1353.52	907.374	180.73	950.683	Non-sig.
PF3D7_1416800	KRS2	588.942	0.276616	0.42877	0.645139	0.518837	0.932472	531.482	702.838	533.825	587.624	Non-sig.
PF3D7_1423800	VPS3	1454.27	0.276207	0.438661	0.62966	0.528917	0.932704	1577.33	1620.83	1053.9	1565.01	Non-sig.
PF3D7_1245100	KLP8	647.737	0.276191	0.512999	0.538385	0.590312	0.953153	391.968	563.157	779.545	856.278	Non-sig.
PF3D7_1011000	ISP1	679.904	0.276178	0.455807	0.60591	0.544575	0.941016	480.173	787.973	749.603	701.869	Non-sig.
PF3D7_1472200	HDA1	7699.02	0.276118	0.431229	0.640305	0.521974	0.932472	8052.13	7391.84	5877.1	9475.01	Non-sig.
PF3D7_1409500	N/A	871.306	0.275753	0.636685	0.433107	0.664937	0.978839	1291.16	1007.39	285.836	900.841	Non-sig.
PF3D7_0724500	N/A	31.6151	0.275245	0.754749	0.364684	0.715348	0.987593	37.6654	31.1696	19.6917	37.9337	Non-sig.
PF3D7_1041200	RIF	31.4928	0.274508	0.73249	0.37476	0.707839	0.986616	24.1085	30.0791	32.8275	38.9561	Non-sig.
PF3D7_1117200	N/A	289.844	0.274429	0.558188	0.491644	0.622971	0.964299	377.231	286.403	147.86	347.885	Non-sig.
PF3D7_0510500	TopoI	3940.54	0.274313	0.509871	0.538006	0.590573	0.953153	5017.09	4498.68	2117.4	4128.99	Non-sig.
PF3D7_0301600	GEXP21	583.024	0.273546	0.5862	0.466642	0.640756	0.97003	243.158	626.621	812.261	650.055	Non-sig.
PF3D7_1028900	IMC1m	2009.78	0.273521	0.490871	0.557215	0.57738	0.949743	2466.74	2282.14	1173.32	2116.93	Non-sig.
PF3D7_0105800	N/A	8908.26	0.272888	0.429804	0.634913	0.525485	0.932472	9594.34	10170.8	6542.45	9325.4	Non-sig.
PF3D7_1445000	N/A	463.883	0.272805	0.430255	0.634054	0.526046	0.932472	402.774	501.583	437.477	513.699	Non-sig.
PF3D7_1345600	N/A	6863.1	0.270369	0.460638	0.586944	0.557242	0.942723	4519.54	8214.97	7923.9	6793.98	Non-sig.
PF3D7_1125100	ICAP2	642.717	0.269997	0.519886	0.519338	0.603525	0.956936	355.457	632.151	809.665	773.596	Non-sig.
PF3D7_0322700	N/A	1563.54	0.269749	0.432658	0.62347	0.532976	0.93467	1221.91	1512.23	1613.47	1906.53	Non-sig.
PF3D7_0713100	MC-2TM	34.0706	0.269735	0.814043	0.331353	0.740378	0.989549	47.2229	46.178	14.7753	28.1061	Non-sig.
PF3D7_0811000	CUL1	3739.44	0.269597	0.404479	0.666529	0.505073	0.931703	3275.43	4197.56	3506.64	3978.14	Non-sig.
PF3D7_0930500	DGK1	9179.71	0.269563	0.501545	0.537466	0.590946	0.953153	11581.3	9627.22	5068.3	10442	Non-sig.
PF3D7_1347900	N/A	946.088	0.269518	0.543298	0.496078	0.619839	0.963991	459.503	1046.87	1256.03	1021.95	Non-sig.
[truncated: 3,742 more rows]

## Sheet: Upregulated genes
Gene ID	Short name	Product description	Biological process	Cellular compartment	Molecular function	Stage peak expression	Sex	Molecular weight	baseMean	log2FoldChange	lfcSE	stat	pvalue	padj	01_JP_S1	02_JP_S2	03_JP_S3	04_JP_S4	sig
[truncated: 122 more rows]

[truncated: 1 more sheets: Downregulated genes ]
