# Supplementary material for: The Plasmodium falciparum histone methyltransferase SET10 participates in a chromatin modulation network crucial for intraerythrocytic development
Source: mSphere. 2024 Oct 24;9(11):e00495-24. doi: 10.1128/msphere.00495-24 (PMC11580448; doi:10.1128/msphere.00495-24)
Supplement: Table S2 — TurboID peptide counts. [file msphere.00495-24-s0003.xlsx]

## Sheet: Description
		The Plasmodium falciparum histone methyltransferase SET10 participates in a chromatin modulation network crucial for intraerythrocytic development
		Jean-Pierre Musabyimana, Sherihan Musa, Janice Manti, Ute Distler, Stefan Tenzer, Che Julius Ngwa, and Gabriele Pradel
		Table S2. List of peptides following TurboID-MS analysis in schizonts of line PfSET10-TurboID-GFP

## Sheet: Total peptides identified
													WT NF54	WT NF54	WT NF54	SET10_Turbo	SET10_Turbo	SET10_Turbo	WT NF54	WT NF54	WT NF54	SET10_Turbo	SET10_Turbo	SET10_Turbo	WT NF54	WT NF54	WT NF54	SET10_Turbo	SET10_Turbo	SET10_Turbo									WT NF54	WT NF54	WT NF54	SET10_Turbo	SET10_Turbo	SET10_Turbo	WT NF54	WT NF54	WT NF54	SET10_Turbo	SET10_Turbo
Gene ID	Protein IDs	Majority protein IDs	Peptide counts (all)	Peptide counts (razor+unique)	Peptide counts (unique)	Protein names	Gene names	Fasta headers	Number of proteins	Peptides	Razor + unique peptides	Unique peptides	Peptides 2022-115-01_1	Peptides 2022-115-01_2	Peptides 2022-115-01_3	Peptides 2022-115-02_1	Peptides 2022-115-02_2	Peptides 2022-115-02_3	Peptides 2022-115-03_1	Peptides 2022-115-03_2	Peptides 2022-115-03_3	Peptides 2022-115-04_1	Peptides 2022-115-04_2	Peptides 2022-115-04_3	Peptides 2022-115-05_1	Peptides 2022-115-05_2	Peptides 2022-115-05_3	Peptides 2022-115-06_1	Peptides 2022-115-06_2	Peptides 2022-115-06_3	Sequence coverage [%]	Unique + razor sequence coverage [%]	Unique sequence coverage [%]	Mol. weight [kDa]	Sequence length	Q-value	Score	Intensity	Intensity 2022-115-01_1	Intensity 2022-115-01_2	Intensity 2022-115-01_3	Intensity 2022-115-02_1	Intensity 2022-115-02_2	Intensity 2022-115-02_3	Intensity 2022-115-03_1	Intensity 2022-115-03_2	Intensity 2022-115-03_3	Intensity 2022-115-04_1	Intensity 2022-115-04_2
PF3D7_1233600	Q8I586	Q8I586	178	178	178		PFL1620w	tr|Q8I586|Q8I586_PLAF7 Asparagine and aspartate rich protein 1 OS=Plasmodium falciparum (isolate 3D7) OX=36329 GN=PF3D7_1233600 PE=4 SV=1	1	178	178	178	16	28	27	166	172	171	41	35	31	160	162	162	28	26	23	174	176	171	38.3	38.3	38.3	646.33	5439	0	323.31	76694000000	140720000	141260000	135380000	7.2205e+09	7.6223e+09	7.6399e+09	144400000	155970000	135840000	7.2593e+09	7.4861e+09
PF3D7_0613800	C6KSY0	C6KSY0	98	98	98		ApiAP2	tr|C6KSY0|C6KSY0_PLAF7 AP2 domain transcription factor, putative OS=Plasmodium falciparum (isolate 3D7) OX=36329 GN=PF3D7_0613800 PE=4 SV=1	1	98	98	98	4	9	8	93	97	95	15	16	12	91	87	88	10	9	8	92	96	92	30.6	30.6	30.6	485.58	4109	0	323.31	25927000000	1969300	3389600	1848200	2553100000	2627400000	2639200000	8432200	6859500	3873300	2501000000	2548500000
PF3D7_1468100	Q8IKF6	Q8IKF6	68	68	68		PF14_0649	tr|Q8IKF6|Q8IKF6_PLAF7 Kelch domain-containing protein, putative OS=Plasmodium falciparum (isolate 3D7) OX=36329 GN=PF3D7_1468100 PE=4 SV=1	1	68	68	68	17	17	17	64	66	68	25	27	22	64	63	64	13	15	14	65	63	62	35.9	35.9	35.9	295.83	2558	0	323.31	26144000000	34608000	35247000	36649000	3.2147e+09	3.2138e+09	3.1514e+09	45160000	48469000	37476000	2779200000	2723200000
PF3D7_0704600	C0H4K6	C0H4K6	90	90	90		MAL7P1.19	tr|C0H4K6|C0H4K6_PLAF7 E3 ubiquitin-protein ligase OS=Plasmodium falciparum (isolate 3D7) OX=36329 GN=PF3D7_0704600 PE=4 SV=1	1	90	90	90	9	9	11	82	87	81	9	10	10	83	82	85	9	13	10	85	84	83	26.8	26.8	26.8	460.41	3893	0	323.31	13364000000	6910700	3785300	5097300	1324900000	1397800000	1334400000	11847000	7995800	3923300	1425900000	1394400000
PF3D7_0910200	Q8I350	Q8I350	79	79	79		PFI0495w	tr|Q8I350|Q8I350_PLAF7 Uncharacterized protein OS=Plasmodium falciparum (isolate 3D7) OX=36329 GN=PF3D7_0910200 PE=4 SV=1	1	79	79	79	6	2	6	73	75	73	3	6	3	68	71	73	11	8	8	74	74	73	35.3	35.3	35.3	368.34	3069	0	323.31	15879000000	21763000	641410	3557900	1.51e+09	1.5841e+09	1.4993e+09	4192900	5178000	1042900	1.6831e+09	1.5562e+09
PF3D7_1008100	Q8IJW2	Q8IJW2	78	78	78		PF10_0079	tr|Q8IJW2|Q8IJW2_PLAF7 Zinc finger protein, putative OS=Plasmodium falciparum (isolate 3D7) OX=36329 GN=PF3D7_1008100 PE=4 SV=1	1	78	78	78	46	44	39	72	68	71	52	48	45	69	70	67	8	8	7	65	63	61	26.2	26.2	26.2	453	3853	0	323.31	6.627e+09	67882000	61175000	56929000	817340000	812640000	830530000	73738000	75448000	59940000	728020000	747830000
PF3D7_0317300	O77384	O77384	82	82	82	Protein PFC0760c	PFC0760c	sp|O77384|LRR4_PLAF7 Protein PFC0760c OS=Plasmodium falciparum (isolate 3D7) OX=36329 GN=PFC0760c PE=1 SV=1	1	82	82	82	21	26	28	79	77	79	21	23	23	74	75	73	11	8	10	76	76	74	26	26	26	402.95	3394	0	323.31	9233800000	25341000	27396000	25734000	1.0036e+09	1.0051e+09	1.0195e+09	25720000	29417000	23100000	965270000	1.0088e+09
PF3D7_1221000 (PfSET10)	Q8I5K3	Q8I5K3	70	70	70		PFL1010c	tr|Q8I5K3|Q8I5K3_PLAF7 Histone-lysine N-methyltransferase, H3 lysine-4 specific OS=Plasmodium falciparum (isolate 3D7) OX=36329 GN=PF3D7_1221000 PE=4 SV=1	1	70	70	70	9	7	8	67	67	67	12	15	9	67	68	67	9	10	4	70	69	69	38.4	38.4	38.4	271.07	2329	0	323.31	33448000000	21442000	24859000	9160800	3.1067e+09	3.1932e+09	3.1277e+09	18570000	28891000	7614900	3.3268e+09	3.2522e+09
PF3D7_0915400	Q8I2Z8	Q8I2Z8	53	53	53	Probable ATP-dependent 6-phosphofructokinase	PFI0755c	tr|Q8I2Z8|Q8I2Z8_PLAF7 Probable ATP-dependent 6-phosphofructokinase OS=Plasmodium falciparum (isolate 3D7) OX=36329 GN=PF3D7_0915400 PE=3 SV=1	1	53	53	53	30	26	29	50	53	53	35	36	33	49	48	48	35	32	32	51	49	48	50.1	50.1	50.1	159.45	1418	0	323.31	18919000000	41285000	40645000	44062000	1.9631e+09	2.0845e+09	2.052e+09	64212000	73780000	53737000	1.7172e+09	1.7431e+09
PF3D7_0405400	Q8I1X5	Q8I1X5	64	64	64		PFD0265w	tr|Q8I1X5|Q8I1X5_PLAF7 Pre-mRNA-processing-splicing factor 8, putative OS=Plasmodium falciparum (isolate 3D7) OX=36329 GN=PF3D7_0405400 PE=4 SV=1	1	64	64	64	16	19	14	61	59	60	24	20	17	57	55	58	11	10	11	64	64	63	26	26	26	366.39	3136	0	323.31	7.6975e+09	15638000	14730000	7782200	710790000	720020000	750790000	22995000	13379000	8696900	717580000	662040000
PF3D7_0917900	Q8I2X4	Q8I2X4	30	30	30		PFI0875w	tr|Q8I2X4|Q8I2X4_PLAF7 Heat shock protein 70 OS=Plasmodium falciparum (isolate 3D7) OX=36329 GN=PF3D7_0917900 PE=3 SV=1	1	30	30	30	29	26	26	29	28	28	28	29	27	28	30	28	26	27	27	30	30	30	50.5	50.5	50.5	72.387	652	0	323.31	20439000000	421150000	406760000	400480000	1.7464e+09	1.7604e+09	1.7084e+09	499790000	508200000	410310000	1.7486e+09	1.7742e+09
PF3D7_0317700	O77380	O77380	63	63	63		PFC0780w	tr|O77380|O77380_PLAF7 CPSF (Cleavage and polyadenylation specific factor), subunit A, putative OS=Plasmodium falciparum (isolate 3D7) OX=36329 GN=PF3D7_0317700 PE=4 SV=2	1	63	63	63	5	1	4	59	57	57	4	2	2	53	56	54	4	4	2	59	61	57	28.5	28.5	28.5	338.53	2870	0	323.31	12599000000	3234700	110480	1987000	1218200000	1203500000	1167900000	3388100	851590	390710	1196900000	1221800000
PF3D7_0609000	C6KST7	C6KST7	72	72	72		PFF0445w	tr|C6KST7|C6KST7_PLAF7 Nucleoporin NUP637, putative OS=Plasmodium falciparum (isolate 3D7) OX=36329 GN=PF3D7_0609000 PE=4 SV=1	1	72	72	72	19	19	22	66	65	67	23	20	22	69	67	63	13	10	12	67	62	63	14.2	14.2	14.2	720.51	6077	0	323.31	5452800000	18050000	19177000	20134000	616730000	620220000	599370000	17919000	17526000	15820000	653330000	597280000
PF3D7_1239200	Q8I531;REV__A0A5K1K8R0	Q8I531	69;1	69;1	69;1		ApiAP2	tr|Q8I531|Q8I531_PLAF7 AP2 domain transcription factor, putative OS=Plasmodium falciparum (isolate 3D7) OX=36329 GN=PF3D7_1239200 PE=4 SV=1	2	69	69	69	8	8	8	64	66	65	15	9	8	64	62	60	5	4	4	55	57	57	37.3	37.3	37.3	299.38	2577	0	323.31	16256000000	25350000	21717000	22786000	2198700000	2200200000	2.1096e+09	30007000	26573000	24147000	1.7833e+09	1.8096e+09
PF3D7_0818900	Q8IB24	Q8IB24	31	31	26		PF08_0054	tr|Q8IB24|Q8IB24_PLAF7 Heat shock protein 70 OS=Plasmodium falciparum (isolate 3D7) OX=36329 GN=PF3D7_0818900 PE=3 SV=1	1	31	31	26	23	25	24	30	29	29	28	25	25	28	28	28	27	26	26	31	31	30	53.2	53.2	46.4	73.914	677	0	323.31	57425000000	485780000	517580000	495590000	5136800000	5204300000	5180500000	638370000	644890000	515530000	5379100000	5511900000
PF3D7_0605800	C6KSQ6	C6KSQ6	61	61	61	Probable DNA repair protein RAD50	PFF0285c	sp|C6KSQ6|RAD50_PLAF7 Probable DNA repair protein RAD50 OS=Plasmodium falciparum (isolate 3D7) OX=36329 GN=PFF0285c PE=1 SV=1	1	61	61	61	10	7	3	59	61	59	7	4	4	59	59	55	10	8	9	59	59	59	29	29	29	267.95	2236	0	323.31	9491800000	179620000	140800000	7836300	1.0162e+09	1.0406e+09	984860000	214340000	10369000	7350700	930480000	880060000
PF3D7_0629700	C6KTD2	C6KTD2	70	70	70	Putative histone-lysine N-methyltransferase 1	SET1	sp|C6KTD2|SET1_PLAF7 Putative histone-lysine N-methyltransferase 1 OS=Plasmodium falciparum (isolate 3D7) OX=36329 GN=SET1 PE=1 SV=1	1	70	70	70	10	7	5	63	60	61	8	3	7	63	63	61	5	4	6	59	58	58	12.7	12.7	12.7	796.04	6753	0	310.89	4.081e+09	6188200	4449000	2056000	462390000	447090000	461630000	8720500	1123700	3722600	485230000	478710000
PF3D7_0922800	C0H552	C0H552	75	75	75		PFI1120c	tr|C0H552|C0H552_PLAF7 Uncharacterized protein OS=Plasmodium falciparum (isolate 3D7) OX=36329 GN=PF3D7_0922800 PE=4 SV=1	1	75	75	75	6	3	3	70	69	70	4	3	3	64	63	65	3	4	2	72	72	70	20.7	20.7	20.7	516.45	4255	0	323.31	5204800000	13241000	5519800	5780400	483890000	449040000	459020000	8382500	8889700	8103200	472870000	472020000
PF3D7_1252100	Q8I4R5	Q8I4R5	61	61	61		PFL2505c	tr|Q8I4R5|Q8I4R5_PLAF7 Rhoptry neck protein 3 OS=Plasmodium falciparum (isolate 3D7) OX=36329 GN=PF3D7_1252100 PE=4 SV=1	1	61	61	61	28	33	33	56	56	56	38	35	35	51	53	50	26	18	23	56	59	58	33	33	33	263.15	2215	0	323.31	6.9069e+09	30218000	34183000	79693000	615090000	584370000	623960000	59667000	60674000	57213000	669420000	725190000
PF3D7_0628100	C6KTB7	C6KTB7	83	83	83	Putative E3 ubiquitin-protein ligase protein PFF1365c	PFF1365c	sp|C6KTB7|ALTH1_PLAF7 Putative E3 ubiquitin-protein ligase protein PFF1365c OS=Plasmodium falciparum (isolate 3D7) OX=36329 GN=PFF1365c PE=1 SV=1	1	83	83	83	9	8	9	75	77	77	12	8	6	73	73	75	7	6	6	74	76	74	10.3	10.3	10.3	1206	10287	0	174.11	4386700000	13680000	13321000	10345000	414110000	459500000	451570000	16659000	15261000	11240000	449740000	430330000
PF3D7_1219100	Q8I5L6	Q8I5L6	50	50	50	Clathrin heavy chain	PFL0930w	tr|Q8I5L6|Q8I5L6_PLAF7 Clathrin heavy chain OS=Plasmodium falciparum (isolate 3D7) OX=36329 GN=PF3D7_1219100 PE=3 SV=1	1	50	50	50	30	30	29	47	49	45	36	34	35	47	44	45	35	34	32	50	48	46	33.5	33.5	33.5	232.95	1997	0	323.31	5.9723e+09	49984000	52356000	48973000	548500000	592110000	558630000	69008000	69429000	65013000	514090000	530810000
PF3D7_1472200	A0A144A4T0	A0A144A4T0	58	58	58			tr|A0A144A4T0|A0A144A4T0_PLAF7 Histone deacetylase, putative OS=Plasmodium falciparum (isolate 3D7) OX=36329 GN=PF3D7_1472200 PE=4 SV=1	1	58	58	58	5	8	11	55	52	56	15	12	14	53	55	51	5	4	5	57	58	56	30.6	30.6	30.6	268.92	2251	0	323.31	11735000000	4097800	4413400	4057100	1158000000	1152700000	1189600000	7426400	5347100	6283300	1156700000	1181300000
PF3D7_1303800	Q8IES7	Q8IES7	76	76	75		MAL13P1.19	tr|Q8IES7|Q8IES7_PLAF7 Uncharacterized protein OS=Plasmodium falciparum (isolate 3D7) OX=36329 GN=PF3D7_1303800 PE=4 SV=1	1	76	76	75	15	10	6	67	69	71	9	10	5	69	66	68	12	7	7	67	67	73	9.5	9.5	9.4	1111.8	9271	0	162.26	3.7777e+09	10107000	28761000	28147000	349230000	400220000	400450000	14238000	34535000	27349000	354080000	381430000
PF3D7_0516800	Q8I3U0	Q8I3U0	55	55	55		PFE0840c	tr|Q8I3U0|Q8I3U0_PLAF7 AP2 domain transcription factor AP2-O2, putative OS=Plasmodium falciparum (isolate 3D7) OX=36329 GN=PF3D7_0516800 PE=4 SV=1	1	55	55	55	4	4	4	50	53	53	4	3	2	50	50	50	3	4	2	47	48	49	30.2	30.2	30.2	276.42	2378	0	323.31	8959500000	21745000	17434000	2736300	1076300000	1180100000	1115000000	103140000	105460000	407480	1.0396e+09	1.0576e+09
PF3D7_0929400	C0H571	C0H571	43	43	43		RhopH2	tr|C0H571|C0H571_PLAF7 High molecular weight rhoptry protein 2 OS=Plasmodium falciparum (isolate 3D7) OX=36329 GN=PF3D7_0929400 PE=4 SV=1	1	43	43	43	33	33	28	41	42	39	37	35	34	39	38	39	24	24	22	42	41	43	39.5	39.5	39.5	162.66	1378	0	323.31	5111500000	70204000	69443000	64880000	411770000	434330000	370760000	126910000	125390000	90014000	471400000	486430000
PF3D7_0626800	C6KTA4	C6KTA4	21	21	21	Pyruvate kinase	PFF1300w	tr|C6KTA4|C6KTA4_PLAF7 Pyruvate kinase OS=Plasmodium falciparum (isolate 3D7) OX=36329 GN=PF3D7_0626800 PE=1 SV=1	1	21	21	21	19	19	19	21	21	21	20	20	19	20	20	20	21	20	19	19	20	20	58.9	58.9	58.9	55.66	511	0	323.31	25198000000	548700000	510840000	516150000	1.9312e+09	1.9802e+09	1.9445e+09	729010000	688640000	565540000	1.9419e+09	1.9467e+09
PF3D7_1322300	A0A5K1K8R9	A0A5K1K8R9	41	41	41			tr|A0A5K1K8R9|A0A5K1K8R9_PLAF7 BRCT domain-containing protein OS=Plasmodium falciparum (isolate 3D7) OX=36329 GN=PF3D7_1322300 PE=4 SV=1	1	41	41	41	0	0	0	41	40	40	4	1	1	39	41	39	1	2	2	38	40	37	33.4	33.4	33.4	178.35	1499	0	323.31	8.1251e+09	0	0	0	946900000	941170000	946040000	1594500	383850	354340	941260000	935510000
PF3D7_1434500	Q8ILB9	Q8ILB9	71	71	71		PF14_0326	tr|Q8ILB9|Q8ILB9_PLAF7 Dynein-related AAA-type ATPase, putative OS=Plasmodium falciparum (isolate 3D7) OX=36329 GN=PF3D7_1434500 PE=4 SV=2	1	71	71	71	3	2	1	61	65	59	3	3	1	57	60	61	1	1	1	66	65	64	10.9	10.9	10.9	971	8105	0	141.22	2880400000	10531000	1362800	447620	280670000	312610000	264760000	11875000	1461700	338260	263960000	280160000
PF3D7_1308400	C0H5A6	C0H5A6	61	61	61		MAL13P1.39	tr|C0H5A6|C0H5A6_PLAF7 Uncharacterized protein OS=Plasmodium falciparum (isolate 3D7) OX=36329 GN=PF3D7_1308400 PE=4 SV=1	1	61	61	61	5	3	5	55	55	56	7	5	5	50	52	53	8	7	7	56	57	53	11.8	11.8	11.8	737.69	6147	0	323.31	3.4202e+09	8558100	5933900	7220700	388480000	371080000	359170000	9849500	8756300	8847600	350600000	394310000
PF3D7_0524000	Q8I3M5	Q8I3M5	43	43	43		PFE1195w	tr|Q8I3M5|Q8I3M5_PLAF7 Karyopherin beta OS=Plasmodium falciparum (isolate 3D7) OX=36329 GN=PF3D7_0524000 PE=4 SV=1	1	43	43	43	15	13	12	40	40	39	22	21	19	41	36	38	16	13	15	42	40	40	47.1	47.1	47.1	127.35	1123	0	323.31	11004000000	17493000	15210000	14945000	1101200000	1119300000	1097000000	32192000	26462000	24986000	1.0691e+09	882150000
PF3D7_1416100	A0A144A1B3;Q8ILT5	A0A144A1B3;Q8ILT5	34;34	34;34	34;34	Protein SEY1 homolog	PF14_0159	tr|A0A144A1B3|A0A144A1B3_PLAF7 Protein SEY1 homolog OS=Plasmodium falciparum (isolate 3D7) OX=36329 GN=PF3D7_1416100 PE=3 SV=1;sp|Q8ILT5|SEY1_PLAF7 Protein SEY1 homolog OS=Plasmodium falciparum (isolate 3D7) OX=36329 GN=PF14_0159 PE=3 SV=2	2	34	34	34	27	24	25	30	30	32	28	27	25	32	32	32	24	18	22	34	34	34	41.4	41.4	41.4	110.61	937	0	323.31	9173200000	199180000	188150000	187210000	322090000	351240000	364360000	219910000	244310000	188390000	385690000	397680000
PF3D7_0726500	Q8IBJ1	Q8IBJ1	53	53	53	Ubiquitin carboxyl-terminal hydrolase	MAL7P1.147	tr|Q8IBJ1|Q8IBJ1_PLAF7 Ubiquitin carboxyl-terminal hydrolase, putative OS=Plasmodium falciparum (isolate 3D7) OX=36329 GN=PF3D7_0726500 PE=3 SV=1	1	53	53	53	2	5	4	52	49	50	5	6	5	49	48	49	1	3	2	47	44	44	23.5	23.5	23.5	373.16	3183	0	323.31	4.1574e+09	1425700	2119000	1600600	492850000	477510000	473600000	2422600	2605300	1581200	464270000	457490000
PF3D7_1433400	Q8ILC9	Q8ILC9	56	56	56		PF14_0315	tr|Q8ILC9|Q8ILC9_PLAF7 Zinc finger protein, putative OS=Plasmodium falciparum (isolate 3D7) OX=36329 GN=PF3D7_1433400 PE=4 SV=2	1	56	56	56	11	10	7	53	51	51	11	11	11	52	50	50	8	7	7	53	50	51	12.7	12.7	12.7	682.45	5757	0	305.11	4.2233e+09	24161000	8359100	8590300	505190000	510220000	512520000	9824900	10472000	8774200	492840000	462810000
PF3D7_1128000	A0A144A0M2;Q8II83	A0A144A0M2;Q8II83	49;49	49;49	49;49		PF11_0291	tr|A0A144A0M2|A0A144A0M2_PLAF7 Uncharacterized protein OS=Plasmodium falciparum (isolate 3D7) OX=36329 GN=PF3D7_1128000.2 PE=4 SV=1;tr|Q8II83|Q8II83_PLAF7 Uncharacterized protein OS=Plasmodium falciparum (isolate 3D7) OX=36329 GN=PF3D7_1128000.1 PE=4 SV=1	2	49	49	49	12	8	11	47	47	45	14	12	12	44	47	48	6	6	6	43	46	43	34	34	34	211.53	1776	0	323.31	7.2348e+09	26615000	22499000	24299000	865760000	901550000	820310000	41492000	40290000	32317000	795290000	865520000
PF3D7_0422500	Q8IFP1	Q8IFP1	51	51	51		PFD1060w	tr|Q8IFP1|Q8IFP1_PLAF7 Pre-mRNA-splicing helicase BRR2, putative OS=Plasmodium falciparum (isolate 3D7) OX=36329 GN=PF3D7_0422500 PE=4 SV=1	1	51	51	51	6	10	9	47	44	45	8	8	9	42	46	45	5	4	6	46	48	45	23.8	23.8	23.8	337.9	2874	0	315.01	3.924e+09	9079400	11828000	9617800	380130000	363110000	378080000	9328200	10108000	8054500	364710000	397180000
PF3D7_1003800	Q8IJZ9	Q8IJZ9	41	41	41		PF10_0041	tr|Q8IJZ9|Q8IJZ9_PLAF7 U5 small nuclear ribonucleoprotein component, putative OS=Plasmodium falciparum (isolate 3D7) OX=36329 GN=PF3D7_1003800 PE=4 SV=1	1	41	41	41	12	13	11	38	40	40	11	11	8	40	39	39	4	4	3	40	41	39	43.4	43.4	43.4	142.94	1235	0	323.31	6.7218e+09	16349000	16526000	17010000	635440000	635970000	638040000	15747000	16843000	12590000	660080000	619690000
PF3D7_0318200	O77375	O77375	45	45	45	DNA-directed RNA polymerase	PFC0805w	tr|O77375|O77375_PLAF7 DNA-directed RNA polymerase subunit OS=Plasmodium falciparum (isolate 3D7) OX=36329 GN=PF3D7_0318200 PE=3 SV=1	1	45	45	45	11	12	12	41	38	40	15	15	15	39	38	37	13	14	10	44	44	43	23.4	23.4	23.4	278.67	2457	0	323.31	5025000000	6367500	7312200	7543000	480710000	468420000	460660000	11200000	11778000	13968000	484570000	480580000
PF3D7_1460500	Q8IKM7	Q8IKM7	41	41	41		PF14_0577	tr|Q8IKM7|Q8IKM7_PLAF7 Uncharacterized protein OS=Plasmodium falciparum (isolate 3D7) OX=36329 GN=PF3D7_1460500 PE=4 SV=1	1	41	41	41	3	2	2	39	39	40	3	2	2	35	36	38	2	1	2	38	38	38	33	33	33	192.01	1632	0	323.31	5275000000	13279000	12040000	10833000	608350000	637660000	627110000	8431200	7999100	7944000	535230000	584760000
PF3D7_1410300	Q8ILZ2	Q8ILZ2	55	55	55		PF14_0101	tr|Q8ILZ2|Q8ILZ2_PLAF7 WD repeat-containing protein, putative OS=Plasmodium falciparum (isolate 3D7) OX=36329 GN=PF3D7_1410300 PE=4 SV=1	1	55	55	55	2	2	5	49	48	50	2	2	6	49	50	50	4	4	3	53	54	54	16	16	16	526.73	4405	0	323.31	3.7156e+09	1479600	1859100	3756200	307060000	347330000	326230000	1648200	2074500	9955100	326440000	349860000
PF3D7_1246200	A0A144A1R5;Q8I4X0	A0A144A1R5;Q8I4X0	18;18	18;18	16;16	Actin-1	PFL2215w	tr|A0A144A1R5|A0A144A1R5_PLAF7 Actin I OS=Plasmodium falciparum (isolate 3D7) OX=36329 GN=PF3D7_1246200 PE=3 SV=1;sp|Q8I4X0|ACT1_PLAF7 Actin-1 OS=Plasmodium falciparum (isolate 3D7) OX=36329 GN=PFL2215w PE=1 SV=1	2	18	18	16	16	16	16	17	17	17	17	17	17	17	16	17	17	17	17	18	18	18	62.8	62.8	55.6	41.87	376	0	323.31	45095000000	1404400000	1360000000	1323000000	3.3944e+09	3.4687e+09	3.4445e+09	1.6703e+09	1264500000	1075600000	3.6471e+09	3.6214e+09
PF3D7_0317500	O77382	O77382	42	42	41	Kinesin-like protein	PFC0770c	tr|O77382|O77382_PLAF7 Kinesin-5 OS=Plasmodium falciparum (isolate 3D7) OX=36329 GN=PF3D7_0317500 PE=3 SV=1	1	42	42	41	2	1	2	38	40	39	2	4	3	38	33	37	5	2	3	36	37	37	32.8	32.8	32.4	191.78	1619	0	323.31	3.9107e+09	1371900	1103000	1529800	491850000	534380000	507300000	1653300	3474200	1515200	416800000	394160000
PF3D7_1308200	Q8IEN3	Q8IEN3	39	39	39		cpsSII	tr|Q8IEN3|Q8IEN3_PLAF7 Carbamoyl phosphate synthetase OS=Plasmodium falciparum (isolate 3D7) OX=36329 GN=PF3D7_1308200 PE=4 SV=1	1	39	39	39	11	11	10	36	33	34	13	16	16	36	36	32	14	16	17	37	38	38	20.9	20.9	20.9	273.43	2375	0	323.31	3.4093e+09	13972000	6206800	5757000	310140000	306490000	290380000	9218600	11916000	10648000	363350000	358110000
PF3D7_1222300	Q8I0V4	Q8I0V4	28	28	28		PFL1070c	tr|Q8I0V4|Q8I0V4_PLAF7 Endoplasmin, putative OS=Plasmodium falciparum (isolate 3D7) OX=36329 GN=PF3D7_1222300 PE=1 SV=1	1	28	28	28	22	21	21	26	26	27	21	21	24	26	26	24	23	22	21	23	25	24	48.4	48.4	48.4	95.017	821	0	323.31	5429400000	135130000	131110000	132250000	395930000	403550000	404650000	165310000	156060000	137640000	401830000	398620000
PF3D7_1012700	Q8IJR8	Q8IJR8	39	39	39		PF10_0124	tr|Q8IJR8|Q8IJR8_PLAF7 NLI interacting factor-like phosphatase, putative OS=Plasmodium falciparum (isolate 3D7) OX=36329 GN=PF3D7_1012700 PE=4 SV=1	1	39	39	39	6	6	6	38	39	38	6	7	8	36	37	37	4	3	6	39	37	37	37.8	37.8	37.8	171.01	1438	0	323.31	4487900000	1404000	2111200	1747900	551050000	581930000	529780000	2297000	2227200	2141300	411410000	458580000
PF3D7_0715200	Q8IBU8	Q8IBU8	41	41	41		PF07_0061	tr|Q8IBU8|Q8IBU8_PLAF7 Uncharacterized protein OS=Plasmodium falciparum (isolate 3D7) OX=36329 GN=PF3D7_0715200 PE=4 SV=1	1	41	41	41	7	6	5	38	38	38	3	4	6	35	34	35	5	4	6	36	36	35	22.4	22.4	22.4	258.4	2206	0	323.31	4757800000	3774600	18009000	2074500	471670000	495290000	475160000	2189400	1883100	3011200	521200000	516220000
PF3D7_0806800	Q8IAQ8	Q8IAQ8	25	25	25		PF08_0113	tr|Q8IAQ8|Q8IAQ8_PLAF7 V-type proton ATPase subunit a, putative OS=Plasmodium falciparum (isolate 3D7) OX=36329 GN=PF3D7_0806800 PE=4 SV=1	1	25	25	25	17	19	17	23	24	23	20	20	20	21	22	22	20	19	20	23	23	22	31.6	31.6	31.6	123	1053	0	323.31	10262000000	171490000	180170000	158450000	818360000	839370000	771040000	202490000	215800000	183840000	761700000	791040000
PF3D7_0619400	C6KT34	C6KT34	34	34	33		PFF0940c	tr|C6KT34|C6KT34_PLAF7 Cell division cycle protein 48 homologue, putative OS=Plasmodium falciparum (isolate 3D7) OX=36329 GN=PF3D7_0619400 PE=4 SV=1	1	34	34	33	16	16	15	29	30	30	21	22	21	30	28	31	26	24	25	30	30	31	53.4	53.4	51.3	92.386	828	0	323.31	4.0272e+09	14747000	20325000	18541000	349780000	356550000	353270000	38983000	35928000	30905000	389250000	386030000
PF3D7_1369400	C0H5L6	C0H5L6	46	46	46		MAL13P1.351	tr|C0H5L6|C0H5L6_PLAF7 Uncharacterized protein OS=Plasmodium falciparum (isolate 3D7) OX=36329 GN=PF3D7_1369400 PE=4 SV=1	1	46	46	46	3	2	1	42	44	43	5	1	1	38	37	39	3	3	3	46	43	43	18.9	18.9	18.9	346.81	2868	0	229.27	4.0575e+09	2244600	1046800	761070	371390000	409710000	381610000	2225300	803830	805980	399120000	399200000
PF3D7_0826100	Q8IB94	Q8IB94	51	51	51		MAL8P1.23	tr|Q8IB94|Q8IB94_PLAF7 HECT-like E3 ubiquitin ligase, putative OS=Plasmodium falciparum (isolate 3D7) OX=36329 GN=PF3D7_0826100 PE=4 SV=1	1	51	51	51	6	3	2	46	44	46	5	4	3	42	44	43	2	5	3	45	44	42	7.3	7.3	7.3	1005.1	8591	0	111.54	2163600000	5151300	805910	534970	232590000	228880000	237860000	1497800	1157500	789990	230410000	240560000
PF3D7_0321800	O97292	O97292	42	42	42		PFC0965w	tr|O97292|O97292_PLAF7 WD repeat-containing protein, putative OS=Plasmodium falciparum (isolate 3D7) OX=36329 GN=PF3D7_0321800 PE=4 SV=1	1	42	42	42	3	1	1	37	36	36	2	3	3	35	38	35	3	2	2	41	39	40	18.1	18.1	18.1	322.24	2706	0	254.1	2.938e+09	3530000	759120	694290	281380000	268700000	266170000	1067500	1433100	1194800	249410000	263480000
PF3D7_1357100	Q8I0P6	Q8I0P6	21	21	21	Elongation factor 1-alpha		tr|Q8I0P6|Q8I0P6_PLAF7 Elongation factor 1-alpha OS=Plasmodium falciparum (isolate 3D7) OX=36329 GN=PF3D7_1357000 PE=3 SV=1	1	21	21	21	16	18	20	19	20	19	20	20	19	20	21	19	20	19	19	21	21	20	58.7	58.7	58.7	48.958	443	0	323.31	22159000000	463170000	438650000	463890000	1.5903e+09	1.7725e+09	1.596e+09	617660000	627770000	499280000	1.595e+09	1.6306e+09
PF3D7_0410900	Q9U0H9	Q9U0H9	35	35	35		PFD0540c	tr|Q9U0H9|Q9U0H9_PLAF7 Uncharacterized protein OS=Plasmodium falciparum (isolate 3D7) OX=36329 GN=PF3D7_0410900 PE=4 SV=1	1	35	35	35	3	3	1	31	32	30	2	2	2	32	31	32	2	1	3	33	33	33	38	38	38	117.53	977	0	323.31	5609000000	2934200	619810	606830	540110000	536000000	465960000	2120900	1079200	763650	580260000	572750000
PF3D7_1451100	Q8IKW5	Q8IKW5	25	25	25		PF14_0486	tr|Q8IKW5|Q8IKW5_PLAF7 Elongation factor 2 OS=Plasmodium falciparum (isolate 3D7) OX=36329 GN=PF3D7_1451100 PE=4 SV=1	1	25	25	25	19	19	18	22	24	23	18	20	18	22	21	24	19	19	20	25	24	24	39.1	39.1	39.1	93.522	832	0	289.77	4932000000	69780000	75918000	76281000	387120000	431690000	418300000	103980000	115810000	82593000	412760000	418040000
PF3D7_0827800	Q8IBB0	Q8IBB0	38	38	38	Histone-lysine N-methyltransferase	PF08_0012	tr|Q8IBB0|Q8IBB0_PLAF7 SET domain protein, putative OS=Plasmodium falciparum (isolate 3D7) OX=36329 GN=PF3D7_0827800 PE=4 SV=1	1	38	38	38	3	1	1	37	37	35	1	2	1	35	34	32	1	0	0	35	36	35	20.6	20.6	20.6	283.55	2399	0	304.24	2557800000	3552900	171630	450470	261260000	267010000	253450000	861020	1171100	209610	265700000	279140000
PF3D7_0710200	Q8IBY8	Q8IBY8	52	52	52		PF07_0042	tr|Q8IBY8|Q8IBY8_PLAF7 Uncharacterized protein OS=Plasmodium falciparum (isolate 3D7) OX=36329 GN=PF3D7_0710200 PE=4 SV=1	1	52	52	52	7	7	4	43	47	47	6	6	3	43	41	44	10	7	9	47	48	48	22	22	22	350.7	2910	0	227	3.1791e+09	6379400	6784600	3346500	248380000	282740000	279880000	15331000	15869000	3052800	402700000	377920000
PF3D7_1317100	Q8IEE5	Q8IEE5	31	31	30		PF13_0095	tr|Q8IEE5|Q8IEE5_PLAF7 DNA replication licensing factor MCM4 OS=Plasmodium falciparum (isolate 3D7) OX=36329 GN=PF3D7_1317100 PE=3 SV=1	1	31	31	30	12	12	11	30	31	29	11	10	8	30	28	30	15	12	13	31	31	30	42.5	42.5	41.5	115.22	1005	0	323.31	4.2815e+09	10810000	10344000	9868800	447390000	468910000	433180000	11772000	10854000	8499300	423260000	424270000
PF3D7_1462800	Q8IKK7	Q8IKK7	19	19	19	Glyceraldehyde-3-phosphate dehydrogenase	GAPDH	tr|Q8IKK7|Q8IKK7_PLAF7 Glyceraldehyde-3-phosphate dehydrogenase OS=Plasmodium falciparum (isolate 3D7) OX=36329 GN=PF3D7_1462800 PE=3 SV=1	1	19	19	19	16	18	18	18	18	18	19	19	19	18	18	18	18	19	19	19	19	19	78.6	78.6	78.6	36.635	337	0	323.31	18319000000	406480000	383220000	388940000	1376100000	1383700000	1361100000	566640000	536060000	444990000	1.5274e+09	1.609e+09
PF3D7_1417800	Q8ILR7;A0A5K1K9E4	Q8ILR7	31;1	31;1	31;1	DNA helicase	PF14_0177	tr|Q8ILR7|Q8ILR7_PLAF7 DNA helicase OS=Plasmodium falciparum (isolate 3D7) OX=36329 GN=PF3D7_1417800 PE=3 SV=1	2	31	31	31	16	16	15	30	29	29	20	16	16	29	27	26	25	23	23	30	30	29	43.2	43.2	43.2	111.5	971	0	264.1	4543600000	23211000	25010000	23244000	443460000	446130000	419040000	31453000	25124000	24002000	418990000	373000000
PF3D7_0420000	Q8I1N9	Q8I1N9	31	31	31		PFD0970c	tr|Q8I1N9|Q8I1N9_PLAF7 Zinc finger protein, putative OS=Plasmodium falciparum (isolate 3D7) OX=36329 GN=PF3D7_0420000 PE=4 SV=1	1	31	31	31	3	3	1	29	30	30	1	2	3	30	26	30	0	0	0	28	25	27	13.2	13.2	13.2	401.14	3370	0	323.31	3.3718e+09	2915700	1804800	601210	450410000	475510000	487100000	727370	964400	1561900	396680000	380670000
PF3D7_0629800	C6KTD3	C6KTD3	29	29	29		PFF1445c	tr|C6KTD3|C6KTD3_PLAF7 Cullin-like protein, putative OS=Plasmodium falciparum (isolate 3D7) OX=36329 GN=PF3D7_0629800 PE=3 SV=1	1	29	29	29	5	8	4	23	24	24	7	6	5	23	24	22	4	4	4	27	27	28	27.1	27.1	27.1	136.34	1129	0	323.31	6.1361e+09	10679000	15172000	4239100	526050000	643210000	593790000	19518000	15089000	5500000	554680000	553210000
PF3D7_0205900	O96153	O96153	30	30	30		PFB0260w	tr|O96153|O96153_PLAF7 26S proteasome regulatory subunit RPN1, putative OS=Plasmodium falciparum (isolate 3D7) OX=36329 GN=PF3D7_0205900 PE=4 SV=3	1	30	30	30	14	16	14	30	29	29	19	17	19	28	27	28	13	19	17	29	28	28	40.7	40.7	40.7	108.36	966	0	181	4.0912e+09	19569000	22267000	22626000	387100000	389830000	381040000	30157000	28728000	29591000	370800000	387090000
PF3D7_1107800	Q8IIS4	Q8IIS4	40	40	39		PF11_0091	tr|Q8IIS4|Q8IIS4_PLAF7 AP2 domain transcription factor, putative OS=Plasmodium falciparum (isolate 3D7) OX=36329 GN=PF3D7_1107800 PE=4 SV=1	1	40	40	39	10	11	9	38	38	38	9	7	10	37	35	37	3	7	5	36	34	34	33.6	33.6	33.2	206.87	1828	0	323.31	8752000000	4613100	6136500	3818800	970930000	971980000	992640000	5766900	6577200	5692900	943740000	922830000
PF3D7_1130700	Q8II57	Q8II57	40	40	40		PF11_0317	tr|Q8II57|Q8II57_PLAF7 Structural maintenance of chromosomes protein 1, putative OS=Plasmodium falciparum (isolate 3D7) OX=36329 GN=PF3D7_1130700 PE=4 SV=1	1	40	40	40	9	9	8	33	34	37	12	14	13	33	36	35	7	4	3	35	34	36	24.4	24.4	24.4	214.67	1818	0	246.16	2615500000	4369300	4159200	3318800	273630000	294970000	305380000	5315300	7170100	5365500	276610000	306210000
PF3D7_1228800	Q8I5D0	Q8I5D0	34	34	34		PFL1395c	tr|Q8I5D0|Q8I5D0_PLAF7 WD repeat-containing protein, putative OS=Plasmodium falciparum (isolate 3D7) OX=36329 GN=PF3D7_1228800 PE=4 SV=1	1	34	34	34	3	2	1	34	30	32	7	5	5	27	29	28	4	3	1	31	30	29	13.3	13.3	13.3	378.91	3209	0	231.6	3.9342e+09	1355900	556960	564970	454690000	453620000	439150000	9127500	2099300	1774700	395390000	445640000
PF3D7_1428900	Q8ILH5	Q8ILH5	33	33	33		PF14_0268	tr|Q8ILH5|Q8ILH5_PLAF7 Uncharacterized protein OS=Plasmodium falciparum (isolate 3D7) OX=36329 GN=PF3D7_1428900 PE=4 SV=2	1	33	33	33	1	1	3	31	32	30	3	1	2	31	30	31	4	4	3	33	32	32	28.9	28.9	28.9	172.15	1445	0	323.31	4948400000	1026700	791570	1790300	536970000	547240000	535210000	1297800	782590	1601400	513230000	533750000
PF3D7_1218200	Q8I5M6	Q8I5M6	31	31	31		PFL0880c	tr|Q8I5M6|Q8I5M6_PLAF7 Symplekin_C domain-containing protein OS=Plasmodium falciparum (isolate 3D7) OX=36329 GN=PF3D7_1218200 PE=4 SV=1	1	31	31	31	4	3	2	29	30	30	3	2	3	25	26	24	3	2	1	26	25	27	19.4	19.4	19.4	256.15	2134	0	205.6	2594600000	2013300	1528300	939510	317890000	327450000	317650000	1712500	1261600	1462400	272020000	272410000
PF3D7_0624600	C6KT82	C6KT82	39	39	39		PFF1185w	tr|C6KT82|C6KT82_PLAF7 SNF2 helicase, putative OS=Plasmodium falciparum (isolate 3D7) OX=36329 GN=PF3D7_0624600 PE=4 SV=1	1	39	39	39	9	10	9	35	36	36	10	12	10	38	36	37	5	7	7	33	33	32	18.3	18.3	18.3	315.62	2719	0	294.83	3.196e+09	5283800	6312100	4728100	351130000	375970000	387610000	6579900	8944400	6015800	386800000	361950000
PF3D7_1023900	Q8IJG6	Q8IJG6	36	36	36		PF10_0232	tr|Q8IJG6|Q8IJG6_PLAF7 Chromodomain-helicase-DNA-binding protein 1 homolog, putative OS=Plasmodium falciparum (isolate 3D7) OX=36329 GN=PF3D7_1023900 PE=4 SV=1	1	36	36	36	16	20	16	34	33	34	17	18	17	29	31	30	3	2	6	29	29	27	14.8	14.8	14.8	381.25	3328	0	323.31	4859800000	23618000	25171000	20985000	641970000	608930000	601890000	31976000	30695000	24957000	546690000	614290000
PF3D7_0606700	C6KSR5	C6KSR5	33	33	33		PFF0330w	tr|C6KSR5|C6KSR5_PLAF7 Coatomer alpha subunit, putative OS=Plasmodium falciparum (isolate 3D7) OX=36329 GN=PF3D7_0606700 PE=4 SV=1	1	33	33	33	14	14	14	32	31	30	19	19	19	29	29	29	8	7	8	31	32	31	30.6	30.6	30.6	176.94	1512	0	228.33	4370900000	16299000	16737000	16762000	448910000	382770000	418660000	24126000	26752000	22052000	434000000	380720000
PF3D7_1357800	C0H5I7	C0H5I7	19	19	19	T-complex protein 1 subunit delta	MAL13P1.283	tr|C0H5I7|C0H5I7_PLAF7 T-complex protein 1 subunit delta OS=Plasmodium falciparum (isolate 3D7) OX=36329 GN=PF3D7_1357800 PE=3 SV=1	1	19	19	19	12	13	13	17	19	17	12	12	13	18	18	16	13	16	12	19	19	19	44.8	44.8	44.8	57.977	529	0	323.31	4.1527e+09	30043000	30147000	28450000	349410000	347390000	347150000	36699000	37230000	32242000	387890000	382090000
PF3D7_0831700	K7NTP5	K7NTP5	23	18	18			tr|K7NTP5|K7NTP5_PLAF7 Heat shock protein 70 OS=Plasmodium falciparum (isolate 3D7) OX=36329 GN=PF3D7_0831700 PE=1 SV=1	1	23	18	18	12	16	15	23	23	22	19	15	17	22	21	22	15	15	15	23	23	22	43	36.2	36.2	75.052	679	0	248.5	3.3862e+09	33895000	37330000	34258000	284720000	299680000	279840000	48267000	40043000	39971000	292040000	290540000
PF3D7_0302900	O77312	O77312	28	28	28		PFC0135c	tr|O77312|O77312_PLAF7 Exportin-1, putative OS=Plasmodium falciparum (isolate 3D7) OX=36329 GN=PF3D7_0302900 PE=4 SV=2	1	28	28	28	12	14	12	27	25	26	17	15	13	25	24	26	17	17	16	27	27	27	28.5	28.5	28.5	147.94	1254	0	256.24	2804600000	24758000	27870000	27602000	239640000	240990000	238220000	36089000	36238000	28652000	223940000	201510000
PF3D7_1148000	Q8IHP1	Q8IHP1	35	35	35		PF11_0488	tr|Q8IHP1|Q8IHP1_PLAF7 Serine/threonine protein kinase, putative OS=Plasmodium falciparum (isolate 3D7) OX=36329 GN=PF3D7_1148000 PE=4 SV=1	1	35	35	35	7	6	6	29	31	31	7	7	6	30	30	32	3	3	2	31	29	34	26.2	26.2	26.2	170.7	1429	0	323.31	5.8489e+09	9759500	27731000	28438000	598000000	626810000	617210000	32603000	7040100	6263900	624290000	566080000
PF3D7_1234800	Q8I574	Q8I574	32	32	32		PFL1680w	tr|Q8I574|Q8I574_PLAF7 Splicing factor 3B subunit 3, putative OS=Plasmodium falciparum (isolate 3D7) OX=36329 GN=PF3D7_1234800 PE=4 SV=1	1	32	32	32	9	5	6	30	31	30	10	9	7	29	29	27	3	3	2	32	32	29	28.7	28.7	28.7	151.81	1329	0	89.803	3.06e+09	4976500	3888500	4687300	306640000	334850000	314700000	6856200	6762900	4442600	275590000	310900000
PF3D7_0935800	Q8I2G2	Q8I2G2	30	30	30		CLAG9	tr|Q8I2G2|Q8I2G2_PLAF7 Cytoadherence linked asexual protein 9 OS=Plasmodium falciparum (isolate 3D7) OX=36329 GN=PF3D7_0935800 PE=4 SV=1	1	30	30	30	12	13	11	29	30	28	16	13	15	26	25	26	11	10	9	26	25	27	25.5	25.5	25.5	160.42	1340	0	88	2703600000	15529000	16196000	12011000	269600000	291510000	275920000	25081000	24348000	21332000	284420000	265970000
PF3D7_1429800	Q8ILG6	Q8ILG6	26	26	26		PF14_0277	tr|Q8ILG6|Q8ILG6_PLAF7 Coatomer subunit beta, putative OS=Plasmodium falciparum (isolate 3D7) OX=36329 GN=PF3D7_1429800 PE=4 SV=2	1	26	26	26	17	19	18	23	24	23	17	20	20	23	22	24	14	11	12	24	23	24	23.4	23.4	23.4	159.97	1370	0	323.31	3.1464e+09	23925000	27831000	23345000	287360000	290810000	280060000	28848000	29819000	26049000	304280000	306900000
PF3D7_0514100	Q8I3W6	Q8I3W6	28	28	28		PFE0705c	tr|Q8I3W6|Q8I3W6_PLAF7 ATP-dependent DNA helicase UvrD OS=Plasmodium falciparum (isolate 3D7) OX=36329 GN=PF3D7_0514100 PE=4 SV=1	1	28	28	28	1	1	1	26	25	26	2	3	3	25	25	25	5	5	6	24	25	23	22.5	22.5	22.5	170.29	1441	0	308.52	1.9448e+09	2523700	2427500	2689300	215670000	194050000	234350000	2224000	2906000	2596000	218250000	230740000
PF3D7_1468700	Q8IKF0	Q8IKF0	25	25	25		H45	tr|Q8IKF0|Q8IKF0_PLAF7 Eukaryotic initiation factor 4A OS=Plasmodium falciparum (isolate 3D7) OX=36329 GN=PF3D7_1468700 PE=3 SV=1	1	25	25	25	21	20	19	22	23	23	22	23	20	22	23	22	23	20	22	23	23	21	62.1	62.1	62.1	45.31	398	0	247.45	14204000000	360770000	343300000	281530000	1179800000	1231600000	1181600000	394700000	399080000	271070000	1103900000	1123100000
PF3D7_1104200	Q8IIW0	Q8IIW0	33	33	33		PF11_0053	tr|Q8IIW0|Q8IIW0_PLAF7 Chromatin remodeling protein OS=Plasmodium falciparum (isolate 3D7) OX=36329 GN=PF3D7_1104200 PE=4 SV=1	1	33	33	33	17	12	15	29	31	31	21	18	18	30	30	29	9	12	11	32	30	31	26.3	26.3	26.3	167.44	1426	0	323.31	3.6939e+09	10834000	9473200	11572000	371860000	415830000	409940000	16344000	16535000	12654000	401630000	390020000
PF3D7_1145400	Q8IHR4	Q8IHR4	28	28	28		dyn1	tr|Q8IHR4|Q8IHR4_PLAF7 Dynamin-like protein OS=Plasmodium falciparum (isolate 3D7) OX=36329 GN=PF3D7_1145400 PE=3 SV=1	1	28	28	28	11	14	11	27	27	27	20	18	18	27	27	27	12	15	11	28	28	27	39.3	39.3	39.3	96.373	837	0	323.31	6.1745e+09	23162000	21113000	18256000	594310000	612490000	599180000	27749000	29674000	23286000	582270000	576650000
PF3D7_0705400	Q8IC16	Q8IC16	26	25	25	DNA helicase	PF07_0023	tr|Q8IC16|Q8IC16_PLAF7 DNA replication licensing factor MCM7 OS=Plasmodium falciparum (isolate 3D7) OX=36329 GN=MCM7 PE=3 SV=1	1	26	25	25	9	10	11	24	25	23	10	10	11	24	23	25	15	16	17	24	25	24	41	41	41	94.236	821	0	323.31	2.9799e+09	7499300	9444800	7791600	272360000	291200000	251610000	10681000	11441000	11196000	266560000	253940000
PF3D7_1311900	Q76NM6	Q76NM6	18	18	18	V-type proton ATPase catalytic subunit A	vapA	sp|Q76NM6|VATA_PLAF7 V-type proton ATPase catalytic subunit A OS=Plasmodium falciparum (isolate 3D7) OX=36329 GN=vapA PE=1 SV=1	1	18	18	18	14	13	11	17	18	18	14	14	14	18	18	18	15	16	17	18	18	18	44.5	44.5	44.5	68.576	611	0	244.2	2.0701e+09	21266000	19164000	19303000	152970000	159940000	159880000	28269000	27596000	22571000	183960000	187480000
PF3D7_0706000	C0H4L1	C0H4L1	27	27	27		MAL7P1.202	tr|C0H4L1|C0H4L1_PLAF7 Importin-7, putative OS=Plasmodium falciparum (isolate 3D7) OX=36329 GN=PF3D7_0706000 PE=4 SV=1	1	27	27	27	12	8	11	27	27	27	11	12	13	27	26	27	14	16	15	26	27	25	27.4	27.4	27.4	145.51	1229	0	323.31	3.1704e+09	10566000	7627100	8617200	352980000	355230000	337280000	10423000	9356800	8882600	329730000	334800000
PF3D7_1458600	Q8IKP5	Q8IKP5	25	25	25		PF14_0559	tr|Q8IKP5|Q8IKP5_PLAF7 Zinc finger protein, putative OS=Plasmodium falciparum (isolate 3D7) OX=36329 GN=PF3D7_1458600 PE=4 SV=1	1	25	25	25	2	1	1	23	22	24	3	3	3	23	23	25	0	1	2	22	22	24	27.9	27.9	27.9	139.59	1163	0	289.61	2335600000	701140	78617	97899	252470000	252920000	259840000	2359100	1681200	1453300	255400000	230730000
PF3D7_0608700	C6KST5	C6KST5	23	23	23		PFF0430w	tr|C6KST5|C6KST5_PLAF7 T-complex protein 1 subunit zeta OS=Plasmodium falciparum (isolate 3D7) OX=36329 GN=PF3D7_0608700 PE=3 SV=1	1	23	23	23	15	17	16	19	21	20	18	18	17	21	21	20	16	17	17	21	21	19	51	51	51	61.533	543	0	226.34	8.1995e+09	91752000	98532000	89059000	690840000	735600000	682100000	108050000	102640000	91277000	735730000	776860000
PF3D7_1208900	Q8I5V9	Q8I5V9	35	35	35		PFL0445w	tr|Q8I5V9|Q8I5V9_PLAF7 Protein phosphatase PPM11, putative OS=Plasmodium falciparum (isolate 3D7) OX=36329 GN=PF3D7_1208900 PE=4 SV=1	1	35	35	35	3	4	3	34	33	34	7	6	5	32	30	33	5	3	4	34	30	31	32.2	32.2	32.2	166.86	1442	0	323.31	4934100000	1180300	3614100	2359300	604510000	544060000	616930000	7754900	4265400	3255800	538000000	519650000
PF3D7_0627800	C6KTB4	C6KTB4	26	26	26		PFF1350c	tr|C6KTB4|C6KTB4_PLAF7 Acetyl-CoA synthetase, putative OS=Plasmodium falciparum (isolate 3D7) OX=36329 GN=PF3D7_0627800 PE=4 SV=1	1	26	26	26	12	13	14	23	24	23	15	13	12	26	23	24	7	8	8	25	24	23	32.7	32.7	32.7	113.88	997	0	323.31	6.6418e+09	13978000	15744000	17100000	608000000	660930000	663730000	21263000	21864000	17347000	652930000	681030000
PF3D7_0317200	O77385	O77385	36	36	36		Pfcrk-4	tr|O77385|O77385_PLAF7 Cdc2-related protein kinase 4 OS=Plasmodium falciparum (isolate 3D7) OX=36329 GN=PF3D7_0317200 PE=4 SV=1	1	36	36	36	4	5	3	30	30	32	7	4	3	33	35	32	2	2	3	32	30	34	26.9	26.9	26.9	182.22	1553	0	197.43	4458600000	1878900	2619200	1473600	454100000	476090000	501850000	3156100	2860400	2390500	520150000	535280000
PF3D7_0505500	Q8I447	Q8I447	36	36	36		PFE0270c	tr|Q8I447|Q8I447_PLAF7 DNA mismatch repair protein OS=Plasmodium falciparum (isolate 3D7) OX=36329 GN=PF3D7_0505500 PE=3 SV=1	1	36	36	36	7	12	9	32	33	33	10	9	11	30	31	32	10	10	13	30	30	29	31.9	31.9	31.9	156.44	1350	0	149.85	2.9408e+09	3712500	4046900	4297400	338560000	372890000	363600000	4291300	6598500	3833600	341380000	327630000
PF3D7_1311800	Q8IEK1	Q8IEK1	34	34	34		MAL13P1.56	tr|Q8IEK1|Q8IEK1_PLAF7 M1-family alanyl aminopeptidase OS=Plasmodium falciparum (isolate 3D7) OX=36329 GN=PF3D7_1311800 PE=1 SV=1	1	34	34	34	16	21	17	30	26	28	27	22	19	29	28	30	18	17	18	31	31	30	36.7	36.7	36.7	126.06	1085	0	141.76	2221300000	19125000	25152000	21428000	178760000	181290000	171120000	46443000	42470000	30759000	209590000	210210000
PF3D7_0922200	Q7K6A4	Q7K6A4	16	16	16	S-adenosylmethionine synthase	PfSAMS	tr|Q7K6A4|Q7K6A4_PLAF7 S-adenosylmethionine synthase OS=Plasmodium falciparum (isolate 3D7) OX=36329 GN=PF3D7_0922200 PE=3 SV=1	1	16	16	16	11	13	13	15	16	16	14	13	14	13	15	15	15	14	12	16	16	15	58.5	58.5	58.5	44.843	402	0	323.31	7.3609e+09	68210000	65379000	68801000	472000000	518650000	475730000	101620000	98938000	86439000	500490000	577270000
PF3D7_0500800	Q8I492	Q8I492	25	25	25		MESA	tr|Q8I492|Q8I492_PLAF7 Mature parasite-infected erythrocyte surface antigen OS=Plasmodium falciparum (isolate 3D7) OX=36329 GN=PF3D7_0500800 PE=4 SV=1	1	25	25	25	13	14	15	23	22	24	19	18	17	21	21	23	15	14	16	23	23	24	24.3	24.3	24.3	168.29	1434	0	193.46	2225200000	13202000	13176000	15302000	233750000	222590000	223270000	29825000	27796000	25723000	154890000	170370000
PF3D7_1248900	Q8I4U5	Q8I4U5	17	16	16		PFL2345c	tr|Q8I4U5|Q8I4U5_PLAF7 26S protease regulatory subunit 8, putative OS=Plasmodium falciparum (isolate 3D7) OX=36329 GN=PF3D7_1248900 PE=3 SV=1	1	17	16	16	15	13	14	17	17	17	16	15	13	17	17	17	16	16	13	16	17	17	45.5	42.8	42.8	49.545	435	0	323.31	5067800000	50494000	39687000	42720000	460620000	503370000	485750000	70266000	51707000	41390000	499480000	474530000
PF3D7_0513200	Q8I3X5	Q8I3X5	34	34	34		PFE0655w	tr|Q8I3X5|Q8I3X5_PLAF7 CPSF_A domain-containing protein OS=Plasmodium falciparum (isolate 3D7) OX=36329 GN=PF3D7_0513200 PE=4 SV=1	1	34	34	34	4	1	2	30	28	27	3	1	2	29	27	27	3	5	3	31	32	31	15.4	15.4	15.4	332.13	2763	0	195.16	2683800000	43080000	28877000	30079000	233520000	247190000	245240000	31596000	33444000	29750000	210350000	234470000
PF3D7_0303000	O77313	O77313	23	23	23		PFC0140c	tr|O77313|O77313_PLAF7 N-ethylmaleimide-sensitive fusion protein OS=Plasmodium falciparum (isolate 3D7) OX=36329 GN=PF3D7_0303000 PE=4 SV=1	1	23	23	23	14	16	15	22	22	22	17	16	15	22	20	22	14	16	14	22	23	22	41.9	41.9	41.9	89.133	783	0	266.96	4.2389e+09	20389000	20551000	23023000	384820000	367430000	419330000	32729000	32972000	21517000	348950000	310380000
PF3D7_0302500	O77310;O77309;O96279	O77310;O77309	32;24;6	32;24;6	28;20;3		RhopH1(3.1);RhopH1(3.2)	tr|O77310|O77310_PLAF7 Cytoadherence linked asexual protein 3.1 OS=Plasmodium falciparum (isolate 3D7) OX=36329 GN=PF3D7_0302500 PE=4 SV=2;tr|O77309|O77309_PLAF7 Cytoadherence linked asexual protein 3.2 OS=Plasmodium falciparum (isolate 3D7) OX=36329 GN=PF	3	32	32	28	23	20	18	27	29	28	25	24	24	29	29	28	25	25	25	29	28	28	30.6	30.6	28.1	167.24	1417	0	106.44	3.0502e+09	35831000	35052000	36162000	240640000	250110000	254360000	63333000	57701000	55850000	295780000	289620000
PF3D7_1329100	Q8IE50	Q8IE50	31	31	31		MAL13P1.148	tr|Q8IE50|Q8IE50_PLAF7 Myosin F, putative OS=Plasmodium falciparum (isolate 3D7) OX=36329 GN=PF3D7_1329100 PE=3 SV=1	1	31	31	31	11	12	11	28	31	30	11	11	11	28	27	28	12	13	10	29	27	29	17.8	17.8	17.8	250.29	2160	0	159.05	1.7395e+09	6780300	7086100	5833900	174050000	198690000	188260000	8499200	9567600	7991200	177120000	173430000
PF3D7_0526500	Q8I3K0	Q8I3K0	33	33	33		PFE1320w	tr|Q8I3K0|Q8I3K0_PLAF7 Suf domain-containing protein OS=Plasmodium falciparum (isolate 3D7) OX=36329 GN=PF3D7_0526500 PE=4 SV=1	1	33	33	33	4	1	3	31	31	32	3	5	3	31	31	29	3	0	4	32	32	32	27	27	27	165.38	1384	0	256.91	3.1801e+09	21611000	4756300	2625700	339620000	351340000	358720000	6360400	6570300	4202300	323650000	334570000
PF3D7_0105800	Q8I283	Q8I283	28	28	28	Cyclin-dependent kinases regulatory subunit	PFA_0285c	tr|Q8I283|Q8I283_PLAF7 Cyclin-dependent kinases regulatory subunit OS=Plasmodium falciparum (isolate 3D7) OX=36329 GN=PF3D7_0105800 PE=3 SV=1	1	28	28	28	4	3	5	25	25	28	4	3	6	27	27	26	3	1	3	26	26	27	37.4	37.4	37.4	99.309	832	0	202.62	3.0614e+09	2154200	1056000	1898900	335370000	344190000	477190000	1901700	1359500	2461100	313230000	328930000
PF3D7_1465300	Q8IKI5	Q8IKI5	26	26	26		PF14_0620	tr|Q8IKI5|Q8IKI5_PLAF7 Ribonuclease Z, putative OS=Plasmodium falciparum (isolate 3D7) OX=36329 GN=PF3D7_1465300 PE=4 SV=1	1	26	26	26	1	4	1	23	25	24	1	1	4	22	22	22	2	4	1	25	24	25	44.3	44.3	44.3	100.04	858	0	323.31	61007000000	3.1791e+09	3.1166e+09	3.1143e+09	4541300000	4444200000	4.2852e+09	3.358e+09	3.3075e+09	2646400000	4.0021e+09	3.9372e+09
PF3D7_0823300	Q8IB67	Q8IB67	27	27	27		gcn5	tr|Q8IB67|Q8IB67_PLAF7 Histone acetyltransferase GCN5 OS=Plasmodium falciparum (isolate 3D7) OX=36329 GN=PF3D7_0823300 PE=1 SV=2	1	27	27	27	15	11	12	24	25	23	15	14	14	25	26	21	2	3	2	23	23	21	24.2	24.2	24.2	170.92	1465	0	323.31	3.8274e+09	19088000	18583000	21273000	480690000	513650000	464970000	24376000	24013000	18370000	407940000	416090000
PF3D7_0527000	Q8I3J5	Q8I3J5	26	26	26	DNA helicase	PFE1345c	tr|Q8I3J5|Q8I3J5_PLAF7 DNA replication licensing factor MCM3, putative OS=Plasmodium falciparum (isolate 3D7) OX=36329 GN=PF3D7_0527000 PE=3 SV=1	1	26	26	26	5	9	5	20	21	20	6	5	5	20	22	22	6	5	7	23	23	22	35.7	35.7	35.7	109.8	962	0	323.31	2736400000	4967600	6450100	3958400	272070000	267810000	268810000	5473400	5752900	2908900	287790000	270800000
PF3D7_1311500	Q8IEK3	Q8IEK3	21	21	20		PF13_0063	tr|Q8IEK3|Q8IEK3_PLAF7 26S protease regulatory subunit 7, putative OS=Plasmodium falciparum (isolate 3D7) OX=36329 GN=PF3D7_1311500 PE=3 SV=2	1	21	21	20	14	18	14	19	19	20	16	16	14	19	19	18	14	13	14	20	20	19	63.8	63.8	61	46.835	420	0	323.31	4355400000	37098000	43917000	39205000	420820000	425300000	427910000	54760000	59034000	33692000	454560000	454490000
PF3D7_0215700	O96236	O96236	26	26	26	DNA-directed RNA polymerase	PFB0715w	tr|O96236|O96236_PLAF7 DNA-directed RNA polymerase subunit beta OS=Plasmodium falciparum (isolate 3D7) OX=36329 GN=PF3D7_0215700 PE=3 SV=3	1	26	26	26	6	8	7	25	23	23	8	9	8	24	23	25	4	5	6	26	26	25	23.6	23.6	23.6	151.72	1340	0	78.247	3.7668e+09	4487700	5740700	5989000	359630000	343700000	332440000	7471700	7719600	6196900	357560000	348310000
PF3D7_1437900	Q8IL88	Q8IL88	22	22	22		PF14_0359	tr|Q8IL88|Q8IL88_PLAF7 HSP40, subfamily A OS=Plasmodium falciparum (isolate 3D7) OX=36329 GN=PF3D7_1437900 PE=4 SV=1	1	22	22	22	12	14	14	19	19	20	13	13	13	19	21	19	13	12	14	20	21	21	57.5	57.5	57.5	48.469	424	0	309.05	5120000000	28491000	31249000	30026000	407840000	421230000	492940000	37610000	35867000	31463000	469370000	430310000
PF3D7_1466300	Q8IKH3	Q8IKH3	22	22	22		PF14_0632	tr|Q8IKH3|Q8IKH3_PLAF7 26S proteasome regulatory subunit RPN2, putative OS=Plasmodium falciparum (isolate 3D7) OX=36329 GN=PF3D7_1466300 PE=3 SV=1	1	22	22	22	10	10	11	21	21	19	13	14	13	19	20	19	11	11	14	21	21	20	24.4	24.4	24.4	132.77	1172	0	178.35	2818000000	16735000	16965000	18836000	242900000	271100000	257060000	23555000	28676000	22953000	231030000	264740000
PF3D7_1352700	Q8IDH3	Q8IDH3	38	38	38		PF13_0273	tr|Q8IDH3|Q8IDH3_PLAF7 Intron-binding protein aquarius, putative OS=Plasmodium falciparum (isolate 3D7) OX=36329 GN=PF3D7_1352700 PE=4 SV=1	1	38	38	38	2	2	2	34	33	32	3	3	2	34	30	28	5	3	3	35	36	34	18.5	18.5	18.5	304.3	2533	0	227.68	2.0261e+09	1525500	418460	393320	187260000	201920000	181490000	1159700	905820	404920	202750000	197190000
PF3D7_0818200	C0H4V6	C0H4V6	14	14	14		MAL8P1.69	tr|C0H4V6|C0H4V6_PLAF7 14-3-3 protein OS=Plasmodium falciparum (isolate 3D7) OX=36329 GN=PF3D7_0818200 PE=3 SV=1	1	14	14	14	11	12	11	14	13	14	11	10	11	14	14	14	10	10	10	13	14	14	58.4	58.4	58.4	30.192	262	0	323.31	12225000000	88362000	81375000	83623000	1259700000	1286400000	1268100000	136310000	137150000	110250000	1308000000	1318100000
PF3D7_0305500	O97239	O97239	38	38	38	Protein dopey homolog PFC0245c	PFC0245c	sp|O97239|DOP1_PLAF7 Protein dopey homolog PFC0245c OS=Plasmodium falciparum (isolate 3D7) OX=36329 GN=PFC0245c PE=1 SV=1	1	38	38	38	8	6	7	35	35	33	11	8	9	36	33	34	3	4	2	33	31	29	12.4	12.4	12.4	467.88	3933	0	213.77	2866900000	7023000	8092700	5454000	329210000	354360000	329740000	15114000	12212000	15418000	390830000	320730000
PF3D7_0107800	A0A143ZUM0	A0A143ZUM0	25	25	25			tr|A0A143ZUM0|A0A143ZUM0_PLAF7 Double-strand break repair protein MRE11 OS=Plasmodium falciparum (isolate 3D7) OX=36329 GN=PF3D7_0107800 PE=4 SV=1	1	25	25	25	2	2	1	23	24	25	1	0	2	24	23	22	3	1	1	23	23	23	28.5	28.5	28.5	146.15	1233	0	310.75	2551900000	12265000	3895400	1168400	332350000	361700000	356980000	4066500	0	226920	271140000	250170000
PF3D7_0322900	O97313	O97313	13	13	13	40S ribosomal protein S3a		sp|O97313|RS3A_PLAF7 40S ribosomal protein S3a OS=Plasmodium falciparum (isolate 3D7) OX=36329 GN=MAL3P7.35 PE=1 SV=1	1	13	13	13	9	10	9	13	13	13	11	11	12	13	13	13	10	10	9	13	13	12	45.4	45.4	45.4	30.047	262	0	180.05	5600800000	28162000	29288000	27410000	549600000	532050000	556180000	46138000	45489000	40972000	553560000	595290000
PF3D7_0604100	C6KSN9	C6KSN9	28	28	28		ApiAP2	tr|C6KSN9|C6KSN9_PLAF7 AP2 domain transcription factor OS=Plasmodium falciparum (isolate 3D7) OX=36329 GN=PF3D7_0604100 PE=4 SV=1	1	28	28	28	4	3	4	26	27	27	4	4	4	27	27	26	0	0	2	25	27	25	21.3	21.3	21.3	229.62	1979	0	323.31	4.0768e+09	2389600	1123200	1911100	423810000	454230000	443960000	2182900	2365300	3140100	480810000	487520000
PF3D7_1132200	Q8II43	Q8II43	20	20	20	T-complex protein 1 subunit alpha	PF11_0331	tr|Q8II43|Q8II43_PLAF7 T-complex protein 1 subunit alpha OS=Plasmodium falciparum (isolate 3D7) OX=36329 GN=PF3D7_1132200 PE=3 SV=1	1	20	20	20	15	14	14	17	17	17	17	17	16	18	17	18	16	17	17	18	18	19	45.4	45.4	45.4	60.26	544	0	211.71	2572000000	49287000	46775000	49476000	184000000	186100000	158070000	73288000	80234000	57074000	204290000	209070000
PF3D7_0511800	Q8I3Y8	Q8I3Y8	26	26	26		PFE0585c	tr|Q8I3Y8|Q8I3Y8_PLAF7 Inositol-3-phosphate synthase OS=Plasmodium falciparum (isolate 3D7) OX=36329 GN=PF3D7_0511800 PE=4 SV=1	1	26	26	26	11	10	10	26	25	24	13	11	13	24	22	22	9	9	9	26	25	26	46.5	46.5	46.5	69.111	604	0	323.31	4517900000	7172500	6285700	7860500	437160000	477040000	414110000	14770000	13203000	13513000	426700000	345500000
PF3D7_0804500	A0A143ZZV5	A0A143ZZV5	39	39	39			tr|A0A143ZZV5|A0A143ZZV5_PLAF7 Uncharacterized protein OS=Plasmodium falciparum (isolate 3D7) OX=36329 GN=PF3D7_0804500 PE=4 SV=1	1	39	39	39	2	3	4	34	37	36	3	3	6	35	33	33	4	1	0	37	36	36	7.8	7.8	7.8	720.95	6034	0	154.33	1.9449e+09	5842600	5534600	6086800	175060000	195410000	181370000	5422200	6269900	5193300	191540000	186870000
PF3D7_1366300	A0A5K1K933	A0A5K1K933	42	42	42			tr|A0A5K1K933|A0A5K1K933_PLAF7 Uncharacterized protein OS=Plasmodium falciparum (isolate 3D7) OX=36329 GN=PF3D7_1366300 PE=4 SV=1	1	42	42	42	8	7	7	37	39	39	5	5	7	33	35	33	3	3	1	38	34	33	13.8	13.8	13.8	494.68	4136	0	100.37	1.8543e+09	6728000	2022500	5815300	229380000	222780000	217860000	3793900	3196400	4188600	203850000	206950000
PF3D7_0932800	Q8I2I8	Q8I2I8	25	25	25		PFI1590c	tr|Q8I2I8|Q8I2I8_PLAF7 Importin alpha re-exporter, putative OS=Plasmodium falciparum (isolate 3D7) OX=36329 GN=PF3D7_0932800 PE=4 SV=1	1	25	25	25	16	20	17	23	25	23	19	19	17	23	23	22	13	16	14	25	24	25	23.5	23.5	23.5	159.11	1342	0	323.31	3.3319e+09	24407000	25999000	24266000	302610000	318110000	318710000	33380000	34817000	27156000	309640000	303240000
PF3D7_1464700	Q8IKJ0	Q8IKJ0	20	20	20		PF14_0615	tr|Q8IKJ0|Q8IKJ0_PLAF7 V-type proton ATPase subunit OS=Plasmodium falciparum (isolate 3D7) OX=36329 GN=PF3D7_1464700 PE=3 SV=1	1	20	20	20	16	15	15	19	19	19	18	17	17	19	19	18	16	14	15	20	20	20	55.5	55.5	55.5	44.532	382	0	245.06	5211000000	136290000	131550000	130610000	392190000	364170000	401490000	154180000	152160000	127530000	418960000	423030000
PF3D7_0219600	O96271	O96271	23	23	23		PFB0895c	tr|O96271|O96271_PLAF7 Replication factor C subunit 1 OS=Plasmodium falciparum (isolate 3D7) OX=36329 GN=PF3D7_0219600 PE=3 SV=1	1	23	23	23	11	10	10	21	21	21	14	14	14	21	21	21	5	3	4	23	23	22	33	33	33	104.18	904	0	323.31	3.1977e+09	7088400	9341800	10624000	349170000	366570000	391890000	13766000	13555000	12765000	331980000	358950000
PF3D7_0820000	C0H4W3	C0H4W3	26	26	26	Probable ATP-dependent helicase PF08_0048	PF08_0048	sp|C0H4W3|HEPF1_PLAF7 Probable ATP-dependent helicase PF08_0048 OS=Plasmodium falciparum (isolate 3D7) OX=36329 GN=PF08_0048 PE=1 SV=1	1	26	26	26	3	1	1	25	25	25	3	1	2	23	24	24	1	2	2	26	25	25	15.5	15.5	15.5	246.75	2082	0	282.41	1.9641e+09	11037000	1070700	999100	213040000	203210000	212370000	1604800	1105600	1332000	204390000	220500000
PF3D7_1033600	Q7KQL1	Q7KQL1	25	25	25		PF10_0327	tr|Q7KQL1|Q7KQL1_PLAF7 Pre-mRNA-splicing factor CEF1, putative OS=Plasmodium falciparum (isolate 3D7) OX=36329 GN=PF3D7_1033600 PE=4 SV=1	1	25	25	25	4	2	3	24	22	23	4	4	4	22	23	24	1	1	1	23	23	25	32.7	32.7	32.7	108.41	915	0	303.65	2861300000	1211200	2176400	2497000	259450000	273820000	269910000	1780100	1822500	2531700	269500000	286700000
PF3D7_0727900	Q8IBH8	Q8IBH8	31	31	31		PF07_0116	tr|Q8IBH8|Q8IBH8_PLAF7 Uncharacterized protein OS=Plasmodium falciparum (isolate 3D7) OX=36329 GN=PF3D7_0727900 PE=4 SV=1	1	31	31	31	4	3	4	30	31	28	3	3	2	31	30	29	3	3	2	29	30	29	17.6	17.6	17.6	230.43	1923	0	153.88	2170000000	6172700	1219900	1639500	190500000	216390000	190910000	1357100	1413100	1132900	219230000	219880000
PF3D7_0303100	O77314	O77314	30	30	30		PFC0145c	tr|O77314|O77314_PLAF7 CLP1 P-loop domain-containing protein, putative OS=Plasmodium falciparum (isolate 3D7) OX=36329 GN=PF3D7_0303100 PE=4 SV=1	1	30	30	30	4	1	1	26	29	28	3	4	2	28	28	28	1	2	2	28	29	28	27.7	27.7	27.7	170.17	1441	0	193.2	2361800000	3033300	255710	352410	217270000	274440000	268990000	1469400	1578400	943620	243870000	256160000
PF3D7_1440100	Q8IL69	Q8IL69	24	24	24		PF14_0380	tr|Q8IL69|Q8IL69_PLAF7 Rad21_Rec8_N domain-containing protein OS=Plasmodium falciparum (isolate 3D7) OX=36329 GN=PF3D7_1440100 PE=4 SV=1	1	24	24	24	11	15	13	23	22	22	16	18	15	23	22	24	5	8	4	22	23	21	29.7	29.7	29.7	118.5	1014	0	323.31	2454700000	11516000	16173000	13667000	288730000	266660000	275380000	17709000	22079000	14767000	246910000	270000000
PF3D7_1361800	A0A5K1K8J3	A0A5K1K8J3	28	28	28			tr|A0A5K1K8J3|A0A5K1K8J3_PLAF7 Glideosome-associated connector OS=Plasmodium falciparum (isolate 3D7) OX=36329 GN=PF3D7_1361800 PE=4 SV=1	1	28	28	28	20	14	15	28	25	25	23	20	16	23	23	24	19	18	17	24	25	25	14.9	14.9	14.9	291.02	2605	0	77.184	1395900000	31033000	17491000	15775000	102240000	119880000	123350000	41204000	35222000	21173000	96196000	113130000
PF3D7_1138500	Q8IHY0	Q8IHY0	22	22	22		PF11_0396	tr|Q8IHY0|Q8IHY0_PLAF7 Protein phosphatase PPM2 OS=Plasmodium falciparum (isolate 3D7) OX=36329 GN=PF3D7_1138500 PE=3 SV=2	1	22	22	22	4	8	6	22	22	22	10	9	10	22	21	21	3	3	2	22	22	22	36.8	36.8	36.8	105.4	924	0	323.31	4.0005e+09	2530100	6147300	4910200	475770000	497710000	469810000	10087000	9495100	8532600	446240000	432450000
PF3D7_0709300	Q8IBZ6	Q8IBZ6	31	31	31		PF07_0037	tr|Q8IBZ6|Q8IBZ6_PLAF7 Mediator of RNA polymerase II transcription subunit 14 OS=Plasmodium falciparum (isolate 3D7) OX=36329 GN=PF3D7_0709300 PE=3 SV=1	1	31	31	31	2	2	1	23	28	26	2	4	2	28	29	28	0	1	1	29	28	29	13.5	13.5	13.5	325.49	2729	0	142.34	1.6913e+09	5805400	6614700	6592000	153680000	193350000	172520000	10223000	11647000	9494100	152930000	177350000
PF3D7_0513600	Q8I0W8	Q8I0W8	23	23	23		PFE0675c	tr|Q8I0W8|Q8I0W8_PLAF7 Deoxyribodipyrimidine photo-lyase, putative OS=Plasmodium falciparum (isolate 3D7) OX=36329 GN=PF3D7_0513600 PE=4 SV=1	1	23	23	23	2	1	3	20	22	21	2	2	2	21	22	20	4	2	4	21	18	21	22	22	22	129.2	1113	0	164.72	2162000000	3434900	552850	1268900	223890000	251830000	230010000	900860	896650	1048400	264620000	289510000
PF3D7_1129100	Q8II72	Q8II72	14	14	14		PF11_0302	tr|Q8II72|Q8II72_PLAF7 Parasitophorous vacuolar protein 1 OS=Plasmodium falciparum (isolate 3D7) OX=36329 GN=PF3D7_1129100 PE=4 SV=1	1	14	14	14	13	13	12	13	13	13	12	13	12	14	13	13	11	10	12	14	13	14	48.7	48.7	48.7	51.951	452	0	323.31	10557000000	376250000	370420000	380020000	793810000	835430000	825370000	369740000	386380000	324270000	840290000	887390000
PF3D7_0603400	Q6LFN2	Q6LFN2	26	26	26	RING finger protein PFF0165c	PFF0165c	sp|Q6LFN2|ZNRF1_PLAF7 RING finger protein PFF0165c OS=Plasmodium falciparum (isolate 3D7) OX=36329 GN=PFF0165c PE=1 SV=1	1	26	26	26	3	2	2	25	24	24	3	3	5	23	23	21	2	3	2	22	22	22	27	27	27	132.47	1103	0	206.31	1.7854e+09	4605900	4904000	4109300	220710000	217010000	222340000	5460800	4073100	5446900	196060000	204860000
PF3D7_1410400	Q8ILZ1	Q8ILZ1	24	24	24		PF14_0102	tr|Q8ILZ1|Q8ILZ1_PLAF7 Rhoptry-associated protein 1 OS=Plasmodium falciparum (isolate 3D7) OX=36329 GN=PF3D7_1410400 PE=4 SV=1	1	24	24	24	17	19	19	19	20	20	20	20	20	20	20	21	18	19	18	23	24	21	41.3	41.3	41.3	90.052	782	0	323.31	5735700000	146640000	174640000	177130000	337500000	389800000	375150000	172200000	202580000	172810000	496270000	470070000
PF3D7_0207600	A0A143ZWK2;Q9TY95	A0A143ZWK2;Q9TY95	23;23	23;23	23;23	Serine-repeat antigen protein	SERA	tr|A0A143ZWK2|A0A143ZWK2_PLAF7 Serine repeat antigen 5 OS=Plasmodium falciparum (isolate 3D7) OX=36329 GN=PF3D7_0207600 PE=3 SV=1;sp|Q9TY95|SERA_PLAF7 Serine-repeat antigen protein OS=Plasmodium falciparum (isolate 3D7) OX=36329 GN=SERA PE=1 SV=1	2	23	23	23	18	17	17	17	18	19	20	19	18	17	18	18	16	15	15	21	20	19	31.4	31.4	31.4	111.77	997	0	312.34	2315800000	84245000	80454000	84647000	113470000	115710000	125040000	122680000	124120000	100950000	138910000	141350000
PF3D7_1304000	C0H598	C0H598	23	23	23		MAL13P1.21	tr|C0H598|C0H598_PLAF7 Condensin complex subunit 2, putative OS=Plasmodium falciparum (isolate 3D7) OX=36329 GN=PF3D7_1304000 PE=4 SV=1	1	23	23	23	0	1	1	23	23	23	1	0	2	22	22	22	2	2	1	21	22	22	33.7	33.7	33.7	119.22	1024	0	215.74	2.0433e+09	0	287310	404530	231390000	237630000	265850000	155670	0	533220	210600000	211120000
PF3D7_0802000	Q8IAM0	Q8IAM0	21	21	21		PF08_0132	tr|Q8IAM0|Q8IAM0_PLAF7 Glutamate dehydrogenase, putative OS=Plasmodium falciparum (isolate 3D7) OX=36329 GN=PF3D7_0802000 PE=4 SV=1	1	21	21	21	12	10	11	16	15	16	11	11	13	15	16	15	15	14	16	18	19	18	18.1	18.1	18.1	160.42	1397	0	113.41	1.663e+09	12258000	11942000	11685000	129610000	136690000	136830000	17362000	16159000	15302000	141150000	158280000
PF3D7_1355100	Q8IDF0	Q8IDF0	29	29	28	DNA helicase	PF13_0291	tr|Q8IDF0|Q8IDF0_PLAF7 DNA helicase OS=Plasmodium falciparum (isolate 3D7) OX=36329 GN=PF3D7_1355100 PE=3 SV=1	1	29	29	28	12	8	7	26	26	26	10	11	11	25	24	26	12	10	10	24	25	25	36.9	36.9	36.2	105.67	929	0	127.51	4.208e+09	10207000	6871700	6006000	428690000	454400000	439740000	12548000	12162000	11037000	431570000	455380000
PF3D7_1248700	Q8I4U7	Q8I4U7	22	22	22		PFL2335w	tr|Q8I4U7|Q8I4U7_PLAF7 Uncharacterized protein OS=Plasmodium falciparum (isolate 3D7) OX=36329 GN=PF3D7_1248700 PE=4 SV=1	1	22	22	22	13	16	15	20	21	22	17	17	16	20	19	19	7	4	4	22	21	21	15.6	15.6	15.6	231.32	1989	0	323.31	2802700000	27018000	27042000	27522000	330210000	324240000	350630000	34995000	37840000	31218000	320400000	333790000
PF3D7_0411900	Q9U0H1	Q9U0H1	26	26	26	DNA polymerase	PFD0590c	tr|Q9U0H1|Q9U0H1_PLAF7 DNA polymerase OS=Plasmodium falciparum (isolate 3D7) OX=36329 GN=PF3D7_0411900 PE=3 SV=2	1	26	26	26	0	3	5	25	23	23	3	3	4	21	22	21	4	3	2	21	23	21	18.1	18.1	18.1	225.4	1912	0	228.07	1.4882e+09	0	1342400	1660000	177870000	176280000	174430000	1429700	1587600	983410	139170000	161500000
PF3D7_1008700	A0A143ZWL7;Q7KQL5	A0A143ZWL7;Q7KQL5	17;17	17;17	17;17	Tubulin beta chain	PF10_0084	tr|A0A143ZWL7|A0A143ZWL7_PLAF7 Tubulin beta chain OS=Plasmodium falciparum (isolate 3D7) OX=36329 GN=PF3D7_1008700 PE=3 SV=1;sp|Q7KQL5|TBB_PLAF7 Tubulin beta chain OS=Plasmodium falciparum (isolate 3D7) OX=36329 GN=PF10_0084 PE=3 SV=1	2	17	17	17	12	13	13	15	16	16	12	13	13	15	14	15	14	12	12	16	16	16	66.1	66.1	66.1	49.75	445	0	323.31	4948200000	104530000	106320000	103710000	307190000	323700000	308290000	125680000	131520000	104040000	281980000	280710000
PF3D7_0611400	C6KSV9	C6KSV9	20	20	20		PFF0560c	tr|C6KSV9|C6KSV9_PLAF7 SWIB/MDM2 domain-containing protein OS=Plasmodium falciparum (isolate 3D7) OX=36329 GN=PF3D7_0611400 PE=4 SV=1	1	20	20	20	8	8	8	18	20	20	10	9	10	20	20	20	6	6	5	20	20	20	33.5	33.5	33.5	97.789	830	0	323.31	8.2368e+09	7641900	8339500	8385600	929620000	1.0006e+09	958520000	10932000	10741000	9494200	883540000	924660000
PF3D7_0403700	Q8I1Z2	Q8I1Z2	24	24	24		PFD0180c	tr|Q8I1Z2|Q8I1Z2_PLAF7 Pre-mRNA-splicing factor CLF1, putative OS=Plasmodium falciparum (isolate 3D7) OX=36329 GN=PF3D7_0403700 PE=4 SV=1	1	24	24	24	2	2	1	20	23	22	4	2	2	22	22	21	2	2	1	23	22	24	32.8	32.8	32.8	94.017	780	0	298.77	2574400000	551090	1485400	445090	230360000	239730000	219530000	6678300	1141900	1057400	248160000	275880000
PF3D7_0413600	Q8I1V1	Q8I1V1	17	17	17		PFD0665c	tr|Q8I1V1|Q8I1V1_PLAF7 26S protease regulatory subunit 6B, putative OS=Plasmodium falciparum (isolate 3D7) OX=36329 GN=PF3D7_0413600 PE=3 SV=1	1	17	17	17	12	12	11	17	17	17	12	14	14	17	17	17	14	14	14	17	17	16	55.1	55.1	55.1	44.666	392	0	323.31	4.0686e+09	24458000	23371000	21307000	378470000	384920000	382520000	38149000	43387000	35020000	356910000	382580000
PF3D7_1249800	Q8I4T6	Q8I4T6	24	24	24		PFL2390c	tr|Q8I4T6|Q8I4T6_PLAF7 THO complex subunit 2, putative OS=Plasmodium falciparum (isolate 3D7) OX=36329 GN=PF3D7_1249800 PE=4 SV=1	1	24	24	24	1	2	2	22	22	23	3	2	3	22	21	22	2	1	1	23	22	24	9.7	9.7	9.7	348.67	2932	0	63.081	1.0122e+09	362940	1138200	1463500	108630000	118090000	116680000	2019100	1413600	1585200	100270000	97240000
PF3D7_1352400	A0A5K1K907	A0A5K1K907	29	29	29			tr|A0A5K1K907|A0A5K1K907_PLAF7 Uncharacterized protein OS=Plasmodium falciparum (isolate 3D7) OX=36329 GN=PF3D7_1352400 PE=4 SV=1	1	29	29	29	11	11	11	27	27	24	13	10	14	27	25	26	3	5	4	25	27	27	20.1	20.1	20.1	190.29	1594	0	74.513	1437400000	7095700	7652200	7833000	158820000	161830000	149540000	10850000	9270800	10457000	141220000	135300000
PF3D7_1447000	Q8IL02	Q8IL02	11	11	11		PF14_0448	tr|Q8IL02|Q8IL02_PLAF7 40S ribosomal protein S5 OS=Plasmodium falciparum (isolate 3D7) OX=36329 GN=PF3D7_1447000 PE=1 SV=1	1	11	11	11	8	8	9	11	11	11	10	10	8	11	11	11	10	10	8	11	11	11	47.1	47.1	47.1	29.957	272	0	323.31	5744600000	27494000	26834000	27497000	647230000	657540000	639800000	47315000	45999000	40627000	541880000	544480000
PF3D7_0306800	O97247	O97247	23	23	23		PFC0285c	tr|O97247|O97247_PLAF7 T-complex protein 1 subunit beta OS=Plasmodium falciparum (isolate 3D7) OX=36329 GN=PF3D7_0306800 PE=3 SV=4	1	23	23	23	12	14	12	20	17	20	16	12	15	20	20	20	14	15	18	22	22	21	56.8	56.8	56.8	59.198	533	0	133.98	1.7354e+09	15918000	16022000	13408000	139250000	128150000	156770000	22205000	20453000	19657000	153240000	156870000
PF3D7_1213800	A0A144A0G8;Q8I5R7	A0A144A0G8;Q8I5R7	20;20	20;20	20;20	Proline--tRNA ligase	proRS	tr|A0A144A0G8|A0A144A0G8_PLAF7 Proline--tRNA ligase OS=Plasmodium falciparum (isolate 3D7) OX=36329 GN=PF3D7_1213800 PE=3 SV=1;sp|Q8I5R7|SYP_PLAF7 Proline--tRNA ligase OS=Plasmodium falciparum (isolate 3D7) OX=36329 GN=proRS PE=1 SV=1	2	20	20	20	10	10	10	19	16	18	15	12	14	18	19	18	13	14	15	20	19	20	35.5	35.5	35.5	86.646	746	0	95.947	1.7872e+09	16695000	14700000	15897000	156790000	130120000	155910000	25162000	22209000	21070000	114650000	140310000
PF3D7_0511500	Q8I3Z1	Q8I3Z1	36	36	36	MATH and LRR domain-containing protein PFE0570w	PFE0570w	sp|Q8I3Z1|MLRR1_PLAF7 MATH and LRR domain-containing protein PFE0570w OS=Plasmodium falciparum (isolate 3D7) OX=36329 GN=PFE0570w PE=1 SV=1	1	36	36	36	6	5	7	29	29	32	5	6	7	29	32	32	4	2	2	33	29	32	4.4	4.4	4.4	1187.6	10061	0	70.81	1.0614e+09	5286400	4516100	4332400	82146000	92984000	112410000	13216000	13917000	13610000	109770000	115950000
PF3D7_1359000	C0H5J0	C0H5J0	28	28	28		MAL13P1.293	tr|C0H5J0|C0H5J0_PLAF7 Uncharacterized protein OS=Plasmodium falciparum (isolate 3D7) OX=36329 GN=PF3D7_1359000 PE=4 SV=1	1	28	28	28	3	3	2	25	27	27	2	3	2	26	26	27	3	4	2	25	23	25	10.6	10.6	10.6	394.59	3281	0	49.309	1258700000	19071000	17630000	15951000	128200000	139830000	138080000	18890000	24955000	14326000	123800000	115040000
PF3D7_0724700	C0H4P2	C0H4P2	28	28	28		MAL7P1.134	tr|C0H4P2|C0H4P2_PLAF7 Uncharacterized protein OS=Plasmodium falciparum (isolate 3D7) OX=36329 GN=PF3D7_0724700 PE=4 SV=1	1	28	28	28	3	3	3	26	26	25	2	1	2	27	28	27	1	1	0	25	25	24	9.3	9.3	9.3	420.67	3489	0	64.61	2.1468e+09	6329500	5303100	5776600	134070000	118610000	134080000	10015000	10407000	985180	317650000	323400000
PF3D7_1433500	Q8ILC8	Q8ILC8	27	27	27	DNA topoisomerase 2	PF14_0316	tr|Q8ILC8|Q8ILC8_PLAF7 DNA topoisomerase 2 OS=Plasmodium falciparum (isolate 3D7) OX=36329 GN=PF3D7_1433500 PE=3 SV=1	1	27	27	27	9	10	9	25	23	21	14	12	10	21	22	23	9	9	8	23	23	22	22.8	22.8	22.8	169.23	1472	0	51.38	2.1135e+09	11732000	12228000	8626500	238690000	222590000	200890000	22745000	19760000	14981000	213390000	227820000
PF3D7_1210600	Q8I5U3	Q8I5U3	23	23	23		PFL0530c	tr|Q8I5U3|Q8I5U3_PLAF7 Uncharacterized protein OS=Plasmodium falciparum (isolate 3D7) OX=36329 GN=PF3D7_1210600 PE=4 SV=1	1	23	23	23	3	4	5	21	22	21	6	7	8	22	22	21	4	2	3	20	19	22	25.7	25.7	25.7	122.85	1065	0	323.31	3.8971e+09	2159300	1712400	2262000	414100000	451210000	411730000	2280400	3449300	3145300	386990000	407480000
PF3D7_1229500	Q8I5C4	Q8I5C4	20	20	20	T-complex protein 1 subunit gamma	PFL1425w	tr|Q8I5C4|Q8I5C4_PLAF7 T-complex protein 1 subunit gamma OS=Plasmodium falciparum (isolate 3D7) OX=36329 GN=PF3D7_1229500 PE=3 SV=1	1	20	20	20	17	16	17	18	17	17	18	17	18	18	18	19	15	16	18	18	18	18	38	38	38	60.662	542	0	48.83	1.47e+09	33628000	32577000	32509000	106830000	101700000	107000000	40142000	38464000	33561000	120260000	127360000
PF3D7_1306400	Q8IEQ1	Q8IEQ1	19	18	18		PF13_0033	tr|Q8IEQ1|Q8IEQ1_PLAF7 26S protease regulatory subunit 10B, putative OS=Plasmodium falciparum (isolate 3D7) OX=36329 GN=PF3D7_1306400 PE=3 SV=1	1	19	18	18	9	10	11	18	18	18	15	14	14	17	17	18	11	9	9	18	19	19	57	53.9	53.9	44.677	393	0	228.22	2178700000	15311000	19330000	14528000	202780000	235130000	238470000	25509000	23841000	21084000	207770000	216410000
PF3D7_1008400	Q8IJW0	Q8IJW0	16	16	16		PF10_0081	tr|Q8IJW0|Q8IJW0_PLAF7 26S protease regulatory subunit 4, putative OS=Plasmodium falciparum (isolate 3D7) OX=36329 GN=PF3D7_1008400 PE=3 SV=2	1	16	16	16	11	11	7	16	16	16	12	13	13	15	15	16	8	5	9	16	16	16	46.9	46.9	46.9	49.838	448	0	323.31	2747900000	18294000	16130000	13204000	305510000	302340000	303780000	27001000	27673000	22151000	242420000	234970000
PF3D7_1235900	A0A144A2S8	A0A144A2S8	21	21	21			tr|A0A144A2S8|A0A144A2S8_PLAF7 Pre-mRNA-splicing factor SYF1, putative OS=Plasmodium falciparum (isolate 3D7) OX=36329 GN=PF3D7_1235900 PE=4 SV=1	1	21	21	21	6	5	3	20	19	19	4	5	2	20	20	19	5	7	2	21	21	20	23	23	23	125.43	1031	0	323.31	3.9608e+09	5004700	3585500	3096700	372580000	375260000	360710000	3389900	4883100	2272500	337010000	388840000
PF3D7_0709600	C0H4M3	C0H4M3	23	23	23		MAL7P1.28	tr|C0H4M3|C0H4M3_PLAF7 Ribonucleases P/MRP protein subunit POP1, putative OS=Plasmodium falciparum (isolate 3D7) OX=36329 GN=PF3D7_0709600 PE=4 SV=1	1	23	23	23	2	1	1	20	21	19	3	1	1	19	18	20	2	1	1	21	20	18	20	20	20	138.3	1156	0	168.51	1.9793e+09	4500800	1728500	1724100	154480000	188870000	186870000	6733900	1412600	1242400	201390000	212570000
PF3D7_0409600	Q9U0J0	Q9U0J0	21	21	21		PFD0470c	tr|Q9U0J0|Q9U0J0_PLAF7 Replication protein A1, large subunit OS=Plasmodium falciparum (isolate 3D7) OX=36329 GN=PF3D7_0409600 PE=4 SV=1	1	21	21	21	2	2	3	20	20	20	5	4	4	19	20	20	4	2	4	20	21	21	23.8	23.8	23.8	134.2	1145	0	144.62	2.0674e+09	1454300	578070	989620	250350000	246680000	265050000	1723000	1396200	1873200	257480000	230390000
PF3D7_1130200	Q8II61	Q8II61	10	10	10		PF11_0313	tr|Q8II61|Q8II61_PLAF7 60S acidic ribosomal protein P0 OS=Plasmodium falciparum (isolate 3D7) OX=36329 GN=PF3D7_1130200 PE=3 SV=1	1	10	10	10	8	8	8	10	10	10	9	8	8	10	10	10	8	8	8	10	10	10	45.6	45.6	45.6	34.967	316	0	123.06	6.9209e+09	165780000	169340000	169290000	526970000	553290000	553080000	212640000	202690000	167360000	541370000	554870000
PF3D7_1366400	A0A5K1K9G4	A0A5K1K9G4	24	24	24			tr|A0A5K1K9G4|A0A5K1K9G4_PLAF7 Rhoptry protein RHOP148 OS=Plasmodium falciparum (isolate 3D7) OX=36329 GN=PF3D7_1366400 PE=4 SV=1	1	24	24	24	6	4	4	23	21	22	4	4	2	23	23	22	3	3	4	22	22	20	21.9	21.9	21.9	148.75	1262	0	132.77	2243000000	19488000	10969000	7983600	256980000	231300000	249280000	9212200	9253900	6311600	267580000	260870000
PF3D7_1224300	Q8I5H4	Q8I5H4	20	20	20	Polyadenylate-binding protein	PFL1170w	tr|Q8I5H4|Q8I5H4_PLAF7 Polyadenylate-binding protein OS=Plasmodium falciparum (isolate 3D7) OX=36329 GN=PF3D7_1224300 PE=3 SV=1	1	20	20	20	16	13	13	19	20	19	16	16	15	20	20	18	4	5	5	20	19	19	26.7	26.7	26.7	97.229	875	0	139.2	3.7637e+09	36225000	27895000	27138000	338160000	354160000	359270000	51900000	50618000	34605000	415750000	404940000
PF3D7_0904800	Q8I3A1	Q8I3A1	17	17	17		PFI0235w	tr|Q8I3A1|Q8I3A1_PLAF7 Replication protein A1, small OS=Plasmodium falciparum (isolate 3D7) OX=36329 GN=PF3D7_0904800 PE=4 SV=1	1	17	17	17	4	9	5	17	17	17	8	10	9	17	16	17	4	3	2	17	17	17	39.3	39.3	39.3	56.234	484	0	133.42	3.6673e+09	2611000	7309600	3932000	364240000	385780000	386470000	7346800	8238400	6509000	367820000	371330000
PF3D7_1452000	Q8IKV6	Q8IKV6	25	25	25		PfRON2	tr|Q8IKV6|Q8IKV6_PLAF7 Rhoptry neck protein 2 OS=Plasmodium falciparum (isolate 3D7) OX=36329 GN=PF3D7_1452000 PE=1 SV=1	1	25	25	25	15	15	15	23	22	22	17	16	20	22	21	23	8	6	4	24	23	24	12.6	12.6	12.6	249.48	2189	0	111.17	3.017e+09	29410000	33313000	30747000	242960000	262470000	237370000	43268000	41004000	37903000	284700000	288430000
PF3D7_1241200	Q8I517	Q8I517	28	28	28		PFL1980c	tr|Q8I517|Q8I517_PLAF7 Uncharacterized protein OS=Plasmodium falciparum (isolate 3D7) OX=36329 GN=PF3D7_1241200 PE=4 SV=1	1	28	28	28	3	2	4	27	26	26	4	3	4	25	26	23	3	2	1	25	27	25	15.1	15.1	15.1	276.53	2309	0	62.815	2375500000	28119000	26934000	24250000	228500000	236720000	242950000	34082000	31266000	25049000	194410000	217200000
PF3D7_1402300	Q8IM66	Q8IM66	17	17	17		PF14_0025	tr|Q8IM66|Q8IM66_PLAF7 26S proteasome regulatory subunit RPN6 OS=Plasmodium falciparum (isolate 3D7) OX=36329 GN=PF3D7_1402300 PE=4 SV=1	1	17	17	17	9	11	11	17	17	17	12	12	10	17	17	17	8	8	10	17	17	17	29.7	29.7	29.7	78.38	666	0	104.46	2865300000	23720000	27791000	28120000	235710000	262040000	265360000	33338000	35551000	27001000	279890000	287800000
PF3D7_0516700	Q8I3U1	Q8I3U1	22	22	22	Ubiquitin carboxyl-terminal hydrolase	PFE0835w	tr|Q8I3U1|Q8I3U1_PLAF7 Ubiquitin carboxyl-terminal hydrolase 2, putative OS=Plasmodium falciparum (isolate 3D7) OX=36329 GN=PF3D7_0516700 PE=3 SV=1	1	22	22	22	5	9	5	19	21	19	8	6	7	19	19	18	3	4	1	20	20	20	19.2	19.2	19.2	156.33	1332	0	111.33	1.7224e+09	3450800	4495100	3493000	164240000	177240000	162170000	5065500	4499900	5029400	180400000	182510000
PF3D7_0903700	Q6ZLZ9	Q6ZLZ9	15	15	4		PFI0180w	tr|Q6ZLZ9|Q6ZLZ9_PLAF7 Tubulin alpha chain OS=Plasmodium falciparum (isolate 3D7) OX=36329 GN=PF3D7_0903700 PE=3 SV=1	1	15	15	4	10	11	10	14	13	13	13	13	13	14	12	12	13	13	13	14	14	14	49.9	49.9	15.5	50.296	453	0	323.31	7.7526e+09	129720000	135000000	138490000	444510000	455840000	455630000	186260000	187150000	157630000	548630000	530140000
PF3D7_0812400	Q8IAW0	Q8IAW0	15	15	15	Importin subunit alpha	PF08_0087	tr|Q8IAW0|Q8IAW0_PLAF7 Importin subunit alpha OS=Plasmodium falciparum (isolate 3D7) OX=36329 GN=PF3D7_0812400 PE=3 SV=1	1	15	15	15	4	5	6	15	15	14	7	6	7	13	15	13	5	6	4	15	15	15	39.3	39.3	39.3	61.158	545	0	323.31	8.1019e+09	29039000	36589000	30120000	811580000	853800000	873690000	8616300	34937000	32257000	765220000	773800000
PF3D7_0214000	O96220	O96220	14	14	14		PFB0635w	tr|O96220|O96220_PLAF7 T-complex protein 1 subunit theta OS=Plasmodium falciparum (isolate 3D7) OX=36329 GN=PF3D7_0214000 PE=3 SV=3	1	14	14	14	12	9	11	13	13	14	13	11	12	14	14	14	12	11	12	13	14	14	32.5	32.5	32.5	60.958	542	0	91.967	2400700000	25707000	20783000	24244000	192250000	201890000	192450000	35557000	33043000	27632000	202880000	206780000
PF3D7_0110500	Q8I240	Q8I240	27	27	27		PFA_0510w	tr|Q8I240|Q8I240_PLAF7 Bromodomain protein, putative OS=Plasmodium falciparum (isolate 3D7) OX=36329 GN=PF3D7_0110500 PE=1 SV=1	1	27	27	27	1	1	1	25	25	24	1	2	1	25	22	26	0	0	1	22	25	22	14.2	14.2	14.2	268.2	2285	0	141.11	1.536e+09	2868400	2637700	2791500	176940000	188790000	168740000	3723000	3958100	2614300	192430000	190440000
PF3D7_1362200	Q8ID85	Q8ID85	17	17	17		PF13_0330	tr|Q8ID85|Q8ID85_PLAF7 RuvB-like helicase OS=Plasmodium falciparum (isolate 3D7) OX=36329 GN=PF3D7_1362200 PE=3 SV=1	1	17	17	17	5	6	7	16	17	16	11	9	10	16	16	17	5	3	5	17	16	17	45.8	45.8	45.8	54.629	483	0	284.81	3.5243e+09	6796600	4451500	6069400	355560000	388040000	384380000	11936000	10148000	9464100	318530000	333470000
PF3D7_1437200	Q8IL94	Q8IL94	13	13	13	Ribonucleoside-diphosphate reductase	PF14_0352	tr|Q8IL94|Q8IL94_PLAF7 Ribonucleoside-diphosphate reductase OS=Plasmodium falciparum (isolate 3D7) OX=36329 GN=PF3D7_1437200 PE=3 SV=1	1	13	13	13	10	11	9	13	13	13	12	11	11	11	12	12	11	12	11	13	12	13	18.2	18.2	18.2	96.903	847	0	53.702	1.8821e+09	21493000	17868000	17772000	141490000	172150000	158200000	23427000	23253000	21822000	160670000	149070000
PF3D7_0716000	Q8IBU0	Q8IBU0	18	18	18		PF07_0066	tr|Q8IBU0|Q8IBU0_PLAF7 RNA-binding protein, putative OS=Plasmodium falciparum (isolate 3D7) OX=36329 GN=PF3D7_0716000 PE=4 SV=1	1	18	18	18	1	2	2	17	18	18	4	3	3	15	14	14	3	1	3	16	18	17	20.4	20.4	20.4	132.71	1125	0	323.31	5536100000	347200	787290	841810	831900000	814000000	771330000	1929400	1113300	1940000	540230000	497040000
PF3D7_0630300	C6KTD8	C6KTD8	28	28	28		PFF1470c	tr|C6KTD8|C6KTD8_PLAF7 DNA polymerase epsilon catalytic subunit A, putative OS=Plasmodium falciparum (isolate 3D7) OX=36329 GN=PF3D7_0630300 PE=4 SV=1	1	28	28	28	2	3	3	27	26	27	4	3	2	24	25	26	3	2	1	25	24	25	12.5	12.5	12.5	344.6	2907	0	40.324	1.0543e+09	6703000	6081700	7012500	116360000	114530000	123320000	7397500	6877600	5475900	95914000	100240000
PF3D7_1030100	Q8IJA4	Q8IJA4	23	23	22		PF10_0294	tr|Q8IJA4|Q8IJA4_PLAF7 Pre-mRNA-splicing factor ATP-dependent RNA helicase PRP22, putative OS=Plasmodium falciparum (isolate 3D7) OX=36329 GN=PF3D7_1030100 PE=4 SV=1	1	23	23	22	3	1	1	22	22	21	0	2	1	21	22	20	1	1	1	22	21	22	21.4	21.4	20.7	149.37	1290	0	54.19	1.6801e+09	6167600	1744200	172680	159100000	174690000	166240000	0	2605700	191560	173710000	179900000
PF3D7_0922500	P27362	P27362	14	14	14	Phosphoglycerate kinase	PGK	sp|P27362|PGK_PLAF7 Phosphoglycerate kinase OS=Plasmodium falciparum (isolate 3D7) OX=36329 GN=PGK PE=1 SV=1	1	14	14	14	13	11	11	12	13	11	14	12	13	12	12	12	13	12	11	11	11	11	45	45	45	45.426	416	0	75.334	1.5716e+09	39279000	28133000	30292000	136860000	137790000	115020000	86928000	76826000	67382000	118990000	125320000
PF3D7_1432100	Q8ILE3	Q8ILE3	10	10	10		PF14_0301	tr|Q8ILE3|Q8ILE3_PLAF7 Voltage-dependent anion-selective channel protein, putative OS=Plasmodium falciparum (isolate 3D7) OX=36329 GN=PF3D7_1432100 PE=4 SV=1	1	10	10	10	6	6	6	10	10	9	7	7	7	8	8	8	8	8	9	10	10	10	50.5	50.5	50.5	33.266	289	0	129.84	3.8173e+09	84363000	81641000	62070000	193940000	217500000	224320000	94508000	94128000	77748000	270910000	260030000
PF3D7_1423700	Q8ILL5;REV__Q8IIL3	Q8ILL5	20;1	20;1	20;1		PF14_0228	tr|Q8ILL5|Q8ILL5_PLAF7 NTF2 domain-containing protein OS=Plasmodium falciparum (isolate 3D7) OX=36329 GN=PF3D7_1423700 PE=4 SV=1	2	20	20	20	8	9	9	17	18	19	10	9	11	16	18	18	5	5	3	17	17	17	16.4	16.4	16.4	183.57	1558	0	217.93	2184600000	7722100	7493500	7306800	223340000	264680000	245170000	10605000	10586000	10481000	227920000	218840000
PF3D7_1448500	Q8IKY8	Q8IKY8	30	30	30		PF14_0463	tr|Q8IKY8|Q8IKY8_PLAF7 DNMT1-RFD domain-containing protein OS=Plasmodium falciparum (isolate 3D7) OX=36329 GN=PF3D7_1448500 PE=4 SV=1	1	30	30	30	2	2	1	25	27	27	3	1	0	23	23	26	4	1	0	29	27	26	9.2	9.2	9.2	443.07	3704	0	119.11	1312400000	1633100	1121600	767840	121260000	136310000	121890000	1647900	329530	0	110790000	120760000
PF3D7_1108700	Q8IIR6	Q8IIR6	17	17	17		PF11_0099	tr|Q8IIR6|Q8IIR6_PLAF7 Heat shock protein J2 OS=Plasmodium falciparum (isolate 3D7) OX=36329 GN=PF3D7_1108700 PE=4 SV=1	1	17	17	17	10	13	13	15	14	14	13	11	13	15	16	15	5	9	9	17	17	17	34.4	34.4	34.4	62.376	540	0	197.05	1.8142e+09	16463000	17382000	15381000	154100000	150760000	147890000	22300000	18774000	16224000	172090000	176370000
PF3D7_0706500	C0H4L6	C0H4L6	18	18	18		MAL7P1.204	tr|C0H4L6|C0H4L6_PLAF7 Uncharacterized protein OS=Plasmodium falciparum (isolate 3D7) OX=36329 GN=PF3D7_0706500 PE=4 SV=1	1	18	18	18	14	15	13	18	17	16	14	16	15	16	17	18	6	5	8	17	17	17	13.5	13.5	13.5	196.57	1706	0	141.46	1.7562e+09	19203000	22232000	20392000	184390000	190190000	163050000	24322000	28495000	22488000	169090000	188750000
PF3D7_1444800	A0A144A3T1;Q7KQL9	A0A144A3T1;Q7KQL9	16;16	16;16	16;16	Fructose-bisphosphate aldolase	PF14_0425	tr|A0A144A3T1|A0A144A3T1_PLAF7 Fructose-bisphosphate aldolase OS=Plasmodium falciparum (isolate 3D7) OX=36329 GN=PF3D7_1444800 PE=3 SV=1;sp|Q7KQL9|ALF_PLAF7 Fructose-bisphosphate aldolase OS=Plasmodium falciparum (isolate 3D7) OX=36329 GN=PF14_0425 PE=1 SV	2	16	16	16	9	11	11	16	15	15	13	14	11	14	14	14	13	13	13	16	16	16	54.2	54.2	54.2	40.105	369	0	238.1	3.7826e+09	29798000	25641000	33762000	301890000	300070000	297980000	79797000	79390000	58987000	302990000	265570000
PF3D7_0723800	Q8IBL5	Q8IBL5	29	29	29		PF07_0101	tr|Q8IBL5|Q8IBL5_PLAF7 Uncharacterized protein OS=Plasmodium falciparum (isolate 3D7) OX=36329 GN=PF3D7_0723800 PE=4 SV=1	1	29	29	29	8	12	12	27	27	28	13	11	10	27	25	25	9	7	7	24	26	27	17.7	17.7	17.7	260.76	2190	0	77.405	2385100000	7226100	12029000	10790000	249580000	232740000	240270000	14657000	13432000	9409800	258760000	266410000
PF3D7_1305000	Q8IER6	Q8IER6	24	24	24		PF13_0024	tr|Q8IER6|Q8IER6_PLAF7 MCL1 domain-containing protein, putative OS=Plasmodium falciparum (isolate 3D7) OX=36329 GN=PF3D7_1305000 PE=4 SV=1	1	24	24	24	1	1	0	22	23	22	1	3	2	20	21	20	2	2	1	21	20	20	23.6	23.6	23.6	174.47	1479	0	268.51	1.9257e+09	924050	85800	0	241230000	235550000	228290000	640770	1190500	261760	222060000	211730000
PF3D7_0826700	Q8IBA0	Q8IBA0	11	11	11		PfRACK	tr|Q8IBA0|Q8IBA0_PLAF7 Receptor for activated c kinase OS=Plasmodium falciparum (isolate 3D7) OX=36329 GN=PF3D7_0826700 PE=4 SV=1	1	11	11	11	5	6	5	11	11	11	7	8	9	10	10	10	9	10	10	11	11	11	57.6	57.6	57.6	35.686	323	0	323.31	7.3253e+09	45671000	39930000	49899000	639190000	657230000	660910000	95161000	70822000	57059000	672690000	663550000
PF3D7_1419400	Q8ILQ6	Q8ILQ6	33	33	33		PF14_0188	tr|Q8ILQ6|Q8ILQ6_PLAF7 Uncharacterized protein OS=Plasmodium falciparum (isolate 3D7) OX=36329 GN=PF3D7_1419400 PE=4 SV=2	1	33	33	33	15	17	14	30	30	32	17	15	15	27	27	26	4	2	0	24	24	26	19	19	19	262.31	2201	0	323.31	2502600000	13395000	14703000	12042000	291380000	329010000	343580000	32532000	30260000	25032000	272850000	282810000
PF3D7_0212500	O96205	O96205	33	33	33		PFB0560w	tr|O96205|O96205_PLAF7 Uncharacterized protein OS=Plasmodium falciparum (isolate 3D7) OX=36329 GN=PF3D7_0212500 PE=4 SV=2	1	33	33	33	4	7	5	32	31	29	8	7	6	28	28	27	0	3	3	29	29	24	10.6	10.6	10.6	477.85	3990	0	78.908	1198400000	1395300	1883800	1259100	157680000	139020000	123010000	3009400	2174700	2242900	117080000	144900000
PF3D7_0417200	Q8I1R6	Q8I1R6	17	17	17	Bifunctional dihydrofolate reductase-thymidylate synthase	DHFR-TS	tr|Q8I1R6|Q8I1R6_PLAF7 Bifunctional dihydrofolate reductase-thymidylate synthase OS=Plasmodium falciparum (isolate 3D7) OX=36329 GN=PF3D7_0417200 PE=3 SV=1	1	17	17	17	3	3	2	15	17	15	6	6	4	13	15	14	2	2	2	16	17	16	29.6	29.6	29.6	71.736	608	0	204.08	2690500000	1663700	1293500	860810	253270000	288080000	234590000	3218700	2836400	1944600	204400000	201920000
PF3D7_1130400	Q8II60	Q8II60	18	18	18		PF11_0314	tr|Q8II60|Q8II60_PLAF7 26S protease regulatory subunit 6A, putative OS=Plasmodium falciparum (isolate 3D7) OX=36329 GN=PF3D7_1130400 PE=3 SV=1	1	18	18	18	9	9	8	17	16	17	12	9	11	16	16	15	9	9	12	15	14	16	54.2	54.2	54.2	49.54	439	0	220.74	2.0031e+09	10872000	18465000	16543000	237430000	230390000	235950000	24216000	22789000	20873000	186990000	193910000
PF3D7_0703500	Q8IC35	Q8IC35	22	22	22		MAL7P1.12	tr|Q8IC35|Q8IC35_PLAF7 Erythrocyte membrane-associated antigen OS=Plasmodium falciparum (isolate 3D7) OX=36329 GN=PF3D7_0703500 PE=4 SV=2	1	22	22	22	10	15	14	19	19	16	16	15	12	18	18	18	9	11	9	20	21	18	12.7	12.7	12.7	264.91	2299	0	44.335	1198300000	14917000	20708000	19501000	101790000	105580000	96250000	25725000	23252000	17339000	108540000	114800000
PF3D7_1021900	Q8IJI4	Q8IJI4	23	23	23		PF10_0213	tr|Q8IJI4|Q8IJI4_PLAF7 PHAX domain-containing protein, putative OS=Plasmodium falciparum (isolate 3D7) OX=36329 GN=PF3D7_1021900 PE=4 SV=1	1	23	23	23	11	11	9	21	21	23	14	11	14	20	21	22	6	9	8	21	21	20	13.5	13.5	13.5	267.38	2290	0	82.024	1089700000	6779100	7677100	7113200	106700000	109850000	134660000	9981300	10655000	9087300	108680000	121880000
PF3D7_1441400	Q8IL56	Q8IL56	17	17	17		PF14_0393	tr|Q8IL56|Q8IL56_PLAF7 FACT complex subunit SSRP1 OS=Plasmodium falciparum (isolate 3D7) OX=36329 GN=PF3D7_1441400 PE=3 SV=1	1	17	17	17	13	16	14	17	17	17	15	14	15	15	17	17	10	9	8	17	17	16	37.5	37.5	37.5	58.786	506	0	150.95	2.1081e+09	14235000	18517000	17185000	195260000	190640000	194920000	24175000	22579000	19816000	204230000	214710000
PF3D7_0320300	O97282	O97282	20	20	20		PFC0900w	tr|O97282|O97282_PLAF7 T-complex protein 1 subunit epsilon OS=Plasmodium falciparum (isolate 3D7) OX=36329 GN=PF3D7_0320300 PE=3 SV=1	1	20	20	20	13	11	13	16	16	15	15	15	15	16	15	17	17	16	16	14	13	14	46.9	46.9	46.9	59.175	535	0	44.928	1.5918e+09	60139000	44203000	42140000	129390000	110790000	103670000	54942000	51244000	47392000	150470000	116370000
PF3D7_1014600	Q8IJP9	Q8IJP9	20	20	20		PF10_0143	tr|Q8IJP9|Q8IJP9_PLAF7 Transcriptional coactivator ADA2 OS=Plasmodium falciparum (isolate 3D7) OX=36329 GN=PF3D7_1014600 PE=4 SV=1	1	20	20	20	7	4	7	19	20	18	10	8	9	19	19	20	3	3	4	14	17	17	12.5	12.5	12.5	300.25	2578	0	259.37	2648000000	11223000	5870200	10280000	338910000	355830000	302550000	15490000	15944000	12067000	280160000	288620000
PF3D7_0627500	C6KTB1	C6KTB1	9	9	9		PFF1335c	tr|C6KTB1|C6KTB1_PLAF7 Protein DJ-1 OS=Plasmodium falciparum (isolate 3D7) OX=36329 GN=PF3D7_0627500 PE=4 SV=1	1	9	9	9	8	7	7	8	9	7	7	7	8	8	8	8	9	7	9	8	9	8	70.4	70.4	70.4	20.292	189	0	156.9	2565800000	49550000	46374000	49318000	185060000	200810000	173970000	66046000	68269000	61907000	156220000	161170000
PF3D7_0814300	Q8IAX9	Q8IAX9	20	20	20		MAL8P1.92	tr|Q8IAX9|Q8IAX9_PLAF7 AAA family ATPase, putative OS=Plasmodium falciparum (isolate 3D7) OX=36329 GN=PF3D7_0814300 PE=4 SV=2	1	20	20	20	1	2	1	18	18	18	1	2	2	19	16	18	0	0	1	16	16	16	24.2	24.2	24.2	139.67	1200	0	152.79	1.0147e+09	949790	1341400	828840	125650000	129400000	128480000	1144100	1009800	1201200	111610000	85874000
PF3D7_1237500	Q8I548	Q8I548	23	23	23		PFL1815c	tr|Q8I548|Q8I548_PLAF7 Uncharacterized protein OS=Plasmodium falciparum (isolate 3D7) OX=36329 GN=PF3D7_1237500 PE=4 SV=1	1	23	23	23	8	8	9	23	23	22	10	9	8	22	23	23	0	1	0	18	18	21	17.9	17.9	17.9	192.79	1681	0	197.68	1.4886e+09	3784300	4677900	4439400	192980000	201980000	200020000	5709000	4554400	3727500	181460000	193340000
PF3D7_1225200	Q8I5G5	Q8I5G5	19	19	19		PFL1215c	tr|Q8I5G5|Q8I5G5_PLAF7 Uncharacterized protein OS=Plasmodium falciparum (isolate 3D7) OX=36329 GN=PF3D7_1225200 PE=4 SV=1	1	19	19	19	7	8	9	19	19	19	11	10	10	19	18	19	3	2	4	19	18	19	19.5	19.5	19.5	138.14	1187	0	323.31	7.0241e+09	11914000	14252000	13334000	769590000	799900000	791180000	17867000	17352000	15144000	767840000	762130000
PF3D7_0624000	C6KT76	C6KT76	12	12	12	Hexokinase	PFF1155w	tr|C6KT76|C6KT76_PLAF7 Phosphotransferase OS=Plasmodium falciparum (isolate 3D7) OX=36329 GN=PF3D7_0624000 PE=3 SV=1	1	12	12	12	9	11	11	10	12	12	11	12	11	10	11	10	11	12	12	12	11	12	34.3	34.3	34.3	55.261	493	0	127.83	1.6338e+09	49829000	55956000	51241000	107710000	135920000	133130000	66093000	70763000	56992000	122520000	138210000
PF3D7_1106000	Q8IIU3	Q8IIU3	16	16	16		PF11_0071	tr|Q8IIU3|Q8IIU3_PLAF7 RuvB-like helicase OS=Plasmodium falciparum (isolate 3D7) OX=36329 GN=PF3D7_1106000 PE=3 SV=1	1	16	16	16	2	4	2	16	16	16	5	5	3	16	15	15	4	3	2	16	16	16	45.7	45.7	45.7	53.405	475	0	195.09	2488800000	822820	1721800	938950	265640000	271590000	264860000	2065600	1705900	1064500	223920000	213790000
PF3D7_1238500	Q8I538	Q8I538	19	19	19		PFL1865w	tr|Q8I538|Q8I538_PLAF7 Uncharacterized protein OS=Plasmodium falciparum (isolate 3D7) OX=36329 GN=PF3D7_1238500 PE=4 SV=1	1	19	19	19	3	4	4	18	18	19	3	5	5	18	19	19	6	6	4	17	17	19	16.6	16.6	16.6	212.76	1812	0	113.7	1266900000	7674500	8427700	8010400	130590000	126110000	130490000	7239800	7670900	7095300	131930000	139560000
PF3D7_1343000	Q8IDQ9	Q8IDQ9	15	15	15		PfPMT	tr|Q8IDQ9|Q8IDQ9_PLAF7 Phosphoethanolamine N-methyltransferase OS=Plasmodium falciparum (isolate 3D7) OX=36329 GN=PF3D7_1343000 PE=4 SV=1	1	15	15	15	9	11	10	15	15	15	14	12	11	14	15	15	9	11	10	15	15	15	72.9	72.9	72.9	31.043	266	0	216.16	2893400000	18180000	18439000	19361000	233180000	265120000	256220000	50590000	50068000	43506000	219690000	230450000
PF3D7_1408700	Q8IM09	Q8IM09	28	27	27		PF14_0084	tr|Q8IM09|Q8IM09_PLAF7 Uncharacterized protein OS=Plasmodium falciparum (isolate 3D7) OX=36329 GN=PF3D7_1408700 PE=4 SV=2	1	28	27	27	11	15	13	25	26	26	13	15	13	25	25	26	3	3	3	28	28	26	4.4	4.3	4.3	851.88	7182	0	48.544	1272800000	16290000	18359000	15897000	104630000	112550000	107800000	18118000	19623000	16405000	114990000	119470000
PF3D7_1213900	A0A144A0U7	A0A144A0U7	19	19	19			tr|A0A144A0U7|A0A144A0U7_PLAF7 W2 domain-containing protein OS=Plasmodium falciparum (isolate 3D7) OX=36329 GN=PF3D7_1213900 PE=4 SV=1	1	19	19	19	8	11	5	16	17	16	11	10	9	17	16	16	2	4	2	18	18	18	20.8	20.8	20.8	134.55	1137	0	148.92	1.546e+09	5872600	8721700	3621500	136920000	149540000	141180000	9100900	9351900	6414300	164540000	147720000
PF3D7_1222600	Q8I5I9	Q8I5I9	21	21	21		PFL1085w	tr|Q8I5I9|Q8I5I9_PLAF7 AP2 domain transcription factor AP2-G OS=Plasmodium falciparum (isolate 3D7) OX=36329 GN=PF3D7_1222600 PE=4 SV=1	1	21	21	21	2	2	2	21	21	21	2	2	3	20	20	20	1	1	2	20	20	20	11.9	11.9	11.9	284.06	2432	0	294.87	2.9975e+09	17154000	17444000	16202000	342920000	328730000	315260000	22187000	22125000	17349000	324510000	328910000
PF3D7_0608800	Q6LFH8	Q6LFH8	14	14	14	Ornithine aminotransferase	OAT	sp|Q6LFH8|OAT_PLAF7 Ornithine aminotransferase OS=Plasmodium falciparum (isolate 3D7) OX=36329 GN=OAT PE=1 SV=1	1	14	14	14	9	9	9	13	13	11	11	12	12	13	13	13	9	10	8	14	14	14	42.3	42.3	42.3	46.055	414	0	151.69	1.8076e+09	19585000	19463000	19033000	140360000	144260000	112990000	43473000	42770000	36561000	170350000	160500000
PF3D7_1211700	Q8I5T4	Q8I5T4	19	18	18	DNA helicase	PFL0580w	tr|Q8I5T4|Q8I5T4_PLAF7 DNA replication licensing factor MCM5, putative OS=Plasmodium falciparum (isolate 3D7) OX=36329 GN=PF3D7_1211700 PE=3 SV=1	1	19	18	18	10	9	10	16	16	16	10	10	10	17	16	15	9	12	12	17	18	15	32.2	31.3	31.3	85.858	758	0	276.72	1.8724e+09	9540400	9457300	10844000	163710000	156620000	169440000	11486000	13978000	9659000	193880000	169710000
PF3D7_1231100	Q8I5A9	Q8I5A9	13	13	13		Rab2	tr|Q8I5A9|Q8I5A9_PLAF7 Ras-related protein Rab-2 OS=Plasmodium falciparum (isolate 3D7) OX=36329 GN=PF3D7_1231100 PE=4 SV=1	1	13	13	13	13	11	11	12	12	12	12	12	10	12	12	12	13	11	13	12	13	13	63.8	63.8	63.8	24.423	213	0	114.37	3.22e+09	66844000	69369000	70630000	246950000	256060000	253440000	86861000	79937000	68654000	265830000	258920000
PF3D7_0102900	Q8I2B1	Q8I2B1	14	14	14		PFA_0145c	tr|Q8I2B1|Q8I2B1_PLAF7 Aspartate--tRNA ligase OS=Plasmodium falciparum (isolate 3D7) OX=36329 GN=PF3D7_0102900 PE=3 SV=1	1	14	14	14	10	10	11	12	12	12	10	12	11	12	12	12	13	13	13	12	13	13	24.4	24.4	24.4	73.449	626	0	90.385	2.0916e+09	35774000	39174000	39690000	121500000	156820000	116190000	46160000	49525000	34962000	183920000	181620000
PF3D7_1234100	Q8I581	Q8I581	24	24	24		PFL1645w	tr|Q8I581|Q8I581_PLAF7 Bromodomain protein, putative OS=Plasmodium falciparum (isolate 3D7) OX=36329 GN=PF3D7_1234100 PE=4 SV=1	1	24	24	24	4	3	1	21	22	20	3	1	0	21	23	23	1	1	1	20	23	23	6.1	6.1	6.1	466.01	3896	0	35.211	1187300000	24603000	1998700	78498	109830000	119160000	114010000	2753700	1453600	0	127600000	133010000
PF3D7_1231900	Q8I5A2	Q8I5A2	22	22	22		PFL1535w	tr|Q8I5A2|Q8I5A2_PLAF7 WD repeat-containing protein, putative OS=Plasmodium falciparum (isolate 3D7) OX=36329 GN=PF3D7_1231900 PE=4 SV=1	1	22	22	22	3	1	1	20	20	21	2	2	1	17	18	19	1	1	1	22	21	21	24.9	24.9	24.9	130.78	1086	0	77.391	2205900000	4402500	397060	3928400	206410000	233940000	233370000	3425200	3546700	3919400	172630000	206850000
PF3D7_1019000	Q8IJL2	Q8IJL2	22	22	22		PF10_0183	tr|Q8IJL2|Q8IJL2_PLAF7 Eukaryotic translation initiation factor subunit eIF2A, putative OS=Plasmodium falciparum (isolate 3D7) OX=36329 GN=PF3D7_1019000 PE=4 SV=1	1	22	22	22	14	15	17	20	21	21	17	14	17	19	18	20	3	4	4	17	18	19	12.8	12.8	12.8	280.75	2405	0	203.92	1423900000	15558000	17788000	19049000	164490000	197960000	202780000	20900000	18824000	17286000	157770000	156960000
PF3D7_0317400	O77383	O77383	15	15	15		PFC0765c	tr|O77383|O77383_PLAF7 DNA replication complex GINS protein, putative OS=Plasmodium falciparum (isolate 3D7) OX=36329 GN=PF3D7_0317400 PE=4 SV=2	1	15	15	15	0	0	1	14	14	14	0	1	1	14	15	14	0	0	0	14	13	14	36.3	36.3	36.3	61.492	518	0	277.28	2195600000	0	0	2347100	213930000	220090000	222540000	0	1984100	2046300	203170000	243110000
PF3D7_1205600	Q8I5Y9	Q8I5Y9	12	12	12		PFL0280c	tr|Q8I5Y9|Q8I5Y9_PLAF7 Tetratricopeptide repeat protein, putative OS=Plasmodium falciparum (isolate 3D7) OX=36329 GN=PF3D7_1205600 PE=4 SV=1	1	12	12	12	1	4	3	11	10	10	6	5	5	11	11	11	5	2	3	12	12	12	43.5	43.5	43.5	39.017	333	0	319.03	6.4495e+09	451010	2054700	1970600	600520000	621910000	636300000	4808100	4617500	3977700	588310000	596790000
PF3D7_0725000	Q8IBK1	Q8IBK1	22	22	22		PF07_0105	tr|Q8IBK1|Q8IBK1_PLAF7 Exonuclease I, putative OS=Plasmodium falciparum (isolate 3D7) OX=36329 GN=PF3D7_0725000 PE=4 SV=1	1	22	22	22	1	0	0	20	22	20	1	2	0	17	16	18	2	3	3	19	20	19	24.1	24.1	24.1	157.93	1347	0	275.39	2312100000	406240	0	0	292680000	332970000	215720000	328000	7674200	0	275350000	264670000
PF3D7_0703200	Q8IC38	Q8IC38	21	21	21		PF07_0012	tr|Q8IC38|Q8IC38_PLAF7 Uncharacterized protein OS=Plasmodium falciparum (isolate 3D7) OX=36329 GN=PF3D7_0703200 PE=4 SV=1	1	21	21	21	2	2	2	18	19	19	0	2	1	17	17	18	0	1	0	18	19	17	16.6	16.6	16.6	182.54	1540	0	215.16	1.5681e+09	1589400	1524800	1779700	141260000	159670000	164740000	0	1848000	389700	180930000	186420000
PF3D7_1012400	Q8IJS1	Q8IJS1	10	10	10		PF10_0121	tr|Q8IJS1|Q8IJS1_PLAF7 Hypoxanthine phosphoribosyltransferase OS=Plasmodium falciparum (isolate 3D7) OX=36329 GN=PF3D7_1012400 PE=3 SV=1	1	10	10	10	4	5	3	9	10	9	6	7	6	8	9	9	7	8	8	9	9	9	53.7	53.7	53.7	26.362	231	0	152.04	1.4797e+09	4703900	6528500	4667100	113800000	121010000	103360000	22408000	23684000	17206000	113310000	110120000
PF3D7_1143300	Q8IHT3	Q8IHT3	16	16	16		PF11_0445	tr|Q8IHT3|Q8IHT3_PLAF7 DNA-directed RNA polymerases I and III subunit RPAC1, putative OS=Plasmodium falciparum (isolate 3D7) OX=36329 GN=PF3D7_1143300 PE=4 SV=1	1	16	16	16	2	2	2	14	15	15	3	2	1	14	13	15	1	1	1	16	16	14	53.8	53.8	53.8	38.962	333	0	174.25	1373400000	3619300	697480	889600	107010000	130970000	124190000	6233100	4051100	498770	154840000	143990000
PF3D7_1408000	Q8I6V3	Q8I6V3	9	9	8		PF14_0077	tr|Q8I6V3|Q8I6V3_PLAF7 Plasmepsin II OS=Plasmodium falciparum (isolate 3D7) OX=36329 GN=PF3D7_1408000 PE=1 SV=1	1	9	9	8	6	7	7	8	9	9	8	8	7	8	8	8	6	6	6	9	9	9	27.4	27.4	23.8	51.48	453	0	181.31	2663100000	44368000	45070000	43503000	232730000	224090000	230420000	67799000	62257000	54879000	234510000	235310000
PF3D7_1016300	A0A143ZWU2;Q8I6U8	A0A143ZWU2;Q8I6U8	10;10	10;10	10;10	Glycophorin-binding protein	GBP	tr|A0A143ZWU2|A0A143ZWU2_PLAF7 GBP130 protein OS=Plasmodium falciparum (isolate 3D7) OX=36329 GN=PF3D7_1016300 PE=4 SV=1;sp|Q8I6U8|GBP_PLAF7 Glycophorin-binding protein OS=Plasmodium falciparum (isolate 3D7) OX=36329 GN=GBP PE=3 SV=1	2	10	10	10	7	8	9	9	10	9	10	9	10	10	10	9	9	7	7	10	10	10	59.7	59.7	59.7	95.843	824	0	323.31	3.0173e+09	36480000	37604000	36603000	248660000	238910000	232300000	67534000	71087000	59419000	284890000	301350000
PF3D7_0708800	Q8IC01	Q8IC01	18	18	18		PF07_0033	tr|Q8IC01|Q8IC01_PLAF7 Heat shock protein 110 OS=Plasmodium falciparum (isolate 3D7) OX=36329 GN=PF3D7_0708800 PE=4 SV=1	1	18	18	18	6	9	5	18	18	18	12	10	10	16	16	15	7	6	4	17	17	16	30.5	30.5	30.5	99.963	873	0	228.75	1.7491e+09	6275900	11233000	7750800	204880000	213950000	203380000	20528000	20090000	12972000	175300000	186590000
PF3D7_0823800	Q8IB72	Q8IB72	14	14	14		PF08_0032	tr|Q8IB72|Q8IB72_PLAF7 DnaJ protein, putative OS=Plasmodium falciparum (isolate 3D7) OX=36329 GN=PF3D7_0823800 PE=4 SV=1	1	14	14	14	4	4	4	13	13	12	8	8	8	12	14	13	6	5	6	11	12	11	30.5	30.5	30.5	76.681	655	0	137.13	2297600000	4783400	5570000	5453600	237310000	139320000	245490000	10142000	10032000	8559900	303590000	298560000
PF3D7_0917000	Q8I2Y3	Q8I2Y3	22	22	22		PFI0830c	tr|Q8I2Y3|Q8I2Y3_PLAF7 Merozoite organizing protein OS=Plasmodium falciparum (isolate 3D7) OX=36329 GN=PF3D7_0917000 PE=4 SV=1	1	22	22	22	0	0	0	19	18	19	0	0	0	19	19	19	3	0	1	18	18	18	14.6	14.6	14.6	215.35	1826	0	253.25	1439800000	0	0	0	158520000	150320000	170990000	0	0	0	154840000	177370000
PF3D7_1249300	Q8I4U1	Q8I4U1	22	22	22		PFL2365w	tr|Q8I4U1|Q8I4U1_PLAF7 Protein phosphatase PPM4, putative OS=Plasmodium falciparum (isolate 3D7) OX=36329 GN=PF3D7_1249300 PE=4 SV=1	1	22	22	22	3	2	2	21	20	18	3	3	1	19	19	16	3	1	0	17	20	21	27	27	27	119.6	1027	0	39.641	2479500000	4317100	1275300	2969500	299260000	298030000	261700000	2805300	3525900	1157000	268050000	269190000
PF3D7_0309300	O77329	O77329	15	15	15		PFC0390w	tr|O77329|O77329_PLAF7 N2227-like protein, putative OS=Plasmodium falciparum (isolate 3D7) OX=36329 GN=PF3D7_0309300 PE=4 SV=1	1	15	15	15	2	3	1	14	14	14	2	4	4	15	15	15	0	2	1	15	14	14	18.6	18.6	18.6	112.25	955	0	126.7	2414600000	1953200	2557900	300240	227850000	224160000	215360000	2292300	3036500	2709600	271160000	268210000
PF3D7_1309400	Q8IEM0	Q8IEM0	16	16	16		PF13_0050	tr|Q8IEM0|Q8IEM0_PLAF7 HORMA domain protein, putative OS=Plasmodium falciparum (isolate 3D7) OX=36329 GN=PF3D7_1309400 PE=4 SV=1	1	16	16	16	1	0	0	15	16	15	0	0	1	14	14	14	2	3	1	15	16	16	18.1	18.1	18.1	158.12	1327	0	323.31	1.8012e+09	1375800	0	0	166460000	183040000	175160000	0	0	1231700	173190000	167030000
PF3D7_1421100	Q8ILN9	Q8ILN9	21	21	21		PF14_0204	tr|Q8ILN9|Q8ILN9_PLAF7 Uncharacterized protein OS=Plasmodium falciparum (isolate 3D7) OX=36329 GN=PF3D7_1421100 PE=4 SV=1	1	21	21	21	3	2	0	19	19	17	1	2	1	19	17	18	2	1	0	21	20	19	18	18	18	150.71	1253	0	65.041	1.585e+09	1327000	580600	0	149780000	148950000	135920000	567570	774480	336020	156370000	147370000
PF3D7_0805700	C0H4R8	C0H4R8	23	23	23		PfTSTK0	tr|C0H4R8|C0H4R8_PLAF7 Serine/threonine protein kinase, FIKK family OS=Plasmodium falciparum (isolate 3D7) OX=36329 GN=PF3D7_0805700 PE=4 SV=1	1	23	23	23	5	5	4	19	20	20	4	6	5	19	20	20	2	2	2	16	16	18	19.6	19.6	19.6	171.8	1457	0	72.388	1223300000	5156400	5554800	5321600	126470000	163730000	161170000	6142100	7421000	3174600	142670000	152370000
PF3D7_0501600	Q8I484	Q8I484	10	10	10		RAP2	tr|Q8I484|Q8I484_PLAF7 Rhoptry-associated protein 2 OS=Plasmodium falciparum (isolate 3D7) OX=36329 GN=PF3D7_0501600 PE=4 SV=1	1	10	10	10	9	9	7	10	9	9	10	9	9	10	9	10	8	6	7	10	10	10	32.7	32.7	32.7	46.738	398	0	126.31	3.9519e+09	129500000	123530000	120500000	263560000	205960000	244530000	161450000	148950000	125290000	281190000	359390000
PF3D7_0416900	C0H4A9	C0H4A9	25	25	25		PFD0815c:exon:2	tr|C0H4A9|C0H4A9_PLAF7 Uncharacterized protein OS=Plasmodium falciparum (isolate 3D7) OX=36329 GN=PF3D7_0416900 PE=4 SV=1	1	25	25	25	4	2	1	24	21	21	2	1	0	22	22	23	0	0	2	24	23	21	12.1	12.1	12.1	289.7	2422	0	48.877	1294200000	4052000	1387500	396020	146640000	128510000	131750000	2024800	641450	0	134900000	145540000
PF3D7_0729100	C0H4Q1	C0H4Q1	20	20	20		PF07_0120	tr|C0H4Q1|C0H4Q1_PLAF7 Uncharacterized protein OS=Plasmodium falciparum (isolate 3D7) OX=36329 GN=PF3D7_0729100 PE=4 SV=1	1	20	20	20	3	3	1	18	18	18	2	5	4	14	17	18	5	6	6	19	19	19	10.7	10.7	10.7	304.52	2580	0	72.823	1381900000	1046800	843670	175400	130660000	140470000	133770000	784340	3263200	1190200	122000000	136720000
PF3D7_0306100	O97243	O97243	18	18	18		PFC0265c	tr|O97243|O97243_PLAF7 Uncharacterized protein OS=Plasmodium falciparum (isolate 3D7) OX=36329 GN=PF3D7_0306100 PE=4 SV=3	1	18	18	18	6	5	7	16	17	17	8	8	6	12	15	16	1	1	0	17	17	15	40	40	40	74.327	628	0	323.31	3.1127e+09	8856600	4433600	6445700	349180000	404440000	354440000	8383100	8955600	6684700	301750000	395670000
PF3D7_0108300	Q8I259	Q8I259	16	16	16		PFA_0410w	tr|Q8I259|Q8I259_PLAF7 Uncharacterized protein OS=Plasmodium falciparum (isolate 3D7) OX=36329 GN=PF3D7_0108300 PE=4 SV=2	1	16	16	16	10	10	10	13	16	14	11	11	10	12	14	13	3	2	3	13	13	14	10.8	10.8	10.8	254.99	2221	0	112.66	1190400000	12232000	11875000	12449000	70852000	150280000	127210000	13706000	13394000	11618000	74932000	117020000
PF3D7_1443400	Q8IL37	Q8IL37	15	15	15		PF14_0412	tr|Q8IL37|Q8IL37_PLAF7 WD repeat-containing protein OS=Plasmodium falciparum (isolate 3D7) OX=36329 GN=PF3D7_1443400 PE=4 SV=1	1	15	15	15	0	0	0	14	15	14	0	0	0	14	14	14	0	1	1	15	14	14	24.1	24.1	24.1	95.824	819	0	77.081	1397400000	0	0	0	149650000	167010000	139900000	0	0	0	138770000	145870000
PF3D7_1206800	Q8I5X7	Q8I5X7	11	11	11		PFL0340w	tr|Q8I5X7|Q8I5X7_PLAF7 Uncharacterized protein OS=Plasmodium falciparum (isolate 3D7) OX=36329 GN=PF3D7_1206800 PE=4 SV=1	1	11	11	11	6	8	9	11	11	11	8	8	8	10	10	10	8	7	9	11	11	11	17.9	17.9	17.9	86.314	727	0	121.56	1250900000	11954000	13909000	14732000	110900000	100040000	111860000	18379000	19135000	15239000	115550000	112900000
PF3D7_0817700	C0H4V4	C0H4V4	21	21	21		MAL8P1.73	tr|C0H4V4|C0H4V4_PLAF7 Rhoptry neck protein 5 OS=Plasmodium falciparum (isolate 3D7) OX=36329 GN=PF3D7_0817700 PE=4 SV=1	1	21	21	21	10	8	7	18	16	15	13	11	10	19	19	19	4	6	4	20	19	20	21.8	21.8	21.8	133.69	1156	0	86.461	1226100000	8807700	7223400	6041000	105260000	96212000	84692000	12339000	11504000	8327800	130480000	131140000
PF3D7_1011800	Q8IJS7	Q8IJS7	18	18	18		PF10_0115	tr|Q8IJS7|Q8IJS7_PLAF7 PRE-binding protein OS=Plasmodium falciparum (isolate 3D7) OX=36329 GN=PF3D7_1011800 PE=4 SV=1	1	18	18	18	8	8	7	15	15	14	12	11	9	17	17	18	10	10	9	17	16	17	19.3	19.3	19.3	131.62	1139	0	154.14	1.7925e+09	7876800	9884500	8078800	150230000	146050000	132430000	21564000	19455000	10804000	179420000	185480000
PF3D7_1015800	Q8IJN8	Q8IJN8	14	14	14		PF10_0154	tr|Q8IJN8|Q8IJN8_PLAF7 Ribonucleoside-diphosphate reductase small chain, putative OS=Plasmodium falciparum (isolate 3D7) OX=36329 GN=PF3D7_1015800 PE=4 SV=2	1	14	14	14	4	6	4	12	12	13	7	8	6	12	12	12	10	7	8	14	14	14	48.7	48.7	48.7	40.387	335	0	77.46	2.1043e+09	3571200	4896100	3417400	185360000	194350000	178580000	7641100	9169700	18120000	190330000	192720000
PF3D7_1224500	Q8I5H2	Q8I5H2	12	12	12		PFL1180w	tr|Q8I5H2|Q8I5H2_PLAF7 Histone chaperone ASF1, putative OS=Plasmodium falciparum (isolate 3D7) OX=36329 GN=PF3D7_1224500 PE=1 SV=1	1	12	12	12	1	7	5	12	12	12	9	8	9	12	12	12	7	7	5	12	12	12	56.4	56.4	56.4	31.547	273	0	154.09	24778000000	1243600	8139600	3173200	3.3733e+09	3.3986e+09	3.4109e+09	14565000	8632200	7238600	3.097e+09	3.1361e+09
PF3D7_1212700	Q8I5S6	Q8I5S6	16	16	16	Eukaryotic translation initiation factor 3 subunit A	PFL0625c	tr|Q8I5S6|Q8I5S6_PLAF7 Eukaryotic translation initiation factor 3 subunit A OS=Plasmodium falciparum (isolate 3D7) OX=36329 GN=PF3D7_1212700 PE=3 SV=1	1	16	16	16	10	10	8	14	15	12	13	14	11	16	15	13	9	10	10	16	15	14	16.3	16.3	16.3	166.06	1377	0	75.974	992070000	13944000	14652000	12152000	76940000	111270000	77443000	19952000	15637000	16364000	102040000	97862000
PF3D7_1138800	Q8IHX6	Q8IHX6	20	20	20		PF11_0400	tr|Q8IHX6|Q8IHX6_PLAF7 WD repeat-containing protein, putative OS=Plasmodium falciparum (isolate 3D7) OX=36329 GN=PF3D7_1138800 PE=4 SV=2	1	20	20	20	1	3	1	19	18	19	2	4	2	16	19	18	1	1	1	18	18	17	13.9	13.9	13.9	222.08	1920	0	217.13	1.5437e+09	361270	1729400	911160	155990000	155450000	155140000	1400900	2660100	1329100	161370000	162480000
PF3D7_1325100	Q8IE67	Q8IE67	11	11	11		PF13_0143	tr|Q8IE67|Q8IE67_PLAF7 Phosphoribosylpyrophosphate synthetase OS=Plasmodium falciparum (isolate 3D7) OX=36329 GN=PF3D7_1325100 PE=4 SV=1	1	11	11	11	9	9	9	9	9	8	9	9	9	8	8	9	5	6	7	9	10	10	37.3	37.3	37.3	49.382	437	0	76.352	1419100000	31738000	30237000	30898000	137820000	114950000	92895000	40614000	40080000	30277000	132500000	112510000
PF3D7_1108400	Q8IIR9	Q8IIR9	13	13	13		PF11_0096	tr|Q8IIR9|Q8IIR9_PLAF7 Casein kinase 2, alpha subunit OS=Plasmodium falciparum (isolate 3D7) OX=36329 GN=PF3D7_1108400 PE=1 SV=1	1	13	13	13	5	6	5	13	12	12	5	7	6	11	11	11	7	6	5	13	13	13	51.9	51.9	51.9	39.89	335	0	71.092	2406200000	6494900	6446800	4252200	253800000	256860000	262210000	8083700	9898600	6053000	195570000	190560000
PF3D7_0308600	O77325	O77325	16	16	16		PFC0365w	tr|O77325|O77325_PLAF7 Pre-mRNA-processing factor 19, putative OS=Plasmodium falciparum (isolate 3D7) OX=36329 GN=PF3D7_0308600 PE=4 SV=1	1	16	16	16	6	6	6	13	14	14	8	8	6	16	15	15	3	3	4	16	15	16	47.7	47.7	47.7	60.753	532	0	323.31	2741600000	2753400	2145100	2565500	252070000	254460000	241550000	4346700	4464700	2894200	249150000	229390000
PF3D7_0209800	Q9TY94	Q9TY94	13	13	13		UAP56	tr|Q9TY94|Q9TY94_PLAF7 ATP-dependent RNA helicase UAP56 OS=Plasmodium falciparum (isolate 3D7) OX=36329 GN=PF3D7_0209800 PE=4 SV=1	1	13	13	13	9	9	9	13	12	13	10	10	9	13	13	13	8	9	6	13	13	13	40.7	40.7	40.7	52.223	457	0	121.77	2269000000	25497000	22490000	24014000	202880000	222580000	221440000	42999000	38610000	31942000	194750000	183870000
PF3D7_0206700	Q7KWJ4	Q7KWJ4	12	12	12	Adenylosuccinate lyase	ASL	tr|Q7KWJ4|Q7KWJ4_PLAF7 Adenylosuccinate lyase OS=Plasmodium falciparum (isolate 3D7) OX=36329 GN=PF3D7_0206700 PE=3 SV=1	1	12	12	12	2	2	3	10	11	11	1	2	1	11	10	11	1	1	1	11	11	12	27.8	27.8	27.8	55.176	471	0	62.781	904270000	1861400	581260	771710	87409000	89662000	93932000	452390	997940	258860	91174000	99390000
PF3D7_1223100	Q7KQK0	Q7KQK0	16	16	16		PKAr	tr|Q7KQK0|Q7KQK0_PLAF7 cAMP-dependent protein kinase regulatory subunit OS=Plasmodium falciparum (isolate 3D7) OX=36329 GN=PF3D7_1223100 PE=1 SV=1	1	16	16	16	7	8	6	14	15	14	10	9	10	14	14	14	6	7	6	15	14	12	41.3	41.3	41.3	50.832	441	0	119.34	2678700000	9755300	6485300	6692700	290280000	297470000	286760000	16085000	13350000	10192000	225030000	252790000
PF3D7_0205600	O96151	O96151	17	17	17		PFB0250w	tr|O96151|O96151_PLAF7 Uncharacterized protein OS=Plasmodium falciparum (isolate 3D7) OX=36329 GN=PF3D7_0205600 PE=4 SV=1	1	17	17	17	1	1	1	15	15	15	1	2	1	14	14	13	1	0	0	16	16	16	30.7	30.7	30.7	76.449	635	0	150.72	1.8275e+09	2997900	2658100	2812200	152970000	184480000	172870000	3049000	3291900	2316000	164020000	183700000
PF3D7_1438700	A0A144A659;Q7KQM1	A0A144A659;Q7KQM1	16;16	16;16	16;16	DNA primase small subunit	PF14_0366	tr|A0A144A659|A0A144A659_PLAF7 DNA primase OS=Plasmodium falciparum (isolate 3D7) OX=36329 GN=PF3D7_1438700 PE=3 SV=1;sp|Q7KQM1|PRI1_PLAF7 DNA primase small subunit OS=Plasmodium falciparum (isolate 3D7) OX=36329 GN=PF14_0366 PE=3 SV=1	2	16	16	16	3	2	3	15	15	15	4	3	2	12	15	14	2	3	3	16	16	16	39.4	39.4	39.4	53.489	452	0	117.24	1.464e+09	1322100	1084300	1638400	134140000	148800000	138150000	1724100	1562200	1279200	117460000	143390000
PF3D7_0520900	P50250	P50250	12	12	12	Adenosylhomocysteinase	PFE1050w	sp|P50250|SAHH_PLAF7 Adenosylhomocysteinase OS=Plasmodium falciparum (isolate 3D7) OX=36329 GN=PFE1050w PE=1 SV=2	1	12	12	12	7	6	5	12	11	11	9	7	9	11	11	11	10	9	9	12	11	12	31.7	31.7	31.7	53.838	479	0	201.7	1.6116e+09	7432700	6075800	6691600	134610000	125490000	114820000	13570000	10729000	13298000	134140000	133400000
PF3D7_0106300	Q76NN8	Q76NN8	17	17	17		PFA_0310c	tr|Q76NN8|Q76NN8_PLAF7 Calcium-transporting ATPase OS=Plasmodium falciparum (isolate 3D7) OX=36329 GN=PF3D7_0106300 PE=3 SV=1	1	17	17	17	12	11	10	17	16	17	10	9	10	16	14	14	9	9	9	16	17	16	19.1	19.1	19.1	139.41	1228	0	118.41	1384600000	20775000	22175000	16530000	93718000	89582000	94502000	24744000	22714000	20669000	118690000	96816000
PF3D7_0520200	Q8I3Q8	Q8I3Q8	17	17	17		PFE1015c	tr|Q8I3Q8|Q8I3Q8_PLAF7 Mediator of RNA polymerase II transcription subunit 17, putative OS=Plasmodium falciparum (isolate 3D7) OX=36329 GN=PF3D7_0520200 PE=4 SV=1	1	17	17	17	0	2	0	16	16	16	4	1	2	14	16	16	0	1	0	16	16	14	28.3	28.3	28.3	82.394	697	0	175.13	1395500000	0	962580	0	138300000	144100000	144200000	10876000	1382900	5298600	131270000	143430000
PF3D7_0501800	Q8I482	Q8I482	17	17	17		PFE0090w	tr|Q8I482|Q8I482_PLAF7 Protein HIRA OS=Plasmodium falciparum (isolate 3D7) OX=36329 GN=PF3D7_0501800 PE=3 SV=1	1	17	17	17	0	0	0	16	15	17	1	2	1	14	15	14	0	0	0	16	16	17	20.2	20.2	20.2	125.35	1076	0	57.675	1.0322e+09	0	0	0	107070000	106630000	103970000	108190	757440	193050	102800000	101340000
PF3D7_1037300	Q8IJ34	Q8IJ34	11	11	11		PF10_0366	tr|Q8IJ34|Q8IJ34_PLAF7 ADP/ATP transporter on adenylate translocase OS=Plasmodium falciparum (isolate 3D7) OX=36329 GN=PF3D7_1037300 PE=3 SV=1	1	11	11	11	10	10	9	11	11	11	10	10	9	11	11	11	11	11	11	11	11	11	39.5	39.5	39.5	33.726	301	0	47.37	4.0289e+09	107140000	111750000	103880000	275990000	294540000	290730000	126230000	129630000	104640000	286470000	284060000
PF3D7_0517000	Q8I3T8	Q8I3T8	6	6	6		PFE0850c	tr|Q8I3T8|Q8I3T8_PLAF7 60S ribosomal protein L12, putative OS=Plasmodium falciparum (isolate 3D7) OX=36329 GN=PF3D7_0517000 PE=3 SV=2	1	6	6	6	6	6	6	6	6	6	6	6	6	6	6	6	6	6	6	6	6	6	49.1	49.1	49.1	18.112	165	0	144.09	4.038e+09	72562000	73016000	74427000	322190000	334710000	318550000	121560000	117570000	93006000	326120000	351440000
PF3D7_1442900	Q8IL42	Q8IL42	19	19	19		PF14_0407	tr|Q8IL42|Q8IL42_PLAF7 Protein transport protein SEC7, putative OS=Plasmodium falciparum (isolate 3D7) OX=36329 GN=PF3D7_1442900 PE=4 SV=1	1	19	19	19	5	2	2	17	17	17	4	1	4	17	17	15	3	1	3	19	19	17	7.4	7.4	7.4	404.58	3384	0	54.567	822380000	1491600	581290	17533000	73580000	90089000	72584000	1237000	522480	1113300	74570000	80470000
PF3D7_0422700	Q8IFN9	Q8IFN9	12	12	12		PFD1070w	tr|Q8IFN9|Q8IFN9_PLAF7 Eukaryotic initiation factor 4A-III, putative OS=Plasmodium falciparum (isolate 3D7) OX=36329 GN=PF3D7_0422700 PE=3 SV=1	1	12	12	12	9	8	6	9	10	10	7	9	8	10	10	10	10	9	10	12	10	10	35.4	35.4	35.4	44.799	390	0	63.657	1449300000	20835000	17794000	15513000	61516000	76971000	67612000	14430000	19141000	16727000	76493000	65534000
PF3D7_0815200	Q8IAY9	Q8IAY9	16	16	16		PF08_0069	tr|Q8IAY9|Q8IAY9_PLAF7 Importin subunit beta, putative OS=Plasmodium falciparum (isolate 3D7) OX=36329 GN=PF3D7_0815200 PE=4 SV=1	1	16	16	16	2	2	2	14	15	15	3	4	3	14	14	13	4	3	4	15	15	14	25.8	25.8	25.8	99.963	877	0	144.19	1.5787e+09	1088500	1139000	649950	154540000	163110000	168560000	1409400	1682400	1227100	115460000	120350000
PF3D7_1465900	Q8IKH8	Q8IKH8	10	10	10		PF14_0627	tr|Q8IKH8|Q8IKH8_PLAF7 40S ribosomal protein S3 OS=Plasmodium falciparum (isolate 3D7) OX=36329 GN=PF3D7_1465900 PE=1 SV=1	1	10	10	10	9	9	9	10	10	10	9	9	8	9	9	9	7	8	8	9	9	9	48.4	48.4	48.4	24.668	221	0	323.31	20898000000	200510000	207520000	199120000	1.9899e+09	2.0664e+09	2.0604e+09	282560000	306360000	236470000	2192700000	2332200000
PF3D7_1206200	Q8I5Y3	Q8I5Y3	19	19	19	Eukaryotic translation initiation factor 3 subunit C	PFL0310c	tr|Q8I5Y3|Q8I5Y3_PLAF7 Eukaryotic translation initiation factor 3 subunit C OS=Plasmodium falciparum (isolate 3D7) OX=36329 GN=PF3D7_1206200 PE=3 SV=1	1	19	19	19	11	12	10	17	17	16	12	14	12	15	18	16	9	12	10	18	18	18	21.7	21.7	21.7	116.01	984	0	97.143	2.1003e+09	22312000	24587000	25259000	183790000	178780000	157250000	32764000	33410000	27628000	209980000	232620000
PF3D7_0821000	Q8IB44	Q8IB44	13	13	13		MAL8P1.53	tr|Q8IB44|Q8IB44_PLAF7 Uncharacterized protein OS=Plasmodium falciparum (isolate 3D7) OX=36329 GN=PF3D7_0821000 PE=4 SV=1	1	13	13	13	4	6	8	13	12	13	7	7	7	13	13	13	5	6	6	13	12	12	32.1	32.1	32.1	60.542	514	0	96.333	2.1137e+09	10806000	12786000	13558000	204320000	157570000	221590000	16255000	14948000	13717000	246220000	244300000
PF3D7_1429900	Q8ILG5	Q8ILG5	17	17	17		PF14_0278	tr|Q8ILG5|Q8ILG5_PLAF7 ADP-dependent DNA helicase RecQ OS=Plasmodium falciparum (isolate 3D7) OX=36329 GN=PF3D7_1429900 PE=4 SV=1	1	17	17	17	2	2	4	16	16	16	2	3	2	15	16	16	2	5	3	16	15	14	15.1	15.1	15.1	169.54	1440	0	76.943	936580000	2127700	2640900	4029500	85880000	96816000	95347000	2924200	3102700	1180500	101330000	108970000
PF3D7_1338100	A0A5K1K9F3	A0A5K1K9F3	13	13	13			tr|A0A5K1K9F3|A0A5K1K9F3_PLAF7 26S proteasome regulatory subunit RPN3, putative OS=Plasmodium falciparum (isolate 3D7) OX=36329 GN=PF3D7_1338100 PE=4 SV=1	1	13	13	13	9	9	8	11	10	12	10	8	6	11	12	12	4	5	4	13	13	12	31.2	31.2	31.2	59.066	503	0	121.13	2282700000	18453000	19496000	16971000	206380000	179680000	221810000	24078000	22282000	15682000	182440000	229460000
PF3D7_1329000	Q8IE49	Q8IE49	23	23	23	DNA-directed RNA polymerase	PF13_0150	tr|Q8IE49|Q8IE49_PLAF7 DNA-directed RNA polymerase subunit OS=Plasmodium falciparum (isolate 3D7) OX=36329 GN=PF3D7_1329000 PE=3 SV=1	1	23	23	23	3	2	3	19	18	19	2	3	1	19	18	20	5	4	5	20	20	21	13.2	13.2	13.2	274.83	2356	0	32.194	1456500000	33695000	1341400	1493100	96790000	179500000	179270000	1603100	1852100	1065300	99029000	177920000
PF3D7_0320800	O97285	O97285	14	14	14		PFC0915w	tr|O97285|O97285_PLAF7 ATP-dependent RNA helicase DDX6 OS=Plasmodium falciparum (isolate 3D7) OX=36329 GN=PF3D7_0320800 PE=3 SV=1	1	14	14	14	8	7	7	14	14	14	10	12	9	14	13	14	4	5	6	13	14	14	43.6	43.6	43.6	49.413	433	0	38.85	971110000	9023600	7549000	7800600	89863000	102810000	101110000	15197000	13329000	9684500	103850000	86975000
PF3D7_1133800	Q8II27	Q8II27	16	16	16		PF11_0348	tr|Q8II27|Q8II27_PLAF7 RNA (Uracil-5-)methyltransferase, putative OS=Plasmodium falciparum (isolate 3D7) OX=36329 GN=PF3D7_1133800 PE=3 SV=2	1	16	16	16	9	8	6	15	15	15	9	9	10	15	14	14	8	9	8	15	13	13	21.9	21.9	21.9	101.56	857	0	38.759	1.877e+09	16618000	16230000	15676000	179550000	205080000	199410000	16042000	18280000	16017000	184750000	172270000
PF3D7_0905400	Q8I395	Q8I395	14	14	14		PFI0265c	tr|Q8I395|Q8I395_PLAF7 High molecular weight rhoptry protein 3 OS=Plasmodium falciparum (isolate 3D7) OX=36329 GN=PF3D7_0905400 PE=4 SV=1	1	14	14	14	9	8	8	12	12	12	12	12	11	12	13	13	6	4	6	13	13	13	19	19	19	104.85	897	0	154.4	1150200000	11346000	11538000	13124000	92241000	91473000	89390000	29322000	29557000	24491000	97958000	114840000
PF3D7_0510100	Q8I403;Q8II41	Q8I403	17;1	17;1	17;1		PFE0500c	tr|Q8I403|Q8I403_PLAF7 Uncharacterized protein OS=Plasmodium falciparum (isolate 3D7) OX=36329 GN=PF3D7_0510100 PE=4 SV=1	2	17	17	17	9	8	10	16	17	17	8	8	10	15	15	13	0	0	0	16	15	17	9.7	9.7	9.7	297.57	2535	0	85.432	855550000	8144400	6329800	9768000	101750000	107500000	110080000	8390000	8012700	7533800	86443000	99143000
PF3D7_0410800	Q9U0I0	Q9U0I0	16	16	16		PFD0535w	tr|Q9U0I0|Q9U0I0_PLAF7 Uncharacterized protein OS=Plasmodium falciparum (isolate 3D7) OX=36329 GN=PF3D7_0410800 PE=4 SV=1	1	16	16	16	4	5	3	13	15	12	4	6	3	14	12	12	1	1	1	12	12	13	14.7	14.7	14.7	150.27	1298	0	82.183	1342200000	4408800	4585100	2391700	180380000	195640000	152840000	4328700	4288100	2413100	143300000	137750000
PF3D7_0814200	Q8IAX8	Q8IAX8	7	7	7		PF08_0074	tr|Q8IAX8|Q8IAX8_PLAF7 DNA/RNA-binding protein Alba 1 OS=Plasmodium falciparum (isolate 3D7) OX=36329 GN=PF3D7_0814200 PE=4 SV=1	1	7	7	7	6	6	5	7	6	7	7	6	6	6	7	6	6	5	5	6	6	6	31	31	31	27.258	248	0	68.522	2384100000	79605000	74662000	74172000	177010000	183750000	188170000	69938000	101870000	85267000	163440000	158320000
PF3D7_0620500	C6KT45	C6KT45	11	11	11		PFF1000w	tr|C6KT45|C6KT45_PLAF7 Cleavage stimulation factor subunit 1, putative OS=Plasmodium falciparum (isolate 3D7) OX=36329 GN=PF3D7_0620500 PE=4 SV=1	1	11	11	11	1	2	0	11	11	11	2	1	1	11	10	11	0	1	0	11	11	11	21.1	21.1	21.1	76.491	650	0	211.08	1.5907e+09	201620	364370	0	178940000	174970000	175130000	328050	83263	144660	158460000	153380000
PF3D7_0630600	C6KTE1	C6KTE1	17	17	17		PFF1485w	tr|C6KTE1|C6KTE1_PLAF7 DUF4205 domain-containing protein OS=Plasmodium falciparum (isolate 3D7) OX=36329 GN=PF3D7_0630600 PE=4 SV=2	1	17	17	17	0	1	3	15	14	14	2	3	3	13	10	12	2	3	2	15	15	14	24.2	24.2	24.2	110.12	935	0	104.88	1356700000	0	333320	688850	150950000	148010000	143790000	848050	945770	1049700	136020000	107120000
PF3D7_0515000	Q8I3V8	Q8I3V8	12	12	12		PFE0750c	tr|Q8I3V8|Q8I3V8_PLAF7 Pre-mRNA-splicing factor CWC2, putative OS=Plasmodium falciparum (isolate 3D7) OX=36329 GN=PF3D7_0515000 PE=4 SV=1	1	12	12	12	9	9	9	12	11	12	10	8	7	11	11	11	1	3	3	10	10	12	21.5	21.5	21.5	98.381	848	0	242.8	1.8972e+09	12588000	10459000	12019000	198240000	186560000	221110000	13627000	13177000	10589000	200440000	210770000
PF3D7_1449500	Q8IKY0	Q8IKY0	15	15	15		ApiAP2	tr|Q8IKY0|Q8IKY0_PLAF7 AP2 domain transcription factor AP2-O5, putative OS=Plasmodium falciparum (isolate 3D7) OX=36329 GN=PF3D7_1449500 PE=4 SV=1	1	15	15	15	6	3	4	14	15	14	6	6	6	15	15	15	5	5	5	15	14	15	24.2	24.2	24.2	84.431	715	0	157.51	3.0118e+09	8062300	1608200	2149000	309800000	336960000	269100000	3258400	2881700	2325700	331150000	320740000
PF3D7_1223500	A0A144A125	A0A144A125	23	23	23			tr|A0A144A125|A0A144A125_PLAF7 Uncharacterized protein OS=Plasmodium falciparum (isolate 3D7) OX=36329 GN=PF3D7_1223500 PE=4 SV=1	1	23	23	23	3	3	2	23	22	23	3	2	2	20	21	20	4	3	2	22	20	22	6.3	6.3	6.3	544.35	4505	0	41.818	1164700000	10337000	11442000	8639800	124080000	126630000	133360000	9631500	7196300	6390300	112080000	111400000
PF3D7_0418200	Q8I1Q5	Q8I1Q5	9	9	9	Eukaryotic translation initiation factor 3 subunit M	PFD0880w	tr|Q8I1Q5|Q8I1Q5_PLAF7 Eukaryotic translation initiation factor 3 subunit M OS=Plasmodium falciparum (isolate 3D7) OX=36329 GN=PF3D7_0418200 PE=3 SV=1	1	9	9	9	7	7	7	8	7	8	7	7	7	8	7	7	8	9	9	8	7	8	20.7	20.7	20.7	51.029	429	0	87.768	1163300000	30118000	29442000	30939000	72310000	71982000	82296000	35352000	37916000	30584000	90716000	99563000
PF3D7_1229000	Q8I5C8	Q8I5C8	14	14	14		PFL1405w	tr|Q8I5C8|Q8I5C8_PLAF7 Uncharacterized protein OS=Plasmodium falciparum (isolate 3D7) OX=36329 GN=PF3D7_1229000 PE=4 SV=1	1	14	14	14	0	0	0	12	12	12	0	1	0	13	14	13	1	0	0	13	13	13	10.7	10.7	10.7	223.74	1834	0	41.693	860520000	0	0	0	78193000	95925000	90622000	0	1167700	0	67539000	88683000
PF3D7_1118300	Q8III5	Q8III5	20	20	20		PF11_0189	tr|Q8III5|Q8III5_PLAF7 Insulinase, putative OS=Plasmodium falciparum (isolate 3D7) OX=36329 GN=PF3D7_1118300 PE=4 SV=1	1	20	20	20	4	5	5	15	17	16	7	8	4	19	17	16	7	6	5	18	17	16	14.7	14.7	14.7	173.62	1488	0	30.016	2477000000	84269000	88276000	90437000	226270000	74746000	68856000	92603000	101980000	2554300	308550000	336640000
PF3D7_1134000	Q8II24	Q8II24	16	16	16		PF11_0351	tr|Q8II24|Q8II24_PLAF7 Heat shock protein 70 OS=Plasmodium falciparum (isolate 3D7) OX=36329 GN=PF3D7_1134000 PE=3 SV=1	1	16	16	16	8	7	9	13	11	13	12	7	9	11	12	12	8	8	7	15	14	12	30.8	30.8	30.8	73.297	663	0	58.588	911890000	6506400	6034700	6823800	85381000	74987000	92705000	14840000	9835900	9801000	53910000	80114000
PF3D7_1117700	Q7KQK6	Q7KQK6	9	9	9		PF11_0183	tr|Q7KQK6|Q7KQK6_PLAF7 GTP-binding nuclear protein OS=Plasmodium falciparum (isolate 3D7) OX=36329 GN=PF3D7_1117700 PE=3 SV=1	1	9	9	9	7	6	6	9	8	8	8	7	7	9	8	8	7	8	8	8	8	8	53.3	53.3	53.3	24.875	214	0	80.546	2.0305e+09	44593000	42766000	45294000	157650000	141180000	159410000	65542000	66413000	58358000	163490000	172960000
PF3D7_1205800	Q8I5Y7	Q8I5Y7	18	18	18		PFL0290w	tr|Q8I5Y7|Q8I5Y7_PLAF7 High mobility group protein B3, putative OS=Plasmodium falciparum (isolate 3D7) OX=36329 GN=PF3D7_1205800 PE=4 SV=1	1	18	18	18	2	2	2	16	16	16	3	3	3	16	17	15	1	1	1	14	15	15	10.3	10.3	10.3	267.02	2284	0	209.39	929670000	5475500	5323400	5727900	131820000	114410000	118470000	7093800	6657900	5620400	104050000	117360000
PF3D7_1007700	Q8IJW6	Q8IJW6	14	14	14		PF10_0075	tr|Q8IJW6|Q8IJW6_PLAF7 AP2 domain transcription factor AP2-I OS=Plasmodium falciparum (isolate 3D7) OX=36329 GN=PF3D7_1007700 PE=4 SV=1	1	14	14	14	4	3	3	14	14	14	7	4	5	14	13	12	2	2	2	14	14	12	14.2	14.2	14.2	182.66	1597	0	323.31	2795500000	2023500	1516000	1411400	404320000	401800000	329220000	3723500	2849700	2672600	394320000	395490000
PF3D7_0218000	O96260	O96260	13	13	13		PFB0840w	tr|O96260|O96260_PLAF7 Replication factor C subunit 2, putative OS=Plasmodium falciparum (isolate 3D7) OX=36329 GN=PF3D7_0218000 PE=4 SV=1	1	13	13	13	7	7	7	11	9	10	7	7	9	11	10	11	10	9	9	11	11	11	53.3	53.3	53.3	37.922	330	0	163.76	1091800000	14090000	14520000	14609000	98671000	88359000	97252000	19775000	19082000	17698000	96054000	102970000
PF3D7_0507700	Q8I426	Q8I426	13	13	13		PFE0380c	tr|Q8I426|Q8I426_PLAF7 Nuclear protein localization protein 4, putative OS=Plasmodium falciparum (isolate 3D7) OX=36329 GN=PF3D7_0507700 PE=4 SV=1	1	13	13	13	3	3	1	13	12	12	4	4	4	13	13	13	4	4	6	12	12	13	32.2	32.2	32.2	62.574	531	0	51.022	895780000	891510	755010	446510	80103000	83907000	82122000	1481300	1963400	1688800	97742000	94175000
PF3D7_1017900	Q8IJM0	Q8IJM0	12	12	12		PF10_0174	tr|Q8IJM0|Q8IJM0_PLAF7 26S proteasome regulatory subunit p55, putative OS=Plasmodium falciparum (isolate 3D7) OX=36329 GN=PF3D7_1017900 PE=4 SV=1	1	12	12	12	8	8	7	12	12	12	9	9	9	12	12	12	6	7	8	12	12	12	31	31	31	55.208	467	0	323.31	1.8699e+09	12630000	12419000	14034000	135120000	178090000	177860000	15310000	15964000	14380000	191550000	195370000
PF3D7_0517400	Q8I3T4	Q8I3T4	15	15	15		PFE0870w	tr|Q8I3T4|Q8I3T4_PLAF7 FACT complex subunit SPT16, putative OS=Plasmodium falciparum (isolate 3D7) OX=36329 GN=PF3D7_0517400 PE=4 SV=1	1	15	15	15	5	6	6	14	15	12	8	6	7	12	13	13	2	3	2	14	14	13	17.4	17.4	17.4	132.68	1141	0	105.33	890110000	2797600	3632500	3952400	92431000	103760000	68310000	5187800	4262700	4751200	91435000	95701000
PF3D7_1456500	Q8IKR4	Q8IKR4	21	21	21		PF14_0538	tr|Q8IKR4|Q8IKR4_PLAF7 SCD domain-containing protein OS=Plasmodium falciparum (isolate 3D7) OX=36329 GN=PF3D7_1456500 PE=4 SV=1	1	21	21	21	2	1	1	20	20	20	2	1	1	16	19	18	2	2	1	17	19	17	11.7	11.7	11.7	283.2	2391	0	55.558	906630000	898590	605210	660160	116520000	117620000	122500000	1070900	781920	519170	80207000	95761000
PF3D7_1306600	Q8IEP9	Q8IEP9	11	11	11		PF13_0034	tr|Q8IEP9|Q8IEP9_PLAF7 V-type proton ATPase subunit H OS=Plasmodium falciparum (isolate 3D7) OX=36329 GN=PF3D7_1306600 PE=3 SV=2	1	11	11	11	10	8	9	9	9	11	10	10	9	7	10	9	9	8	7	10	10	11	28.4	28.4	28.4	53.829	455	0	50.907	629650000	9309700	9132900	9544500	44215000	42821000	52551000	15070000	14700000	13568000	40461000	50755000
PF3D7_0922600	C0H551	C0H551	15	15	15		PFI1110w	tr|C0H551|C0H551_PLAF7 Glutamine synthetase, putative OS=Plasmodium falciparum (isolate 3D7) OX=36329 GN=PF3D7_0922600 PE=3 SV=1	1	15	15	15	3	3	1	12	14	14	5	6	5	13	13	14	3	3	3	14	14	14	38.9	38.9	38.9	63.23	543	0	92.481	1247100000	11495000	7664900	8056500	94292000	107320000	101310000	10702000	10918000	8985300	108340000	108710000
PF3D7_0406100	Q6ZMA8	Q6ZMA8	12	12	12		PFD0305c	tr|Q6ZMA8|Q6ZMA8_PLAF7 Vacuolar proton pump subunit B OS=Plasmodium falciparum (isolate 3D7) OX=36329 GN=PF3D7_0406100 PE=3 SV=1	1	12	12	12	5	5	6	11	11	8	8	7	5	11	11	8	11	11	12	12	11	12	40.1	40.1	40.1	55.788	494	0	67.949	647430000	7281500	6020800	6870100	58399000	59167000	40110000	11270000	8182800	6045700	45628000	53058000
PF3D7_0309600	O00806	O00806	6	6	6	60S acidic ribosomal protein P2	MAL3P3.19	sp|O00806|RLA2_PLAF7 60S acidic ribosomal protein P2 OS=Plasmodium falciparum (isolate 3D7) OX=36329 GN=MAL3P3.19 PE=3 SV=1	1	6	6	6	5	5	5	6	6	5	6	5	6	6	6	6	6	6	6	6	6	6	67.9	67.9	67.9	11.948	112	0	323.31	3.2413e+09	61801000	58985000	59211000	288600000	287920000	271330000	105850000	97496000	76393000	269420000	273820000
PF3D7_1103800	Q8IIW4	Q8IIW4	20	19	19		PF11_0049	tr|Q8IIW4|Q8IIW4_PLAF7 CCR4-NOT transcription complex subunit 1, putative OS=Plasmodium falciparum (isolate 3D7) OX=36329 GN=PF3D7_1103800 PE=4 SV=1	1	20	19	19	9	11	8	18	18	19	12	12	12	18	20	17	4	5	4	19	18	18	6.7	6.5	6.5	391.94	3371	0	38.928	670630000	7806600	6546500	4992100	73842000	77378000	75275000	8161900	8146500	7320700	85658000	68813000
PF3D7_1328200	A0A5K1K982	A0A5K1K982	18	18	18			tr|A0A5K1K982|A0A5K1K982_PLAF7 Uncharacterized protein OS=Plasmodium falciparum (isolate 3D7) OX=36329 GN=PF3D7_1328200 PE=4 SV=1	1	18	18	18	1	0	1	15	15	16	0	0	0	15	16	14	0	0	0	11	14	15	8.9	8.9	8.9	320.13	2668	0	50.607	725070000	2563300	0	506680	77175000	82063000	83169000	0	0	0	77205000	85201000
PF3D7_0610900	C6KSV4	C6KSV4	13	13	13		PFF0535c	tr|C6KSV4|C6KSV4_PLAF7 Transcription elongation factor SPT5, putative OS=Plasmodium falciparum (isolate 3D7) OX=36329 GN=PF3D7_0610900 PE=4 SV=1	1	13	13	13	3	2	2	12	13	13	4	4	1	12	12	13	0	1	2	13	13	13	11.7	11.7	11.7	149.36	1280	0	82.438	904310000	2824600	2579000	1997500	87728000	109200000	99647000	4460900	6255600	1432800	89772000	96994000
PF3D7_1012900	Q8IJR6	Q8IJR6	10	10	10		PF10_0126	tr|Q8IJR6|Q8IJR6_PLAF7 Autophagy-related protein 18 OS=Plasmodium falciparum (isolate 3D7) OX=36329 GN=PF3D7_1012900 PE=4 SV=1	1	10	10	10	3	4	4	9	10	10	5	6	6	9	10	8	5	4	4	10	10	10	30.5	30.5	30.5	43.519	380	0	165.95	2227900000	3200600	3543300	3266800	274680000	296140000	283010000	6483000	8613300	6162900	263140000	221780000
PF3D7_0605100	C6KSP9	C6KSP9	13	13	13		PFF0250w	tr|C6KSP9|C6KSP9_PLAF7 RNA-binding protein, putative OS=Plasmodium falciparum (isolate 3D7) OX=36329 GN=PF3D7_0605100 PE=4 SV=1	1	13	13	13	6	7	8	12	13	13	6	8	7	13	13	13	3	3	1	12	12	12	21.3	21.3	21.3	85.63	755	0	92.67	970690000	5752000	5405400	4372300	97643000	114700000	116290000	4196300	7019000	4190900	111940000	117350000
PF3D7_1322200	A0A5K1K9E8	A0A5K1K9E8	21	21	21			tr|A0A5K1K9E8|A0A5K1K9E8_PLAF7 Uncharacterized protein OS=Plasmodium falciparum (isolate 3D7) OX=36329 GN=PF3D7_1322200 PE=4 SV=1	1	21	21	21	1	0	0	21	20	20	1	0	0	21	17	19	1	3	2	16	17	17	8.1	8.1	8.1	402.41	3438	0	56.302	762040000	1366900	0	0	105870000	101450000	106070000	474580	0	0	83239000	77525000
PF3D7_1417200	Q8ILS4	Q8ILS4	14	14	14		PF14_0170	tr|Q8ILS4|Q8ILS4_PLAF7 NOT family protein, putative OS=Plasmodium falciparum (isolate 3D7) OX=36329 GN=PF3D7_1417200 PE=4 SV=1	1	14	14	14	9	14	12	12	11	13	13	12	12	14	14	11	1	1	1	10	10	9	3.9	3.9	3.9	519.82	4466	0	40.992	929420000	13480000	17302000	15524000	103110000	88374000	124470000	19772000	19286000	16159000	113510000	109950000
PF3D7_0501000	Q8I490	Q8I490	6	6	6		PFE0050w	tr|Q8I490|Q8I490_PLAF7 Uncharacterized protein OS=Plasmodium falciparum (isolate 3D7) OX=36329 GN=PF3D7_0501000 PE=4 SV=1	1	6	6	6	5	5	4	5	6	5	6	5	4	6	6	6	5	5	4	6	6	6	28.8	28.8	28.8	30.715	260	0	46.257	1.8504e+09	26824000	27538000	26148000	116930000	126080000	126410000	37704000	40164000	30701000	139610000	139800000
PF3D7_1304100	Q8IES4	Q8IES4	15	15	15	DNA ligase	PfLigI	tr|Q8IES4|Q8IES4_PLAF7 DNA ligase OS=Plasmodium falciparum (isolate 3D7) OX=36329 GN=PF3D7_1304100 PE=3 SV=1	1	15	15	15	2	2	2	13	12	10	3	3	2	13	11	13	2	1	3	13	11	11	24.2	24.2	24.2	104.5	912	0	79.232	594420000	1868100	1427900	1890600	67822000	57690000	47822000	2963100	2809700	1844200	75438000	53784000
PF3D7_0302000	O97334	O97334	14	14	14		PFC0100c	tr|O97334|O97334_PLAF7 Pre-mRNA-splicing factor PRP46, putative OS=Plasmodium falciparum (isolate 3D7) OX=36329 GN=PF3D7_0302000 PE=4 SV=2	1	14	14	14	3	3	2	14	12	12	4	1	1	12	13	13	3	1	0	13	13	14	26.8	26.8	26.8	69.572	600	0	259.84	1320500000	14725000	6397100	23661000	130660000	119580000	113460000	10185000	471140	566260	114950000	150610000
PF3D7_1230800	Q8I5B2	Q8I5B2	11	11	11		PFL1485w	tr|Q8I5B2|Q8I5B2_PLAF7 Pre-mRNA-splicing regulator, putative OS=Plasmodium falciparum (isolate 3D7) OX=36329 GN=PF3D7_1230800 PE=4 SV=2	1	11	11	11	3	3	2	10	10	10	3	3	2	11	9	10	3	2	3	11	11	9	21.9	21.9	21.9	71.307	584	0	224.45	578540000	1648000	1454400	1342600	49030000	64433000	49916000	1225300	2243100	899380	69182000	53269000
PF3D7_1223400	Q8I5I3	Q8I5I3	16	16	16		PFL1125w	tr|Q8I5I3|Q8I5I3_PLAF7 Phospholipid-transporting ATPase, putative OS=Plasmodium falciparum (isolate 3D7) OX=36329 GN=PF3D7_1223400 PE=4 SV=1	1	16	16	16	8	5	6	15	16	15	8	10	9	16	15	14	1	1	0	16	16	15	11.6	11.6	11.6	190.44	1618	0	31.393	756920000	3425500	2522000	3212200	88170000	88800000	74172000	4114500	5041500	4691500	85933000	79533000
PF3D7_1305500	Q8IER0	Q8IER0	18	18	18		PF13_0027	tr|Q8IER0|Q8IER0_PLAF7 Mitogen-activated protein kinase phosphatase 1, putative OS=Plasmodium falciparum (isolate 3D7) OX=36329 GN=PF3D7_1305500 PE=4 SV=1	1	18	18	18	3	0	1	14	13	13	1	2	0	11	11	12	0	0	1	15	14	17	32.7	32.7	32.7	92.275	771	0	82.433	1.4795e+09	1366500	0	361620	155430000	146530000	143430000	577380	540020	0	123560000	125290000
PF3D7_0810800	Q8IAU3	Q8IAU3	19	19	19		DHPS	tr|Q8IAU3|Q8IAU3_PLAF7 Hydroxymethyldihydropterin pyrophosphokinase-dihydropteroate synthase OS=Plasmodium falciparum (isolate 3D7) OX=36329 GN=PF3D7_0810800 PE=4 SV=1	1	19	19	19	5	3	3	18	17	17	7	8	5	16	16	16	2	4	2	17	19	19	38.8	38.8	38.8	83.373	706	0	66.501	689690000	2815400	1888800	1814400	63211000	62235000	61643000	3907300	3713200	2733200	69520000	63165000
PF3D7_1421200	Q8ILN8	Q8ILN8	6	6	6		PF14_0205	tr|Q8ILN8|Q8ILN8_PLAF7 40S ribosomal protein S25 OS=Plasmodium falciparum (isolate 3D7) OX=36329 GN=PF3D7_1421200 PE=1 SV=2	1	6	6	6	4	4	3	6	5	5	6	3	3	6	6	6	4	4	4	5	5	4	52.4	52.4	52.4	11.664	105	0	47.852	2477100000	44412000	37211000	45346000	265760000	275160000	239820000	49028000	48606000	29524000	269470000	256610000
PF3D7_1030500	Q8IJA0	Q8IJA0	11	11	11		PF10_0298	tr|Q8IJA0|Q8IJA0_PLAF7 26S proteasome regulatory subunit RPN9, putative OS=Plasmodium falciparum (isolate 3D7) OX=36329 GN=PF3D7_1030500 PE=4 SV=1	1	11	11	11	6	3	5	10	10	9	6	5	7	10	11	11	8	7	6	11	10	10	29.5	29.5	29.5	46.801	393	0	90.429	1.7342e+09	12009000	9509400	13172000	166250000	165500000	162780000	19510000	14065000	11228000	165780000	167090000
PF3D7_0520100	C0H4F2	C0H4F2	14	14	14		PFE1010w	tr|C0H4F2|C0H4F2_PLAF7 Protein phosphatase PPM9, putative OS=Plasmodium falciparum (isolate 3D7) OX=36329 GN=PF3D7_0520100 PE=4 SV=1	1	14	14	14	0	0	0	12	12	12	0	0	0	13	13	12	0	0	0	13	14	12	23.7	23.7	23.7	83.404	706	0	122.55	1.0111e+09	0	0	0	91471000	101170000	96621000	0	0	0	111200000	111100000
PF3D7_1407800	Q8IM16	Q8IM16	10	10	10		PF14_0075	tr|Q8IM16|Q8IM16_PLAF7 Plasmepsin IV OS=Plasmodium falciparum (isolate 3D7) OX=36329 GN=PF3D7_1407800 PE=1 SV=1	1	10	10	10	6	7	7	10	10	10	8	7	6	10	10	10	7	5	4	10	10	10	37.4	37.4	37.4	51.046	449	0	192.36	1.9135e+09	23559000	26893000	27542000	182000000	181350000	180230000	38667000	38804000	26662000	166690000	169330000
PF3D7_1111700	Q8IIP6	Q8IIP6	12	12	12		PF11_0123	tr|Q8IIP6|Q8IIP6_PLAF7 Uncharacterized protein OS=Plasmodium falciparum (isolate 3D7) OX=36329 GN=PF3D7_1111700 PE=4 SV=1	1	12	12	12	1	0	1	11	12	11	1	0	1	9	11	11	1	2	1	12	11	11	21.8	21.8	21.8	95.65	800	0	124.43	693050000	1117800	0	567050	72670000	87452000	75491000	826320	0	722440	51335000	55391000
PF3D7_0507100	Q8I431	Q8I431	10	10	10		PFE0350c	tr|Q8I431|Q8I431_PLAF7 60S ribosomal protein L4 OS=Plasmodium falciparum (isolate 3D7) OX=36329 GN=PF3D7_0507100 PE=1 SV=1	1	10	10	10	5	4	6	9	8	9	8	7	8	9	9	9	10	10	9	8	9	9	27	27	27	46.211	411	0	68.212	1340900000	7229700	7017600	8361800	103980000	93357000	103230000	17944000	22136000	19165000	111320000	110070000
PF3D7_0629400	C6KTC9	C6KTC9	12	12	12		PFF1425w	tr|C6KTC9|C6KTC9_PLAF7 Polyadenylate-binding protein 3, putative OS=Plasmodium falciparum (isolate 3D7) OX=36329 GN=PF3D7_0629400 PE=4 SV=1	1	12	12	12	5	5	6	11	10	11	7	6	5	9	9	7	2	2	1	8	9	9	19.9	19.9	19.9	90.782	780	0	147.16	1109300000	16491000	15323000	15169000	134610000	121490000	144720000	19720000	19501000	14539000	131900000	133450000
PF3D7_0317600	O77381	O77381	9	9	9		PFC0775w	tr|O77381|O77381_PLAF7 40S ribosomal protein S11, putative OS=Plasmodium falciparum (isolate 3D7) OX=36329 GN=PF3D7_0317600 PE=1 SV=2	1	9	9	9	5	7	6	8	8	8	6	7	7	8	8	8	6	5	6	8	8	8	53.4	53.4	53.4	18.76	161	0	138.87	7.7285e+09	22166000	24670000	21774000	821040000	803990000	802620000	37523000	40274000	32052000	740980000	747540000
PF3D7_1126500	Q8II99	Q8II99	17	17	17		PF11_0275	tr|Q8II99|Q8II99_PLAF7 WD repeat-containing protein, putative OS=Plasmodium falciparum (isolate 3D7) OX=36329 GN=PF3D7_1126500 PE=4 SV=1	1	17	17	17	0	0	0	16	17	16	0	0	0	16	15	17	0	0	1	15	16	15	17.5	17.5	17.5	163.53	1368	0	87.142	1347400000	0	0	0	114460000	190310000	130540000	0	0	0	149460000	139430000
PF3D7_0305600	O97240	O97240	12	12	12		PFC0250c	tr|O97240|O97240_PLAF7 DNA-(apurinic or apyrimidinic site) lyase OS=Plasmodium falciparum (isolate 3D7) OX=36329 GN=PF3D7_0305600 PE=3 SV=2	1	12	12	12	3	2	2	12	12	12	3	5	3	11	11	11	3	2	2	12	12	12	27.6	27.6	27.6	72.442	617	0	192.56	1.0474e+09	782540	779830	1087000	104120000	109630000	104310000	1508700	2320200	1423400	104910000	108030000
PF3D7_1427500	Q8ILI9	Q8ILI9	14	14	14		PF14_0254	tr|Q8ILI9|Q8ILI9_PLAF7 DNA mismatch repair protein MSH2, putative OS=Plasmodium falciparum (isolate 3D7) OX=36329 GN=PF3D7_1427500 PE=4 SV=1	1	14	14	14	6	7	5	9	12	10	8	8	6	13	11	12	7	7	7	11	13	11	20.5	20.5	20.5	94.738	811	0	156.11	1.0045e+09	4816500	5405300	4498700	74256000	81851000	89228000	7334900	7289200	5017800	112270000	110050000
PF3D7_1333600	Q8IDZ2	Q8IDZ2	16	16	16		PF13_0184	tr|Q8IDZ2|Q8IDZ2_PLAF7 U3 small nucleolar RNA-associated protein 4, putative OS=Plasmodium falciparum (isolate 3D7) OX=36329 GN=PF3D7_1333600 PE=4 SV=1	1	16	16	16	1	1	1	14	13	14	3	1	2	15	15	15	1	2	0	15	15	15	14.8	14.8	14.8	159.34	1335	0	51.618	1.0066e+09	1351400	1345800	1246200	86134000	95031000	77034000	1959600	1000400	1286100	99682000	112210000
PF3D7_1345400	A0A5K1K9F6	A0A5K1K9F6	11	11	11			tr|A0A5K1K9F6|A0A5K1K9F6_PLAF7 Uncharacterized protein OS=Plasmodium falciparum (isolate 3D7) OX=36329 GN=PF3D7_1345400 PE=4 SV=1	1	11	11	11	0	1	1	11	10	11	1	1	2	11	10	9	0	1	0	11	10	9	11.5	11.5	11.5	174.49	1474	0	168.8	1133600000	0	340020	197790	151230000	144320000	151300000	340850	305980	2161200	109650000	111620000
PF3D7_1474800	Q8IK90	Q8IK90	9	9	9		PF14_0716	tr|Q8IK90|Q8IK90_PLAF7 Proteasome endopeptidase complex OS=Plasmodium falciparum (isolate 3D7) OX=36329 GN=PF3D7_1474800 PE=1 SV=1	1	9	9	9	4	7	6	9	9	9	9	7	8	9	9	8	6	5	4	9	9	9	48.4	48.4	48.4	28.837	254	0	140.46	1209000000	2202700	5987300	5284800	104400000	114020000	104740000	11066000	8658100	8161600	105120000	104570000
PF3D7_0618000	C6KT20	C6KT20	15	15	15		PFF0870w	tr|C6KT20|C6KT20_PLAF7 Uncharacterized protein OS=Plasmodium falciparum (isolate 3D7) OX=36329 GN=PF3D7_0618000 PE=4 SV=1	1	15	15	15	7	8	6	12	13	11	10	10	10	14	13	15	3	1	1	12	12	13	23.6	23.6	23.6	92.754	795	0	192.83	1.6997e+09	15646000	13427000	10314000	167290000	173860000	153120000	20842000	19405000	16208000	214730000	200020000
PF3D7_1369200	A0A5K1K8M3	A0A5K1K8M3	17	17	17			tr|A0A5K1K8M3|A0A5K1K8M3_PLAF7 Uncharacterized protein OS=Plasmodium falciparum (isolate 3D7) OX=36329 GN=PF3D7_1369200 PE=4 SV=1	1	17	17	17	4	2	0	16	16	16	0	0	0	14	16	15	0	0	0	15	15	15	9.4	9.4	9.4	259.08	2170	0	47.689	665100000	3605700	2335500	0	76576000	79197000	73027000	0	0	0	65796000	74262000
PF3D7_0704100	C0H4K4	C0H4K4	18	18	18		MAL7P1.17	tr|C0H4K4|C0H4K4_PLAF7 Basal complex transmembrane protein 2 OS=Plasmodium falciparum (isolate 3D7) OX=36329 GN=PF3D7_0704100 PE=4 SV=1	1	18	18	18	3	4	3	17	14	15	4	4	4	15	16	15	3	3	2	16	16	17	6.3	6.3	6.3	425.26	3559	0	22.108	907490000	3877400	4352600	3526600	101020000	76972000	93179000	5692600	5036300	4612700	89664000	78909000
PF3D7_1245100	Q8I4Y0	Q8I4Y0	18	18	18	Kinesin-like protein	PFL2165w	tr|Q8I4Y0|Q8I4Y0_PLAF7 Kinesin-13, putative OS=Plasmodium falciparum (isolate 3D7) OX=36329 GN=PF3D7_1245100 PE=1 SV=2	1	18	18	18	1	1	0	16	17	17	0	2	1	16	15	16	1	1	1	16	16	16	17.6	17.6	17.6	153.12	1326	0	261.58	1.6063e+09	370210	192080	0	180530000	180650000	176430000	0	531170	235930	178520000	175670000
PF3D7_1027800	Q8IJC6	Q8IJC6	8	8	8		PF10_0272	tr|Q8IJC6|Q8IJC6_PLAF7 60S ribosomal protein L3 OS=Plasmodium falciparum (isolate 3D7) OX=36329 GN=PF3D7_1027800 PE=1 SV=1	1	8	8	8	5	7	7	8	8	7	8	7	7	6	8	8	7	7	6	7	6	6	25.6	25.6	25.6	44.22	386	0	41.598	1.6711e+09	10385000	12194000	12406000	206090000	199010000	181900000	15481000	18513000	14859000	138220000	153800000
PF3D7_1424100	Q8ILL3	Q8ILL3	10	10	10		PF14_0230	tr|Q8ILL3|Q8ILL3_PLAF7 60S ribosomal protein L5, putative OS=Plasmodium falciparum (isolate 3D7) OX=36329 GN=PF3D7_1424100 PE=1 SV=1	1	10	10	10	9	8	8	10	10	10	10	7	8	10	10	9	8	6	6	10	10	10	36.7	36.7	36.7	33.998	294	0	45.908	2270100000	40668000	35085000	39207000	168100000	168010000	167290000	59628000	50402000	46749000	202540000	193640000
PF3D7_0424600	Q8IFM0	Q8IFM0	9	9	9		PFD1170c	tr|Q8IFM0|Q8IFM0_PLAF7 PRESAN domain-containing protein OS=Plasmodium falciparum (isolate 3D7) OX=36329 GN=PF3D7_0424600 PE=4 SV=1	1	9	9	9	7	8	8	6	7	7	7	8	8	7	7	7	7	6	7	8	7	8	36.6	36.6	36.6	35.961	309	0	170.7	1.4596e+09	49714000	49046000	53400000	89054000	97382000	94903000	52970000	56230000	47353000	112240000	105260000
PF3D7_0212400	O96204	O96204	21	21	21		PFB0555c	tr|O96204|O96204_PLAF7 Uncharacterized protein OS=Plasmodium falciparum (isolate 3D7) OX=36329 GN=PF3D7_0212400 PE=4 SV=2	1	21	21	21	4	2	2	16	17	17	3	3	0	14	17	16	1	0	0	16	14	16	6.1	6.1	6.1	494.21	4091	0	24.28	599990000	1364800	676880	400980	60836000	62190000	54870000	9618600	1234000	0	61914000	79884000
PF3D7_1328000	A0A5K1K950	A0A5K1K950	13	13	13			tr|A0A5K1K950|A0A5K1K950_PLAF7 Uncharacterized protein OS=Plasmodium falciparum (isolate 3D7) OX=36329 GN=PF3D7_1328000 PE=4 SV=1	1	13	13	13	1	0	0	12	13	13	0	1	0	13	11	13	2	2	1	12	11	10	7.2	7.2	7.2	261.45	2213	0	81.114	796180000	559480	0	0	89150000	88630000	90140000	0	458840	0	101810000	90855000
PF3D7_0608500	C6KST3	C6KST3	12	12	12		PFF0420c	tr|C6KST3|C6KST3_PLAF7 Proteasome endopeptidase complex OS=Plasmodium falciparum (isolate 3D7) OX=36329 GN=PF3D7_0608500 PE=1 SV=1	1	12	12	12	2	2	3	10	10	10	5	4	5	10	10	11	2	3	2	11	10	10	63.8	63.8	63.8	26.528	235	0	65.288	1125000000	4339200	4519700	3555900	96444000	104670000	91777000	7075000	6229700	5046000	100070000	101770000
PF3D7_0802100	Q8IAM1	Q8IAM1	17	17	17		ApiAP2	tr|Q8IAM1|Q8IAM1_PLAF7 AP2 domain transcription factor, putative OS=Plasmodium falciparum (isolate 3D7) OX=36329 GN=PF3D7_0802100 PE=4 SV=1	1	17	17	17	3	1	1	16	17	16	1	1	0	14	13	14	1	1	0	14	11	14	8.2	8.2	8.2	299.29	2577	0	87.048	835240000	13571000	414920	315700	111630000	109350000	104730000	396730	316560	0	98743000	94352000
PF3D7_1326600	A0A5K1K8I1	A0A5K1K8I1	16	16	16			tr|A0A5K1K8I1|A0A5K1K8I1_PLAF7 Uncharacterized protein OS=Plasmodium falciparum (isolate 3D7) OX=36329 GN=PF3D7_1326600 PE=4 SV=1	1	16	16	16	1	1	1	15	13	14	1	2	1	14	15	14	1	1	1	13	13	13	4.1	4.1	4.1	575.46	4780	0	21.627	357500000	346210	303200	359810	40406000	32648000	37259000	304160	726990	395220	36336000	44369000
PF3D7_0821600	Q8IB50	Q8IB50	15	15	15		PF08_0040	tr|Q8IB50|Q8IB50_PLAF7 Polyribonucleotide 5-hydroxyl-kinase Clp1, putative OS=Plasmodium falciparum (isolate 3D7) OX=36329 GN=PF3D7_0821600 PE=3 SV=1	1	15	15	15	2	0	3	13	13	13	1	3	2	15	15	15	0	4	1	14	15	14	25.5	25.5	25.5	79.06	674	0	85.673	1.5317e+09	1026200	0	1367200	126280000	180390000	154200000	2815900	3047400	2163500	173280000	157050000
PF3D7_0322700	O97298	O97298	18	18	18		PFC1015c	tr|O97298|O97298_PLAF7 Uncharacterized protein OS=Plasmodium falciparum (isolate 3D7) OX=36329 GN=PF3D7_0322700 PE=4 SV=2	1	18	18	18	2	0	2	15	16	15	3	0	0	16	16	16	1	0	2	14	13	13	5.8	5.8	5.8	372.68	3096	0	28.809	816370000	647370	0	837500	97817000	95367000	94610000	2259300	0	0	89282000	95932000
PF3D7_0416800	Q8I1S0	Q8I1S0	6	6	6		sar1	tr|Q8I1S0|Q8I1S0_PLAF7 Small GTP-binding protein sar1 OS=Plasmodium falciparum (isolate 3D7) OX=36329 GN=PF3D7_0416800 PE=3 SV=1	1	6	6	6	5	5	5	6	6	6	5	5	5	6	6	5	5	5	5	6	6	6	40.6	40.6	40.6	22.02	192	0	80.632	2387200000	58177000	55716000	55999000	187550000	199320000	187160000	72536000	66322000	57324000	173970000	165510000
PF3D7_0621200	C6KT50	C6KT50	13	13	13	Pyridoxal 5-phosphate synthase subunit Pdx1	pdx1	sp|C6KT50|PDX1_PLAF7 Pyridoxal 5-phosphate synthase subunit Pdx1 OS=Plasmodium falciparum (isolate 3D7) OX=36329 GN=pdx1 PE=1 SV=1	1	13	13	13	6	7	8	13	12	12	9	9	7	13	13	12	11	11	10	13	13	13	52.2	52.2	52.2	33.013	301	0	138.19	2881100000	13956000	16208000	11817000	259520000	241450000	262300000	25453000	17338000	20950000	250430000	239590000
PF3D7_1129200	Q8II71	Q8II71	11	11	11		PF11_0303	tr|Q8II71|Q8II71_PLAF7 26S proteasome regulatory subunit RPN7, putative OS=Plasmodium falciparum (isolate 3D7) OX=36329 GN=PF3D7_1129200 PE=4 SV=2	1	11	11	11	4	4	5	11	10	11	7	6	6	11	10	10	2	2	2	10	10	10	26.7	26.7	26.7	46.624	393	0	218.56	1.0013e+09	10443000	8506900	5303500	98252000	98496000	100020000	14127000	7024000	9945300	93493000	82706000
PF3D7_0214100	O96221	O96221	13	13	13		Sec31p	tr|O96221|O96221_PLAF7 Protein transport protein SEC31 OS=Plasmodium falciparum (isolate 3D7) OX=36329 GN=PF3D7_0214100 PE=4 SV=3	1	13	13	13	9	9	6	11	12	12	10	9	8	12	11	12	7	6	5	11	12	13	12.9	12.9	12.9	166.71	1471	0	38.044	1.0387e+09	19440000	16416000	17755000	87369000	85340000	84535000	24808000	18804000	17956000	92472000	95625000
PF3D7_0811500	A0A5K1K956	A0A5K1K956	14	14	14			tr|A0A5K1K956|A0A5K1K956_PLAF7 Histone-arginine methyltransferase CARM1, putative OS=Plasmodium falciparum (isolate 3D7) OX=36329 GN=PF3D7_0811500 PE=4 SV=1	1	14	14	14	1	1	1	10	12	11	1	2	1	11	10	10	0	0	0	12	12	13	15.6	15.6	15.6	108.43	912	0	58.42	644450000	597910	586660	706180	51115000	64512000	58597000	767760	1689600	174620	61434000	51062000
PF3D7_0722200	Q8IBN1	Q8IBN1	6	6	6		MAL7P1.119	tr|Q8IBN1|Q8IBN1_PLAF7 Rhoptry-associated leucine zipper-like protein 1 OS=Plasmodium falciparum (isolate 3D7) OX=36329 GN=PF3D7_0722200 PE=4 SV=1	1	6	6	6	6	6	6	6	6	6	6	6	6	6	6	6	4	2	3	6	6	6	9.5	9.5	9.5	87.878	749	0	296.36	1088400000	17361000	15568000	14415000	86702000	97184000	90822000	21886000	20883000	17754000	89568000	95098000
PF3D7_1338300	A0A5K1K967	A0A5K1K967	10	10	10			tr|A0A5K1K967|A0A5K1K967_PLAF7 Elongation factor 1-gamma, putative OS=Plasmodium falciparum (isolate 3D7) OX=36329 GN=PF3D7_1338300 PE=4 SV=1	1	10	10	10	4	4	4	8	9	8	5	6	4	8	8	7	7	5	6	9	8	9	30.4	30.4	30.4	47.777	411	0	70.812	1332900000	9919000	9315400	8929600	113150000	107580000	105900000	16858000	27592000	12709000	107920000	114390000
PF3D7_1134800	Q8II16	Q8II16	7	7	7		PF11_0359	tr|Q8II16|Q8II16_PLAF7 Coatomer subunit delta OS=Plasmodium falciparum (isolate 3D7) OX=36329 GN=PF3D7_1134800 PE=3 SV=1	1	7	7	7	6	6	5	6	6	6	7	6	6	6	6	6	4	4	5	6	6	6	17.5	17.5	17.5	56.839	487	0	41.036	621340000	19460000	21523000	20129000	58079000	55911000	56181000	22664000	23324000	19439000	49412000	48351000
PF3D7_0713700	C0H4M7	C0H4M7	5	5	5		MAL7P1.67	tr|C0H4M7|C0H4M7_PLAF7 Uncharacterized protein OS=Plasmodium falciparum (isolate 3D7) OX=36329 GN=PF3D7_0713700 PE=4 SV=1	1	5	5	5	4	5	4	5	5	4	5	5	5	5	4	4	5	5	5	5	5	4	29.7	29.7	29.7	24.381	209	0	265.1	7.7021e+09	181110000	164820000	153570000	510600000	563750000	509630000	188670000	167880000	160360000	647310000	560300000
PF3D7_0316800	O77395	O77395	7	7	7		PFC0735w	tr|O77395|O77395_PLAF7 40S ribosomal protein S15A, putative OS=Plasmodium falciparum (isolate 3D7) OX=36329 GN=PF3D7_0316800 PE=1 SV=1	1	7	7	7	5	6	5	6	7	7	6	6	5	6	6	6	5	5	5	7	7	7	51.5	51.5	51.5	14.873	130	0	58.24	4601800000	44382000	43539000	44058000	452290000	455890000	457740000	52945000	52959000	41896000	410240000	482510000
PF3D7_0819000	Q8IB25	Q8IB25	12	12	12		MAL8P1.64	tr|Q8IB25|Q8IB25_PLAF7 Cleavage and polyadenylation specificity factor subunit 2 OS=Plasmodium falciparum (isolate 3D7) OX=36329 GN=PF3D7_0819000 PE=3 SV=1	1	12	12	12	1	1	1	11	11	12	2	1	1	12	12	12	2	2	2	11	12	11	10.6	10.6	10.6	157.67	1313	0	59.26	668780000	336880	408420	311730	78004000	84034000	77427000	750160	242840	590210	61512000	67483000
PF3D7_1006700	Q8IJX4	Q8IJX4	11	11	11		PF10_0067	tr|Q8IJX4|Q8IJX4_PLAF7 Uncharacterized protein OS=Plasmodium falciparum (isolate 3D7) OX=36329 GN=PF3D7_1006700 PE=4 SV=2	1	11	11	11	7	7	6	10	11	10	6	8	6	9	10	9	2	2	2	8	10	10	30	30	30	45.623	383	0	71.985	1.0524e+09	6732800	6904800	5880500	113660000	129680000	112880000	6060700	7072800	5101000	119520000	120060000
PF3D7_1454400	A0A144A2H0	A0A144A2H0	17	17	17			tr|A0A144A2H0|A0A144A2H0_PLAF7 Aminopeptidase P OS=Plasmodium falciparum (isolate 3D7) OX=36329 GN=PF3D7_1454400 PE=3 SV=1	1	17	17	17	9	9	7	14	13	13	13	13	10	14	14	13	12	12	13	15	15	13	24.3	24.3	24.3	90.129	777	0	41.161	793740000	9915300	10785000	6442100	56690000	49220000	57843000	22585000	24612000	13509000	53345000	55286000
PF3D7_1110200	Q8IIR0	Q8IIR0	13	13	13		PF11_0108	tr|Q8IIR0|Q8IIR0_PLAF7 Pre-mRNA-processing factor 6, putative OS=Plasmodium falciparum (isolate 3D7) OX=36329 GN=PF3D7_1110200 PE=4 SV=1	1	13	13	13	8	11	9	11	11	11	11	12	11	10	10	10	1	1	2	11	11	10	11.9	11.9	11.9	152.15	1329	0	20.192	578840000	12066000	14108000	11056000	60652000	58296000	65099000	17744000	21014000	13876000	44939000	49396000
PF3D7_1136500	C6S3F7;A0A144A308;Q8IHZ9	C6S3F7;A0A144A308;Q8IHZ9	8;8;8	8;8;8	8;8;8	Casein kinase I	PfCK1;CK1	tr|C6S3F7|C6S3F7_PLAF7 Casein kinase 1 OS=Plasmodium falciparum (isolate 3D7) OX=36329 GN=PF3D7_1136500.2 PE=3 SV=1;tr|A0A144A308|A0A144A308_PLAF7 Casein kinase 1 OS=Plasmodium falciparum (isolate 3D7) OX=36329 GN=PF3D7_1136500.1 PE=3 SV=1;sp|Q8IHZ9|KC1_PL	3	8	8	8	4	4	3	7	7	8	4	4	5	7	7	8	2	2	1	7	6	7	28.1	28.1	28.1	37.788	324	0	74.94	1338200000	7030100	6221800	4938700	129610000	135890000	147540000	8689300	8758600	8376900	135620000	135840000
PF3D7_1217900	Q8I5M9	Q8I5M9	11	11	11		PFL0865w	tr|Q8I5M9|Q8I5M9_PLAF7 PPPDE peptidase domain-containing protein, putative OS=Plasmodium falciparum (isolate 3D7) OX=36329 GN=PF3D7_1217900 PE=4 SV=1	1	11	11	11	5	4	4	11	11	11	3	5	5	10	11	10	2	2	1	11	11	10	30	30	30	56.089	483	0	98.312	850410000	1726200	1671300	1645500	84502000	87432000	90409000	1573500	2258600	2026400	82332000	91215000
PF3D7_0305100	O97236	O97236	18	18	18		PFC0230c	tr|O97236|O97236_PLAF7 Uncharacterized protein OS=Plasmodium falciparum (isolate 3D7) OX=36329 GN=PF3D7_0305100 PE=4 SV=1	1	18	18	18	2	2	3	17	15	16	3	3	2	17	14	15	3	2	2	17	16	16	5.9	5.9	5.9	475.13	3978	0	28.627	900540000	2780200	2483200	3380700	98589000	76085000	86960000	7998200	7085100	2839800	94555000	73878000
PF3D7_0811400	C0H4U0	C0H4U0	12	12	12		MAL8P1.103	tr|C0H4U0|C0H4U0_PLAF7 Uncharacterized protein OS=Plasmodium falciparum (isolate 3D7) OX=36329 GN=PF3D7_0811400 PE=4 SV=1	1	12	12	12	1	2	3	11	11	12	3	2	2	12	12	12	1	1	0	12	12	12	24.2	24.2	24.2	71.369	608	0	132.19	964880000	1014200	1481200	1585600	89327000	90102000	103350000	2151800	1938500	1466000	97925000	97831000
PF3D7_1355700	Q8IDE5	Q8IDE5	11	11	11		MAL13P1.275	tr|Q8IDE5|Q8IDE5_PLAF7 NLI interacting factor-like phosphatase, putative OS=Plasmodium falciparum (isolate 3D7) OX=36329 GN=PF3D7_1355700 PE=4 SV=1	1	11	11	11	1	1	2	9	10	11	2	3	2	10	9	9	2	2	2	10	11	10	12.5	12.5	12.5	151.54	1288	0	111.8	794470000	220190	900380	944230	74333000	74922000	86257000	359870	1064300	990540	81638000	73764000
PF3D7_1013600	Q8IJQ9;REV__O77374	Q8IJQ9	17;1	17;1	17;1		PF10_0133	tr|Q8IJQ9|Q8IJQ9_PLAF7 Uncharacterized protein OS=Plasmodium falciparum (isolate 3D7) OX=36329 GN=PF3D7_1013600 PE=4 SV=1	2	17	17	17	2	3	2	15	15	15	2	2	2	15	14	15	3	3	3	15	15	14	9.1	9.1	9.1	269.27	2238	0	15.689	1116600000	18174000	19525000	19992000	92494000	94926000	97028000	22399000	21071000	19296000	100640000	91901000
PF3D7_1241700	Q8I512	Q8I512	14	14	14		PFL2005w	tr|Q8I512|Q8I512_PLAF7 Replication factor C subunit 4, putative OS=Plasmodium falciparum (isolate 3D7) OX=36329 GN=PF3D7_1241700 PE=4 SV=1	1	14	14	14	4	3	3	13	12	11	6	4	5	11	12	12	4	5	4	12	11	11	55.1	55.1	55.1	37.637	336	0	64.384	1.0106e+09	3477000	2254500	1762200	129580000	114950000	84531000	6146800	4751900	4995600	105290000	117490000
PF3D7_0529400	A0A143ZXE1;A0A143ZVA4	A0A143ZXE1;A0A143ZVA4	17;16	17;16	17;16			tr|A0A143ZXE1|A0A143ZXE1_PLAF7 Uncharacterized protein OS=Plasmodium falciparum (isolate 3D7) OX=36329 GN=PF3D7_0529400.1 PE=4 SV=1;tr|A0A143ZVA4|A0A143ZVA4_PLAF7 Uncharacterized protein OS=Plasmodium falciparum (isolate 3D7) OX=36329 GN=PF3D7_0529400.2 PE	2	17	17	17	2	3	2	15	15	16	2	3	2	16	15	17	0	2	1	16	16	15	15.2	15.2	15.2	185.37	1582	0	39.547	676490000	17351000	1578700	1573500	73305000	76233000	76839000	1085000	1426500	437620	72474000	64969000
PF3D7_1420200	Q8ILP8	Q8ILP8	16	16	16		PF14_0196	tr|Q8ILP8|Q8ILP8_PLAF7 Myosin-specific chaperone UNC, putative OS=Plasmodium falciparum (isolate 3D7) OX=36329 GN=PF3D7_1420200 PE=4 SV=1	1	16	16	16	5	2	3	14	11	13	4	5	4	15	13	13	2	1	1	16	15	16	16.2	16.2	16.2	148.02	1245	0	111.86	812280000	3032100	1920800	891990	72660000	66878000	65655000	2637800	4410300	1732000	75813000	71001000
PF3D7_1422400	Q8ILM9	Q8ILM9	18	18	18		PF14_0214	tr|Q8ILM9|Q8ILM9_PLAF7 Uncharacterized protein OS=Plasmodium falciparum (isolate 3D7) OX=36329 GN=PF3D7_1422400 PE=4 SV=1	1	18	18	18	1	1	2	14	14	14	2	1	1	13	15	14	0	0	0	16	14	17	14.4	14.4	14.4	195.36	1630	0	52.004	474780000	479600	518380	1445000	40826000	45037000	51205000	1241600	638630	861660	42659000	44837000
PF3D7_0933200	C0H586	C0H586	10	10	10		PFI1610c	tr|C0H586|C0H586_PLAF7 Calcyclin-binding protein, putative OS=Plasmodium falciparum (isolate 3D7) OX=36329 GN=PF3D7_0933200 PE=4 SV=2	1	10	10	10	2	3	2	10	9	10	4	5	5	9	8	9	3	3	3	10	10	10	52.5	52.5	52.5	23.999	200	0	113.59	4.0937e+09	3509400	4177800	3681700	390780000	384400000	390990000	5683800	6386300	5265200	390750000	396980000
PF3D7_0730500	Q8IBF4	Q8IBF4	19	19	19		MAL7P1.167	tr|Q8IBF4|Q8IBF4_PLAF7 Uncharacterized protein OS=Plasmodium falciparum (isolate 3D7) OX=36329 GN=PF3D7_0730500 PE=4 SV=1	1	19	19	19	1	1	0	18	18	18	0	0	1	16	19	17	2	3	2	17	17	16	8.5	8.5	8.5	329.46	2773	0	24.332	860340000	361380	405100	0	103450000	113480000	103750000	0	0	280160	82457000	110100000
PF3D7_1004300	Q8IJZ4	Q8IJZ4	14	14	14		PF10_0046	tr|Q8IJZ4|Q8IJZ4_PLAF7 E3 ubiquitin-protein ligase, putative OS=Plasmodium falciparum (isolate 3D7) OX=36329 GN=PF3D7_1004300 PE=4 SV=1	1	14	14	14	1	1	1	14	13	14	2	2	1	14	14	14	1	2	0	13	13	13	20.5	20.5	20.5	131.7	1130	0	323.31	1185200000	360440	330540	267110	157120000	142610000	161340000	367200	467730	663320	138140000	140310000
PF3D7_0607000	C6KSR8	C6KSR8	13	13	13		PFF0345w	tr|C6KSR8|C6KSR8_PLAF7 Translation initiation factor IF-2, putative OS=Plasmodium falciparum (isolate 3D7) OX=36329 GN=PF3D7_0607000 PE=4 SV=1	1	13	13	13	8	6	8	13	13	10	10	9	7	13	13	13	4	9	4	13	11	11	16.9	16.9	16.9	112.36	977	0	22.615	1.017e+09	6483100	5254400	5341000	58685000	62347000	39874000	8697100	8842700	5416700	62799000	64459000
PF3D7_0910100	C0H530	C0H530	13	13	13		PFI0490c	tr|C0H530|C0H530_PLAF7 Exportin-7, putative OS=Plasmodium falciparum (isolate 3D7) OX=36329 GN=PF3D7_0910100 PE=4 SV=1	1	13	13	13	5	8	8	8	11	11	8	7	9	12	13	11	5	5	4	10	11	12	14.3	14.3	14.3	139.18	1198	0	127.06	1151900000	5804600	9211800	8728200	72508000	118420000	119480000	11744000	8761500	11136000	121690000	149040000
PF3D7_1343300	A0A5K1K996	A0A5K1K996	13	13	13			tr|A0A5K1K996|A0A5K1K996_PLAF7 CDT1-like protein, putative OS=Plasmodium falciparum (isolate 3D7) OX=36329 GN=PF3D7_1343300 PE=4 SV=1	1	13	13	13	0	0	0	10	13	10	0	0	0	10	11	12	1	1	1	11	11	11	18.9	18.9	18.9	114.58	982	0	170.41	913850000	0	0	0	99078000	109040000	97212000	0	0	0	92991000	107030000
PF3D7_1456700	Q8IKR2	Q8IKR2	12	12	12		PF14_0540	tr|Q8IKR2|Q8IKR2_PLAF7 Uncharacterized protein OS=Plasmodium falciparum (isolate 3D7) OX=36329 GN=PF3D7_1456700 PE=4 SV=1	1	12	12	12	5	6	5	12	12	11	6	5	5	12	11	12	8	7	6	12	12	12	25.1	25.1	25.1	77.809	684	0	63.029	1.5797e+09	11392000	14119000	7554400	155110000	136420000	136700000	17315000	9464900	8617600	156170000	135240000
PF3D7_0922100	Q8I2T2	Q8I2T2	15	15	15		PFI1085w	tr|Q8I2T2|Q8I2T2_PLAF7 Ubiquitin-like protein, putative OS=Plasmodium falciparum (isolate 3D7) OX=36329 GN=PF3D7_0922100 PE=4 SV=1	1	15	15	15	6	6	6	14	13	15	5	6	6	11	13	12	3	4	4	12	13	11	13.6	13.6	13.6	182.09	1542	0	208.41	1.4668e+09	3462900	4827700	5203100	148130000	178890000	185240000	3084600	5876300	5678300	104420000	148200000
PF3D7_1422800	Q8ILM5	Q8ILM5	11	11	11		PF14_0218	tr|Q8ILM5|Q8ILM5_PLAF7 Actin-related protein, putative OS=Plasmodium falciparum (isolate 3D7) OX=36329 GN=PF3D7_1422800 PE=3 SV=1	1	11	11	11	7	6	5	11	11	11	6	6	5	11	11	10	2	3	2	11	11	11	24.1	24.1	24.1	60.657	522	0	60.666	949380000	5901700	5914900	5261300	90151000	96909000	94108000	7082400	6819000	6072800	103660000	108340000
PF3D7_1360700	A0A5K1K9G1	A0A5K1K9G1	12	12	12			tr|A0A5K1K9G1|A0A5K1K9G1_PLAF7 E3 SUMO-protein ligase PIAS, putative OS=Plasmodium falciparum (isolate 3D7) OX=36329 GN=PF3D7_1360700 PE=4 SV=1	1	12	12	12	1	1	1	12	10	11	1	2	4	12	12	12	0	1	0	12	12	12	14.1	14.1	14.1	130.64	1130	0	95.143	711420000	2760200	2742100	2752700	61285000	66475000	72863000	5114800	5443500	6007500	79286000	83620000
PF3D7_1118500	Q8III3	Q8III3	12	12	12		PF11_0191	tr|Q8III3|Q8III3_PLAF7 Nucleolar protein 56, putative OS=Plasmodium falciparum (isolate 3D7) OX=36329 GN=PF3D7_1118500 PE=4 SV=1	1	12	12	12	7	6	6	12	10	11	6	9	5	12	11	12	7	7	4	11	12	11	24.4	24.4	24.4	69.389	594	0	116.17	1092800000	7513100	6634200	6063400	105190000	85493000	95945000	8995400	11016000	7031600	130440000	109090000
PF3D7_1457300	Q8IKQ7	Q8IKQ7	13	13	13		PF14_0546	tr|Q8IKQ7|Q8IKQ7_PLAF7 MA3 domain-containing protein, putative OS=Plasmodium falciparum (isolate 3D7) OX=36329 GN=PF3D7_1457300 PE=4 SV=1	1	13	13	13	3	3	1	12	12	12	5	3	4	12	12	12	3	5	3	13	13	12	27.4	27.4	27.4	75.986	639	0	26.397	587370000	2070400	1334500	81713	49859000	50645000	53187000	3936300	2656100	2729800	49343000	54359000
PF3D7_0212100	O96201	O96201	12	12	12		PFB0540w	tr|O96201|O96201_PLAF7 Uncharacterized protein OS=Plasmodium falciparum (isolate 3D7) OX=36329 GN=PF3D7_0212100 PE=4 SV=1	1	12	12	12	5	3	5	12	11	12	5	5	5	12	11	12	0	0	0	12	10	11	10	10	10	214.68	1844	0	105.88	721370000	4483600	2683800	3950800	93736000	86394000	99054000	5562700	5294200	3700500	82336000	75764000
PF3D7_1304500	Q8IES0	Q8IES0	9	9	9		PF13_0021	tr|Q8IES0|Q8IES0_PLAF7 Small heat shock protein, putative OS=Plasmodium falciparum (isolate 3D7) OX=36329 GN=PF3D7_1304500 PE=3 SV=1	1	9	9	9	7	7	7	9	9	7	7	7	7	7	8	8	4	5	4	7	7	7	43.1	43.1	43.1	25.195	211	0	67.608	1.9825e+09	75276000	75590000	74895000	182170000	180620000	174100000	76178000	75315000	63770000	179680000	180160000
PF3D7_1406200	Q8IM32	Q8IM32	18	18	18		PF14_0059	tr|Q8IM32|Q8IM32_PLAF7 Transcription elongation factor SPT6, putative OS=Plasmodium falciparum (isolate 3D7) OX=36329 GN=PF3D7_1406200 PE=4 SV=1	1	18	18	18	3	2	3	17	16	16	3	3	3	15	17	15	2	2	2	17	15	16	7.6	7.6	7.6	338.38	2820	0	26.597	728860000	5046000	4099200	5070300	76142000	75311000	69182000	5167500	4997800	4110000	71734000	75292000
PF3D7_0407800	Q9U0K8	Q9U0K8	12	12	12		PFD0385w	tr|Q9U0K8|Q9U0K8_PLAF7 Protein CINCH OS=Plasmodium falciparum (isolate 3D7) OX=36329 GN=PF3D7_0407800 PE=4 SV=1	1	12	12	12	5	6	7	11	11	11	6	6	7	9	9	10	2	1	2	11	10	11	9.3	9.3	9.3	230.12	1960	0	37.389	684440000	4515900	5354100	6842900	74549000	77052000	74422000	7344000	5332600	6336500	64293000	65697000
PF3D7_0921600	Q8I2T7	Q8I2T7	14	14	14		PFI1060w	tr|Q8I2T7|Q8I2T7_PLAF7 Tetratricopeptide repeat protein, putative OS=Plasmodium falciparum (isolate 3D7) OX=36329 GN=PF3D7_0921600 PE=4 SV=1	1	14	14	14	2	2	3	12	13	13	2	2	3	9	12	11	2	2	2	12	13	13	8.1	8.1	8.1	198.03	1650	0	22.84	727600000	946960	526430	1105300	74124000	79519000	80311000	844470	844200	973840	54442000	83508000
PF3D7_0808100	C0H4T0	C0H4T0	17	17	17		MAL8P1.123	tr|C0H4T0|C0H4T0_PLAF7 AP-3 complex subunit delta, putative OS=Plasmodium falciparum (isolate 3D7) OX=36329 GN=PF3D7_0808100 PE=4 SV=1	1	17	17	17	6	8	8	13	15	14	9	9	4	14	15	14	4	2	2	14	14	13	12.1	12.1	12.1	193.08	1609	0	53.409	12734000000	3424500	4669600	5411900	81633000	114150000	82913000	6469900	5919000	2392500	104490000	11595000000
PF3D7_1105400	Q8IIU8	Q8IIU8	6	6	6	40S ribosomal protein S4	PF11_0065	tr|Q8IIU8|Q8IIU8_PLAF7 40S ribosomal protein S4 OS=Plasmodium falciparum (isolate 3D7) OX=36329 GN=PF3D7_1105400 PE=1 SV=2	1	6	6	6	6	6	4	6	6	5	5	5	4	6	4	6	4	5	3	6	6	6	21.5	21.5	21.5	29.772	261	0	8.6027	1.9652e+09	39060000	42386000	29544000	180440000	171590000	156910000	52402000	48168000	41316000	199460000	103890000
PF3D7_0612900	C6KSX2	C6KSX2	14	14	14		PFF0625w	tr|C6KSX2|C6KSX2_PLAF7 Nucleolar GTP-binding protein 1 OS=Plasmodium falciparum (isolate 3D7) OX=36329 GN=PF3D7_0612900 PE=3 SV=1	1	14	14	14	3	3	1	12	13	13	3	3	4	13	13	12	2	2	1	12	12	13	24.1	24.1	24.1	79.533	686	0	87.154	887540000	1158800	1429600	492030	88616000	91467000	92476000	1369700	1137400	1521900	94117000	100320000
PF3D7_0525800	Q8I3K7	Q8I3K7	7	7	7		PFE1285w	tr|Q8I3K7|Q8I3K7_PLAF7 Inner membrane complex protein 1g, putative OS=Plasmodium falciparum (isolate 3D7) OX=36329 GN=PF3D7_0525800 PE=4 SV=1	1	7	7	7	6	6	6	7	7	7	6	7	6	7	6	7	5	4	5	7	7	7	27.3	27.3	27.3	34.34	300	0	83.69	1.7005e+09	18049000	19609000	19126000	165640000	174760000	172740000	27372000	29469000	23012000	166180000	162070000
PF3D7_1446500	Q8IL08	Q8IL08	15	15	15		PF14_0442	tr|Q8IL08|Q8IL08_PLAF7 Nucleoporin NUP313, putative OS=Plasmodium falciparum (isolate 3D7) OX=36329 GN=PF3D7_1446500 PE=4 SV=1	1	15	15	15	0	1	0	13	14	15	1	3	1	12	14	14	0	0	1	13	14	13	7.7	7.7	7.7	346.92	3001	0	24.139	572270000	0	99033	0	68273000	71714000	71493000	121970	1303100	115600	50621000	58117000
PF3D7_1463200	Q8IKK4	Q8IKK4	8	8	8		PF14_0601	tr|Q8IKK4|Q8IKK4_PLAF7 Replication factor C subunit 3, putative OS=Plasmodium falciparum (isolate 3D7) OX=36329 GN=PF3D7_1463200 PE=4 SV=1	1	8	8	8	3	3	3	7	6	8	4	5	4	8	8	8	7	7	7	8	8	8	33.7	33.7	33.7	39.232	344	0	189.54	1227900000	7121800	6885700	6671900	107720000	101330000	123150000	8789800	10687000	7860500	101560000	93328000
PF3D7_1441200	Q8IL58	Q8IL58	11	11	11		PF14_0391	tr|Q8IL58|Q8IL58_PLAF7 60S ribosomal protein L1, putative OS=Plasmodium falciparum (isolate 3D7) OX=36329 GN=PF3D7_1441200 PE=4 SV=1	1	11	11	11	6	9	8	10	11	11	9	8	8	11	11	10	9	7	7	11	11	11	48.8	48.8	48.8	24.805	217	0	39.308	3.968e+09	74210000	89667000	87980000	301610000	308070000	324200000	124890000	110200000	97079000	376610000	400950000
PF3D7_1466400	Q8IKH2	Q8IKH2	12	12	12		ApiAP2	tr|Q8IKH2|Q8IKH2_PLAF7 AP2 domain transcription factor AP2-EXP OS=Plasmodium falciparum (isolate 3D7) OX=36329 GN=PF3D7_1466400 PE=1 SV=1	1	12	12	12	5	7	5	11	11	10	9	7	10	11	10	11	4	3	2	10	11	11	22.1	22.1	22.1	92.093	813	0	323.31	1.8818e+09	9305600	10285000	6249600	257080000	247150000	233370000	17452000	13401000	13904000	189200000	200100000
PF3D7_0704400	Q8IC26	Q8IC26	12	12	12		PF07_0017	tr|Q8IC26|Q8IC26_PLAF7 Phosphoinositide-binding protein, putative OS=Plasmodium falciparum (isolate 3D7) OX=36329 GN=PF3D7_0704400 PE=4 SV=1	1	12	12	12	2	2	1	12	12	12	2	3	3	11	12	12	1	1	1	12	12	12	16.1	16.1	16.1	118.84	1010	0	129.76	642660000	832630	519760	739310	75201000	72564000	70570000	626250	965010	979070	59336000	62694000
PF3D7_1412100	Q8ILX3	Q8ILX3	11	11	11		PF14_0120	tr|Q8ILX3|Q8ILX3_PLAF7 Mini-chromosome maintenance complex-binding protein, putative OS=Plasmodium falciparum (isolate 3D7) OX=36329 GN=PF3D7_1412100 PE=4 SV=1	1	11	11	11	0	0	1	11	10	10	2	1	1	11	10	10	1	1	2	11	11	11	14.4	14.4	14.4	112.77	956	0	66.303	594260000	0	0	344460	58967000	57579000	64065000	807770	537690	345410	60736000	60533000
PF3D7_1345800	A0A5K1K976	A0A5K1K976	11	11	11			tr|A0A5K1K976|A0A5K1K976_PLAF7 Uncharacterized protein OS=Plasmodium falciparum (isolate 3D7) OX=36329 GN=PF3D7_1345800 PE=4 SV=1	1	11	11	11	2	3	2	8	9	9	3	3	4	10	9	9	1	0	1	10	10	10	14	14	14	118.92	994	0	60.146	894790000	1364500	1854000	1365300	66613000	68392000	74781000	1723700	2091100	2140300	94097000	99355000
PF3D7_0210200	A0A143ZWL6;O96185	A0A143ZWL6;O96185	15;15	15;15	15;15	Uncharacterized protein PFB0460c	PFB0460c	tr|A0A143ZWL6|A0A143ZWL6_PLAF7 Uncharacterized protein OS=Plasmodium falciparum (isolate 3D7) OX=36329 GN=PF3D7_0210200 PE=4 SV=1;sp|O96185|YPF08_PLAF7 Uncharacterized protein PFB0460c OS=Plasmodium falciparum (isolate 3D7) OX=36329 GN=PFB0460c PE=1 SV=1	2	15	15	15	0	0	1	13	13	12	0	0	0	13	12	11	1	0	0	15	14	14	7.7	7.7	7.7	310.02	2588	0	20.134	424580000	0	0	106340	34971000	36053000	43160000	0	0	0	52632000	38753000
PF3D7_1462300	Q8IKL1	Q8IKL1	15	15	15		PF14_0593	tr|Q8IKL1|Q8IKL1_PLAF7 GTP-binding protein, putative OS=Plasmodium falciparum (isolate 3D7) OX=36329 GN=PF3D7_1462300 PE=4 SV=1	1	15	15	15	6	7	7	14	14	15	6	8	7	13	13	13	3	3	5	14	15	13	16.1	16.1	16.1	161.22	1357	0	58.015	571750000	5885500	6104600	6216400	57725000	55080000	63057000	7530000	8216000	7522200	59425000	57573000
PF3D7_1451800	Q8IKV8	Q8IKV8	12	12	12		PF14_0493	tr|Q8IKV8|Q8IKV8_PLAF7 Sortilin OS=Plasmodium falciparum (isolate 3D7) OX=36329 GN=PF3D7_1451800 PE=4 SV=1	1	12	12	12	6	4	4	10	11	9	6	5	5	10	10	10	5	4	4	9	9	8	21.9	21.9	21.9	102.27	895	0	137.57	672490000	5483000	4329400	5495800	64882000	64891000	63857000	8236200	6499100	6087900	59971000	67204000
PF3D7_0629200	C6KTC7	C6KTC7	11	11	11		PFF1415c	tr|C6KTC7|C6KTC7_PLAF7 DnaJ protein, putative OS=Plasmodium falciparum (isolate 3D7) OX=36329 GN=PF3D7_0629200 PE=4 SV=1	1	11	11	11	7	10	10	11	10	11	11	10	8	9	9	9	5	6	6	11	11	11	31.1	31.1	31.1	44.669	380	0	62.425	1133100000	14410000	21920000	18158000	95660000	71624000	85275000	23312000	24113000	20438000	62752000	80798000
PF3D7_1206600	Q8I5X9	Q8I5X9	14	14	14	DNA-directed RNA polymerase	PFL0330c	tr|Q8I5X9|Q8I5X9_PLAF7 DNA-directed RNA polymerase subunit beta OS=Plasmodium falciparum (isolate 3D7) OX=36329 GN=PF3D7_1206600 PE=3 SV=1	1	14	14	14	1	0	0	13	13	12	1	1	0	12	11	12	1	2	1	12	12	13	10.6	10.6	10.6	167.29	1450	0	17.201	549580000	1859400	0	0	53853000	59175000	55874000	3401100	434490	0	55480000	48880000
PF3D7_1405600	Q8IM38	Q8IM38	11	11	11		PF14_0053	tr|Q8IM38|Q8IM38_PLAF7 Ribonucleoside-diphosphate reductase small chain, putative OS=Plasmodium falciparum (isolate 3D7) OX=36329 GN=PF3D7_1405600 PE=4 SV=1	1	11	11	11	1	2	1	10	11	11	3	4	5	10	10	10	5	3	5	11	11	11	40.7	40.7	40.7	40.599	349	0	74.014	943850000	554840	598560	444620	77127000	87372000	93257000	2925300	3145900	2534500	84125000	81567000
PF3D7_1367100	Q8ID37	Q8ID37	9	9	9		MAL13P1.338	tr|Q8ID37|Q8ID37_PLAF7 U1 small nuclear ribonucleoprotein 70 kDa homolog, putative OS=Plasmodium falciparum (isolate 3D7) OX=36329 GN=PF3D7_1367100 PE=4 SV=1	1	9	9	9	1	3	2	9	9	8	3	2	2	8	7	9	2	2	1	8	9	9	24.3	24.3	24.3	51.835	423	0	75.853	1328600000	419070	1037500	853400	134260000	139290000	126060000	893090	948450	520750	102190000	96402000
PF3D7_1466800	Q8IKG9	Q8IKG9	13	13	13		PF14_0636	tr|Q8IKG9|Q8IKG9_PLAF7 NOC3p domain-containing protein OS=Plasmodium falciparum (isolate 3D7) OX=36329 GN=PF3D7_1466800 PE=4 SV=1	1	13	13	13	3	3	2	11	11	11	4	3	2	11	12	11	2	3	4	12	12	13	18.6	18.6	18.6	105.45	902	0	40.421	924590000	1250700	1073900	772340	85671000	87435000	85330000	1255800	1412600	830660	81604000	86001000
PF3D7_1417600	A0A144A1P7;Q8ILR9	A0A144A1P7;Q8ILR9	17;17	17;17	17;17	Protein PF14_0175	PF14_0175	tr|A0A144A1P7|A0A144A1P7_PLAF7 HSA domain-containing protein OS=Plasmodium falciparum (isolate 3D7) OX=36329 GN=PF3D7_1417600 PE=4 SV=1;sp|Q8ILR9|YPF17_PLAF7 Protein PF14_0175 OS=Plasmodium falciparum (isolate 3D7) OX=36329 GN=PF14_0175 PE=1 SV=1	2	17	17	17	0	0	0	14	14	14	2	1	0	13	15	13	4	3	3	13	12	12	4.3	4.3	4.3	548.86	4662	0	27.009	646350000	0	0	0	69922000	77305000	59338000	1297800	133740	0	68722000	78777000
PF3D7_0509100	Q8I413	Q8I413	18	18	18		PFE0450w	tr|Q8I413|Q8I413_PLAF7 Structural maintenance of chromosomes protein 4, putative OS=Plasmodium falciparum (isolate 3D7) OX=36329 GN=PF3D7_0509100 PE=4 SV=1	1	18	18	18	1	2	1	15	16	15	1	3	1	16	14	13	1	1	1	15	17	14	12.4	12.4	12.4	201.67	1708	0	82.371	879320000	2314600	2400800	1852600	80424000	96609000	89599000	2218400	2961400	1921300	106850000	90659000
PF3D7_0526200	A0A143ZVA6;C0H4G3	A0A143ZVA6;C0H4G3	11;11	11;11	11;11		PFE1305c	tr|A0A143ZVA6|A0A143ZVA6_PLAF7 ADP-ribosylation factor GTPase-activating protein, putative OS=Plasmodium falciparum (isolate 3D7) OX=36329 GN=PF3D7_0526200.2 PE=4 SV=1;tr|C0H4G3|C0H4G3_PLAF7 ADP-ribosylation factor GTPase-activating protein, putative OS=Pl	2	11	11	11	1	1	1	10	11	11	1	2	0	10	10	11	0	0	0	10	10	10	28.3	28.3	28.3	58.511	505	0	304.1	1.7754e+09	217120	173500	258100	168010000	160810000	166180000	212180	472310	0	186520000	174790000
PF3D7_1211400	Q7KQK3	Q7KQK3	7	7	7		PFL0565w	tr|Q7KQK3|Q7KQK3_PLAF7 Heat shock protein DNAJ homologue Pfj4 OS=Plasmodium falciparum (isolate 3D7) OX=36329 GN=PF3D7_1211400 PE=4 SV=1	1	7	7	7	5	5	5	7	7	7	6	5	5	6	7	6	5	5	5	7	7	7	33.6	33.6	33.6	28.062	244	0	114.53	3.5398e+09	33178000	33703000	32460000	331560000	349760000	344640000	37623000	36642000	29634000	326580000	349650000
PF3D7_1302800	Q8IET7	Q8IET7	8	8	8		PF13_0014	tr|Q8IET7|Q8IET7_PLAF7 40S ribosomal protein S7 OS=Plasmodium falciparum (isolate 3D7) OX=36329 GN=PF3D7_1302800 PE=1 SV=1	1	8	8	8	5	7	7	8	7	7	7	7	7	8	8	7	7	7	7	8	6	8	44.8	44.8	44.8	22.48	194	0	323.31	2337700000	19546000	40709000	44169000	202240000	194350000	240500000	58494000	58189000	48005000	235890000	267790000
PF3D7_1445900	Q8IL13	Q8IL13	10	10	10		PF14_0437	tr|Q8IL13|Q8IL13_PLAF7 ATP-dependent RNA helicase DDX5, putative OS=Plasmodium falciparum (isolate 3D7) OX=36329 GN=PF3D7_1445900 PE=2 SV=2	1	10	10	10	2	3	3	9	9	8	5	3	5	8	10	9	4	4	2	10	10	10	21.6	21.6	21.6	60.035	527	0	23.395	653630000	3979300	4232500	3458900	55097000	58566000	40357000	6119500	4042700	5611500	37778000	58626000
PF3D7_1115700	Q8I6U4	Q8I6U4	6	6	1		PF11_0165	tr|Q8I6U4|Q8I6U4_PLAF7 Cysteine proteinase falcipain 2a OS=Plasmodium falciparum (isolate 3D7) OX=36329 GN=PF3D7_1115700 PE=1 SV=1	1	6	6	1	5	5	5	6	6	6	5	5	5	6	6	6	5	5	5	6	6	6	17.6	17.6	5	55.927	484	0	116.77	1220100000	15437000	14189000	13986000	72929000	73443000	75660000	19691000	19536000	15250000	85460000	78685000
PF3D7_0711500	C0H4M6	C0H4M6	8	8	8		MAL7P1.38	tr|C0H4M6|C0H4M6_PLAF7 Regulator of chromosome condensation, putative OS=Plasmodium falciparum (isolate 3D7) OX=36329 GN=PF3D7_0711500 PE=4 SV=2	1	8	8	8	2	3	1	8	8	8	4	4	3	7	7	7	2	3	2	7	8	8	18	18	18	78.896	688	0	33.153	411330000	1223000	1710100	193670	44387000	47021000	46014000	2650300	2589200	1834300	38052000	41144000
PF3D7_0521700	Q8I3P6	Q8I3P6	12	12	12		PFE1085w	tr|Q8I3P6|Q8I3P6_PLAF7 ATP-dependent RNA helicase DDX1, putative OS=Plasmodium falciparum (isolate 3D7) OX=36329 GN=PF3D7_0521700 PE=4 SV=1	1	12	12	12	4	5	3	11	10	11	4	4	7	11	9	10	6	3	5	11	9	10	18.2	18.2	18.2	97.337	841	0	53.091	799700000	2566000	2750400	1594300	68184000	70942000	69329000	2423500	3035000	3177100	68667000	68568000
PF3D7_0807100	Q8IAR1	Q8IAR1	15	15	15		PF08_0111	tr|Q8IAR1|Q8IAR1_PLAF7 DNA helicase PSH3 OS=Plasmodium falciparum (isolate 3D7) OX=36329 GN=PF3D7_0807100 PE=4 SV=1	1	15	15	15	0	0	0	12	13	12	1	0	1	13	11	12	1	1	3	13	13	11	15.8	15.8	15.8	157.2	1321	0	40.953	862850000	0	0	0	91625000	100850000	86816000	465850	0	413400	99033000	93202000
PF3D7_1004200	Q8IJZ5	Q8IJZ5	21	21	21		PF10_0045	tr|Q8IJZ5|Q8IJZ5_PLAF7 WD repeat-containing protein, putative OS=Plasmodium falciparum (isolate 3D7) OX=36329 GN=PF3D7_1004200 PE=4 SV=1	1	21	21	21	2	2	4	19	20	18	4	4	2	18	19	19	3	1	1	20	17	20	7.3	7.3	7.3	358.07	3013	0	23.752	727820000	1572400	3753500	4483300	63369000	74404000	67462000	1024400	921830	426900	67948000	75712000
PF3D7_1475600	Q8IK82	Q8IK82	15	15	15		PF14_0724	tr|Q8IK82|Q8IK82_PLAF7 Bromodomain protein, putative OS=Plasmodium falciparum (isolate 3D7) OX=36329 GN=PF3D7_1475600 PE=1 SV=1	1	15	15	15	3	5	3	15	13	13	6	3	5	12	12	13	4	2	2	13	11	11	19.8	19.8	19.8	85.802	729	0	185.98	1.6248e+09	2686400	3163300	2351300	201960000	212230000	212350000	4260500	2679500	3143800	201020000	189750000
PF3D7_0212900	O96210	O96210	8	8	8		PFB0585w	tr|O96210|O96210_PLAF7 Arginyl-tRNA--protein transferase OS=Plasmodium falciparum (isolate 3D7) OX=36329 GN=PF3D7_0212900 PE=4 SV=1	1	8	8	8	5	6	4	8	8	8	6	4	6	8	7	8	1	1	2	8	7	8	24.7	24.7	24.7	42.939	365	0	70.253	832660000	6718700	6761700	4515200	79241000	89047000	77208000	9527300	6522000	8386600	85029000	75745000
PF3D7_1357500	Q8IDD0	Q8IDD0	12	12	12		PF13_0308	tr|Q8IDD0|Q8IDD0_PLAF7 DNA helicase, putative OS=Plasmodium falciparum (isolate 3D7) OX=36329 GN=PF3D7_1357500 PE=4 SV=1	1	12	12	12	3	0	0	11	12	11	1	2	1	12	11	12	1	1	1	11	11	11	14.6	14.6	14.6	106.29	906	0	45.503	619180000	3158700	0	0	62796000	69644000	62128000	2384700	702550	147110	78964000	76825000
PF3D7_1120100	Q8IIG6	Q8IIG6	5	5	5		PF11_0208	tr|Q8IIG6|Q8IIG6_PLAF7 Phosphoglycerate mutase OS=Plasmodium falciparum (isolate 3D7) OX=36329 GN=PF3D7_1120100 PE=1 SV=1	1	5	5	5	4	5	4	5	5	5	4	4	4	5	5	5	5	5	5	5	5	5	21.6	21.6	21.6	28.77	250	0	46.299	956620000	16053000	17748000	16174000	74370000	77602000	72332000	33112000	32352000	27529000	77742000	76618000
PF3D7_1242700	Q8I502	Q8I502	9	9	9		PFL2055w	tr|Q8I502|Q8I502_PLAF7 40S ribosomal protein S17, putative OS=Plasmodium falciparum (isolate 3D7) OX=36329 GN=PF3D7_1242700 PE=1 SV=1	1	9	9	9	9	7	8	9	9	8	8	8	8	9	7	7	6	7	6	9	9	9	56.2	56.2	56.2	16.067	137	0	149.91	4.1276e+09	46574000	41105000	40849000	411780000	420580000	381830000	67581000	71747000	60741000	439880000	421210000
PF3D7_0811300	C0H4T9	C0H4T9	10	10	10		MAL8P1.104	tr|C0H4T9|C0H4T9_PLAF7 CCR4-associated factor 1 OS=Plasmodium falciparum (isolate 3D7) OX=36329 GN=PF3D7_0811300 PE=4 SV=1	1	10	10	10	3	4	5	9	9	9	7	7	5	9	9	8	3	4	4	9	8	8	7.5	7.5	7.5	200.21	1774	0	41.362	502070000	2981800	6214100	6048600	51352000	51455000	53384000	13862000	9749500	7756600	58832000	53834000
PF3D7_0517700	Q8I3T1	Q8I3T1	11	11	11	Eukaryotic translation initiation factor 3 subunit B	PFE0885w	tr|Q8I3T1|Q8I3T1_PLAF7 Eukaryotic translation initiation factor 3 subunit B OS=Plasmodium falciparum (isolate 3D7) OX=36329 GN=PF3D7_0517700 PE=3 SV=1	1	11	11	11	5	6	6	9	11	11	6	5	5	11	11	11	2	3	6	11	11	11	18.7	18.7	18.7	84.056	716	0	22.493	592650000	7150900	8909000	8916200	33435000	45360000	44996000	9923400	10751000	8003200	54233000	60330000
PF3D7_0612100	C6KSW5	C6KSW5	8	8	8	Eukaryotic translation initiation factor 3 subunit L	PFF0590c	tr|C6KSW5|C6KSW5_PLAF7 Eukaryotic translation initiation factor 3 subunit L OS=Plasmodium falciparum (isolate 3D7) OX=36329 GN=PF3D7_0612100 PE=3 SV=1	1	8	8	8	2	3	4	6	6	6	4	4	5	6	7	6	4	3	4	6	5	5	18.3	18.3	18.3	78.129	656	0	127.71	722480000	9265400	9801900	9772500	68272000	74501000	69015000	14537000	13211000	12241000	75526000	86469000
PF3D7_1330600	Q8IE20	Q8IE20	9	9	9	Elongation factor Tu	MAL13P1.164	tr|Q8IE20|Q8IE20_PLAF7 Elongation factor Tu OS=Plasmodium falciparum (isolate 3D7) OX=36329 GN=PF3D7_1330600 PE=4 SV=1	1	9	9	9	8	7	6	9	8	8	9	8	8	9	8	9	8	8	8	9	9	9	20.2	20.2	20.2	57.631	505	0	60.971	761060000	16497000	16838000	16014000	66464000	61575000	61274000	19201000	19443000	16167000	72331000	52696000
PF3D7_1211800	Q8ID50;Q7KQK2	Q8ID50;Q7KQK2	4;4	4;4	4;4		PF13_0346;PFL0585w	tr|Q8ID50|Q8ID50_PLAF7 Ubiquitin-60S ribosomal protein L40 OS=Plasmodium falciparum (isolate 3D7) OX=36329 GN=PF3D7_1365900 PE=1 SV=1;tr|Q7KQK2|Q7KQK2_PLAF7 Polyubiquitin OS=Plasmodium falciparum (isolate 3D7) OX=36329 GN=PF3D7_1211800 PE=4 SV=1	2	4	4	4	4	4	3	3	3	4	4	4	4	4	3	4	4	4	4	4	3	4	36.7	36.7	36.7	14.617	128	0	129.8	7.6479e+09	64162000	69280000	64807000	705680000	724530000	726240000	90671000	92025000	74130000	805990000	810920000
PF3D7_1316500	A0A5K1K8A8	A0A5K1K8A8	11	11	11			tr|A0A5K1K8A8|A0A5K1K8A8_PLAF7 Pre-mRNA-processing factor 40, putative OS=Plasmodium falciparum (isolate 3D7) OX=36329 GN=PF3D7_1316500 PE=4 SV=1	1	11	11	11	0	0	0	11	10	11	2	1	1	10	8	10	0	0	0	10	10	10	15.5	15.5	15.5	106.12	906	0	17.363	628950000	0	0	0	78874000	78292000	82066000	605780	475100	897680	61485000	58283000
PF3D7_0516200	A0A5K1K925	A0A5K1K925	7	7	7			tr|A0A5K1K925|A0A5K1K925_PLAF7 40S ribosomal protein S11 OS=Plasmodium falciparum (isolate 3D7) OX=36329 GN=PF3D7_0516200 PE=3 SV=1	1	7	7	7	5	6	5	7	7	6	6	6	6	7	7	6	6	6	6	6	6	7	48.3	48.3	48.3	16.076	151	0	122.02	7.0642e+09	124620000	103660000	123100000	625450000	609820000	609930000	160910000	171790000	136300000	625500000	660440000
PF3D7_0807800	Q8IAR6	Q8IAR6	11	11	11		PF08_0109	tr|Q8IAR6|Q8IAR6_PLAF7 26S proteasome regulatory subunit RPN10, putative OS=Plasmodium falciparum (isolate 3D7) OX=36329 GN=PF3D7_0807800 PE=4 SV=1	1	11	11	11	4	4	4	11	11	10	5	6	4	10	10	10	2	1	1	11	11	11	31.6	31.6	31.6	55.066	481	0	113.8	831780000	5208800	6191400	4166900	78763000	77555000	70638000	4647800	9134500	7905500	86123000	78771000
PF3D7_0111400	B9ZSI9	B9ZSI9	8	8	8		PFA_0550w	tr|B9ZSI9|B9ZSI9_PLAF7 Uncharacterized protein OS=Plasmodium falciparum (isolate 3D7) OX=36329 GN=PF3D7_0111400 PE=4 SV=1	1	8	8	8	0	0	1	8	8	8	0	0	0	8	8	8	0	1	0	8	8	8	14.5	14.5	14.5	85.035	718	0	200.95	727630000	0	0	338910	61850000	89585000	87252000	0	0	0	89617000	92655000
PF3D7_0823900	Q8IB73	Q8IB73	7	7	7		PF08_0031	tr|Q8IB73|Q8IB73_PLAF7 Dicarboxylate/tricarboxylate carrier OS=Plasmodium falciparum (isolate 3D7) OX=36329 GN=PF3D7_0823900 PE=3 SV=1	1	7	7	7	7	6	6	7	7	7	6	7	7	7	7	7	5	6	4	6	7	7	19.8	19.8	19.8	35.386	318	0	35.207	1.0131e+09	33176000	32243000	32608000	87194000	88853000	90069000	35399000	38829000	34200000	81446000	88800000
PF3D7_1342000	Q8IDR9	Q8IDR9	6	6	6		PF13_0228	tr|Q8IDR9|Q8IDR9_PLAF7 40S ribosomal protein S6 OS=Plasmodium falciparum (isolate 3D7) OX=36329 GN=PF3D7_1342000 PE=1 SV=1	1	6	6	6	4	5	5	5	4	5	6	5	5	5	5	4	5	4	5	6	5	5	22.2	22.2	22.2	35.384	306	0	42.777	1359700000	14185000	19365000	20381000	107450000	83770000	100950000	39448000	32950000	28750000	112640000	126510000
PF3D7_0414000	Q8I1U7	Q8I1U7	13	13	13	Structural maintenance of chromosomes protein 3 homolog	PFD0685c	sp|Q8I1U7|SMC3_PLAF7 Structural maintenance of chromosomes protein 3 homolog OS=Plasmodium falciparum (isolate 3D7) OX=36329 GN=PFD0685c PE=1 SV=1	1	13	13	13	2	2	1	11	12	11	1	2	2	11	11	9	2	2	1	11	12	11	14.2	14.2	14.2	141.22	1193	0	31.302	549350000	1068000	770350	493290	56414000	58821000	55416000	727540	782930	691870	51554000	50842000
PF3D7_1122400	Q8IIE2	Q8IIE2	15	15	15		PF11_0232	tr|Q8IIE2|Q8IIE2_PLAF7 Uncharacterized protein OS=Plasmodium falciparum (isolate 3D7) OX=36329 GN=PF3D7_1122400 PE=4 SV=1	1	15	15	15	3	2	1	14	11	14	2	2	2	11	12	11	0	0	0	11	14	13	22.4	22.4	22.4	101.94	851	0	43.96	652620000	2402500	986830	518660	78754000	52890000	85033000	625290	698760	1061400	58437000	69841000
PF3D7_0613500	C6KSX7	C6KSX7	10	10	10		PFF0655c	tr|C6KSX7|C6KSX7_PLAF7 AP-3 complex subunit beta, putative OS=Plasmodium falciparum (isolate 3D7) OX=36329 GN=PF3D7_0613500 PE=4 SV=1	1	10	10	10	3	4	4	10	10	10	6	3	4	9	10	10	2	1	2	10	10	9	7.9	7.9	7.9	159.77	1363	0	28.333	570610000	1068400	1583000	1483400	57824000	63552000	59564000	2728400	1036900	1804500	54171000	54151000
PF3D7_0422400	Q8IFP2	Q8IFP2	8	8	8		PFD1055w	tr|Q8IFP2|Q8IFP2_PLAF7 40S ribosomal protein S19 OS=Plasmodium falciparum (isolate 3D7) OX=36329 GN=PF3D7_0422400 PE=1 SV=1	1	8	8	8	6	5	6	8	7	8	7	7	6	7	8	6	7	7	8	8	8	7	49.4	49.4	49.4	19.722	170	0	160.03	1.7908e+09	25995000	14755000	21738000	163260000	157060000	154140000	38884000	37294000	25859000	161580000	159230000
PF3D7_1329300	Q8IE52	Q8IE52	12	12	12		PF13_0149	tr|Q8IE52|Q8IE52_PLAF7 Chromatin assembly factor 1 subunit B, putative OS=Plasmodium falciparum (isolate 3D7) OX=36329 GN=PF3D7_1329300 PE=4 SV=1	1	12	12	12	4	5	4	9	8	11	4	4	3	10	10	11	1	2	2	11	11	11	27.1	27.1	27.1	66.511	582	0	119.58	804140000	3075200	3427700	3342200	69992000	68050000	83282000	3871300	2825300	2537000	76850000	71859000
PF3D7_1359600	A0A5K1K8U0	A0A5K1K8U0	17	17	17			tr|A0A5K1K8U0|A0A5K1K8U0_PLAF7 Uncharacterized protein OS=Plasmodium falciparum (isolate 3D7) OX=36329 GN=PF3D7_1359600 PE=4 SV=1	1	17	17	17	4	5	4	16	17	15	6	4	5	16	16	15	1	0	2	15	15	14	11.3	11.3	11.3	235.14	2025	0	190.56	961460000	2559200	3392600	3105700	115770000	120530000	113520000	6576400	5769700	5494100	106410000	107740000
PF3D7_1403100	C6S3H2	C6S3H2	14	14	14		PF14_0031a	tr|C6S3H2|C6S3H2_PLAF7 Condensin complex subunit 1, putative OS=Plasmodium falciparum (isolate 3D7) OX=36329 GN=PF3D7_1403100 PE=4 SV=1	1	14	14	14	2	1	0	12	12	13	3	1	0	13	12	12	2	1	1	13	13	12	7.6	7.6	7.6	229.53	1955	0	14.214	922910000	2993000	1032300	0	102330000	106690000	111280000	3239200	1177800	0	110270000	122520000
PF3D7_0315100	O97266	O97266	6	6	6		PFC0635c	tr|O97266|O97266_PLAF7 Eukaryotic translation initiation factor 4E OS=Plasmodium falciparum (isolate 3D7) OX=36329 GN=PF3D7_0315100 PE=3 SV=1	1	6	6	6	3	3	3	6	6	6	4	4	4	6	6	6	5	4	5	6	6	5	31.7	31.7	31.7	26.947	227	0	19.684	1.0398e+09	11397000	9362900	9237600	103860000	100490000	102900000	17471000	18218000	14696000	87525000	83948000
PF3D7_0302100	O77306	O77306	11	11	11		PFC0105w	tr|O77306|O77306_PLAF7 Serine/threonine protein kinase OS=Plasmodium falciparum (isolate 3D7) OX=36329 GN=PF3D7_0302100 PE=4 SV=1	1	11	11	11	2	2	1	11	10	11	1	2	2	10	11	11	2	2	2	10	11	11	10.2	10.2	10.2	157.37	1338	0	13.19	565690000	1462600	856820	225390	63402000	57335000	58828000	692020	1005600	503010	60655000	62190000
PF3D7_0520000	Q8I3R0	Q8I3R0	7	7	7		PFE1005w	tr|Q8I3R0|Q8I3R0_PLAF7 40S ribosomal protein S9, putative OS=Plasmodium falciparum (isolate 3D7) OX=36329 GN=PF3D7_0520000 PE=1 SV=1	1	7	7	7	6	6	6	7	7	7	7	7	7	7	7	7	6	7	6	7	7	7	33.9	33.9	33.9	22.123	189	0	20.495	6.3411e+09	72023000	71808000	72838000	547270000	576000000	558550000	86601000	92013000	57283000	648330000	678450000
PF3D7_0801800	Q8IAL6	Q8IAL6	11	11	11		MAL8P1.156	tr|Q8IAL6|Q8IAL6_PLAF7 Mannose-6-phosphate isomerase, putative OS=Plasmodium falciparum (isolate 3D7) OX=36329 GN=PF3D7_0801800 PE=4 SV=1	1	11	11	11	5	5	4	10	11	10	4	6	4	8	8	8	3	5	4	10	10	10	14.5	14.5	14.5	117.66	1011	0	35.72	525950000	4227000	5326900	3726700	44102000	48419000	51308000	4379600	7748400	3514000	34303000	34414000
PF3D7_0709000	Q8IBZ9	Q8IBZ9	5	5	5	Putative chloroquine resistance transporter	CG10	sp|Q8IBZ9|CRT_PLAF7 Putative chloroquine resistance transporter OS=Plasmodium falciparum (isolate 3D7) OX=36329 GN=CG10 PE=3 SV=1	1	5	5	5	5	5	5	5	5	5	5	5	5	5	5	5	4	3	3	5	5	5	12.3	12.3	12.3	48.675	424	0	41.55	890720000	23181000	22909000	23366000	51927000	75635000	71387000	29820000	29981000	24238000	82801000	80197000
PF3D7_1324900	Q76NM3	Q76NM3	9	9	9		PfLDH	tr|Q76NM3|Q76NM3_PLAF7 L-lactate dehydrogenase OS=Plasmodium falciparum (isolate 3D7) OX=36329 GN=PF3D7_1324900 PE=1 SV=1	1	9	9	9	6	6	6	8	9	9	8	8	6	9	7	8	5	5	6	7	9	9	36.4	36.4	36.4	34.107	316	0	49.564	1276800000	7533600	8339600	7808800	104940000	110510000	106370000	42858000	40124000	26439000	106540000	104180000
PF3D7_1141800	Q8IHU7	Q8IHU7	9	9	9		PF11_0429	tr|Q8IHU7|Q8IHU7_PLAF7 EELM2 domain-containing protein, putative OS=Plasmodium falciparum (isolate 3D7) OX=36329 GN=PF3D7_1141800 PE=4 SV=2	1	9	9	9	2	2	0	9	9	9	4	2	1	9	9	9	0	1	0	9	9	9	27.9	27.9	27.9	46.665	394	0	128.43	967520000	2677800	2071000	0	115290000	112040000	109280000	4542200	3068700	206870	106670000	105960000
PF3D7_1368100	Q8ID28	Q8ID28	7	7	7		MAL13P1.343	tr|Q8ID28|Q8ID28_PLAF7 26S proteasome regulatory subunit RPN11, putative OS=Plasmodium falciparum (isolate 3D7) OX=36329 GN=PF3D7_1368100 PE=4 SV=1	1	7	7	7	5	5	5	6	6	6	6	6	5	6	6	7	3	3	2	6	6	6	19.3	19.3	19.3	35.211	311	0	65.303	1296900000	18386000	17179000	18206000	111640000	124730000	116970000	21596000	20656000	14631000	124720000	123820000
PF3D7_0910400	Q8I348	Q8I348	13	13	13		PFI0505c	tr|Q8I348|Q8I348_PLAF7 Selenide water dikinase, putative OS=Plasmodium falciparum (isolate 3D7) OX=36329 GN=PF3D7_0910400 PE=4 SV=1	1	13	13	13	3	2	3	12	12	13	1	2	2	11	11	11	2	1	3	13	12	13	14.4	14.4	14.4	140.32	1193	0	27.687	529540000	1311800	658530	1332600	52150000	51428000	53436000	709600	1165900	897210	44165000	48962000
PF3D7_0905900	Q8I390	Q8I390	11	11	11		PFI0290c	tr|Q8I390|Q8I390_PLAF7 Coatomer subunit beta OS=Plasmodium falciparum (isolate 3D7) OX=36329 GN=PF3D7_0905900 PE=3 SV=1	1	11	11	11	7	8	6	10	10	10	8	8	8	11	11	11	5	6	2	11	11	11	14	14	14	118.24	1010	0	70.675	3.0326e+09	67999000	67876000	62967000	298860000	279750000	294990000	84706000	7131700	73712000	300750000	277800000
PF3D7_0918300	Q8I2X0	Q8I2X0	7	7	7		PFI0895c	tr|Q8I2X0|Q8I2X0_PLAF7 Eukaryotic translation initiation factor 3 subunit F, putative OS=Plasmodium falciparum (isolate 3D7) OX=36329 GN=PF3D7_0918300 PE=3 SV=1	1	7	7	7	4	3	2	7	7	6	5	4	4	7	6	6	6	5	4	7	7	7	30	30	30	36.82	320	0	73.779	1417200000	24871000	25255000	27768000	124110000	123700000	113390000	32731000	31999000	28190000	126150000	127860000
PF3D7_0822600	Q8IB60	Q8IB60	13	13	13		Pfsec23	tr|Q8IB60|Q8IB60_PLAF7 Protein transport protein SEC23 OS=Plasmodium falciparum (isolate 3D7) OX=36329 GN=pfsec23 PE=2 SV=1	1	13	13	13	3	4	7	12	12	10	6	6	5	12	12	12	1	3	0	13	12	13	25.3	25.3	25.3	86.168	759	0	130.65	1.6786e+09	4665700	6926600	12617000	134930000	166300000	112140000	11507000	12077000	9270200	167440000	188790000
PF3D7_0501300	Q8I487	Q8I487	5	5	5		PfSBP1	tr|Q8I487|Q8I487_PLAF7 Protein phosphatase OS=Plasmodium falciparum (isolate 3D7) OX=36329 GN=PF3D7_0501300 PE=3 SV=1	1	5	5	5	4	4	3	5	5	5	4	5	4	4	4	4	4	4	4	5	5	5	30.9	30.9	30.9	36.298	337	0	174.12	664260000	7412500	6197900	5791600	50739000	51078000	48106000	11468000	9311600	8235300	51567000	54750000
PF3D7_0811600	Q8IAV1	Q8IAV1	12	12	12		PF08_0091	tr|Q8IAV1|Q8IAV1_PLAF7 Uncharacterized protein OS=Plasmodium falciparum (isolate 3D7) OX=36329 GN=PF3D7_0811600 PE=4 SV=1	1	12	12	12	7	7	7	10	10	10	8	8	9	11	12	9	5	6	7	12	12	12	13.9	13.9	13.9	144.01	1210	0	18.073	570790000	5918800	5630400	5728300	45302000	45919000	40432000	10560000	9306900	8502200	45626000	46645000
PF3D7_1364100	A0A5K1K931;Q8ID66	A0A5K1K931;Q8ID66	11;11	11;11	11;11	Merozoite surface protein P92	PF92	tr|A0A5K1K931|A0A5K1K931_PLAF7 6-cysteine protein OS=Plasmodium falciparum (isolate 3D7) OX=36329 GN=PF3D7_1364100 PE=4 SV=1;sp|Q8ID66|PF92_PLAF7 Merozoite surface protein P92 OS=Plasmodium falciparum (isolate 3D7) OX=36329 GN=PF92 PE=1 SV=1	2	11	11	11	5	9	6	10	10	10	10	8	9	10	11	9	7	7	6	10	10	10	18.1	18.1	18.1	92.727	796	0	91.016	658210000	3856000	6451100	5055300	49715000	47870000	52285000	9072500	7575900	7003000	81972000	86499000
PF3D7_1347100	Q8IDM7	Q8IDM7	9	9	9		PF13_0251	tr|Q8IDM7|Q8IDM7_PLAF7 DNA topoisomerase OS=Plasmodium falciparum (isolate 3D7) OX=36329 GN=PF3D7_1347100 PE=3 SV=1	1	9	9	9	2	0	0	8	8	7	1	0	0	6	8	6	0	1	1	9	8	8	15.5	15.5	15.5	84.305	710	0	29.565	507510000	1546600	0	0	50164000	55741000	48039000	1141800	0	0	49413000	57022000
PF3D7_0719300	Q8IBQ9	Q8IBQ9	12	12	12		PF07_0077	tr|Q8IBQ9|Q8IBQ9_PLAF7 Actin-related protein, putative OS=Plasmodium falciparum (isolate 3D7) OX=36329 GN=PF3D7_0719300 PE=3 SV=1	1	12	12	12	2	2	1	11	11	10	0	0	0	12	11	10	0	1	0	11	11	11	14.4	14.4	14.4	121.13	1032	0	32.074	681230000	1412500	945120	638320	76035000	71845000	56536000	0	0	0	77873000	63071000
PF3D7_1446200	Q8IL11	Q8IL11	12	12	12		LAP	tr|Q8IL11|Q8IL11_PLAF7 M17 leucyl aminopeptidase OS=Plasmodium falciparum (isolate 3D7) OX=36329 GN=PF3D7_1446200 PE=1 SV=1	1	12	12	12	5	8	7	11	10	11	8	8	8	12	10	10	7	8	9	12	10	11	27.6	27.6	27.6	67.82	605	0	116.34	1386600000	11919000	14901000	14823000	136980000	128090000	132950000	17440000	17665000	14189000	143450000	126790000
PF3D7_0933000	Q8I0W1	Q8I0W1	10	10	10		PFI1600w	tr|Q8I0W1|Q8I0W1_PLAF7 CSTF domain-containing protein, putative OS=Plasmodium falciparum (isolate 3D7) OX=36329 GN=PF3D7_0933000 PE=4 SV=1	1	10	10	10	0	0	0	9	10	9	1	1	0	9	10	10	0	0	0	9	8	8	16.4	16.4	16.4	88.927	761	0	34.915	523930000	0	0	0	55858000	60036000	55670000	108800	608350	0	52673000	62175000
PF3D7_1324100	Q8IE76	Q8IE76	10	10	10		MAL13P1.131	tr|Q8IE76|Q8IE76_PLAF7 Uncharacterized protein OS=Plasmodium falciparum (isolate 3D7) OX=36329 GN=PF3D7_1324100 PE=4 SV=1	1	10	10	10	2	1	3	10	10	9	1	1	3	9	9	7	2	1	2	8	9	8	23.8	23.8	23.8	61.55	513	0	267.82	1.5974e+09	1877800	1756500	2203500	168810000	179170000	178440000	214650	190260	945400	198110000	198890000
PF3D7_1408400	Q8IM12	Q8IM12	10	10	10		PF14_0081	tr|Q8IM12|Q8IM12_PLAF7 FANCJ-like helicase, putative OS=Plasmodium falciparum (isolate 3D7) OX=36329 GN=PF3D7_1408400 PE=4 SV=1	1	10	10	10	0	0	0	8	8	9	0	0	0	8	7	8	0	0	1	9	9	10	11.5	11.5	11.5	135.54	1160	0	11.925	207310000	0	0	0	19966000	18095000	24091000	0	0	0	20048000	20217000
PF3D7_0722400	Q8IBM9	Q8IBM9	11	11	11	Obg-like ATPase 1	MAL7P1.122	tr|Q8IBM9|Q8IBM9_PLAF7 Obg-like ATPase 1 OS=Plasmodium falciparum (isolate 3D7) OX=36329 GN=PF3D7_0722400 PE=3 SV=1	1	11	11	11	4	3	4	11	11	10	4	4	4	11	10	10	1	1	2	10	10	10	34.9	34.9	34.9	45.163	393	0	60.189	1253800000	3267000	2628800	2010300	139230000	156660000	96237000	6337700	5900600	5285900	150550000	106300000
PF3D7_0321500	O97289	O97289	9	9	9		PFC0950c	tr|O97289|O97289_PLAF7 Peptidase, putative OS=Plasmodium falciparum (isolate 3D7) OX=36329 GN=PF3D7_0321500 PE=4 SV=2	1	9	9	9	2	0	2	8	8	8	2	2	1	8	7	8	0	0	1	8	9	9	11.5	11.5	11.5	125.89	1074	0	40.11	660090000	598590	0	647760	58951000	61318000	59222000	890810	1227600	515880	63384000	61496000
PF3D7_1026800	A0A143ZZG2;Q8IJD4	A0A143ZZG2;Q8IJD4	7;7	7;7	7;7	40S ribosomal protein SA	PF10_0264	tr|A0A143ZZG2|A0A143ZZG2_PLAF7 40S ribosomal protein SA OS=Plasmodium falciparum (isolate 3D7) OX=36329 GN=PF3D7_1026800 PE=3 SV=1;sp|Q8IJD4|RSSA_PLAF7 40S ribosomal protein SA OS=Plasmodium falciparum (isolate 3D7) OX=36329 GN=PF10_0264 PE=1 SV=1	2	7	7	7	4	5	4	6	7	6	5	5	6	5	5	6	5	6	6	6	7	6	43	43	43	29.856	263	0	107.06	1.7823e+09	29363000	29884000	30983000	132240000	133860000	116560000	43202000	44051000	37037000	114890000	122580000
PF3D7_0929200	C0H570	C0H570	8	8	8		PFI1435w	tr|C0H570|C0H570_PLAF7 RNA-binding protein, putative OS=Plasmodium falciparum (isolate 3D7) OX=36329 GN=PF3D7_0929200 PE=4 SV=1	1	8	8	8	4	4	4	7	8	8	4	4	5	8	7	8	2	1	1	8	8	7	45	45	45	33.598	289	0	97.896	1154400000	7602700	6730400	6337200	124470000	121490000	143260000	9829600	9410300	9094400	96318000	94889000
PF3D7_0829000	Q8IBC1	Q8IBC1	15	15	15		MAL8P1.11	tr|Q8IBC1|Q8IBC1_PLAF7 Uncharacterized protein OS=Plasmodium falciparum (isolate 3D7) OX=36329 GN=PF3D7_0829000 PE=4 SV=2	1	15	15	15	1	1	1	12	13	12	1	0	1	14	14	11	0	1	0	13	13	13	10	10	10	228.81	1907	0	20.202	568930000	367010	272690	311620	59724000	64574000	56851000	481520	0	451210	58610000	66306000
PF3D7_0813300	C0H4U4	C0H4U4	5	5	5		MAL8P1.95	tr|C0H4U4|C0H4U4_PLAF7 NPL domain-containing protein OS=Plasmodium falciparum (isolate 3D7) OX=36329 GN=PF3D7_0813300 PE=4 SV=1	1	5	5	5	3	5	4	5	5	5	4	5	5	5	5	5	3	4	4	5	5	5	21.3	21.3	21.3	36.255	315	0	133.37	2.0968e+09	13188000	14796000	15148000	214160000	176080000	189690000	22933000	21847000	18228000	212910000	208650000
PF3D7_0405700	Q8I1X1	Q8I1X1	15	15	15		PFD0285c	tr|Q8I1X1|Q8I1X1_PLAF7 Lysine decarboxylase, putative OS=Plasmodium falciparum (isolate 3D7) OX=36329 GN=PF3D7_0405700 PE=4 SV=1	1	15	15	15	0	1	0	13	11	9	0	0	0	12	14	12	1	1	1	14	13	13	7.8	7.8	7.8	280.73	2415	0	23.926	697960000	0	449530	0	67788000	59304000	54420000	0	0	0	69957000	73948000
PF3D7_1010200	Q8IJU3	Q8IJU3	19	19	19		PF10_0099	tr|Q8IJU3|Q8IJU3_PLAF7 DNA2/NAM7 helicase, putative OS=Plasmodium falciparum (isolate 3D7) OX=36329 GN=PF3D7_1010200 PE=4 SV=2	1	19	19	19	2	2	0	16	15	16	3	2	1	14	15	17	2	2	3	15	13	16	14.8	14.8	14.8	217.16	1839	0	43.569	894990000	4219300	3058500	0	130220000	159560000	58426000	2955300	2974800	144570	51449000	52471000
PF3D7_0807600	C0H4S8	C0H4S8	12	12	12		MAL8P1.127	tr|C0H4S8|C0H4S8_PLAF7 Uncharacterized protein OS=Plasmodium falciparum (isolate 3D7) OX=36329 GN=PF3D7_0807600 PE=4 SV=1	1	12	12	12	0	1	1	10	12	11	1	1	1	9	10	10	1	1	0	12	11	11	11.8	11.8	11.8	159.03	1334	0	48.609	673080000	0	385860	530270	60336000	73525000	77394000	407890	301380	485950	59131000	69315000
PF3D7_0807500	Q8IAR3	Q8IAR3	8	8	8		MAL8P1.128	tr|Q8IAR3|Q8IAR3_PLAF7 Proteasome endopeptidase complex OS=Plasmodium falciparum (isolate 3D7) OX=36329 GN=PF3D7_0807500 PE=1 SV=2	1	8	8	8	5	3	3	8	8	8	4	3	6	8	8	8	3	5	5	8	8	8	33.5	33.5	33.5	29.499	260	0	40.368	908290000	6152000	4881600	5170000	70608000	73355000	70476000	5188900	2338000	4498300	76209000	84182000
PF3D7_1110700	A0A143ZXR3	A0A143ZXR3	7	7	7			tr|A0A143ZXR3|A0A143ZXR3_PLAF7 Actin-like protein, putative OS=Plasmodium falciparum (isolate 3D7) OX=36329 GN=PF3D7_1110700 PE=3 SV=1	1	7	7	7	6	4	5	7	7	6	7	7	7	6	7	7	5	5	6	7	7	6	27.2	27.2	27.2	42.479	378	0	25.944	438810000	8078300	6649700	6628800	46400000	44919000	29588000	12434000	13365000	10883000	29757000	46031000
PF3D7_1341200	Q8IDS6	Q8IDS6	6	6	6	60S ribosomal protein L18a	PF13_0224	tr|Q8IDS6|Q8IDS6_PLAF7 60S ribosomal protein L18a OS=Plasmodium falciparum (isolate 3D7) OX=36329 GN=PF3D7_1341200 PE=1 SV=1	1	6	6	6	5	4	4	5	5	6	4	4	4	5	6	5	5	5	5	6	5	5	39.1	39.1	39.1	21.746	184	0	42.147	793000000	15338000	14273000	14260000	47936000	50140000	56025000	20746000	19104000	16089000	60693000	66613000
PF3D7_1345700	Q8I6T2	Q8I6T2	9	9	9	Isocitrate dehydrogenase [NADP]	PF13_0242	tr|Q8I6T2|Q8I6T2_PLAF7 Isocitrate dehydrogenase [NADP] OS=Plasmodium falciparum (isolate 3D7) OX=36329 GN=PF3D7_1345700 PE=3 SV=1	1	9	9	9	9	8	8	9	8	9	8	9	9	7	7	8	7	7	8	7	8	8	23.3	23.3	23.3	53.593	468	0	38.228	666340000	10639000	9565200	8087200	63091000	55899000	63728000	12667000	13032000	11769000	41396000	48897000
PF3D7_0924400	Q8I2R3	Q8I2R3	12	12	12		PFI1200w	tr|Q8I2R3|Q8I2R3_PLAF7 Uncharacterized protein OS=Plasmodium falciparum (isolate 3D7) OX=36329 GN=PF3D7_0924400 PE=4 SV=1	1	12	12	12	1	2	3	11	10	10	1	3	3	10	10	10	1	1	1	9	9	11	13.5	13.5	13.5	144.68	1245	0	240.76	681580000	227630	835210	1132400	92767000	94272000	89799000	223740	1345500	1114100	75321000	75567000
PF3D7_1302100	Q8IEU2	Q8IEU2	6	6	6		pfg27-25	tr|Q8IEU2|Q8IEU2_PLAF7 Gamete antigen 27/25 OS=Plasmodium falciparum (isolate 3D7) OX=36329 GN=PF3D7_1302100 PE=1 SV=1	1	6	6	6	4	5	5	5	5	5	4	3	4	5	5	4	2	2	2	6	5	5	23.5	23.5	23.5	26.004	217	0	13.632	998550000	9756600	10968000	9608900	91144000	92739000	88053000	13060000	12011000	9162300	79321000	75090000
PF3D7_0218700	O96267	O96267	8	8	8		PFB0875c	tr|O96267|O96267_PLAF7 Pre-mRNA-processing protein 45, putative OS=Plasmodium falciparum (isolate 3D7) OX=36329 GN=PF3D7_0218700 PE=4 SV=3	1	8	8	8	0	1	0	6	6	7	0	0	1	7	7	7	1	1	1	6	7	8	25.5	25.5	25.5	57.525	482	0	22.673	756240000	0	393050	0	67406000	69048000	83469000	0	0	186800	61837000	80246000
PF3D7_0523000	Q7K6A5	Q7K6A5	11	11	11		PfMDR1	tr|Q7K6A5|Q7K6A5_PLAF7 Multidrug resistance protein 1 OS=Plasmodium falciparum (isolate 3D7) OX=36329 GN=PF3D7_0523000 PE=4 SV=1	1	11	11	11	5	6	7	11	11	11	8	8	8	11	11	11	6	7	7	11	11	11	12.3	12.3	12.3	162.25	1419	0	39.081	747430000	5182400	5648700	5674200	62077000	62468000	64679000	10656000	13261000	11005000	67870000	67005000
PF3D7_1247400	Q8I4V8	Q8I4V8	10	10	10		FKBP35	tr|Q8I4V8|Q8I4V8_PLAF7 Peptidylprolyl isomerase OS=Plasmodium falciparum (isolate 3D7) OX=36329 GN=PF3D7_1247400 PE=1 SV=1	1	10	10	10	2	5	4	10	9	9	6	5	6	9	8	10	3	1	1	10	9	10	33.6	33.6	33.6	34.826	304	0	14.664	745350000	925010	6662900	4667400	69475000	66952000	61581000	7185600	4627700	4318200	70368000	66198000
PF3D7_0727400	Q8IBI3	Q8IBI3	10	10	10	Proteasome subunit alpha type	PF07_0112	tr|Q8IBI3|Q8IBI3_PLAF7 Proteasome subunit alpha type OS=Plasmodium falciparum (isolate 3D7) OX=36329 GN=PF3D7_0727400 PE=1 SV=1	1	10	10	10	2	1	0	9	9	9	5	5	3	9	9	9	2	1	1	9	10	10	59.8	59.8	59.8	28.388	256	0	259.93	580130000	832850	78501	0	54253000	58631000	52930000	2893600	2696400	1167800	53978000	55374000
PF3D7_1124300	Q8IIC0	Q8IIC0	11	11	11		PF11_0254	tr|Q8IIC0|Q8IIC0_PLAF7 Uncharacterized protein OS=Plasmodium falciparum (isolate 3D7) OX=36329 GN=PF3D7_1124300 PE=4 SV=1	1	11	11	11	2	0	2	11	10	9	2	1	2	10	9	6	1	0	0	11	11	11	30.7	30.7	30.7	62.333	525	0	50.501	1.0515e+09	6698700	0	491670	155700000	131100000	78238000	924980	916350	2124900	122810000	101610000
PF3D7_1145200	Q8IHR5	Q8IHR5	10	10	10		PF11_0464	tr|Q8IHR5|Q8IHR5_PLAF7 Serine/threonine protein kinase, putative OS=Plasmodium falciparum (isolate 3D7) OX=36329 GN=PF3D7_1145200 PE=4 SV=2	1	10	10	10	1	1	1	10	10	10	1	1	0	9	9	9	0	0	0	10	8	10	5.5	5.5	5.5	238.76	2015	0	8.9088	395380000	498800	115110	415570	46547000	48847000	48448000	140530	555510	0	45849000	45709000
PF3D7_1135900	Q8II05	Q8II05	7	7	7		PF11_0370	tr|Q8II05|Q8II05_PLAF7 3-oxo-5-alpha-steroid 4-dehydrogenase, putative OS=Plasmodium falciparum (isolate 3D7) OX=36329 GN=PF3D7_1135900 PE=4 SV=2	1	7	7	7	5	5	6	7	7	7	5	5	5	5	6	6	5	5	5	6	6	6	24.7	24.7	24.7	35.467	296	0	32.125	1118200000	18218000	13389000	18481000	114280000	120390000	89744000	20992000	20720000	18480000	105420000	116400000
PF3D7_0613700	C6KSX9	C6KSX9	11	11	11		PFF0665c	tr|C6KSX9|C6KSX9_PLAF7 Syntaxin-binding protein, putative OS=Plasmodium falciparum (isolate 3D7) OX=36329 GN=PF3D7_0613700 PE=3 SV=1	1	11	11	11	1	1	1	10	10	10	0	2	1	10	9	9	3	2	2	11	11	11	21.6	21.6	21.6	82.767	703	0	23.461	493370000	330980	306310	294270	36514000	54205000	49009000	0	530540	149630	45487000	48299000
PF3D7_1420600	Q8ILP4	Q8ILP4	10	10	10		PF14_0200	tr|Q8ILP4|Q8ILP4_PLAF7 Pantothenate kinase 1, putative OS=Plasmodium falciparum (isolate 3D7) OX=36329 GN=PF3D7_1420600 PE=4 SV=2	1	10	10	10	2	1	3	10	10	10	4	4	4	10	10	10	1	1	2	10	10	10	21.4	21.4	21.4	59.916	519	0	28.154	947810000	1113200	393820	957070	87663000	96071000	89329000	2014600	1833300	1206800	93319000	80588000
PF3D7_1006200	Q8IJX8	Q8IJX8	6	6	6		PF10_0063	tr|Q8IJX8|Q8IJX8_PLAF7 DNA/RNA-binding protein Alba 3 OS=Plasmodium falciparum (isolate 3D7) OX=36329 GN=PF3D7_1006200 PE=4 SV=1	1	6	6	6	4	6	4	6	5	5	5	6	5	5	5	6	5	6	4	6	5	5	59.8	59.8	59.8	11.977	107	0	75.74	2853200000	82733000	66454000	79828000	201610000	215900000	207320000	103370000	107370000	90074000	213540000	208470000
PF3D7_1323400	Q8IE82	Q8IE82	6	6	6		PF13_0132	tr|Q8IE82|Q8IE82_PLAF7 60S ribosomal protein L23 OS=Plasmodium falciparum (isolate 3D7) OX=36329 GN=PF3D7_1323400 PE=1 SV=1	1	6	6	6	3	3	3	3	3	5	5	4	4	4	4	5	5	5	5	5	4	4	25.3	25.3	25.3	22.092	190	0	53.968	1.9195e+09	10361000	9972700	11048000	131510000	134210000	140920000	19693000	17294000	14848000	162830000	155940000
PF3D7_0907400	Q8I377	Q8I377	8	8	8		PFI0355c	tr|Q8I377|Q8I377_PLAF7 ATP-dependent protease ATPase subunit ClpY OS=Plasmodium falciparum (isolate 3D7) OX=36329 GN=PF3D7_0907400 PE=4 SV=1	1	8	8	8	3	2	3	7	7	8	6	5	4	8	8	7	7	7	7	8	8	8	15.1	15.1	15.1	106.46	922	0	32.822	298960000	3004100	3068800	3809400	15334000	22249000	25268000	6345800	7139600	4062300	20877000	21240000
PF3D7_1103100	Q8IIX0	Q8IIX0	8	8	8		PF11_0043	tr|Q8IIX0|Q8IIX0_PLAF7 60S acidic ribosomal protein P1, putative OS=Plasmodium falciparum (isolate 3D7) OX=36329 GN=PF3D7_1103100 PE=3 SV=1	1	8	8	8	4	4	3	8	8	8	5	5	4	8	7	7	7	7	7	8	8	8	89.8	89.8	89.8	13.014	118	0	162.39	881690000	807040	651960	278420	125970000	124630000	122730000	6125900	4399400	3806600	51101000	45882000
PF3D7_0319400	O97277	O97277	12	12	12	Kinesin-like protein	PFC0860w	tr|O97277|O97277_PLAF7 Kinesin-8, putative OS=Plasmodium falciparum (isolate 3D7) OX=36329 GN=PF3D7_0319400 PE=3 SV=2	1	12	12	12	0	0	0	8	9	11	0	1	0	10	11	11	0	1	0	9	8	9	11.7	11.7	11.7	157.39	1363	0	50.065	393710000	0	0	0	41080000	47801000	67160000	0	344160	0	50912000	41268000
PF3D7_1364200	A0A5K1K9A0	A0A5K1K9A0	11	11	11			tr|A0A5K1K9A0|A0A5K1K9A0_PLAF7 Nucleoporin NUP205, putative OS=Plasmodium falciparum (isolate 3D7) OX=36329 GN=PF3D7_1364200 PE=4 SV=1	1	11	11	11	5	5	6	10	11	9	8	6	5	10	8	10	0	0	0	10	10	9	7.7	7.7	7.7	207.29	1813	0	22.098	541310000	11866000	11808000	11908000	60798000	70460000	49964000	14291000	13229000	10898000	55000000	49864000
PF3D7_0307100	O97249	O97249	5	5	5	40S ribosomal protein S12	RPS12	sp|O97249|RS12_PLAF7 40S ribosomal protein S12 OS=Plasmodium falciparum (isolate 3D7) OX=36329 GN=RPS12 PE=1 SV=1	1	5	5	5	4	4	4	5	5	4	4	4	5	5	5	4	4	5	4	5	5	5	39.7	39.7	39.7	15.396	141	0	58.367	1.597e+09	14036000	12780000	13437000	164010000	167800000	155270000	21815000	19924000	21370000	154180000	171290000
PF3D7_1346400	C0H5H6	C0H5H6	16	16	16		MAL13P1.234	tr|C0H5H6|C0H5H6_PLAF7 VPS13 domain-containing protein, putative OS=Plasmodium falciparum (isolate 3D7) OX=36329 GN=PF3D7_1346400 PE=4 SV=1	1	16	16	16	3	3	4	12	13	13	2	4	2	15	13	14	2	3	1	15	15	13	3.1	3.1	3.1	697.04	5988	0	17.433	553290000	920820	867680	1495100	38411000	39526000	35781000	853270	1553900	794150	82986000	49669000
PF3D7_1369700	C0H5L8	C0H5L8	8	8	8		PF13_0362	tr|C0H5L8|C0H5L8_PLAF7 U2 small nuclear ribonucleoprotein A, putative OS=Plasmodium falciparum (isolate 3D7) OX=36329 GN=PF3D7_1369700 PE=4 SV=1	1	8	8	8	1	2	2	8	8	7	3	3	2	8	8	8	0	0	1	8	8	7	57.1	57.1	57.1	20.418	175	0	133.04	1087100000	303800	718180	668900	106100000	109090000	85191000	1482600	1192200	957360	108740000	112320000
PF3D7_1008800	Q8IJV7	Q8IJV7	11	11	11		PF10_0085	tr|Q8IJV7|Q8IJV7_PLAF7 Nucleolar protein 5, putative OS=Plasmodium falciparum (isolate 3D7) OX=36329 GN=PF3D7_1008800 PE=4 SV=1	1	11	11	11	3	1	3	8	9	7	4	1	1	9	8	9	4	1	3	10	9	9	29	29	29	53.409	469	0	70.178	891530000	3332400	623980	4774900	77375000	98896000	70768000	4842900	4921300	524230	99297000	89258000
PF3D7_1456000	Q8IKR9	Q8IKR9	10	10	10		ApiAP2	tr|Q8IKR9|Q8IKR9_PLAF7 AP2 domain transcription factor, putative OS=Plasmodium falciparum (isolate 3D7) OX=36329 GN=PF3D7_1456000 PE=4 SV=1	1	10	10	10	0	0	0	8	9	8	0	0	0	7	9	9	0	1	1	10	10	9	9.5	9.5	9.5	161.51	1374	0	41.775	465940000	0	0	0	40512000	49226000	48583000	0	0	0	39509000	42201000
PF3D7_1018200	C6S3C9	C6S3C9	13	13	13	Serine/threonine-protein phosphatase	PF10_0177a	tr|C6S3C9|C6S3C9_PLAF7 Serine/threonine-protein phosphatase OS=Plasmodium falciparum (isolate 3D7) OX=36329 GN=PF3D7_1018200 PE=3 SV=1	1	13	13	13	4	4	5	12	10	11	6	4	6	13	12	12	3	4	6	10	12	12	6.8	6.8	6.8	254.11	2166	0	18.027	557700000	1188000	2073700	3577900	52167000	47089000	50992000	4625200	3510800	3227400	58309000	58015000
PF3D7_1319400	A0A5K1K826	A0A5K1K826	13	13	13			tr|A0A5K1K826|A0A5K1K826_PLAF7 Uncharacterized protein OS=Plasmodium falciparum (isolate 3D7) OX=36329 GN=PF3D7_1319400 PE=4 SV=1	1	13	13	13	0	0	1	10	10	11	0	1	2	9	9	9	2	0	1	10	12	11	13.9	13.9	13.9	127.67	1070	0	114.46	739640000	0	0	263370	66843000	72473000	75032000	0	536030	670390	66039000	71855000
PF3D7_1213200	Q8I5S3	Q8I5S3	11	11	11		PFL0640w	tr|Q8I5S3|Q8I5S3_PLAF7 Mediator of RNA polymerase II transcription subunit 18, putative OS=Plasmodium falciparum (isolate 3D7) OX=36329 GN=PF3D7_1213200 PE=4 SV=1	1	11	11	11	0	1	1	10	10	10	1	2	1	10	10	10	1	0	1	10	10	10	37.4	37.4	37.4	33.254	278	0	50.72	916830000	0	1494200	1131000	89288000	91501000	95529000	990130	1235400	617260	86893000	89538000
PF3D7_0806700	A0A143ZVL6	A0A143ZVL6	15	15	15			tr|A0A143ZVL6|A0A143ZVL6_PLAF7 Uncharacterized protein OS=Plasmodium falciparum (isolate 3D7) OX=36329 GN=PF3D7_0806700 PE=4 SV=1	1	15	15	15	0	0	0	13	14	14	0	0	0	11	13	12	0	0	0	14	15	12	7.4	7.4	7.4	307.6	2572	0	20.964	639600000	0	0	0	73378000	77671000	75677000	0	0	0	52766000	65953000
PF3D7_1349200	Q8IDK7	Q8IDK7	12	12	12		PF13_0257	tr|Q8IDK7|Q8IDK7_PLAF7 Glutamate--tRNA ligase, putative OS=Plasmodium falciparum (isolate 3D7) OX=36329 GN=PF3D7_1349200 PE=3 SV=1	1	12	12	12	7	7	7	9	9	9	9	9	7	9	10	10	9	6	3	10	9	10	18	18	18	101.42	863	0	21.931	406100000	7874500	6300600	6856500	29570000	28714000	28944000	8055500	8950100	7787000	32535000	42568000
PF3D7_1019400	Q8IJK8	Q8IJK8	4	4	4		PF10_0187	tr|Q8IJK8|Q8IJK8_PLAF7 60S ribosomal protein L30e, putative OS=Plasmodium falciparum (isolate 3D7) OX=36329 GN=PF3D7_1019400 PE=1 SV=1	1	4	4	4	2	3	1	4	4	4	4	4	4	4	4	4	4	4	4	4	4	4	54.6	54.6	54.6	11.775	108	0	76.786	867620000	2917200	3159700	2280600	57371000	58819000	58568000	8722400	9101100	6871200	107660000	101060000
PF3D7_0721600	Q8IBN5	Q8IBN5	5	5	5		PF07_0088	tr|Q8IBN5|Q8IBN5_PLAF7 40S ribosomal protein S5, putative OS=Plasmodium falciparum (isolate 3D7) OX=36329 GN=PF3D7_0721600 PE=1 SV=1	1	5	5	5	4	3	3	5	5	5	5	4	3	5	5	5	5	4	4	5	5	5	32.8	32.8	32.8	21.863	195	0	144.92	5403700000	66840000	52408000	59665000	501250000	548550000	515130000	74659000	76374000	58741000	638960000	656610000
PF3D7_1037500	Q8IJ32	Q8IJ32	9	9	9		PF10_0368	tr|Q8IJ32|Q8IJ32_PLAF7 Dynamin-like protein OS=Plasmodium falciparum (isolate 3D7) OX=36329 GN=PF3D7_1037500 PE=3 SV=1	1	9	9	9	2	3	2	9	8	9	5	4	3	9	9	9	2	4	2	9	8	9	18.9	18.9	18.9	81.525	709	0	22.473	297510000	1151800	1410000	1082700	27120000	30771000	32714000	2753200	2330000	1406000	23445000	25925000
PF3D7_1119400	Q8IIH3	Q8IIH3	16	16	16		PF11_0201	tr|Q8IIH3|Q8IIH3_PLAF7 Ubiquitin-protein ligase, putative OS=Plasmodium falciparum (isolate 3D7) OX=36329 GN=PF3D7_1119400 PE=4 SV=1	1	16	16	16	6	5	5	13	14	13	6	8	7	12	12	13	5	4	2	14	12	14	9.1	9.1	9.1	256.82	2147	0	11.082	638470000	11631000	2716000	1630300	58429000	64393000	58927000	12501000	5583100	3553200	53686000	52503000
PF3D7_1414400	Q8ILV1	Q8ILV1	9	9	9	Serine/threonine-protein phosphatase	PP1	tr|Q8ILV1|Q8ILV1_PLAF7 Serine/threonine-protein phosphatase OS=Plasmodium falciparum (isolate 3D7) OX=36329 GN=PF3D7_1414400 PE=1 SV=1	1	9	9	9	5	4	4	9	9	9	6	5	6	8	8	8	6	6	6	9	9	9	41.4	41.4	41.4	34.904	304	0	20.343	459250000	6273700	6230300	6101100	38051000	35915000	38691000	7290100	7922000	6792800	32398000	31963000
PF3D7_0909400	Q8I358	Q8I358	13	13	13		PFI0455w	tr|Q8I358|Q8I358_PLAF7 Exoribonuclease, putative OS=Plasmodium falciparum (isolate 3D7) OX=36329 GN=PF3D7_0909400 PE=4 SV=1	1	13	13	13	0	1	0	11	10	9	1	1	1	12	12	12	1	1	2	13	11	13	11.4	11.4	11.4	154.96	1311	0	13.827	406990000	0	285300	0	46451000	38096000	27113000	309670	144810	190200	41627000	50654000
PF3D7_0923900	Q8I2R8	Q8I2R8	7	7	7		PFI1175c	tr|Q8I2R8|Q8I2R8_PLAF7 Polyadenylate-binding protein 2, putative OS=Plasmodium falciparum (isolate 3D7) OX=36329 GN=PF3D7_0923900 PE=4 SV=1	1	7	7	7	5	5	5	7	7	6	5	5	5	5	7	7	3	2	1	7	6	7	45	45	45	22.979	202	0	145.18	2.1312e+09	2927000	3341900	3121500	227710000	231390000	138140000	5304600	5802400	4905100	169600000	185450000
PF3D7_0626000	C6KT96	C6KT96	9	9	9		PFF1260c	tr|C6KT96|C6KT96_PLAF7 Uncharacterized protein OS=Plasmodium falciparum (isolate 3D7) OX=36329 GN=PF3D7_0626000 PE=4 SV=1	1	9	9	9	0	2	0	7	7	8	2	0	0	9	8	7	0	0	0	9	9	9	7.3	7.3	7.3	209.43	1751	0	17.814	334110000	0	291040	0	28433000	31163000	31206000	580920	0	0	34804000	34866000
PF3D7_1460800	Q8IKM4	Q8IKM4	12	12	12		PF14_0580	tr|Q8IKM4|Q8IKM4_PLAF7 snRNA-activating protein complex subunit 3, putative OS=Plasmodium falciparum (isolate 3D7) OX=36329 GN=PF3D7_1460800 PE=4 SV=1	1	12	12	12	1	0	0	11	11	10	0	0	1	11	11	11	1	1	1	11	10	11	20.9	20.9	20.9	75.927	635	0	32.925	455990000	127870	0	0	56938000	61565000	39295000	0	0	217940	47484000	57515000
PF3D7_1019700	Q8IJK5	Q8IJK5	10	10	10		PF10_0190	tr|Q8IJK5|Q8IJK5_PLAF7 Uncharacterized protein OS=Plasmodium falciparum (isolate 3D7) OX=36329 GN=PF3D7_1019700 PE=4 SV=2	1	10	10	10	3	1	2	8	9	10	0	2	1	8	8	9	1	2	0	9	9	9	17.2	17.2	17.2	128.21	1074	0	26.192	634310000	7823100	67315	811510	71136000	78317000	77824000	0	579570	174860	58760000	50030000
PF3D7_0725300	Q8IBJ8	Q8IBJ8	10	10	10		PF07_0106	tr|Q8IBJ8|Q8IBJ8_PLAF7 Uncharacterized protein OS=Plasmodium falciparum (isolate 3D7) OX=36329 GN=PF3D7_0725300 PE=4 SV=1	1	10	10	10	0	0	0	7	10	8	0	0	0	8	9	10	0	0	1	9	10	10	15.9	15.9	15.9	93.451	793	0	42.774	899970000	0	0	0	72239000	93095000	85853000	0	0	0	69548000	84090000
PF3D7_1455700	Q8IKS1	Q8IKS1	10	10	10		PF14_0531	tr|Q8IKS1|Q8IKS1_PLAF7 Uncharacterized protein OS=Plasmodium falciparum (isolate 3D7) OX=36329 GN=PF3D7_1455700 PE=4 SV=1	1	10	10	10	2	2	1	7	6	7	0	1	2	8	9	9	1	1	1	9	9	7	12.1	12.1	12.1	126.12	1077	0	109.08	597510000	926550	2583800	1937200	57466000	46591000	55939000	0	2821700	2455000	61692000	69117000
PF3D7_0903300	C0H517	C0H517	10	10	10		PFI0160w	tr|C0H517|C0H517_PLAF7 Uncharacterized protein OS=Plasmodium falciparum (isolate 3D7) OX=36329 GN=PF3D7_0903300 PE=4 SV=1	1	10	10	10	0	1	0	10	9	10	0	0	1	10	9	10	1	1	1	9	10	10	3.9	3.9	3.9	380.98	3203	0	40.159	616700000	0	216900	0	68654000	62499000	67008000	0	0	258580	61951000	65932000
PF3D7_0730300	Q8IBF6	Q8IBF6	8	8	8		ApiAP2	tr|Q8IBF6|Q8IBF6_PLAF7 AP2 domain transcription factor AP2-L, putative OS=Plasmodium falciparum (isolate 3D7) OX=36329 GN=PF3D7_0730300 PE=4 SV=1	1	8	8	8	0	0	0	7	8	8	1	0	2	7	8	7	1	0	0	8	8	8	8.5	8.5	8.5	155.13	1331	0	10.426	415830000	0	0	0	38209000	45519000	48650000	161030	0	415530	36974000	38759000
PF3D7_1033500	Q8IJ73	Q8IJ73	11	11	11		PF10_0326	tr|Q8IJ73|Q8IJ73_PLAF7 WD repeat-containing protein 70, putative OS=Plasmodium falciparum (isolate 3D7) OX=36329 GN=PF3D7_1033500 PE=4 SV=1	1	11	11	11	1	1	2	9	10	10	1	1	1	11	11	11	0	0	0	10	10	10	18.5	18.5	18.5	83.229	709	0	33.163	618040000	1307700	1426500	1628600	51276000	63198000	60102000	1837300	1710200	1198300	68425000	69662000
PF3D7_0312300	O77345	O77345	7	7	7		PFC0520w	tr|O77345|O77345_PLAF7 26S proteasome regulatory subunit RPN12, putative OS=Plasmodium falciparum (isolate 3D7) OX=36329 GN=PF3D7_0312300 PE=4 SV=1	1	7	7	7	3	1	1	6	5	6	3	2	2	7	7	6	4	1	2	6	6	6	37.8	37.8	37.8	35.103	304	0	45.171	497450000	3467300	1637400	1592100	48139000	46417000	51574000	5038500	3324200	3159000	48725000	48992000
PF3D7_0629100	C6KTC6	C6KTC6	10	10	10		PFF1410c	tr|C6KTC6|C6KTC6_PLAF7 Nicotinate phosphoribosyltransferase, putative OS=Plasmodium falciparum (isolate 3D7) OX=36329 GN=PF3D7_0629100 PE=4 SV=1	1	10	10	10	3	3	1	10	9	10	3	5	2	9	10	9	1	3	3	10	10	8	17	17	17	77.125	665	0	14.199	558530000	2286300	1874600	862040	53155000	56515000	48784000	1756900	2667700	866680	42845000	49087000
PF3D7_1136300	Q8II01	Q8II01	18	18	18		TSN	tr|Q8II01|Q8II01_PLAF7 Tudor staphylococcal nuclease OS=Plasmodium falciparum (isolate 3D7) OX=36329 GN=PF3D7_1136300 PE=4 SV=1	1	18	18	18	7	7	6	15	15	13	5	7	5	13	13	14	6	5	5	14	17	15	19.3	19.3	19.3	128.54	1098	0	56.26	1305400000	32720000	31231000	33084000	102320000	93603000	83906000	31492000	33348000	28516000	101360000	110820000
PF3D7_1326400	A0A5K1K977	A0A5K1K977	11	11	11			tr|A0A5K1K977|A0A5K1K977_PLAF7 Translation initiation factor eIF-2B subunit gamma, putative OS=Plasmodium falciparum (isolate 3D7) OX=36329 GN=PF3D7_1326400 PE=4 SV=1	1	11	11	11	4	4	3	9	9	8	2	3	3	9	11	9	4	2	5	10	10	10	34.7	34.7	34.7	55.041	473	0	101.35	737570000	2402100	2836900	2516000	65297000	81963000	80851000	1494100	3000400	2797000	36138000	57720000
PF3D7_0102500	Q8I2B4	Q8I2B4	13	13	13		eba-181	tr|Q8I2B4|Q8I2B4_PLAF7 Erythrocyte binding antigen-181 OS=Plasmodium falciparum (isolate 3D7) OX=36329 GN=PF3D7_0102500 PE=4 SV=1	1	13	13	13	9	10	7	11	12	13	8	8	7	10	11	11	2	1	2	12	12	13	10.8	10.8	10.8	181.15	1567	0	55.623	523040000	14106000	5851300	3735600	38202000	35894000	40992000	5191500	4367900	4355600	35398000	48516000
PF3D7_0918000	Q8I2X3	Q8I2X3	7	7	7		GAP50	tr|Q8I2X3|Q8I2X3_PLAF7 Glideosome-associated protein 50 OS=Plasmodium falciparum (isolate 3D7) OX=36329 GN=PF3D7_0918000 PE=1 SV=1	1	7	7	7	5	6	5	7	7	7	6	6	6	6	7	7	5	6	5	7	7	7	26	26	26	44.604	396	0	37.845	1351400000	42246000	40213000	43784000	87093000	90397000	90689000	49255000	51761000	44020000	99310000	108100000
PF3D7_1419900	Q8ILQ1	Q8ILQ1	10	10	10		PF14_0193	tr|Q8ILQ1|Q8ILQ1_PLAF7 Cleavage and polyadenylation specificity factor subunit 4, putative OS=Plasmodium falciparum (isolate 3D7) OX=36329 GN=PF3D7_1419900 PE=4 SV=2	1	10	10	10	1	1	1	10	8	8	1	1	1	10	9	9	1	1	1	8	8	9	21.5	21.5	21.5	67.166	572	0	16.772	1206200000	35675000	39627000	38255000	113140000	107090000	103810000	36469000	37846000	31028000	120880000	30925000
PF3D7_0527600	C0H4G4	C0H4G4	6	6	6		PFE1375c	tr|C0H4G4|C0H4G4_PLAF7 Uncharacterized protein OS=Plasmodium falciparum (isolate 3D7) OX=36329 GN=PF3D7_0527600 PE=4 SV=2	1	6	6	6	3	3	3	6	6	6	5	4	4	6	6	6	3	3	2	6	6	6	17.8	17.8	17.8	52.971	455	0	71.547	646980000	4743300	5643300	5389200	64448000	62871000	62344000	7618600	5992300	5536900	62413000	58560000
PF3D7_0527500	Q8I3J0	Q8I3J0	6	6	6		PFE1370w	tr|Q8I3J0|Q8I3J0_PLAF7 Hsc70-interacting protein OS=Plasmodium falciparum (isolate 3D7) OX=36329 GN=PF3D7_0527500 PE=4 SV=1	1	6	6	6	2	3	2	6	6	6	2	4	4	6	5	6	3	4	3	6	6	6	12.2	12.2	12.2	51.125	458	0	84.786	1361600000	1896500	2855200	1740800	119180000	121090000	126340000	2027900	6925100	5285000	154340000	110730000
PF3D7_0919000	Q8I2W3	Q8I2W3	7	7	7		PFI0930c	tr|Q8I2W3|Q8I2W3_PLAF7 Nucleosome assembly protein OS=Plasmodium falciparum (isolate 3D7) OX=36329 GN=PF3D7_0919000 PE=3 SV=1	1	7	7	7	4	3	1	6	7	5	6	5	5	7	7	6	2	1	1	7	7	6	31.2	31.2	31.2	31.826	269	0	13.376	811940000	6396100	4935100	1891400	77828000	86968000	57870000	8003700	11149000	6227700	78119000	96731000
PF3D7_1438500	Q8IL83	Q8IL83	13	13	13		PF14_0364	tr|Q8IL83|Q8IL83_PLAF7 Cleavage and polyadenylation specificity factor subunit 3, putative OS=Plasmodium falciparum (isolate 3D7) OX=36329 GN=PF3D7_1438500 PE=4 SV=1	1	13	13	13	1	1	1	13	10	13	1	0	1	11	10	10	2	1	1	12	12	10	20.7	20.7	20.7	101.18	876	0	84.817	615850000	1724100	1136100	154430	95220000	73434000	95842000	1687000	0	389510	69508000	61779000
PF3D7_0515700	Q8I3V1	Q8I3V1	4	4	4		PFE0785c	tr|Q8I3V1|Q8I3V1_PLAF7 Glideosome-associated protein 40, putative OS=Plasmodium falciparum (isolate 3D7) OX=36329 GN=PF3D7_0515700 PE=4 SV=1	1	4	4	4	3	4	3	4	4	4	4	4	4	4	4	4	3	3	4	4	4	4	14	14	14	51.799	456	0	16.463	744320000	17972000	17283000	18866000	54062000	54865000	57568000	26875000	26435000	21618000	55421000	50326000
PF3D7_1364400	A0A5K1K8L4	A0A5K1K8L4	18	18	18			tr|A0A5K1K8L4|A0A5K1K8L4_PLAF7 Uncharacterized protein OS=Plasmodium falciparum (isolate 3D7) OX=36329 GN=PF3D7_1364400 PE=4 SV=1	1	18	18	18	1	3	3	17	17	16	2	3	2	13	14	16	3	4	3	15	15	15	6.2	6.2	6.2	386.33	3265	0	18.209	681070000	2609500	3913200	4694000	82078000	84886000	77163000	2831100	4259000	3172100	67643000	63141000
PF3D7_1014300	Q8IJQ2	Q8IJQ2	12	12	12		PF10_0140	tr|Q8IJQ2|Q8IJQ2_PLAF7 SPRY domain-containing protein, putative OS=Plasmodium falciparum (isolate 3D7) OX=36329 GN=PF3D7_1014300 PE=4 SV=1	1	12	12	12	2	2	0	12	11	8	2	2	1	10	11	10	2	2	2	11	11	10	5.2	5.2	5.2	283.13	2379	0	29.53	496950000	2595800	2506600	0	57180000	51289000	42501000	2997600	3384500	493710	57363000	58373000
PF3D7_1360400	A0A5K1K912	A0A5K1K912	9	9	9			tr|A0A5K1K912|A0A5K1K912_PLAF7 Uncharacterized protein OS=Plasmodium falciparum (isolate 3D7) OX=36329 GN=PF3D7_1360400 PE=4 SV=1	1	9	9	9	2	2	2	7	8	8	2	0	2	7	8	7	0	2	0	7	6	7	35.8	35.8	35.8	36.773	313	0	144.53	1092100000	2183900	2243500	2453700	115130000	127980000	137560000	4310300	0	3073100	109260000	141310000
PF3D7_0412200	Q9U0G8	Q9U0G8	9	9	9		PFD0605c	tr|Q9U0G8|Q9U0G8_PLAF7 Uncharacterized protein OS=Plasmodium falciparum (isolate 3D7) OX=36329 GN=PF3D7_0412200 PE=4 SV=1	1	9	9	9	3	3	2	7	8	7	2	0	3	7	7	7	0	1	1	8	8	7	30.4	30.4	30.4	39.101	332	0	38.058	605940000	1308200	1563300	1255900	46591000	72147000	44605000	1275300	0	1309400	54208000	48643000
PF3D7_1133400	Q7KQK5	Q7KQK5	8	8	8		PF11_0344	tr|Q7KQK5|Q7KQK5_PLAF7 Apical membrane antigen 1 OS=Plasmodium falciparum (isolate 3D7) OX=36329 GN=PF3D7_1133400 PE=1 SV=1	1	8	8	8	6	5	6	7	7	7	6	6	6	8	7	7	0	0	1	8	7	7	15.4	15.4	15.4	72.041	622	0	13.034	510650000	6947500	6614400	7890100	45309000	41363000	43764000	14736000	12547000	13727000	54212000	51654000
PF3D7_1126100	Q8IIA3	Q8IIA3	16	16	16		PF11_0271	tr|Q8IIA3|Q8IIA3_PLAF7 Autophagy-related protein 7, putative OS=Plasmodium falciparum (isolate 3D7) OX=36329 GN=PF3D7_1126100 PE=4 SV=1	1	16	16	16	1	1	1	15	15	16	3	1	1	15	11	11	1	4	3	16	16	14	16.3	16.3	16.3	156.63	1316	0	46.036	665880000	666590	875500	821510	62471000	63091000	59734000	1234700	642290	580340	60254000	48750000
PF3D7_1347500	A0A5K1K8Y8	A0A5K1K8Y8	7	7	7			tr|A0A5K1K8Y8|A0A5K1K8Y8_PLAF7 DNA/RNA-binding protein Alba 4 OS=Plasmodium falciparum (isolate 3D7) OX=36329 GN=PF3D7_1347500 PE=4 SV=1	1	7	7	7	4	5	5	6	7	7	5	5	4	6	6	5	5	6	6	6	6	6	22.3	22.3	22.3	42.159	372	0	56.998	938410000	9859000	12200000	10532000	81668000	86691000	43810000	17573000	26844000	11897000	82932000	77658000
PF3D7_1443000	Q8IL41	Q8IL41	13	13	13		PF14_0408	tr|Q8IL41|Q8IL41_PLAF7 Serine/threonine protein kinase OS=Plasmodium falciparum (isolate 3D7) OX=36329 GN=PF3D7_1443000 PE=4 SV=1	1	13	13	13	3	1	3	13	13	13	2	3	3	13	12	12	0	0	0	13	11	10	13.1	13.1	13.1	150.09	1268	0	50.992	648890000	1404100	797620	1612400	83748000	81578000	83827000	1111000	1541700	1796000	75707000	77170000
PF3D7_0103300	B9ZSI0	B9ZSI0	11	11	11		PFA_0165c	tr|B9ZSI0|B9ZSI0_PLAF7 Uncharacterized protein OS=Plasmodium falciparum (isolate 3D7) OX=36329 GN=PF3D7_0103300 PE=4 SV=1	1	11	11	11	1	1	1	9	8	8	2	1	1	9	9	9	0	0	0	8	8	8	14.1	14.1	14.1	108.38	918	0	15.474	698240000	14136000	14506000	14190000	96553000	92918000	89129000	15640000	17240000	16011000	58467000	49573000
PF3D7_0827900	C0H4Y6	C0H4Y6	10	10	10	Protein disulfide-isomerase	PfPDI-8	tr|C0H4Y6|C0H4Y6_PLAF7 Protein disulfide-isomerase OS=Plasmodium falciparum (isolate 3D7) OX=36329 GN=PF3D7_0827900 PE=3 SV=1	1	10	10	10	6	6	7	7	7	7	8	8	8	7	6	7	6	6	6	8	8	8	30.6	30.6	30.6	55.514	483	0	35.69	673720000	12528000	13898000	13951000	46013000	44721000	43881000	31554000	27848000	27378000	48744000	44473000
PF3D7_1316600	Q8IEE9	Q8IEE9	10	10	10		ctP	tr|Q8IEE9|Q8IEE9_PLAF7 Choline-phosphate cytidylyltransferase OS=Plasmodium falciparum (isolate 3D7) OX=36329 GN=PF3D7_1316600 PE=1 SV=1	1	10	10	10	3	3	3	9	9	7	6	3	5	8	8	8	4	3	3	9	10	10	23.9	23.9	23.9	104.78	896	0	24.176	654130000	4784500	4780000	5055300	66839000	70387000	53195000	7080600	5305400	4281000	70853000	71985000
PF3D7_0110400	Q8I241	Q8I241	6	6	6		PFA_0505c	tr|Q8I241|Q8I241_PLAF7 DNA-directed RNA polymerase II subunit RPB9, putative OS=Plasmodium falciparum (isolate 3D7) OX=36329 GN=PF3D7_0110400 PE=4 SV=1	1	6	6	6	0	0	0	6	4	6	0	0	0	5	4	6	0	0	0	6	5	6	28.1	28.1	28.1	29.687	249	0	25.026	537870000	0	0	0	58050000	51027000	59011000	0	0	0	55726000	56815000
PF3D7_0714500	Q8IBV2	Q8IBV2	8	8	8		PF07_0057	tr|Q8IBV2|Q8IBV2_PLAF7 Transcription elongation factor s-II, putative OS=Plasmodium falciparum (isolate 3D7) OX=36329 GN=PF3D7_0714500 PE=4 SV=1	1	8	8	8	1	1	1	8	8	7	1	1	1	7	8	8	0	0	1	8	8	7	23.8	23.8	23.8	47.352	403	0	59.704	443030000	1170400	1179600	1106700	48939000	51628000	46143000	887550	889400	951100	50875000	47247000
PF3D7_1315800	Q8IEF6	Q8IEF6	8	8	8	Myb1 protein	myb1	sp|Q8IEF6|MYB1_PLAF7 Myb1 protein OS=Plasmodium falciparum (isolate 3D7) OX=36329 GN=myb1 PE=1 SV=2	1	8	8	8	0	1	1	7	7	7	0	0	0	6	6	6	0	0	0	8	8	8	24.9	24.9	24.9	49.992	414	0	112.53	851510000	0	184550	121050	74764000	83426000	103880000	0	0	0	95223000	92766000
PF3D7_1353300	Q8IDG7	Q8IDG7	14	14	14	Uncharacterized protein PF13_0277	PF13_0277	sp|Q8IDG7|YPF01_PLAF7 Uncharacterized protein PF13_0277 OS=Plasmodium falciparum (isolate 3D7) OX=36329 GN=PF13_0277 PE=3 SV=1	1	14	14	14	1	2	1	13	11	12	0	1	2	11	13	11	2	1	2	14	12	11	8	8	8	248.26	2068	0	24.044	466010000	360990	888960	349120	50469000	37656000	43908000	0	400300	981400	40264000	49323000
PF3D7_1124600	Q8IIB7	Q8IIB7	9	9	9		PF11_0257	tr|Q8IIB7|Q8IIB7_PLAF7 Ethanolamine kinase OS=Plasmodium falciparum (isolate 3D7) OX=36329 GN=PF3D7_1124600 PE=4 SV=1	1	9	9	9	8	7	6	8	7	8	8	8	8	8	8	8	3	3	5	7	7	8	25.8	25.8	25.8	49.913	423	0	18.001	534590000	8548200	7972400	6140900	52077000	47900000	51567000	10771000	10747000	8953900	52058000	49270000
PF3D7_0831400	C0H4Z7	C0H4Z7	5	5	5		MAL8P1.206	tr|C0H4Z7|C0H4Z7_PLAF7 Uncharacterized protein OS=Plasmodium falciparum (isolate 3D7) OX=36329 GN=PF3D7_0831400 PE=4 SV=1	1	5	5	5	4	3	3	5	5	5	5	5	4	5	5	5	2	4	2	5	5	5	16.9	16.9	16.9	36.413	302	0	21.603	1125600000	11629000	11252000	8829000	114330000	106330000	112810000	15109000	12679000	9020100	117150000	120550000
PF3D7_1129000	Q8II73	Q8II73	6	6	6		PF11_0301	tr|Q8II73|Q8II73_PLAF7 Spermidine synthase OS=Plasmodium falciparum (isolate 3D7) OX=36329 GN=PF3D7_1129000 PE=1 SV=1	1	6	6	6	3	3	4	6	5	6	4	4	4	6	6	6	5	4	5	6	6	6	25.5	25.5	25.5	36.595	321	0	32.791	639430000	7913000	6664600	8522200	58770000	48041000	60335000	11548000	10105000	9868700	68212000	68681000
PF3D7_1316900	C0H5C0	C0H5C0	10	10	10	Enhancer of polycomb-like protein	MAL13P1.88	tr|C0H5C0|C0H5C0_PLAF7 Uncharacterized protein OS=Plasmodium falciparum (isolate 3D7) OX=36329 GN=PF3D7_1316900 PE=4 SV=1	1	10	10	10	0	1	1	8	7	8	2	2	1	10	9	7	0	0	0	8	8	7	13.7	13.7	13.7	114.27	958	0	41.885	491920000	0	362820	255440	61743000	56400000	59808000	732950	882370	354930	71222000	66656000
PF3D7_0813900	Q8IAX5	Q8IAX5	6	6	6		PF08_0076	tr|Q8IAX5|Q8IAX5_PLAF7 40S ribosomal protein S16, putative OS=Plasmodium falciparum (isolate 3D7) OX=36329 GN=PF3D7_0813900 PE=1 SV=1	1	6	6	6	4	6	5	6	6	6	6	5	5	6	6	6	6	5	5	6	6	6	43.8	43.8	43.8	16.285	144	0	13.723	1188800000	14744000	15219000	17051000	112880000	112140000	110200000	26138000	22079000	17180000	114730000	119510000
PF3D7_0718500	Q8IBR6	Q8IBR6	7	7	7		MAL7P1.94	tr|Q8IBR6|Q8IBR6_PLAF7 Prefoldin subunit 3 OS=Plasmodium falciparum (isolate 3D7) OX=36329 GN=PF3D7_0718500 PE=3 SV=1	1	7	7	7	0	3	1	7	7	6	1	1	1	6	7	5	1	0	0	6	6	6	46.4	46.4	46.4	22.642	192	0	127.39	1341600000	0	1396100	134080	159110000	145740000	114050000	653090	0	385690	133490000	135980000
PF3D7_1426100	Q8ILK2	Q8ILK2	5	5	5	Nascent polypeptide-associated complex subunit beta	PF14_0241	tr|Q8ILK2|Q8ILK2_PLAF7 Nascent polypeptide-associated complex subunit beta OS=Plasmodium falciparum (isolate 3D7) OX=36329 GN=PF3D7_1426100 PE=3 SV=1	1	5	5	5	5	5	5	5	5	5	5	5	5	4	5	5	4	3	4	5	5	5	39.2	39.2	39.2	19.393	171	0	98.929	2298200000	63779000	63658000	65100000	182390000	192380000	179630000	65812000	67983000	57341000	188100000	190830000
PF3D7_0801700	C0H4Y4	C0H4Y4	13	13	13		MAL8P1.157	tr|C0H4Y4|C0H4Y4_PLAF7 Sentrin-specific protease 2, putative OS=Plasmodium falciparum (isolate 3D7) OX=36329 GN=PF3D7_0801700 PE=4 SV=1	1	13	13	13	0	0	0	11	10	12	0	0	0	11	12	11	0	0	0	12	11	11	9.5	9.5	9.5	210.88	1784	0	17.591	764170000	0	0	0	95387000	88946000	93380000	0	0	0	98141000	93077000
PF3D7_1438900	Q8IL80	Q8IL80	6	6	6		TPx1	tr|Q8IL80|Q8IL80_PLAF7 Thioredoxin peroxidase 1 OS=Plasmodium falciparum (isolate 3D7) OX=36329 GN=PF3D7_1438900 PE=4 SV=1	1	6	6	6	4	5	5	5	6	6	5	5	6	6	5	6	6	5	6	6	6	5	40.5	40.5	40.5	21.807	195	0	25.864	1.6304e+09	6171500	7954700	5187800	148980000	159140000	154470000	14753000	14654000	17984000	142110000	135120000
PF3D7_1251200	Q8I4S2	Q8I4S2	6	6	6	Coronin	PFL2460w	tr|Q8I4S2|Q8I4S2_PLAF7 Coronin OS=Plasmodium falciparum (isolate 3D7) OX=36329 GN=PF3D7_1251200 PE=3 SV=1	1	6	6	6	5	6	4	4	6	6	6	6	5	6	5	5	4	4	3	6	6	6	11.8	11.8	11.8	69.014	602	0	13.605	363290000	6917700	9747800	6139800	18247000	27324000	28417000	13070000	12506000	8693700	31389000	29429000
PF3D7_1027300	Q8IJD0	Q8IJD0	7	7	7		PF10_0268	tr|Q8IJD0|Q8IJD0_PLAF7 Peroxiredoxin OS=Plasmodium falciparum (isolate 3D7) OX=36329 GN=PF3D7_1027300 PE=4 SV=1	1	7	7	7	4	3	4	7	7	7	7	7	7	7	7	7	7	6	7	7	7	7	21.4	21.4	21.4	43.929	393	0	65.349	580110000	2418200	2162300	2173400	41164000	44020000	46294000	9512700	10345000	14267000	44127000	46461000
PF3D7_1346300	Q8IDN4	Q8IDN4	6	6	6		MAL13P1.233	tr|Q8IDN4|Q8IDN4_PLAF7 DNA/RNA-binding protein Alba 2 OS=Plasmodium falciparum (isolate 3D7) OX=36329 GN=PF3D7_1346300 PE=4 SV=1	1	6	6	6	3	3	4	6	6	5	6	6	5	6	6	5	5	4	4	6	6	6	31.8	31.8	31.8	24.984	211	0	21.704	288280000	4780700	5180300	4678500	20702000	21602000	19521000	9814300	10747000	7172100	21638000	20717000
PF3D7_1229400	Q8I5C5	Q8I5C5	4	4	4		MIF	tr|Q8I5C5|Q8I5C5_PLAF7 Macrophage migration inhibitory factor OS=Plasmodium falciparum (isolate 3D7) OX=36329 GN=PF3D7_1229400 PE=1 SV=1	1	4	4	4	4	4	4	4	4	4	4	4	4	4	4	4	3	3	3	4	4	4	36.2	36.2	36.2	12.844	116	0	46.676	1189100000	31176000	30269000	32112000	72726000	74119000	73635000	47198000	47829000	39986000	77627000	84004000
PF3D7_1420400	Q8ILP6	Q8ILP6	13	13	13		PF14_0198	tr|Q8ILP6|Q8ILP6_PLAF7 Glycine--tRNA ligase OS=Plasmodium falciparum (isolate 3D7) OX=36329 GN=PF3D7_1420400 PE=4 SV=2	1	13	13	13	7	9	8	8	7	8	10	8	8	10	10	9	3	1	2	13	12	13	17	17	17	104.3	889	0	68.07	505850000	6204700	7805400	8316000	28986000	23818000	25313000	11371000	9214700	8181500	38247000	37854000
PF3D7_1228600	A0A144A026;Q8I5D2	A0A144A026;Q8I5D2	11;11	11;11	11;11	101 kDa malaria antigen	ABRA	tr|A0A144A026|A0A144A026_PLAF7 Merozoite surface protein 9 OS=Plasmodium falciparum (isolate 3D7) OX=36329 GN=PF3D7_1228600 PE=4 SV=1;sp|Q8I5D2|ABRA_PLAF7 101 kDa malaria antigen OS=Plasmodium falciparum (isolate 3D7) OX=36329 GN=ABRA PE=1 SV=1	2	11	11	11	6	8	7	9	10	10	10	10	10	10	11	10	6	7	6	10	10	10	21.4	21.4	21.4	86.622	743	0	31.261	564350000	9515600	11590000	8159400	35020000	36947000	33977000	25657000	24928000	21803000	36004000	45563000
PF3D7_1115400	Q8IIL0	Q8IIL0	8	8	8		PF11_0162	tr|Q8IIL0|Q8IIL0_PLAF7 Cysteine proteinase falcipain 3 OS=Plasmodium falciparum (isolate 3D7) OX=36329 GN=PF3D7_1115400 PE=3 SV=1	1	8	8	8	5	5	5	6	6	6	5	4	4	5	5	5	5	7	5	8	8	8	23.2	23.2	23.2	56.665	492	0	194.72	1202500000	10591000	9672500	9787500	74195000	68801000	71828000	12247000	10988000	9275400	87542000	85827000
PF3D7_0517300	Q8I3T5	Q8I3T5	8	8	8		PFE0865c	tr|Q8I3T5|Q8I3T5_PLAF7 Serine/arginine-rich splicing factor 1 OS=Plasmodium falciparum (isolate 3D7) OX=36329 GN=PF3D7_0517300 PE=1 SV=2	1	8	8	8	4	5	5	7	8	8	5	5	5	8	6	7	2	4	5	8	7	8	29.2	29.2	29.2	34.561	298	0	21.173	595890000	3227000	5846800	5806700	56979000	67760000	67547000	7537900	8309300	7620500	60931000	43233000
PF3D7_1437400	Q8IL92	Q8IL92	11	11	11		PF14_0354	tr|Q8IL92|Q8IL92_PLAF7 Pantothenate kinase 2, putative OS=Plasmodium falciparum (isolate 3D7) OX=36329 GN=PF3D7_1437400 PE=4 SV=1	1	11	11	11	1	1	1	10	9	9	0	2	1	10	11	10	1	1	2	11	11	11	15.4	15.4	15.4	91.041	766	0	55.309	808290000	5913100	5167000	5837900	66215000	49858000	50726000	0	1013000	474950	81653000	88518000
PF3D7_1110900	Q8IIQ3	Q8IIQ3	9	9	9		PF11_0115	tr|Q8IIQ3|Q8IIQ3_PLAF7 ES2 protein, putative OS=Plasmodium falciparum (isolate 3D7) OX=36329 GN=PF3D7_1110900 PE=4 SV=1	1	9	9	9	0	0	0	9	9	9	1	0	0	7	7	8	1	1	1	8	8	8	23.1	23.1	23.1	69.017	579	0	80.646	534710000	0	0	0	58129000	59805000	56862000	184320	0	0	42436000	46431000
PF3D7_0311300	O77353	O77353	9	9	9		PFC0475c	tr|O77353|O77353_PLAF7 Phosphatidylinositol 3- and 4-kinase, putative OS=Plasmodium falciparum (isolate 3D7) OX=36329 GN=PF3D7_0311300 PE=4 SV=2	1	9	9	9	3	3	3	7	8	7	4	4	5	7	7	7	3	3	4	7	9	9	13.1	13.1	13.1	110.56	953	0	12.598	437340000	2866000	1571200	2145500	40257000	41302000	40677000	3702100	4230500	3894100	33681000	38937000
PF3D7_0719900	Q8IBQ3	Q8IBQ3	13	13	13		PF07_0082	tr|Q8IBQ3|Q8IBQ3_PLAF7 Uncharacterized protein OS=Plasmodium falciparum (isolate 3D7) OX=36329 GN=PF3D7_0719900 PE=4 SV=1	1	13	13	13	3	2	2	12	12	12	2	1	2	12	13	12	0	0	0	12	12	13	4.4	4.4	4.4	402.7	3401	0	20.83	517080000	4019300	3310500	3629500	48484000	52377000	48234000	1110600	1231100	1148100	48945000	48737000
PF3D7_1340600	A0A5K1K8J0	A0A5K1K8J0	9	9	9			tr|A0A5K1K8J0|A0A5K1K8J0_PLAF7 RNA lariat debranching enzyme, putative OS=Plasmodium falciparum (isolate 3D7) OX=36329 GN=PF3D7_1340600 PE=4 SV=1	1	9	9	9	2	1	1	9	6	9	2	2	1	6	7	8	2	3	2	8	9	9	23.8	23.8	23.8	67.554	575	0	15.517	495820000	774650	483500	342270	56069000	32681000	47448000	1372800	1301400	686120	38575000	44323000
PF3D7_0621800	C6KT55	C6KT55	7	7	7		PFF1050w	tr|C6KT55|C6KT55_PLAF7 Nascent polypeptide-associated complex subunit alpha, putative OS=Plasmodium falciparum (isolate 3D7) OX=36329 GN=PF3D7_0621800 PE=4 SV=1	1	7	7	7	3	1	2	7	7	7	4	5	4	7	6	7	4	5	4	7	7	7	54.9	54.9	54.9	20.623	184	0	114.1	802890000	4352400	3009500	3505500	88451000	89183000	80713000	5513300	8007600	7656400	68408000	63485000
PF3D7_0923000	Q8I2S6	Q8I2S6	11	11	11		PFI1130c	tr|Q8I2S6|Q8I2S6_PLAF7 DNA-directed RNA polymerase II subunit RPB3, putative OS=Plasmodium falciparum (isolate 3D7) OX=36329 GN=PF3D7_0923000 PE=4 SV=1	1	11	11	11	6	5	4	10	8	8	4	5	5	8	8	7	3	4	4	10	10	9	38.8	38.8	38.8	38.345	335	0	14.161	1282800000	4006800	2829300	2788200	101840000	100790000	99917000	3211100	3929000	3411500	100940000	115070000
PF3D7_0822800	C0H4X1	C0H4X1	10	10	10		MAL8P1.43	tr|C0H4X1|C0H4X1_PLAF7 U5 small nuclear ribonucleoprotein 40 kDa protein, putative OS=Plasmodium falciparum (isolate 3D7) OX=36329 GN=PF3D7_0822800 PE=4 SV=1	1	10	10	10	1	2	3	9	9	8	2	1	2	9	9	10	1	4	1	10	10	9	44.8	44.8	44.8	37.086	324	0	45.912	1.0579e+09	211990	583610	868640	89150000	92716000	93423000	1254600	771170	1064600	111550000	102110000
PF3D7_0707700	Q8IC12	Q8IC12	7	7	7		PF07_0026	tr|Q8IC12|Q8IC12_PLAF7 E3 ubiquitin-protein ligase, putative OS=Plasmodium falciparum (isolate 3D7) OX=36329 GN=PF3D7_0707700 PE=4 SV=1	1	7	7	7	1	2	1	7	7	7	2	2	2	7	7	7	2	1	1	7	7	7	9.6	9.6	9.6	110.78	961	0	31.392	357960000	1782700	641880	64311	40108000	41830000	42710000	1459100	976320	1571300	43988000	37720000
PF3D7_1107300	Q8IIS9	Q8IIS9	11	11	11		PF11_0086	tr|Q8IIS9|Q8IIS9_PLAF7 Polyadenylate-binding protein-interacting protein 1, putative OS=Plasmodium falciparum (isolate 3D7) OX=36329 GN=PF3D7_1107300 PE=4 SV=1	1	11	11	11	7	5	3	11	10	11	8	5	6	11	11	11	2	2	2	11	10	10	5.1	5.1	5.1	381.87	3334	0	44.038	640140000	6074200	4882800	4879400	91421000	87709000	76798000	6334400	5380200	5742600	53565000	61286000
PF3D7_0936800	Q8I2F2	Q8I2F2	5	5	5		PFI1780w	tr|Q8I2F2|Q8I2F2_PLAF7 PRESAN domain-containing protein OS=Plasmodium falciparum (isolate 3D7) OX=36329 GN=PF3D7_0936800 PE=1 SV=1	1	5	5	5	4	4	4	4	4	4	4	4	4	4	4	4	4	4	4	5	4	5	16.4	16.4	16.4	45.5	383	0	20.845	366500000	9324300	9268600	8889300	26388000	28587000	27412000	10911000	10509000	9724400	25305000	25693000
PF3D7_1417500	Q8ILS0	Q8ILS0	7	7	7		PF14_0174	tr|Q8ILS0|Q8ILS0_PLAF7 H/ACA ribonucleoprotein complex subunit 4, putative OS=Plasmodium falciparum (isolate 3D7) OX=36329 GN=PF3D7_1417500 PE=4 SV=1	1	7	7	7	4	3	3	6	6	5	2	3	5	6	6	6	2	2	2	7	7	7	21.2	21.2	21.2	52.941	466	0	23.743	287960000	2597200	2122300	3360100	23160000	24176000	21818000	3605100	3724600	3611800	28882000	28216000
PF3D7_1105700	A0A143ZZZ9;Q8IIU6	A0A143ZZZ9;Q8IIU6	7;7	7;7	7;7	tRNA-splicing ligase RtcB homolog	PF11_0068	tr|A0A143ZZZ9|A0A143ZZZ9_PLAF7 RNA-splicing ligase RtcB homolog OS=Plasmodium falciparum (isolate 3D7) OX=36329 GN=PF3D7_1105700 PE=3 SV=1;sp|Q8IIU6|RTCB_PLAF7 RNA-splicing ligase RtcB homolog OS=Plasmodium falciparum (isolate 3D7) OX=36329 GN=PF11_0068 PE	2	7	7	7	5	5	4	7	7	6	4	4	3	6	5	5	6	4	2	7	7	6	20.2	20.2	20.2	56.32	506	0	19.456	481050000	5015900	6465500	4314800	46050000	45426000	38562000	6943900	5829100	4787500	41029000	35173000
PF3D7_1126900	Q8II94	Q8II94	4	4	4	Small nuclear ribonucleoprotein F	PF11_0280	tr|Q8II94|Q8II94_PLAF7 Small nuclear ribonucleoprotein F, putative OS=Plasmodium falciparum (isolate 3D7) OX=36329 GN=PF3D7_1126900 PE=3 SV=2	1	4	4	4	2	3	4	4	4	4	4	4	4	4	4	4	3	3	3	4	4	4	45.3	45.3	45.3	9.8894	86	0	45.273	4.2416e+09	4065000	8339500	8121600	382760000	399730000	385120000	11244000	10856000	10114000	381390000	385870000
PF3D7_0309500	O77330	O77330	10	10	10		PFC0395w	tr|O77330|O77330_PLAF7 Asparagine synthetase [glutamine-hydrolyzing], putative OS=Plasmodium falciparum (isolate 3D7) OX=36329 GN=PF3D7_0309500 PE=4 SV=1	1	10	10	10	7	7	6	8	8	7	6	9	8	7	8	7	7	7	8	8	8	8	19.5	19.5	19.5	69.863	610	0	14.68	563330000	12964000	10578000	6900600	45129000	38702000	32907000	5184200	13106000	7742400	38225000	56740000
PF3D7_0802200	Q8IAM2	Q8IAM2	7	7	7		1-cyspxn	tr|Q8IAM2|Q8IAM2_PLAF7 1-cys peroxiredoxin OS=Plasmodium falciparum (isolate 3D7) OX=36329 GN=PF3D7_0802200 PE=4 SV=1	1	7	7	7	4	4	2	6	6	7	4	5	4	7	6	6	3	4	3	7	7	7	45	45	45	25.164	220	0	69.344	846630000	8860600	6395200	6266100	72933000	77885000	74863000	15327000	16469000	14263000	79812000	81810000
PF3D7_1315900	A0A5K1K8Q1	A0A5K1K8Q1	8	8	8			tr|A0A5K1K8Q1|A0A5K1K8Q1_PLAF7 Exportin-T OS=Plasmodium falciparum (isolate 3D7) OX=36329 GN=PF3D7_1315900 PE=3 SV=1	1	8	8	8	5	6	5	6	7	6	4	5	5	5	5	7	5	5	4	8	8	8	7.1	7.1	7.1	143	1232	0	39.769	473390000	4995200	6596700	6267100	34019000	45209000	28523000	6939600	6139400	6588500	35584000	38328000
PF3D7_0705300	Q8IC17	Q8IC17	9	9	9		PfORC2	tr|Q8IC17|Q8IC17_PLAF7 Origin recognition complex subunit 2 OS=Plasmodium falciparum (isolate 3D7) OX=36329 GN=PF3D7_0705300 PE=4 SV=1	1	9	9	9	1	1	1	9	9	9	2	2	2	9	9	9	1	1	2	9	9	9	14.4	14.4	14.4	98.008	825	0	22.022	476870000	2460000	1460400	1445700	62191000	64575000	57328000	1519100	1697600	1247300	44680000	45229000
PF3D7_0308200	O77323	O77323	8	8	8	T-complex protein 1 subunit eta		sp|O77323|TCPH_PLAF7 T-complex protein 1 subunit eta OS=Plasmodium falciparum (isolate 3D7) OX=36329 GN=MAL3P3.6 PE=3 SV=1	1	8	8	8	4	3	1	8	8	8	7	7	5	8	8	8	8	8	8	8	8	8	21.9	21.9	21.9	59.577	539	0	60.814	401470000	3862500	4178100	2650700	34543000	28420000	33897000	7179000	6890900	5335400	30991000	30036000
PF3D7_1338200	A0A5K1K8V8	A0A5K1K8V8	4	4	4			tr|A0A5K1K8V8|A0A5K1K8V8_PLAF7 60S ribosomal protein L6, putative OS=Plasmodium falciparum (isolate 3D7) OX=36329 GN=PF3D7_1338200 PE=4 SV=1	1	4	4	4	4	4	4	4	4	3	4	4	4	4	4	4	2	3	4	4	4	4	23.1	23.1	23.1	25.532	221	0	44.694	889170000	17625000	15984000	14282000	57342000	48276000	47982000	27966000	28435000	21984000	76930000	76996000
PF3D7_0610200	C6KSU9	C6KSU9	15	15	15		PFF0505c	tr|C6KSU9|C6KSU9_PLAF7 RNA-binding protein 25, putative OS=Plasmodium falciparum (isolate 3D7) OX=36329 GN=PF3D7_0610200 PE=4 SV=1	1	15	15	15	0	1	2	13	15	13	1	0	1	14	13	13	0	0	1	13	13	12	16.8	16.8	16.8	115.74	960	0	38.454	965620000	0	1205400	1394900	114850000	146280000	102050000	1569200	0	1129700	101900000	90795000
PF3D7_0318100	O77376	O77376	6	6	6		PFC0800w	tr|O77376|O77376_PLAF7 Stomatin-like protein, putative OS=Plasmodium falciparum (isolate 3D7) OX=36329 GN=PF3D7_0318100 PE=4 SV=1	1	6	6	6	4	4	4	5	4	6	4	3	4	6	5	5	6	6	6	4	4	4	18.7	18.7	18.7	43.083	374	0	24.654	398870000	3885600	3534900	4595400	34208000	27405000	28407000	4199000	3683600	5001800	34471000	30348000
PF3D7_0929000	Q8I2M0	Q8I2M0	6	6	6		PFI1425w	tr|Q8I2M0|Q8I2M0_PLAF7 Transcription initiation factor TFIID subunit 7, putative OS=Plasmodium falciparum (isolate 3D7) OX=36329 GN=PF3D7_0929000 PE=4 SV=1	1	6	6	6	0	0	0	6	6	6	0	0	0	6	6	6	2	1	1	6	6	6	24.4	24.4	24.4	46.798	397	0	60.302	260630000	0	0	0	25889000	29047000	27128000	0	0	0	25263000	23422000
PF3D7_0518600	Q8I3S4	Q8I3S4	8	8	8		PFE0930w	tr|Q8I3S4|Q8I3S4_PLAF7 WD repeat-containing protein 26, putative OS=Plasmodium falciparum (isolate 3D7) OX=36329 GN=PF3D7_0518600 PE=4 SV=1	1	8	8	8	0	0	0	7	8	8	0	0	0	6	8	6	0	0	0	7	7	7	8.9	8.9	8.9	150.7	1276	0	31.413	332220000	0	0	0	38864000	42557000	37484000	0	0	0	27796000	37432000
PF3D7_1419200	Q8ILQ8	Q8ILQ8	8	8	8		PF14_0186	tr|Q8ILQ8|Q8ILQ8_PLAF7 Thioredoxin-like protein, putative OS=Plasmodium falciparum (isolate 3D7) OX=36329 GN=PF3D7_1419200 PE=4 SV=2	1	8	8	8	6	5	5	7	7	7	6	6	6	7	7	7	2	1	1	8	7	7	11.6	11.6	11.6	80.238	671	0	41.405	682030000	6353200	6177500	6259700	67199000	64679000	61511000	7816500	7314900	6767000	75041000	75491000
PF3D7_0904900	Q8I3A0	Q8I3A0	7	7	7		PFI0240c	tr|Q8I3A0|Q8I3A0_PLAF7 Copper-transporting ATPase OS=Plasmodium falciparum (isolate 3D7) OX=36329 GN=PF3D7_0904900 PE=4 SV=2	1	7	7	7	2	1	1	7	7	7	1	3	1	7	7	6	2	3	2	7	6	7	3.5	3.5	3.5	299.39	2568	0	11.204	506940000	1992500	1078400	1335500	52272000	52257000	50807000	1177700	3673700	1232200	52413000	50892000
PF3D7_1015400	Q8IJP1	Q8IJP1	12	12	12		PF10_0151	tr|Q8IJP1|Q8IJP1_PLAF7 RMI1_N domain-containing protein OS=Plasmodium falciparum (isolate 3D7) OX=36329 GN=PF3D7_1015400 PE=4 SV=1	1	12	12	12	1	2	3	11	9	10	2	2	1	8	9	8	1	0	2	10	9	11	18.8	18.8	18.8	92.881	773	0	19.26	570510000	452720	2920900	3167900	55909000	57210000	59087000	3871800	3008900	2710700	46615000	97164000
PF3D7_0907700	Q8I374	Q8I374	8	8	8		PFI0370c	tr|Q8I374|Q8I374_PLAF7 Proteasome activator 28 subunit beta, putative OS=Plasmodium falciparum (isolate 3D7) OX=36329 GN=PF3D7_0907700 PE=1 SV=1	1	8	8	8	2	4	4	7	7	8	6	5	4	7	7	7	4	3	5	8	8	8	35.5	35.5	35.5	33.125	279	0	76.844	611150000	929430	3077700	2988500	49237000	51001000	48620000	6811600	4673000	2719600	52428000	54525000
PF3D7_0306900	O97248	O97248	3	3	3		PFC0290w	tr|O97248|O97248_PLAF7 40S ribosomal protein S23, putative OS=Plasmodium falciparum (isolate 3D7) OX=36329 GN=PF3D7_0306900 PE=1 SV=1	1	3	3	3	2	1	1	3	3	3	1	2	1	3	2	2	2	2	3	3	3	3	32.4	32.4	32.4	16.13	145	0	81.934	1194300000	13816000	14040000	14127000	151020000	137530000	137180000	28385000	29490000	21293000	186470000	174990000
PF3D7_0614400	C6KSY5	C6KSY5	9	9	9		PFF0695w	tr|C6KSY5|C6KSY5_PLAF7 Pre-mRNA-splicing factor CWF7, putative OS=Plasmodium falciparum (isolate 3D7) OX=36329 GN=PF3D7_0614400 PE=4 SV=1	1	9	9	9	1	3	1	6	7	6	2	2	3	6	7	5	1	1	1	8	9	8	43.5	43.5	43.5	30.85	255	0	46.055	964600000	535760	1672000	724050	70542000	99180000	79080000	2076500	1335300	1923200	98399000	101880000
PF3D7_1412600	Q8ILW8	Q8ILW8	9	9	9		PF14_0125	tr|Q8ILW8|Q8ILW8_PLAF7 Deoxyhypusine synthase OS=Plasmodium falciparum (isolate 3D7) OX=36329 GN=PF3D7_1412600 PE=4 SV=1	1	9	9	9	2	2	1	7	6	8	2	2	2	5	7	6	0	0	1	8	9	9	27.4	27.4	27.4	57.241	496	0	12.914	322930000	1062000	1136400	597960	26523000	23243000	32877000	1343100	1537200	1136200	21253000	27768000
PF3D7_1116100	C6S3F2	C6S3F2	13	13	13		PF11_0168a	tr|C6S3F2|C6S3F2_PLAF7 Serine esterase, putative OS=Plasmodium falciparum (isolate 3D7) OX=36329 GN=PF3D7_1116100 PE=4 SV=1	1	13	13	13	3	1	2	10	11	12	2	2	2	9	11	9	1	1	0	12	11	9	8.1	8.1	8.1	217.07	1830	0	14.415	448160000	2852500	2051900	2365600	55887000	56651000	57687000	2033700	1844200	1314600	43676000	47722000
PF3D7_1320800	Q8IEA6	Q8IEA6	7	7	7		PF13_0121	tr|Q8IEA6|Q8IEA6_PLAF7 Dihydrolipoyllysine-residue succinyltransferase component of 2-oxoglutarate dehydrogenase complex OS=Plasmodium falciparum (isolate 3D7) OX=36329 GN=PF3D7_1320800 PE=4 SV=1	1	7	7	7	3	3	4	5	7	6	4	5	5	6	6	6	5	4	6	6	7	7	23.3	23.3	23.3	47.63	421	0	87.357	602810000	3151600	2186600	2205700	32951000	42918000	47745000	4555300	4872900	3879800	47946000	53362000
PF3D7_1407300	Q8IM21	Q8IM21	7	7	7		PF14_0070	tr|Q8IM21|Q8IM21_PLAF7 Pre-mRNA-splicing factor 38B, putative OS=Plasmodium falciparum (isolate 3D7) OX=36329 GN=PF3D7_1407300 PE=4 SV=1	1	7	7	7	2	2	2	7	7	7	1	2	3	6	7	7	1	2	1	6	7	7	11.7	11.7	11.7	81.762	690	0	15.456	413530000	1514400	889170	871870	40907000	51322000	54659000	467640	1169900	1041200	42646000	49515000
PF3D7_1353900	Q8IDG2	Q8IDG2	8	8	8	Proteasome subunit alpha type	MAL13P1.270	tr|Q8IDG2|Q8IDG2_PLAF7 Proteasome subunit alpha type OS=Plasmodium falciparum (isolate 3D7) OX=36329 GN=PF3D7_1353900 PE=1 SV=1	1	8	8	8	4	4	4	8	8	8	6	4	4	7	7	8	5	5	5	8	8	8	45.2	45.2	45.2	27.228	241	0	58.271	1246200000	4907300	4382800	5011900	96855000	108690000	84982000	9848000	7914900	7157500	120180000	125700000
PF3D7_0606800	C6KSR6	C6KSR6	7	7	7		PFF0335c	tr|C6KSR6|C6KSR6_PLAF7 VFT protein OS=Plasmodium falciparum (isolate 3D7) OX=36329 GN=PF3D7_0606800 PE=1 SV=1	1	7	7	7	6	4	5	7	7	7	5	3	5	7	7	7	2	2	2	7	7	7	29.4	29.4	29.4	34.502	299	0	36.649	265330000	3464300	2511400	2756700	22367000	22859000	23793000	3655000	1970700	2836700	36263000	37166000
PF3D7_1410600	Q8ILY9	Q8ILY9	6	6	6		PF14_0104	tr|Q8ILY9|Q8ILY9_PLAF7 Eukaryotic translation initiation factor 2 subunit gamma, putative OS=Plasmodium falciparum (isolate 3D7) OX=36329 GN=PF3D7_1410600 PE=4 SV=1	1	6	6	6	5	5	5	5	5	5	5	5	5	4	4	4	3	3	4	5	5	4	20.4	20.4	20.4	51.244	465	0	52.522	520720000	12272000	13244000	13458000	44508000	48281000	39214000	15335000	15888000	13772000	43296000	36895000
PF3D7_0310500	O77360	O77360	11	11	11		PFC0440c	tr|O77360|O77360_PLAF7 ATP-dependent RNA helicase DHX57, putative OS=Plasmodium falciparum (isolate 3D7) OX=36329 GN=PF3D7_0310500 PE=4 SV=1	1	11	11	11	1	1	1	9	7	11	1	1	0	8	9	10	2	0	0	8	9	8	5.3	5.3	5.3	267.23	2269	0	11.67	438270000	2128000	1854200	269060	46275000	38495000	60081000	1447200	265460	0	37673000	40324000
PF3D7_1368200	Q8I6Z4	Q8I6Z4	7	7	7		MAL13P1.344	tr|Q8I6Z4|Q8I6Z4_PLAF7 ABC transporter E family member 1, putative OS=Plasmodium falciparum (isolate 3D7) OX=36329 GN=PF3D7_1368200 PE=4 SV=1	1	7	7	7	2	2	2	7	7	7	4	2	4	7	7	7	2	1	2	7	7	7	16.8	16.8	16.8	70.269	619	0	24.101	330410000	2039100	1518000	1957100	31641000	31345000	33307000	3264700	1601100	3167000	30447000	34453000
PF3D7_0205700	O96152;A0A143ZWH6	O96152;A0A143ZWH6	6;6	6;6	6;6		PFB0255w	tr|O96152|O96152_PLAF7 RNA-binding protein, putative OS=Plasmodium falciparum (isolate 3D7) OX=36329 GN=PF3D7_0205700.1 PE=4 SV=3;tr|A0A143ZWH6|A0A143ZWH6_PLAF7 RNA-binding protein, putative OS=Plasmodium falciparum (isolate 3D7) OX=36329 GN=PF3D7_0205700.	2	6	6	6	0	1	1	5	5	5	1	1	0	5	6	5	1	1	1	5	6	6	39	39	39	24.325	205	0	323.31	2588900000	0	267700	293900	250490000	250590000	260460000	436120	495930	0	250880000	263770000
PF3D7_1465200	Q8IKI6	Q8IKI6	8	8	8		PF14_0619	tr|Q8IKI6|Q8IKI6_PLAF7 Mediator of RNA polymerase II transcription subunit 4, putative OS=Plasmodium falciparum (isolate 3D7) OX=36329 GN=PF3D7_1465200 PE=4 SV=1	1	8	8	8	0	0	0	8	8	8	1	0	0	8	8	8	1	1	1	8	8	8	27.9	27.9	27.9	44.677	376	0	71.759	634280000	0	0	0	70369000	71976000	69214000	97282	0	0	54278000	61636000
PF3D7_1248200	A0A144A0M5;Q8I4V2	A0A144A0M5;Q8I4V2	7;7	7;7	7;7	Pre-mRNA-splicing factor PFL2310w	PFL2310w	tr|A0A144A0M5|A0A144A0M5_PLAF7 Pre-mRNA-splicing factor RBM22, putative OS=Plasmodium falciparum (isolate 3D7) OX=36329 GN=PF3D7_1248200 PE=4 SV=1;sp|Q8I4V2|RBM22_PLAF7 Pre-mRNA-splicing factor PFL2310w OS=Plasmodium falciparum (isolate 3D7) OX=36329 GN=PF	2	7	7	7	0	1	1	5	6	6	1	0	0	5	6	6	1	1	1	5	7	7	25.5	25.5	25.5	41.967	357	0	175.06	550080000	0	981080	998820	45429000	53839000	50575000	1769200	0	0	48540000	52863000
PF3D7_1239000	Q8I533	Q8I533	9	9	9		PFL1890c	tr|Q8I533|Q8I533_PLAF7 HD superfamily phosphohydrolase protein, putative OS=Plasmodium falciparum (isolate 3D7) OX=36329 GN=PF3D7_1239000 PE=4 SV=2	1	9	9	9	1	1	1	9	9	9	2	3	1	8	8	8	1	1	1	9	9	8	14	14	14	96.004	822	0	148.62	735830000	1965900	1841600	1868200	78312000	79555000	76388000	2297000	3343000	1753700	76515000	84800000
PF3D7_0109200	Q8I0V9	Q8I0V9	6	6	6		PFA_0450c	tr|Q8I0V9|Q8I0V9_PLAF7 Cleavage and polyadenylation specificity factor subunit 5 OS=Plasmodium falciparum (isolate 3D7) OX=36329 GN=PF3D7_0109200 PE=3 SV=1	1	6	6	6	0	0	0	6	6	6	0	2	0	5	5	5	0	0	1	6	6	6	35.8	35.8	35.8	27.318	232	0	77.004	665610000	0	0	0	67165000	68472000	66651000	0	761260	0	59194000	58137000
PF3D7_0216200	O96240	O96240	5	5	5		PFB0735c	tr|O96240|O96240_PLAF7 Alba domain-containing protein OS=Plasmodium falciparum (isolate 3D7) OX=36329 GN=PF3D7_0216200 PE=4 SV=3	1	5	5	5	0	0	0	5	5	4	0	0	0	5	5	5	0	0	0	5	5	5	25.6	25.6	25.6	27.214	227	0	17.702	572990000	0	0	0	45747000	65628000	52431000	0	0	0	55476000	52006000
PF3D7_1447700	Q8IKZ8	Q8IKZ8	5	5	5		PF14_0453	tr|Q8IKZ8|Q8IKZ8_PLAF7 Uncharacterized protein OS=Plasmodium falciparum (isolate 3D7) OX=36329 GN=PF3D7_1447700 PE=4 SV=1	1	5	5	5	5	5	5	3	4	4	5	5	5	4	4	4	5	3	5	4	4	4	17.8	17.8	17.8	40.695	342	0	23.634	619460000	11996000	13765000	11077000	41591000	49047000	45763000	18127000	15024000	15889000	49566000	49910000
PF3D7_1203700	Q8I608	Q8I608	7	7	7		PFL0185c	tr|Q8I608|Q8I608_PLAF7 Nucleosome assembly protein OS=Plasmodium falciparum (isolate 3D7) OX=36329 GN=PF3D7_1203700 PE=1 SV=2	1	7	7	7	1	3	1	7	7	7	4	4	4	6	6	6	3	3	2	7	7	7	30.3	30.3	30.3	40.487	347	0	42.166	456620000	872880	1733800	733200	50190000	47170000	46605000	2150200	3326800	2558000	62093000	32679000
PF3D7_0506500	C0H4C9	C0H4C9	12	12	12		PFE0320w	tr|C0H4C9|C0H4C9_PLAF7 Uncharacterized protein OS=Plasmodium falciparum (isolate 3D7) OX=36329 GN=PF3D7_0506500 PE=4 SV=1	1	12	12	12	0	0	0	12	11	11	0	0	0	10	10	11	2	1	0	11	10	10	4.9	4.9	4.9	469.87	3980	0	91.458	461950000	0	0	0	47634000	48252000	46894000	0	0	0	34743000	43612000
PF3D7_1010100	Q8IJU4	Q8IJU4	7	7	7		PF10_0098	tr|Q8IJU4|Q8IJU4_PLAF7 PI31 domain-containing protein, putative OS=Plasmodium falciparum (isolate 3D7) OX=36329 GN=PF3D7_1010100 PE=4 SV=1	1	7	7	7	0	2	2	7	7	7	3	3	2	7	7	7	3	3	2	7	6	7	30.5	30.5	30.5	35.603	298	0	218.8	1141100000	0	1362400	848580	143560000	151740000	147250000	3048300	2217300	1551700	122820000	122290000
PF3D7_1237700	Q8I546	Q8I546	4	4	4		PFL1825w	tr|Q8I546|Q8I546_PLAF7 DUF4149 domain-containing protein OS=Plasmodium falciparum (isolate 3D7) OX=36329 GN=PF3D7_1237700 PE=4 SV=1	1	4	4	4	4	4	3	4	4	4	4	4	4	4	4	4	3	4	4	4	4	4	16.2	16.2	16.2	23.659	210	0	18.119	1081100000	27146000	28922000	26157000	80327000	81220000	80405000	28983000	31330000	26320000	100560000	98656000
PF3D7_1309100	Q8IEM3	Q8IEM3	4	4	4		PF13_0049	tr|Q8IEM3|Q8IEM3_PLAF7 60S ribosomal protein L24, putative OS=Plasmodium falciparum (isolate 3D7) OX=36329 GN=PF3D7_1309100 PE=1 SV=1	1	4	4	4	3	4	4	4	3	4	3	4	3	3	4	4	2	2	2	3	3	4	23.5	23.5	23.5	19.245	162	0	20.458	1.5404e+09	17492000	20031000	17918000	151870000	127560000	124350000	22153000	21238000	14834000	141260000	223610000
PF3D7_1142100	Q8IHU4	Q8IHU4	8	8	8		PF11_0433	tr|Q8IHU4|Q8IHU4_PLAF7 J domain-containing protein OS=Plasmodium falciparum (isolate 3D7) OX=36329 GN=PF3D7_1142100 PE=4 SV=1	1	8	8	8	0	1	0	8	8	8	0	1	2	8	8	8	1	1	1	8	8	8	4	4	4	324.82	2738	0	20.347	255040000	0	358400	0	26489000	25538000	24257000	0	365800	552700	24809000	26524000
PF3D7_1016400	Q8IJN3;Q8I491	Q8IJN3	8;1	8;1	8;1		FIKK-10.1	tr|Q8IJN3|Q8IJN3_PLAF7 Serine/threonine protein kinase, FIKK family OS=Plasmodium falciparum (isolate 3D7) OX=36329 GN=PF3D7_1016400 PE=4 SV=2	2	8	8	8	2	3	3	8	7	6	6	3	4	8	8	8	2	3	2	7	8	8	18.7	18.7	18.7	72.419	609	0	54.526	359360000	1247000	1870100	1629200	35442000	29443000	26703000	3116100	1001600	1921900	33512000	34879000
PF3D7_0501200	Q8I488	Q8I488	6	6	6		PFE0060w	tr|Q8I488|Q8I488_PLAF7 Parasite-infected erythrocyte surface protein OS=Plasmodium falciparum (isolate 3D7) OX=36329 GN=PF3D7_0501200 PE=4 SV=1	1	6	6	6	5	6	5	6	6	6	6	5	5	6	5	6	3	3	3	6	6	6	19.4	19.4	19.4	48.72	408	0	73.734	1412500000	37771000	32771000	36394000	105170000	104500000	97058000	40710000	43165000	34222000	124810000	116840000
PF3D7_1104400	Q8IIV8	Q8IIV8	8	8	8		PF11_0055	tr|Q8IIV8|Q8IIV8_PLAF7 Thioredoxin-like mero protein OS=Plasmodium falciparum (isolate 3D7) OX=36329 GN=PF3D7_1104400 PE=4 SV=1	1	8	8	8	4	5	6	8	8	8	7	7	6	8	7	8	6	6	3	8	8	7	21.2	21.2	21.2	49.266	424	0	9.4644	747720000	4152600	5262600	5611000	64715000	65991000	65139000	9196400	9105300	7711300	67668000	55205000
PF3D7_0604500	C6KSP3	C6KSP3	10	10	10		PFF0220w	tr|C6KSP3|C6KSP3_PLAF7 GYF domain-containing protein OS=Plasmodium falciparum (isolate 3D7) OX=36329 GN=PF3D7_0604500 PE=4 SV=1	1	10	10	10	7	7	7	9	9	10	7	5	7	10	8	9	0	0	0	7	7	8	3.9	3.9	3.9	334.41	2874	0	30.506	411300000	7173700	6720100	6045900	50340000	51719000	49236000	7372600	5538300	6324900	49744000	44707000
PF3D7_1005500	A0A143ZY29	A0A143ZY29	10	10	10			tr|A0A143ZY29|A0A143ZY29_PLAF7 Regulator of nonsense transcripts 1, putative OS=Plasmodium falciparum (isolate 3D7) OX=36329 GN=PF3D7_1005500 PE=4 SV=1	1	10	10	10	0	0	1	10	7	10	1	2	1	9	8	9	1	1	1	9	9	10	10.4	10.4	10.4	183.96	1579	0	36.862	499780000	0	0	802840	61036000	42001000	64575000	401810	820490	271250	45317000	38458000
PF3D7_1364500	Q8ID62	Q8ID62	9	9	9		PF13_0340	tr|Q8ID62|Q8ID62_PLAF7 Exosome complex component RRP45, putative OS=Plasmodium falciparum (isolate 3D7) OX=36329 GN=PF3D7_1364500 PE=4 SV=1	1	9	9	9	0	0	0	8	8	7	0	0	0	7	8	8	0	0	0	8	9	8	20.1	20.1	20.1	55.026	477	0	9.7448	440200000	0	0	0	41455000	45423000	41169000	0	0	0	45778000	46183000
PF3D7_1119900	Q8IIG8	Q8IIG8	14	14	14		PF11_0206	tr|Q8IIG8|Q8IIG8_PLAF7 Protein transport protein SEC16, putative OS=Plasmodium falciparum (isolate 3D7) OX=36329 GN=PF3D7_1119900 PE=4 SV=1	1	14	14	14	4	7	9	13	14	12	7	7	8	13	11	12	0	0	0	12	14	12	10.7	10.7	10.7	208.59	1749	0	23.485	570590000	3465000	4058300	4951400	57064000	68338000	56054000	5833700	5535800	5693000	57011000	49859000
PF3D7_0705500	Q8IC15	Q8IC15	8	8	8		PF07_0024	tr|Q8IC15|Q8IC15_PLAF7 Inositol-phosphate phosphatase, putative OS=Plasmodium falciparum (isolate 3D7) OX=36329 GN=PF3D7_0705500 PE=4 SV=1	1	8	8	8	3	3	3	7	8	6	4	3	3	7	7	7	1	2	1	8	8	8	3.6	3.6	3.6	330.7	2814	0	16.139	246700000	1068500	1708900	1304500	16316000	22626000	14474000	1879600	1670800	1431700	24175000	17568000
PF3D7_0803700	Q8IAN7	Q8IAN7	8	8	8	Tubulin gamma chain	g-tub	tr|Q8IAN7|Q8IAN7_PLAF7 Tubulin gamma chain OS=Plasmodium falciparum (isolate 3D7) OX=36329 GN=PF3D7_0803700 PE=3 SV=1	1	8	8	8	6	5	5	7	7	8	6	5	5	8	7	7	5	3	4	7	7	7	21.7	21.7	21.7	51.636	452	0	12.544	721730000	13238000	10132000	10263000	57103000	55880000	61318000	13850000	13275000	12139000	68469000	70580000
PF3D7_0420300	Q8I1N6	Q8I1N6	11	11	11	AP2/ERF domain-containing protein PFD0985w	PFD0985w	sp|Q8I1N6|AP2A_PLAF7 AP2/ERF domain-containing protein PFD0985w OS=Plasmodium falciparum (isolate 3D7) OX=36329 GN=PFD0985w PE=1 SV=2	1	11	11	11	0	0	1	9	11	11	2	0	1	10	10	11	1	0	1	10	9	10	3.9	3.9	3.9	400.16	3473	0	11.337	285850000	0	0	567180	25801000	35726000	35563000	479440	0	157270	28668000	33485000
PF3D7_0532400	Q8I3F0	Q8I3F0	6	6	6		PFE1605w	tr|Q8I3F0|Q8I3F0_PLAF7 Lysine-rich membrane-associated PHISTb protein OS=Plasmodium falciparum (isolate 3D7) OX=36329 GN=PF3D7_0532400 PE=4 SV=1	1	6	6	6	4	4	4	6	6	6	4	4	5	6	6	6	5	5	4	6	6	5	16.1	16.1	16.1	61.086	528	0	20.23	258570000	2512900	3415200	2193100	23903000	25976000	24271000	4132600	3518300	3858700	25993000	27355000
PF3D7_1130100	Q8II62	Q8II62	3	3	3		PF11_0312	tr|Q8II62|Q8II62_PLAF7 60S ribosomal protein L38 OS=Plasmodium falciparum (isolate 3D7) OX=36329 GN=PF3D7_1130100 PE=1 SV=1	1	3	3	3	3	3	3	3	3	3	3	3	3	3	3	3	2	2	2	3	3	3	35.6	35.6	35.6	10.314	87	0	18.589	1.9634e+09	32841000	32605000	29505000	194190000	194970000	201800000	38536000	42693000	37613000	170310000	186940000
PF3D7_0925700	Q7K6A1	Q7K6A1	8	8	8	Histone deacetylase	PfHDAC1	tr|Q7K6A1|Q7K6A1_PLAF7 Histone deacetylase OS=Plasmodium falciparum (isolate 3D7) OX=36329 GN=PF3D7_0925700 PE=3 SV=1	1	8	8	8	1	3	2	8	8	8	4	3	3	8	8	7	3	2	1	8	8	8	28.7	28.7	28.7	51.375	449	0	51.916	1.5191e+09	1049100	2078300	1458600	177150000	172750000	187780000	2971500	2736800	2387100	152640000	162000000
PF3D7_0822100	Q8IB55	Q8IB55	6	6	6		PF08_0037	tr|Q8IB55|Q8IB55_PLAF7 Mediator of RNA polymerase II transcription subunit 7 OS=Plasmodium falciparum (isolate 3D7) OX=36329 GN=PF3D7_0822100 PE=3 SV=1	1	6	6	6	0	1	0	6	5	5	2	2	1	5	6	6	2	1	2	6	6	6	32.5	32.5	32.5	28.197	234	0	78.219	581050000	0	720680	0	49112000	32638000	36534000	3349600	1700800	1379300	49694000	60620000
PF3D7_1128100	Q8II82	Q8II82	7	7	7		PF11_0292	tr|Q8II82|Q8II82_PLAF7 Prefoldin subunit 5, putative OS=Plasmodium falciparum (isolate 3D7) OX=36329 GN=PF3D7_1128100 PE=4 SV=1	1	7	7	7	1	3	0	7	7	7	2	2	3	6	5	6	1	1	0	7	7	7	33.5	33.5	33.5	29.141	248	0	76.068	1426100000	772770	1193800	0	134280000	142980000	138480000	972230	1688800	1475300	145040000	146210000
PF3D7_0617200	C6KT13	C6KT13	8	8	8		PFF0835w	tr|C6KT13|C6KT13_PLAF7 Uncharacterized protein OS=Plasmodium falciparum (isolate 3D7) OX=36329 GN=PF3D7_0617200 PE=4 SV=1	1	8	8	8	7	6	6	8	7	8	8	8	7	8	8	8	4	2	5	6	8	8	16.4	16.4	16.4	52.98	446	0	21.055	608540000	8220600	7154300	9665700	60498000	53010000	47776000	15029000	13154000	8430500	58565000	74891000
PF3D7_1464500	Q8IKJ2	Q8IKJ2	13	13	13		PF14_0613	tr|Q8IKJ2|Q8IKJ2_PLAF7 Uncharacterized protein OS=Plasmodium falciparum (isolate 3D7) OX=36329 GN=PF3D7_1464500 PE=4 SV=2	1	13	13	13	1	2	2	8	8	9	0	1	0	11	10	11	0	0	0	11	13	12	5.3	5.3	5.3	388.81	3251	0	31.103	434600000	165260	242570	211680	32200000	32184000	32366000	0	485660	0	42176000	38895000
PF3D7_1361900	A0A5K1K8U9;P61074	A0A5K1K8U9;P61074	5;5	5;5	5;5	Proliferating cell nuclear antigen	PCNA	tr|A0A5K1K8U9|A0A5K1K8U9_PLAF7 Proliferating cell nuclear antigen OS=Plasmodium falciparum (isolate 3D7) OX=36329 GN=PF3D7_1361900 PE=3 SV=1;sp|P61074|PCNA_PLAF7 Proliferating cell nuclear antigen OS=Plasmodium falciparum (isolate 3D7) OX=36329 GN=PCNA PE=	2	5	5	5	3	3	3	5	5	5	3	4	4	5	5	5	4	3	5	4	5	4	25.5	25.5	25.5	30.586	274	0	15.699	347830000	3142500	4364700	4475200	33429000	33841000	34931000	8781700	11375000	9191700	35037000	34427000
PF3D7_1014100	Q8IJQ4	Q8IJQ4	8	8	8		PF10_0138	tr|Q8IJQ4|Q8IJQ4_PLAF7 Merozoite surface protein MSA180 OS=Plasmodium falciparum (isolate 3D7) OX=36329 GN=PF3D7_1014100 PE=4 SV=1	1	8	8	8	5	4	5	8	8	8	6	6	5	8	6	8	1	3	2	8	8	7	7.4	7.4	7.4	173.27	1455	0	58.32	305420000	4424500	4347000	4800400	30287000	31904000	28660000	5939300	6584500	5054900	28943000	22031000
PF3D7_1338700	A0A5K1K8M0	A0A5K1K8M0	7	7	7			tr|A0A5K1K8M0|A0A5K1K8M0_PLAF7 Uncharacterized protein OS=Plasmodium falciparum (isolate 3D7) OX=36329 GN=PF3D7_1338700 PE=4 SV=1	1	7	7	7	1	0	0	7	7	7	1	0	1	7	7	7	3	3	3	6	7	6	12.5	12.5	12.5	73.206	622	0	14.343	421970000	578020	0	0	40695000	51089000	50712000	171730	0	159630	50629000	53868000
PF3D7_1303400	Q8IET1	Q8IET1	9	9	9		PF13_0018	tr|Q8IET1|Q8IET1_PLAF7 LisH domain-containing protein, putative OS=Plasmodium falciparum (isolate 3D7) OX=36329 GN=PF3D7_1303400 PE=4 SV=1	1	9	9	9	0	0	0	8	9	9	0	0	0	8	8	8	0	0	0	8	8	8	11.2	11.2	11.2	118.62	1022	0	16.548	286190000	0	0	0	39929000	37958000	41543000	0	0	0	28457000	29670000
PF3D7_1353400	Q8IDG6	Q8IDG6	8	8	8		PF13_0278	tr|Q8IDG6|Q8IDG6_PLAF7 Ran-binding protein, putative OS=Plasmodium falciparum (isolate 3D7) OX=36329 GN=PF3D7_1353400 PE=4 SV=1	1	8	8	8	0	1	1	8	8	8	0	0	1	8	8	8	0	1	0	7	6	6	7	7	7	140.42	1164	0	59.534	441120000	0	302430	365810	54375000	56302000	57488000	0	0	150980	56642000	62373000
PF3D7_0926400	C0H564	C0H564	7	7	7		PFI1295c	tr|C0H564|C0H564_PLAF7 Monocarboxylate transporter, putative OS=Plasmodium falciparum (isolate 3D7) OX=36329 GN=PF3D7_0926400 PE=4 SV=1	1	7	7	7	4	4	4	6	5	5	5	5	4	5	4	5	5	3	3	7	5	6	13.6	13.6	13.6	60.708	529	0	14.847	435060000	11719000	11490000	11194000	29288000	26377000	29455000	14334000	14809000	12132000	28313000	29793000
PF3D7_0904400	Q8I3A5	Q8I3A5	4	4	4		PFI0215c	tr|Q8I3A5|Q8I3A5_PLAF7 Signal peptidase complex subunit 3, putative OS=Plasmodium falciparum (isolate 3D7) OX=36329 GN=PF3D7_0904400 PE=4 SV=1	1	4	4	4	3	2	3	4	4	4	3	4	3	4	4	4	4	4	4	4	3	3	20.5	20.5	20.5	22.209	185	0	13.82	525060000	8734200	6732900	8281300	36027000	39762000	40068000	8750400	11304000	8037500	44919000	51953000
PF3D7_1111100	Q8IIQ1	Q8IIQ1	6	6	6		PF11_0117	tr|Q8IIQ1|Q8IIQ1_PLAF7 Replication factor C subunit 5, putative OS=Plasmodium falciparum (isolate 3D7) OX=36329 GN=PF3D7_1111100 PE=4 SV=1	1	6	6	6	4	3	4	5	6	6	4	4	4	5	5	6	5	3	5	6	6	6	23.8	23.8	23.8	40.346	349	0	44.682	466060000	5208900	3657000	5980400	29356000	36034000	58372000	6769000	7192300	6755000	54299000	33311000
PF3D7_0803000	Q8IAN0	Q8IAN0	7	7	7		PF08_0128	tr|Q8IAN0|Q8IAN0_PLAF7 Peptidyl-prolyl cis-trans isomerase OS=Plasmodium falciparum (isolate 3D7) OX=36329 GN=PF3D7_0803000 PE=4 SV=1	1	7	7	7	1	0	1	6	6	6	0	1	0	6	7	6	0	1	1	6	6	6	12.1	12.1	12.1	80.922	677	0	19.824	460460000	226580	0	227530	50678000	43557000	47142000	0	230550	0	46419000	71529000
PF3D7_0722500	Q8IBM8	Q8IBM8	6	6	6		PF07_0091	tr|Q8IBM8|Q8IBM8_PLAF7 Pre-mRNA-splicing factor CWC15, putative OS=Plasmodium falciparum (isolate 3D7) OX=36329 GN=PF3D7_0722500 PE=4 SV=1	1	6	6	6	0	0	0	6	5	6	0	1	0	5	5	6	1	0	1	6	6	6	20.6	20.6	20.6	34.15	291	0	17.346	620020000	0	0	0	47491000	39124000	45919000	0	2166700	0	47631000	45848000
PF3D7_1409300	Q8IM03	Q8IM03	9	9	9		PF14_0090	tr|Q8IM03|Q8IM03_PLAF7 DNA damage-inducible protein 1, putative OS=Plasmodium falciparum (isolate 3D7) OX=36329 GN=PF3D7_1409300 PE=4 SV=1	1	9	9	9	2	3	2	9	8	9	5	3	3	9	9	7	1	1	2	9	9	9	23.3	23.3	23.3	43.839	382	0	24.08	958590000	932200	8004000	7254300	95291000	84442000	92162000	9245600	7297900	6674600	90996000	96114000
PF3D7_1146600	Q8IHQ2	Q8IHQ2	10	10	10		PF11_0477	tr|Q8IHQ2|Q8IHQ2_PLAF7 Oocyst rupture protein 1, putative OS=Plasmodium falciparum (isolate 3D7) OX=36329 GN=PF3D7_1146600 PE=4 SV=1	1	10	10	10	5	5	6	9	9	9	5	5	5	9	10	8	1	1	2	8	8	9	10.8	10.8	10.8	150.98	1301	0	198.84	639240000	4631300	4579100	5024100	76276000	81010000	75829000	4966800	5014000	4659700	55570000	65166000
PF3D7_0514900	Q8I3V9	Q8I3V9	6	6	6		PFE0745w	tr|Q8I3V9|Q8I3V9_PLAF7 Uncharacterized protein OS=Plasmodium falciparum (isolate 3D7) OX=36329 GN=PF3D7_0514900 PE=4 SV=1	1	6	6	6	0	0	0	6	6	6	1	0	0	6	6	6	0	0	1	6	6	6	16.4	16.4	16.4	51.899	438	0	109.17	412150000	0	0	0	49514000	52620000	47700000	335210	0	0	36756000	39816000
PF3D7_1229100	Q8I5C7	Q8I5C7	13	13	13		PFL1410c	tr|Q8I5C7|Q8I5C7_PLAF7 Multidrug resistance-associated protein 2 OS=Plasmodium falciparum (isolate 3D7) OX=36329 GN=PF3D7_1229100 PE=4 SV=1	1	13	13	13	1	1	1	9	11	9	1	0	0	11	12	12	2	2	2	11	12	11	7.3	7.3	7.3	248.3	2108	0	20.595	456760000	883210	499550	243160	35020000	43895000	34764000	600400	0	0	43592000	49487000
PF3D7_0112200	Q9U0N4	Q9U0N4	10	10	10		PfMRP	tr|Q9U0N4|Q9U0N4_PLAF7 Multidrug resistance-associated protein 1 OS=Plasmodium falciparum (isolate 3D7) OX=36329 GN=PF3D7_0112200 PE=4 SV=1	1	10	10	10	3	3	5	9	10	10	4	4	5	7	8	8	8	6	6	9	10	10	7.7	7.7	7.7	214.44	1822	0	23.899	487800000	2120200	2359800	3892500	41272000	50863000	51081000	2400600	2578600	2884000	26026000	39491000
PF3D7_0628600	C6KTC1	C6KTC1	12	12	12		PFF1385c	tr|C6KTC1|C6KTC1_PLAF7 DNA methyltransferase 1-associated protein 1, putative OS=Plasmodium falciparum (isolate 3D7) OX=36329 GN=PF3D7_0628600 PE=4 SV=1	1	12	12	12	0	0	0	10	10	11	1	1	0	9	11	12	0	0	0	9	10	11	33.8	33.8	33.8	46.557	385	0	61.921	589020000	0	0	0	61257000	60498000	70933000	214760	354860	0	55888000	72960000
PF3D7_0518300	A0A5K1K7U1	A0A5K1K7U1	6	6	6			tr|A0A5K1K7U1|A0A5K1K7U1_PLAF7 Proteasome subunit beta OS=Plasmodium falciparum (isolate 3D7) OX=36329 GN=PF3D7_0518300 PE=3 SV=1	1	6	6	6	1	2	2	5	6	6	2	4	2	6	6	6	1	2	2	6	6	6	30.4	30.4	30.4	27.268	240	0	18.183	656200000	631300	1040100	1124000	42631000	60069000	63373000	1725300	3636800	1674600	60853000	70853000
PF3D7_1331800	Q8IE09	Q8IE09	6	6	6		PF13_0171	tr|Q8IE09|Q8IE09_PLAF7 60S ribosomal protein L23, putative OS=Plasmodium falciparum (isolate 3D7) OX=36329 GN=PF3D7_1331800 PE=1 SV=1	1	6	6	6	4	5	3	6	6	6	4	5	5	6	6	6	4	5	5	6	6	6	61.9	61.9	61.9	14.993	139	0	87.751	1.8739e+09	6628700	7968200	7754000	152710000	121900000	122470000	14088000	15131000	12062000	207300000	210070000
PF3D7_0903200	C0H516	C0H516	7	7	7		Rab7	tr|C0H516|C0H516_PLAF7 Ras-related protein RAB7 OS=Plasmodium falciparum (isolate 3D7) OX=36329 GN=PF3D7_0903200 PE=4 SV=1	1	7	7	7	5	5	5	7	7	5	4	5	5	5	6	5	2	2	2	6	7	7	49	49	49	23.788	206	0	30.666	735470000	15143000	16041000	16602000	56156000	59810000	43730000	17962000	20406000	18966000	48620000	53883000
PF3D7_1473200	Q8IKA6	Q8IKA6	6	6	6		PF14_0700	tr|Q8IKA6|Q8IKA6_PLAF7 DnaJ protein, putative OS=Plasmodium falciparum (isolate 3D7) OX=36329 GN=PF3D7_1473200 PE=4 SV=1	1	6	6	6	2	2	1	6	6	6	2	1	3	6	5	5	1	1	0	6	6	6	14.1	14.1	14.1	52.453	454	0	21.737	192480000	781150	748090	374570	19279000	19961000	18744000	1591700	707870	1184000	19137000	16339000
PF3D7_1473700	Q8IKA0	Q8IKA0	7	7	7		PF14_0706	tr|Q8IKA0|Q8IKA0_PLAF7 Nucleoporin NUP116/NSP116, putative OS=Plasmodium falciparum (isolate 3D7) OX=36329 GN=PF3D7_1473700 PE=4 SV=1	1	7	7	7	0	1	0	6	6	6	1	0	1	5	6	6	1	0	0	6	7	7	9.2	9.2	9.2	142.21	1253	0	17.575	385180000	0	155910	0	45548000	46309000	43054000	249850	0	284440	37544000	37321000
PF3D7_1225800	Q8I5F9	Q8I5F9	12	12	12		PFL1245w	tr|Q8I5F9|Q8I5F9_PLAF7 Ubiquitin-activating enzyme E1 OS=Plasmodium falciparum (isolate 3D7) OX=36329 GN=PF3D7_1225800 PE=4 SV=1	1	12	12	12	2	5	4	8	11	12	4	6	5	10	10	11	4	3	2	11	11	10	13.1	13.1	13.1	131.78	1140	0	26.749	601240000	1876400	3212800	2831300	34890000	54319000	55531000	4103000	6183100	3700700	54310000	48404000
PF3D7_0317000	O77396	O77396	7	7	7		PFC0745c	tr|O77396|O77396_PLAF7 Proteasome subunit alpha type-3, putative OS=Plasmodium falciparum (isolate 3D7) OX=36329 GN=PF3D7_0317000 PE=1 SV=1	1	7	7	7	2	3	3	6	6	7	3	3	3	6	6	6	4	3	3	6	6	6	35.3	35.3	35.3	29.289	252	0	67.404	1126400000	2060700	2575500	2546800	97539000	93364000	96784000	4600700	4692000	4143900	113160000	111860000
PF3D7_1361100	C0H5J6	C0H5J6	6	6	6		PF13_0324	tr|C0H5J6|C0H5J6_PLAF7 Protein transport protein Sec24A OS=Plasmodium falciparum (isolate 3D7) OX=36329 GN=PF3D7_1361100 PE=4 SV=1	1	6	6	6	2	2	1	6	6	5	3	2	2	6	4	5	2	1	3	5	5	5	9.7	9.7	9.7	106.68	940	0	52.409	488160000	2570900	2681900	1578900	48590000	59112000	42532000	3548900	1953300	1161000	36854000	38617000
PF3D7_0726400	C0H4P4	C0H4P4	12	12	12		MAL7P1.146	tr|C0H4P4|C0H4P4_PLAF7 Uncharacterized protein OS=Plasmodium falciparum (isolate 3D7) OX=36329 GN=PF3D7_0726400 PE=4 SV=1	1	12	12	12	1	2	1	11	12	12	1	1	1	11	12	12	2	2	2	11	12	12	3.1	3.1	3.1	599.32	4944	0	13.928	387980000	914320	1662000	1081600	34977000	38272000	37895000	1215800	1061300	951050	31139000	33948000
PF3D7_1419700	Q8ILQ3	Q8ILQ3	6	6	6		PF14_0191	tr|Q8ILQ3|Q8ILQ3_PLAF7 Uncharacterized protein OS=Plasmodium falciparum (isolate 3D7) OX=36329 GN=PF3D7_1419700 PE=4 SV=1	1	6	6	6	2	1	1	5	5	5	1	1	1	4	4	4	3	3	1	6	6	6	18.7	18.7	18.7	59.692	509	0	19.299	253730000	1650600	1744700	812060	26648000	28577000	27936000	1991200	2138300	1859200	21722000	20499000
PF3D7_1244600	Q8I4Y5	Q8I4Y5	7	7	7		PFL2140c	tr|Q8I4Y5|Q8I4Y5_PLAF7 ADP-ribosylation factor GTPase-activating protein OS=Plasmodium falciparum (isolate 3D7) OX=36329 GN=PF3D7_1244600 PE=1 SV=1	1	7	7	7	2	2	1	6	6	7	2	1	2	7	7	6	1	2	1	6	5	6	30.4	30.4	30.4	37.287	332	0	60.193	440690000	2765100	1531400	761500	53911000	49047000	50758000	1878300	967470	1368700	55239000	39501000
PF3D7_1021800	A0A143ZXM2	A0A143ZXM2	11	11	11			tr|A0A143ZXM2|A0A143ZXM2_PLAF7 Schizont egress antigen-1 OS=Plasmodium falciparum (isolate 3D7) OX=36329 GN=PF3D7_1021800 PE=4 SV=1	1	11	11	11	1	0	0	10	10	11	0	0	1	11	10	9	0	0	1	10	10	11	8.3	8.3	8.3	244.9	2074	0	20.595	502820000	125100	0	0	40896000	55780000	56486000	0	0	217620	51096000	46901000
PF3D7_0321600	O97290	O97290	8	8	8		PFC0955w	tr|O97290|O97290_PLAF7 ATP-dependent RNA helicase DDX42, putative OS=Plasmodium falciparum (isolate 3D7) OX=36329 GN=PF3D7_0321600 PE=4 SV=2	1	8	8	8	2	1	0	7	7	7	0	1	1	7	8	7	0	1	1	8	7	7	15.5	15.5	15.5	86.645	735	0	43.826	303180000	7904900	400400	0	28531000	28024000	30666000	0	99259	149820	34656000	39658000
PF3D7_1453000	Q8IKU7	Q8IKU7	9	9	9		PF14_0504	tr|Q8IKU7|Q8IKU7_PLAF7 Uncharacterized protein OS=Plasmodium falciparum (isolate 3D7) OX=36329 GN=PF3D7_1453000 PE=4 SV=2	1	9	9	9	1	1	1	8	8	8	1	1	1	7	8	9	1	0	1	8	9	8	15.6	15.6	15.6	110.62	931	0	53.466	353940000	5095900	4107000	4831400	36471000	36067000	32978000	2193400	1867200	1630800	25587000	33704000
PF3D7_1112500	Q8IIN8	Q8IIN8	6	6	6		PF11_0526	tr|Q8IIN8|Q8IIN8_PLAF7 RNA transcription, translation and transport factor protein, putative OS=Plasmodium falciparum (isolate 3D7) OX=36329 GN=PF3D7_1112500 PE=4 SV=1	1	6	6	6	1	1	0	6	6	5	1	1	1	6	5	6	1	0	0	6	5	4	26.6	26.6	26.6	33.661	278	0	20.161	282990000	535650	533050	0	32683000	34563000	32882000	727390	637910	431360	32625000	28767000
PF3D7_1334100	A0A5K1K8V1	A0A5K1K8V1	11	11	11			tr|A0A5K1K8V1|A0A5K1K8V1_PLAF7 Uncharacterized protein OS=Plasmodium falciparum (isolate 3D7) OX=36329 GN=PF3D7_1334100 PE=4 SV=1	1	11	11	11	0	0	1	8	10	9	1	1	2	10	11	9	1	1	0	11	11	10	15.9	15.9	15.9	117.79	983	0	18.673	403600000	0	0	517470	41469000	47827000	44389000	306510	522030	745910	47287000	47646000
PF3D7_0709700	Q8IBZ2	Q8IBZ2	6	6	6		PF07_0040	tr|Q8IBZ2|Q8IBZ2_PLAF7 Prodrug activation and resistance esterase OS=Plasmodium falciparum (isolate 3D7) OX=36329 GN=PF3D7_0709700 PE=4 SV=1	1	6	6	6	5	5	5	5	6	6	5	5	5	6	5	4	4	5	5	6	5	5	18.5	18.5	18.5	42.357	368	0	10.495	338680000	11284000	6616700	7045400	16641000	28998000	25219000	12964000	12416000	11211000	26211000	27056000
PF3D7_1420700	Q8ILP3	Q8ILP3	8	8	8		Pf113	sp|Q8ILP3|P113_PLAF7 Surface protein P113 OS=Plasmodium falciparum (isolate 3D7) OX=36329 GN=P113 PE=1 SV=1	1	8	8	8	3	4	3	8	8	8	5	4	4	7	7	7	2	1	1	7	5	6	15.5	15.5	15.5	112.57	969	0	71.988	273280000	1886500	2312200	1707800	44421000	45244000	43197000	2792900	2163100	1877900	24192000	28516000
PF3D7_1139800	Q8IHW8	Q8IHW8	10	10	10		PF11_0408	tr|Q8IHW8|Q8IHW8_PLAF7 Uncharacterized protein OS=Plasmodium falciparum (isolate 3D7) OX=36329 GN=PF3D7_1139800 PE=4 SV=1	1	10	10	10	1	3	2	10	8	9	2	3	2	8	7	7	2	2	2	10	9	10	6.1	6.1	6.1	265.26	2213	0	15.119	1.5311e+09	126300	1870700	1525100	40983000	32949000	36708000	3499200	4169200	3368800	142330000	130610000
PF3D7_1336400	Q8IDW7	Q8IDW7	7	7	7		MAL13P1.182	tr|Q8IDW7|Q8IDW7_PLAF7 RanBPM and CLTH-like protein, putative OS=Plasmodium falciparum (isolate 3D7) OX=36329 GN=PF3D7_1336400 PE=4 SV=1	1	7	7	7	0	0	0	6	7	7	1	0	0	7	7	7	0	1	0	7	7	7	35.1	35.1	35.1	33.733	282	0	16.239	493800000	0	0	0	47229000	56581000	54282000	1309500	0	0	51826000	52148000
PF3D7_1143200	Q8IHT4	Q8IHT4	9	9	9		PF11_0443	tr|Q8IHT4|Q8IHT4_PLAF7 DnaJ protein, putative OS=Plasmodium falciparum (isolate 3D7) OX=36329 GN=PF3D7_1143200 PE=4 SV=1	1	9	9	9	4	5	4	8	9	8	6	6	6	9	9	9	1	2	1	9	9	9	26.2	26.2	26.2	39.361	321	0	41.285	699000000	3503900	4060900	4366100	54569000	71651000	63994000	5451000	6515000	5255800	76357000	75093000
PF3D7_0824800	Q8IB82	Q8IB82	9	9	9		PF08_0028	tr|Q8IB82|Q8IB82_PLAF7 Uncharacterized protein OS=Plasmodium falciparum (isolate 3D7) OX=36329 GN=PF3D7_0824800 PE=4 SV=1	1	9	9	9	1	0	2	9	9	9	1	2	2	9	9	9	0	0	0	9	9	9	7.5	7.5	7.5	154.87	1276	0	11.458	759240000	309340	0	817900	88147000	83288000	75159000	968960	970160	390930	78393000	73573000
PF3D7_1409800	Q8ILZ7	Q8ILZ7	8	8	8		PF14_0096	tr|Q8ILZ7|Q8ILZ7_PLAF7 CUGBP Elav-like family member 2, putative OS=Plasmodium falciparum (isolate 3D7) OX=36329 GN=PF3D7_1409800 PE=4 SV=1	1	8	8	8	3	4	3	8	8	7	6	5	3	8	8	7	4	4	3	7	7	7	19.5	19.5	19.5	59.274	514	0	19.755	443320000	5271300	6073900	2479400	49859000	46986000	29869000	7098000	8255800	2531400	62516000	50361000
PF3D7_1459400	Q8IKN7	Q8IKN7	7	7	7		PF14_0567	tr|Q8IKN7|Q8IKN7_PLAF7 Uncharacterized protein OS=Plasmodium falciparum (isolate 3D7) OX=36329 GN=PF3D7_1459400 PE=4 SV=1	1	7	7	7	3	2	2	7	7	7	3	1	3	7	7	7	0	1	0	7	7	7	27.4	27.4	27.4	40.068	340	0	10.296	298560000	1333500	605570	649240	37939000	35032000	34685000	1830700	480210	765850	26437000	31662000
PF3D7_1343900	C0H5G7	C0H5G7	7	7	7		MAL13P1.385	tr|C0H5G7|C0H5G7_PLAF7 U4/U6 small nuclear ribonucleoprotein PRP4, putative OS=Plasmodium falciparum (isolate 3D7) OX=36329 GN=PF3D7_1343900 PE=4 SV=1	1	7	7	7	0	1	0	6	6	5	1	0	0	6	6	7	0	0	0	6	7	6	15.1	15.1	15.1	76.189	648	0	28.52	262830000	0	147130	0	35154000	25918000	18205000	343330	0	0	26460000	29078000
PF3D7_1242800	Q8I501	Q8I501	6	6	6		PFL2060c	tr|Q8I501|Q8I501_PLAF7 Rab GDP dissociation inhibitor OS=Plasmodium falciparum (isolate 3D7) OX=36329 GN=PF3D7_1242800 PE=1 SV=1	1	6	6	6	2	3	3	6	6	5	4	3	3	6	6	6	1	1	0	6	6	6	14.6	14.6	14.6	52.339	459	0	31.283	368300000	1117800	1439300	1499500	35804000	34037000	27302000	3014900	2399300	2030800	39384000	40172000
PF3D7_1015600	Q8IJN9	Q8IJN9	9	9	9		PF10_0153	tr|Q8IJN9|Q8IJN9_PLAF7 Heat shock protein 60 OS=Plasmodium falciparum (isolate 3D7) OX=36329 GN=PF3D7_1015600 PE=3 SV=1	1	9	9	9	5	6	7	8	8	9	5	7	6	8	9	9	1	5	1	8	8	8	17.2	17.2	17.2	62.55	580	0	22.056	456300000	2592500	2602100	3436100	38793000	41341000	41538000	3903500	4802400	4278100	44805000	49086000
PF3D7_1224000	Q8I5H7	Q8I5H7	7	7	7		PFL1155w	tr|Q8I5H7|Q8I5H7_PLAF7 GTP cyclohydrolase 1 OS=Plasmodium falciparum (isolate 3D7) OX=36329 GN=PF3D7_1224000 PE=4 SV=1	1	7	7	7	4	4	4	7	7	7	3	4	4	7	7	7	2	3	3	7	7	7	23.4	23.4	23.4	45.876	389	0	188.75	928000000	3497200	3259700	3228000	83281000	83005000	84936000	1681100	4091500	3538700	96904000	100610000
PF3D7_1332900	Q8IDZ9	Q8IDZ9	10	10	10		PF13_0179	tr|Q8IDZ9|Q8IDZ9_PLAF7 Isoleucine--tRNA ligase, putative OS=Plasmodium falciparum (isolate 3D7) OX=36329 GN=PF3D7_1332900 PE=3 SV=1	1	10	10	10	4	3	4	7	9	7	6	7	4	5	7	7	3	3	4	9	9	8	10.9	10.9	10.9	151.31	1272	0	41.713	336110000	1077400	3368700	4801400	23545000	28962000	22937000	6319200	9898400	4938400	16969000	26975000
PF3D7_1317800	C0H5C2	C0H5C2	4	4	4		MAL13P1.92	tr|C0H5C2|C0H5C2_PLAF7 40S ribosomal protein S19 OS=Plasmodium falciparum (isolate 3D7) OX=36329 GN=PF3D7_1317800 PE=1 SV=1	1	4	4	4	2	2	2	4	4	3	4	4	2	3	3	3	3	3	3	4	3	4	48.3	48.3	48.3	16.763	145	0	25.049	3.2345e+09	29816000	25136000	25704000	338860000	342420000	337310000	45793000	44730000	37473000	335700000	311610000
PF3D7_1470900	Q8IKC9	Q8IKC9	8	8	8	Proteasome subunit beta type	PF14_0676	tr|Q8IKC9|Q8IKC9_PLAF7 Proteasome subunit beta OS=Plasmodium falciparum (isolate 3D7) OX=36329 GN=PF3D7_1470900 PE=1 SV=2	1	8	8	8	2	3	1	6	6	7	3	3	3	6	7	7	6	4	6	7	8	7	52.8	52.8	52.8	22.862	195	0	26.482	613910000	1217200	988990	855330	48910000	49687000	61097000	2769600	1986100	1658000	38592000	50496000
PF3D7_1139300	Q8IHX2	Q8IHX2	10	10	10		PF11_0404	tr|Q8IHX2|Q8IHX2_PLAF7 AP2 domain transcription factor, putative OS=Plasmodium falciparum (isolate 3D7) OX=36329 GN=PF3D7_1139300 PE=4 SV=1	1	10	10	10	1	1	0	9	9	9	0	0	1	7	8	6	0	0	0	7	5	7	4.9	4.9	4.9	309.44	2653	0	28.559	482000000	634350	576540	0	68795000	66814000	66893000	0	0	0	66304000	67486000
PF3D7_1036900	A0A143ZYL5	A0A143ZYL5	6	6	6			tr|A0A143ZYL5|A0A143ZYL5_PLAF7 Uncharacterized protein OS=Plasmodium falciparum (isolate 3D7) OX=36329 GN=PF3D7_1036900 PE=4 SV=1	1	6	6	6	4	5	4	6	5	6	3	3	4	6	5	5	0	0	0	6	6	6	5.5	5.5	5.5	192.68	1681	0	160.08	459710000	6382600	7223600	5789400	58844000	49126000	51630000	7143400	7404400	6683800	46261000	52206000
PF3D7_1004000	Q8IJZ7	Q8IJZ7	4	4	4		PF10_0043	tr|Q8IJZ7|Q8IJZ7_PLAF7 60S ribosomal protein L13, putative OS=Plasmodium falciparum (isolate 3D7) OX=36329 GN=PF3D7_1004000 PE=1 SV=1	1	4	4	4	4	4	4	3	3	3	4	4	4	3	3	4	3	3	3	4	4	3	22.3	22.3	22.3	23.754	202	0	34.777	586430000	16027000	15831000	17859000	35824000	37343000	40821000	22397000	23342000	18600000	32620000	33182000
PF3D7_1322100	Q8IE95	Q8IE95	7	7	7	Variant-silencing SET domain-containing protein	SETVS	sp|Q8IE95|SETVS_PLAF7 Variant-silencing SET domain-containing protein OS=Plasmodium falciparum (isolate 3D7) OX=36329 GN=SETVS PE=2 SV=1	1	7	7	7	1	1	1	7	7	6	1	1	1	7	6	6	1	1	1	6	6	6	3.3	3.3	3.3	300.71	2548	0	8.0798	224400000	1149400	935910	1156800	23350000	16320000	19886000	1193400	1240000	851890	23572000	22911000
PF3D7_0316300	C0H477;O77392	C0H477;O77392	10;10	10;10	10;10	Probable inorganic pyrophosphatase	PFC0710w.1	tr|C0H477|C0H477_PLAF7 Inorganic pyrophosphatase, putative OS=Plasmodium falciparum (isolate 3D7) OX=36329 GN=PF3D7_0316300.2 PE=4 SV=1;sp|O77392|IPYR_PLAF7 Probable inorganic pyrophosphatase OS=Plasmodium falciparum (isolate 3D7) OX=36329 GN=MAL3P6.3 PE=1	2	10	10	10	4	4	5	8	7	8	6	5	4	9	7	7	4	3	3	10	9	9	31.6	31.6	31.6	51.312	431	0	86.428	565590000	3121700	2448400	2724700	54022000	44153000	58753000	5650500	4929400	2990900	61114000	51703000
PF3D7_1459200	Q8IKN9	Q8IKN9	10	10	10		PF14_0565	tr|Q8IKN9|Q8IKN9_PLAF7 WD repeat-containing protein, putative OS=Plasmodium falciparum (isolate 3D7) OX=36329 GN=PF3D7_1459200 PE=4 SV=1	1	10	10	10	1	1	1	9	9	9	1	1	1	8	9	8	2	1	1	9	9	9	11.4	11.4	11.4	113.23	955	0	10.526	426890000	426500	515320	408650	43468000	44937000	44231000	397820	342270	383160	37871000	36989000
PF3D7_0707400	C0H4M1	C0H4M1	11	11	11		MAL7P1.209	tr|C0H4M1|C0H4M1_PLAF7 AAA family ATPase, putative OS=Plasmodium falciparum (isolate 3D7) OX=36329 GN=PF3D7_0707400 PE=4 SV=1	1	11	11	11	1	3	2	10	10	11	3	5	2	9	10	11	3	1	1	10	9	9	20.5	20.5	20.5	78.186	663	0	32.151	895590000	544240	832170	305180	93145000	97751000	100870000	1498600	2224700	1215900	97950000	107790000
PF3D7_1440700	Q8IL63	Q8IL63	8	8	8		PF14_0386	tr|Q8IL63|Q8IL63_PLAF7 AP-3 complex subunit mu, putative OS=Plasmodium falciparum (isolate 3D7) OX=36329 GN=PF3D7_1440700 PE=3 SV=1	1	8	8	8	7	3	2	6	8	7	4	4	5	6	6	7	0	2	2	8	7	8	13.1	13.1	13.1	87.165	733	0	18.183	412830000	4429500	1956500	2121100	35685000	48020000	37374000	3539600	2175000	2475700	39622000	27338000
PF3D7_1439500	Q8IL74	Q8IL74	6	6	6		PF14_0374	tr|Q8IL74|Q8IL74_PLAF7 Oocyst rupture protein 2, putative OS=Plasmodium falciparum (isolate 3D7) OX=36329 GN=PF3D7_1439500 PE=4 SV=2	1	6	6	6	4	3	4	6	6	6	5	5	5	6	6	6	0	0	1	6	6	5	7.3	7.3	7.3	123.02	1074	0	28.521	344440000	3111500	2225100	2896600	37700000	36951000	36508000	3798400	3839200	3310800	39100000	39813000
PF3D7_1363400	A0A5K1K8W0	A0A5K1K8W0	10	10	10			tr|A0A5K1K8W0|A0A5K1K8W0_PLAF7 Polyubiquitin binding protein, putative OS=Plasmodium falciparum (isolate 3D7) OX=36329 GN=PF3D7_1363400 PE=4 SV=1	1	10	10	10	6	7	6	9	8	9	6	4	5	9	8	9	4	4	5	8	9	9	12.6	12.6	12.6	107.61	905	0	11.833	510090000	10934000	10873000	9445400	39888000	39207000	37907000	11725000	10765000	9044300	42303000	40089000
PF3D7_1448300	Q8IKZ0	Q8IKZ0	11	11	11		PF14_0461	tr|Q8IKZ0|Q8IKZ0_PLAF7 Uncharacterized protein OS=Plasmodium falciparum (isolate 3D7) OX=36329 GN=PF3D7_1448300 PE=4 SV=1	1	11	11	11	0	0	0	8	8	10	1	1	0	9	10	10	0	0	0	6	6	6	8.3	8.3	8.3	191.02	1641	0	28.96	368590000	0	0	0	43189000	44001000	52298000	873890	80406	0	48970000	49629000
PF3D7_1220100	Q8I5L1	Q8I5L1	7	7	7		PFL0970w	tr|Q8I5L1|Q8I5L1_PLAF7 Pre-mRNA-processing factor 17, putative OS=Plasmodium falciparum (isolate 3D7) OX=36329 GN=PF3D7_1220100 PE=4 SV=1	1	7	7	7	0	0	0	6	6	6	0	0	0	7	6	5	0	0	0	6	6	6	14.7	14.7	14.7	72.536	618	0	78.456	298130000	0	0	0	28202000	37145000	38401000	0	0	0	40957000	17561000
PF3D7_1121700	Q8IIE9	Q8IIE9	11	11	11		PF11_0225	tr|Q8IIE9|Q8IIE9_PLAF7 Protein GCN20 OS=Plasmodium falciparum (isolate 3D7) OX=36329 GN=PF3D7_1121700 PE=4 SV=1	1	11	11	11	7	6	7	10	10	10	7	8	8	10	10	10	4	4	5	11	11	11	15.1	15.1	15.1	95.374	815	0	16.134	562030000	9459400	7568600	10006000	42321000	42857000	44221000	8673200	11516000	10514000	49457000	48014000
PF3D7_0413500	Q8I1V2	Q8I1V2	4	4	4		PFD0660w	tr|Q8I1V2|Q8I1V2_PLAF7 Phosphoglucomutase-2 OS=Plasmodium falciparum (isolate 3D7) OX=36329 GN=PF3D7_0413500 PE=1 SV=1	1	4	4	4	1	2	2	4	3	3	2	2	2	4	4	3	2	1	2	4	4	4	25.4	25.4	25.4	35.232	295	0	98.191	507490000	548880	1541600	1798700	54542000	56964000	56192000	3843100	3149400	2288600	40244000	43135000
PF3D7_0932300	Q8I2J3	Q8I2J3	7	7	7		PfM18AAP	tr|Q8I2J3|Q8I2J3_PLAF7 M18 aspartyl aminopeptidase OS=Plasmodium falciparum (isolate 3D7) OX=36329 GN=PF3D7_0932300 PE=1 SV=1	1	7	7	7	1	2	1	7	7	7	3	2	2	7	7	7	3	3	4	7	7	7	16.7	16.7	16.7	65.634	570	0	41.052	290170000	621010	727530	691500	25637000	28677000	26604000	1435800	1511600	929070	23201000	23461000
PF3D7_0211800	O96198	O96198	5	5	5		PFB0525w	tr|O96198|O96198_PLAF7 Asparagine--tRNA ligase OS=Plasmodium falciparum (isolate 3D7) OX=36329 GN=PF3D7_0211800 PE=3 SV=1	1	5	5	5	4	3	3	5	5	5	3	3	3	5	5	5	4	5	4	5	5	5	11.8	11.8	11.8	70.497	610	0	8.1267	273530000	2858500	3242200	2697000	20908000	23206000	21173000	3730700	3892700	3424300	19748000	21755000
PF3D7_0411100	Q9U0H7	Q9U0H7	6	6	6		PFD0550c	tr|Q9U0H7|Q9U0H7_PLAF7 Mediator of RNA polymerase II transcription subunit 8, putative OS=Plasmodium falciparum (isolate 3D7) OX=36329 GN=PF3D7_0411100 PE=4 SV=1	1	6	6	6	0	0	0	6	6	6	0	0	0	5	5	5	0	0	0	6	6	6	49.3	49.3	49.3	23.965	205	0	251.47	296510000	0	0	0	32821000	33671000	31050000	0	0	0	20980000	23347000
PF3D7_0403600	C0H488	C0H488	11	11	11		PFD0170c	tr|C0H488|C0H488_PLAF7 Uncharacterized protein OS=Plasmodium falciparum (isolate 3D7) OX=36329 GN=PF3D7_0403600 PE=4 SV=1	1	11	11	11	1	1	1	11	11	11	1	0	0	11	11	11	0	1	0	10	11	11	18.9	18.9	18.9	89.431	768	0	37.623	588150000	795820	633840	682090	79936000	79636000	80474000	733860	0	0	67600000	73666000
PF3D7_0102200	Q8I0U6	Q8I0U6	6	6	3		RESA	tr|Q8I0U6|Q8I0U6_PLAF7 Ring-infected erythrocyte surface antigen OS=Plasmodium falciparum (isolate 3D7) OX=36329 GN=PF3D7_0102200 PE=4 SV=1	1	6	6	3	2	3	3	6	6	6	2	3	2	5	3	5	2	2	2	6	6	6	7.4	7.4	5.3	126.52	1085	0	22.451	265570000	5951900	5078800	6018800	18841000	18657000	21135000	2545200	2994200	2217500	22377000	16986000
PF3D7_1244200	Q8I4Y8	Q8I4Y8	9	9	9		PFL2125c	tr|Q8I4Y8|Q8I4Y8_PLAF7 General transcription factor IIH subunit 4 OS=Plasmodium falciparum (isolate 3D7) OX=36329 GN=PF3D7_1244200 PE=3 SV=1	1	9	9	9	1	0	0	8	7	8	0	1	1	7	7	7	2	2	1	8	7	9	9.2	9.2	9.2	111.87	945	0	11.182	495200000	273390	0	0	55322000	38112000	56082000	0	268250	257780	53033000	43132000
PF3D7_1352500	Q8IDH5	Q8IDH5	5	5	5		PF13_0272	tr|Q8IDH5|Q8IDH5_PLAF7 Thioredoxin-related protein, putative OS=Plasmodium falciparum (isolate 3D7) OX=36329 GN=PF3D7_1352500 PE=4 SV=1	1	5	5	5	5	5	4	4	5	5	5	4	5	5	5	5	5	5	5	5	5	5	25.5	25.5	25.5	23.988	208	0	38.478	2888600000	20970000	22099000	20599000	252880000	268100000	290380000	34801000	22584000	30951000	274240000	286370000
PF3D7_1317300	A0A5K1K8R1	A0A5K1K8R1	8	8	8			tr|A0A5K1K8R1|A0A5K1K8R1_PLAF7 Uncharacterized protein OS=Plasmodium falciparum (isolate 3D7) OX=36329 GN=PF3D7_1317300 PE=4 SV=1	1	8	8	8	0	1	1	7	7	7	1	1	1	7	5	7	0	0	0	8	8	7	31.8	31.8	31.8	34.863	296	0	92.227	1074800000	0	553370	754300	106790000	106160000	105560000	688230	885720	656370	100560000	96731000
PF3D7_1368800	Q8ID22	Q8ID22	11	11	11		MAL13P1.346	tr|Q8ID22|Q8ID22_PLAF7 DNA repair endonuclease XPF, putative OS=Plasmodium falciparum (isolate 3D7) OX=36329 GN=PF3D7_1368800 PE=4 SV=1	1	11	11	11	0	0	0	10	10	11	0	0	0	9	10	11	0	0	0	10	10	11	8.5	8.5	8.5	204.53	1700	0	11.739	325050000	0	0	0	35268000	37065000	36456000	0	0	0	24333000	28810000
PF3D7_0405600	Q8I1X3	Q8I1X3	5	5	5		PFD0275w	tr|Q8I1X3|Q8I1X3_PLAF7 TMEM33 domain-containing protein, putative OS=Plasmodium falciparum (isolate 3D7) OX=36329 GN=PF3D7_0405600 PE=4 SV=2	1	5	5	5	4	4	4	4	4	4	4	4	4	4	5	3	3	4	3	3	4	4	17.8	17.8	17.8	37.813	315	0	9.9443	284460000	5468700	5102800	5386500	23673000	22851000	24048000	6206800	6823700	5121900	28322000	26914000
PF3D7_0516900	Q8I3T9	Q8I3T9	7	7	7		PFE0845c	tr|Q8I3T9|Q8I3T9_PLAF7 60S ribosomal protein L2 OS=Plasmodium falciparum (isolate 3D7) OX=36329 GN=PF3D7_0516900 PE=1 SV=1	1	7	7	7	3	3	3	7	7	7	5	4	5	7	7	7	6	6	5	7	7	7	29.2	29.2	29.2	27.999	260	0	44.298	878020000	2481800	2301500	2468800	95637000	95466000	91004000	8217800	7894000	7069200	91033000	90271000
PF3D7_0810600	Q8IAU1	Q8IAU1	10	10	9		PF08_0096	tr|Q8IAU1|Q8IAU1_PLAF7 ATP-dependent RNA helicase DBP1, putative OS=Plasmodium falciparum (isolate 3D7) OX=36329 GN=PF3D7_0810600 PE=4 SV=1	1	10	10	9	5	6	6	5	7	7	5	6	5	8	8	9	3	3	1	10	9	9	13.7	13.7	12.5	108.63	941	0	16.013	660320000	5575100	6155800	6445000	34343000	49337000	54500000	6139800	7318600	4916700	73496000	88254000
PF3D7_0111300	Q8I233	Q8I233	8	8	8		PFA_0545c	tr|Q8I233|Q8I233_PLAF7 P-loop containing nucleoside triphosphate hydrolase, putative OS=Plasmodium falciparum (isolate 3D7) OX=36329 GN=PF3D7_0111300 PE=4 SV=1	1	8	8	8	0	0	3	8	8	8	1	2	0	6	8	7	2	2	1	8	8	8	9.1	9.1	9.1	139.21	1167	0	28.013	460660000	0	0	788720	53839000	53913000	46615000	458140	862060	0	40588000	59907000
PF3D7_1230700	Q8I5B3	Q8I5B3	7	7	7		PFL1480w	tr|Q8I5B3|Q8I5B3_PLAF7 Protein transport protein SEC13 OS=Plasmodium falciparum (isolate 3D7) OX=36329 GN=PF3D7_1230700 PE=3 SV=1	1	7	7	7	4	5	4	7	6	7	6	5	5	7	6	6	6	6	7	7	7	7	11.7	11.7	11.7	90.748	822	0	60.617	647450000	8824800	9272200	9348700	51054000	49642000	46562000	13455000	11737000	10317000	68534000	64665000
PF3D7_1129900	Q8II64	Q8II64	8	8	8		PF11_0310	tr|Q8II64|Q8II64_PLAF7 Major facilitator superfamily-related transporter, putative OS=Plasmodium falciparum (isolate 3D7) OX=36329 GN=PF3D7_1129900 PE=4 SV=1	1	8	8	8	7	5	6	6	6	4	7	4	5	6	5	5	5	5	7	8	6	6	14.3	14.3	14.3	70.138	609	0	10.043	309490000	12365000	8509300	8572100	19113000	23550000	13193000	11060000	8791900	11002000	24959000	14619000
PF3D7_1460700	Q8IKM5	Q8IKM5	4	4	4		PF14_0579	tr|Q8IKM5|Q8IKM5_PLAF7 60S ribosomal protein L27 OS=Plasmodium falciparum (isolate 3D7) OX=36329 GN=PF3D7_1460700 PE=1 SV=2	1	4	4	4	2	3	3	4	4	4	3	3	3	4	4	4	4	4	4	4	4	4	27.4	27.4	27.4	16.745	146	0	27.694	774590000	12642000	15718000	16526000	43962000	43304000	41187000	17654000	23226000	18980000	67251000	65330000
PF3D7_1330400	Q8IE22	Q8IE22	3	3	3		MAL13P1.163	tr|Q8IE22|Q8IE22_PLAF7 ER lumen protein retaining receptor 1, putative OS=Plasmodium falciparum (isolate 3D7) OX=36329 GN=PF3D7_1330400.1 PE=4 SV=1	1	3	3	3	3	2	2	3	3	3	3	2	2	3	3	3	3	2	3	3	3	3	11.3	11.3	11.3	32.805	284	0	3.6627	304730000	11930000	4565000	4479100	11854000	13682000	23862000	14404000	6772500	5775900	27805000	13223000
PF3D7_0513300	Q8I3X4	Q8I3X4	6	6	6		PFE0660c	tr|Q8I3X4|Q8I3X4_PLAF7 Purine nucleoside phosphorylase OS=Plasmodium falciparum (isolate 3D7) OX=36329 GN=PF3D7_0513300 PE=1 SV=1	1	6	6	6	3	3	3	5	5	5	4	3	3	4	3	4	4	4	5	5	6	5	40	40	40	26.858	245	0	17.176	656190000	7558300	7443900	6985000	47767000	50254000	45946000	17448000	15991000	16741000	43115000	47200000
PF3D7_1135100	Q8II13	Q8II13	10	10	10		PF11_0362	tr|Q8II13|Q8II13_PLAF7 Protein phosphatase PPM8, putative OS=Plasmodium falciparum (isolate 3D7) OX=36329 GN=PF3D7_1135100 PE=4 SV=1	1	10	10	10	2	3	1	9	9	8	2	5	3	7	8	9	1	1	1	9	9	8	15.4	15.4	15.4	79.931	689	0	26.086	619370000	2641600	1542400	894070	64606000	68719000	61298000	1314300	3578500	1320200	45171000	50949000
PF3D7_0604600	C6KSP4	C6KSP4	8	8	8		PFF0225w	tr|C6KSP4|C6KSP4_PLAF7 DNA helicase, putative OS=Plasmodium falciparum (isolate 3D7) OX=36329 GN=PF3D7_0604600 PE=4 SV=1	1	8	8	8	2	1	1	5	5	6	2	1	1	6	7	5	0	0	1	6	6	6	6.5	6.5	6.5	206.43	1712	0	6.8329	172190000	745700	417430	344660	16306000	14014000	18603000	1078200	374230	407270	17850000	17728000
PF3D7_0934800	Q7K6A0	Q7K6A0	7	7	7		PfPKAc	tr|Q7K6A0|Q7K6A0_PLAF7 cAMP-dependent protein kinase catalytic subunit OS=Plasmodium falciparum (isolate 3D7) OX=36329 GN=PF3D7_0934800 PE=3 SV=1	1	7	7	7	7	7	6	6	7	7	7	7	7	7	7	7	4	4	2	7	7	7	19	19	19	40.196	342	0	5.2415	543480000	7170700	7339100	6532800	46024000	46532000	48932000	12130000	11856000	9798600	54274000	54341000
PF3D7_0218500	O96265	O96265	7	7	7		PFB0865w	tr|O96265|O96265_PLAF7 Small nuclear ribonucleoprotein Sm D2 OS=Plasmodium falciparum (isolate 3D7) OX=36329 GN=PF3D7_0218500 PE=3 SV=1	1	7	7	7	4	3	3	7	7	6	4	4	3	7	6	5	3	4	2	7	7	7	69.3	69.3	69.3	11.714	101	0	65.419	2362700000	6942600	4035300	4249500	226610000	228480000	201910000	16284000	14791000	3348900	223000000	224200000
PF3D7_1363600	A0A5K1K954	A0A5K1K954	6	6	6			tr|A0A5K1K954|A0A5K1K954_PLAF7 Uncharacterized protein OS=Plasmodium falciparum (isolate 3D7) OX=36329 GN=PF3D7_1363600 PE=4 SV=1	1	6	6	6	2	0	0	6	6	6	1	1	1	5	5	5	1	0	0	5	6	5	32.2	32.2	32.2	27.356	227	0	36.951	485150000	3482300	0	0	50301000	53764000	52365000	859450	107250	1319400	48246000	45925000
PF3D7_1009200	Q8IJV3	Q8IJV3	7	7	7		PF10_0089	tr|Q8IJV3|Q8IJV3_PLAF7 Ribonuclease, putative OS=Plasmodium falciparum (isolate 3D7) OX=36329 GN=PF3D7_1009200 PE=4 SV=1	1	7	7	7	0	0	0	7	7	7	0	0	0	6	5	6	0	0	0	7	7	7	10.2	10.2	10.2	106.46	915	0	15.574	359300000	0	0	0	44739000	45971000	42439000	0	0	0	30424000	28450000
PF3D7_1426800	Q8ILJ6	Q8ILJ6	8	8	8		PF14_0247	tr|Q8ILJ6|Q8ILJ6_PLAF7 Uncharacterized protein OS=Plasmodium falciparum (isolate 3D7) OX=36329 GN=PF3D7_1426800 PE=4 SV=2	1	8	8	8	2	2	1	7	6	6	2	1	3	7	6	5	2	1	0	6	7	6	4.2	4.2	4.2	248.5	2082	0	27.062	398670000	782810	1416600	636640	31695000	28777000	29168000	1093500	738180	1754300	38312000	24670000
PF3D7_1446700	A0A144A260;Q8IL06	A0A144A260;Q8IL06	6;6	6;6	6;6	Uncharacterized protein PF14_0444	PF14_0444	tr|A0A144A260|A0A144A260_PLAF7 Uncharacterized protein OS=Plasmodium falciparum (isolate 3D7) OX=36329 GN=PF3D7_1446700 PE=4 SV=1;sp|Q8IL06|YPF07_PLAF7 Uncharacterized protein PF14_0444 OS=Plasmodium falciparum (isolate 3D7) OX=36329 GN=PF14_0444 PE=1 SV=2	2	6	6	6	1	1	1	5	6	5	3	2	3	6	6	6	2	1	1	5	5	5	21.3	21.3	21.3	42.631	357	0	10.301	429690000	402360	323420	417910	44811000	46544000	36143000	1770400	1369100	4429800	42482000	34125000
PF3D7_1427900	A0A144A431;Q8ILI6	A0A144A431;Q8ILI6	5;5	5;5	5;5	Acidic leucine-rich nuclear phosphoprotein 32-related protein	PF14_0257	tr|A0A144A431|A0A144A431_PLAF7 Leucine-rich repeat protein OS=Plasmodium falciparum (isolate 3D7) OX=36329 GN=PF3D7_1427900 PE=4 SV=1;sp|Q8ILI6|AN32_PLAF7 Acidic leucine-rich nuclear phosphoprotein 32-related protein OS=Plasmodium falciparum (isolate 3D7)	2	5	5	5	1	2	2	5	5	5	4	5	4	5	5	5	1	1	1	5	5	5	22.4	22.4	22.4	33.006	281	0	27.586	561350000	340250	757310	642450	45369000	48753000	48664000	4990000	5914200	4461200	50342000	51646000
PF3D7_1356100	Q8IDE1	Q8IDE1	7	7	7		PF13_0299	tr|Q8IDE1|Q8IDE1_PLAF7 Uncharacterized protein OS=Plasmodium falciparum (isolate 3D7) OX=36329 GN=PF3D7_1356100 PE=4 SV=1	1	7	7	7	4	4	4	7	6	7	4	5	6	7	5	5	5	4	4	7	6	7	10.7	10.7	10.7	113.75	964	0	47.611	559760000	6358100	7635300	6957900	22325000	23381000	103640000	8699500	8571200	8516800	26565000	25248000
PF3D7_0927600	Q8I2N3	Q8I2N3	6	6	6		PFI1355w	tr|Q8I2N3|Q8I2N3_PLAF7 RNA-binding protein, putative OS=Plasmodium falciparum (isolate 3D7) OX=36329 GN=PF3D7_0927600 PE=4 SV=1	1	6	6	6	1	1	2	5	5	5	1	1	1	6	6	6	0	0	0	4	5	5	12.6	12.6	12.6	69.551	595	0	29.039	238760000	2109300	3675400	4905300	24124000	26887000	26506000	1267400	1506400	922920	34605000	35401000
PF3D7_1235500	Q8I567	Q8I567	8	8	8		PFL1715w	tr|Q8I567|Q8I567_PLAF7 mRNA methyltransferase, putative OS=Plasmodium falciparum (isolate 3D7) OX=36329 GN=PF3D7_1235500 PE=3 SV=1	1	8	8	8	1	1	2	8	8	8	2	2	2	8	8	8	1	1	0	8	8	8	15.9	15.9	15.9	75.051	646	0	17.14	418080000	3252400	990650	1281600	50004000	59071000	59446000	3505600	2026100	1488700	48198000	46950000
PF3D7_0530200	Q8I0U9	Q8I0U9	3	3	3		PfiTPT	tr|Q8I0U9|Q8I0U9_PLAF7 Phosphoenolpyruvate/phosphate translocator OS=Plasmodium falciparum (isolate 3D7) OX=36329 GN=PF3D7_0530200 PE=4 SV=1	1	3	3	3	3	3	3	3	3	3	3	3	3	3	3	2	2	2	2	3	3	3	5.7	5.7	5.7	59.788	524	0	6.8485	251180000	9626400	9300300	10138000	19509000	19235000	16902000	8963800	10006000	8466800	20531000	20914000
PF3D7_1014900	Q8IJP6	Q8IJP6	12	12	12		PF10_0146	tr|Q8IJP6|Q8IJP6_PLAF7 Uncharacterized protein OS=Plasmodium falciparum (isolate 3D7) OX=36329 GN=PF3D7_1014900 PE=4 SV=1	1	12	12	12	6	7	7	10	10	12	8	10	8	7	11	11	2	3	3	7	8	9	6.9	6.9	6.9	267.98	2279	0	29.046	1.059e+09	36577000	15291000	15006000	112880000	120870000	129130000	30208000	49757000	22263000	76640000	108050000
PF3D7_1119700	Q8IIH0	Q8IIH0	5	5	5		PF11_0204	tr|Q8IIH0|Q8IIH0_PLAF7 Uncharacterized protein OS=Plasmodium falciparum (isolate 3D7) OX=36329 GN=PF3D7_1119700 PE=4 SV=1	1	5	5	5	3	3	2	5	5	5	3	3	3	5	5	5	0	0	2	5	5	5	21	21	21	41.772	352	0	48.263	497310000	5785000	5194000	4134300	45444000	51845000	48346000	5630100	6943000	5749600	47430000	48377000
PF3D7_0519800	Q8I3R2	Q8I3R2	6	6	6		PFE0995c	tr|Q8I3R2|Q8I3R2_PLAF7 EELM2 domain-containing protein, putative OS=Plasmodium falciparum (isolate 3D7) OX=36329 GN=PF3D7_0519800 PE=4 SV=1	1	6	6	6	0	1	1	6	5	6	1	0	1	6	6	6	1	2	1	5	6	6	12.9	12.9	12.9	78.29	668	0	60.096	702810000	0	198040	151730	76377000	72265000	78417000	419210	0	360780	72734000	71248000
PF3D7_1462400	Q8IKL0	Q8IKL0	7	7	7		PF14_0594	tr|Q8IKL0|Q8IKL0_PLAF7 Uncharacterized protein OS=Plasmodium falciparum (isolate 3D7) OX=36329 GN=PF3D7_1462400 PE=4 SV=1	1	7	7	7	0	0	0	6	6	7	1	0	2	7	7	7	1	1	1	7	7	7	3	3	3	395.67	3322	0	33.298	356680000	0	0	0	29976000	31179000	35834000	664810	0	599660	42781000	42484000
PF3D7_1121300	Q8IIF4	Q8IIF4	6	6	6		TKL-2	tr|Q8IIF4|Q8IIF4_PLAF7 Tyrosine kinase-like protein OS=Plasmodium falciparum (isolate 3D7) OX=36329 GN=PF3D7_1121300 PE=4 SV=2	1	6	6	6	0	0	0	5	5	5	0	0	0	5	6	5	1	1	1	6	6	6	4.7	4.7	4.7	200.42	1675	0	40.983	261970000	0	0	0	21514000	22405000	20516000	0	0	0	28026000	34376000
PF3D7_1359400	Q8IDB7	Q8IDB7	5	5	5		PF13_0315	tr|Q8IDB7|Q8IDB7_PLAF7 CUGBP Elav-like family member 1 OS=Plasmodium falciparum (isolate 3D7) OX=36329 GN=PF3D7_1359400 PE=4 SV=1	1	5	5	5	1	2	2	4	4	4	3	2	2	3	4	3	1	1	1	5	5	5	14.1	14.1	14.1	57.114	509	0	14.5	350210000	1561200	1728400	1936600	35781000	39839000	38054000	3414100	3485000	3043100	36087000	36744000
PF3D7_1329500	A0A5K1K8J1	A0A5K1K8J1	9	9	9			tr|A0A5K1K8J1|A0A5K1K8J1_PLAF7 Uncharacterized protein OS=Plasmodium falciparum (isolate 3D7) OX=36329 GN=PF3D7_1329500 PE=4 SV=1	1	9	9	9	0	1	0	5	6	6	0	0	0	6	5	5	0	0	0	8	7	7	6	6	6	218.44	1844	0	50.512	445240000	0	163510	0	22816000	34672000	30238000	0	0	0	126370000	38591000
PF3D7_0726300	Q8IBJ3	Q8IBJ3	6	6	6		MAL7P1.145	tr|Q8IBJ3|Q8IBJ3_PLAF7 DNA mismatch repair protein PMS1, putative OS=Plasmodium falciparum (isolate 3D7) OX=36329 GN=PF3D7_0726300 PE=4 SV=1	1	6	6	6	0	0	0	6	6	6	0	0	0	6	6	6	0	0	0	6	6	6	14.6	14.6	14.6	156.84	1330	0	9.9172	281910000	0	0	0	31519000	26653000	28533000	0	0	0	36018000	34668000
PF3D7_0912900	Q8I323	Q8I323	5	5	5		PFI0630w	tr|Q8I323|Q8I323_PLAF7 26S proteasome regulatory subunit RPN8, putative OS=Plasmodium falciparum (isolate 3D7) OX=36329 GN=PF3D7_0912900 PE=4 SV=1	1	5	5	5	2	3	2	5	4	5	3	3	2	5	4	5	1	1	1	5	5	5	17.5	17.5	17.5	39.136	338	0	7.8094	441050000	4119500	4284900	4177700	46935000	43034000	44705000	5858000	6191100	4883200	38090000	33980000
PF3D7_0822300	Q8IB57	Q8IB57	4	4	4		MAL8P1.48	tr|Q8IB57|Q8IB57_PLAF7 Small nuclear ribonucleoprotein G OS=Plasmodium falciparum (isolate 3D7) OX=36329 GN=PF3D7_0822300 PE=3 SV=1	1	4	4	4	1	2	2	4	4	4	3	3	3	4	4	4	3	3	3	4	4	4	59	59	59	9.512	83	0	91.559	1.9928e+09	1929300	2862800	2044400	214980000	226180000	186280000	2927100	3264300	2462400	177370000	173070000
PF3D7_0817300	Q8IB09	Q8IB09	8	8	8		PF08_0060	tr|Q8IB09|Q8IB09_PLAF7 Uncharacterized protein OS=Plasmodium falciparum (isolate 3D7) OX=36329 GN=PF3D7_0817300 PE=4 SV=1	1	8	8	8	0	0	0	8	8	8	0	1	0	6	6	6	0	0	0	6	7	6	6.4	6.4	6.4	254.75	2235	0	25.445	287150000	0	0	0	35760000	37110000	35163000	0	263020	0	28885000	33164000
PF3D7_1369500	A0A5K1K8X7	A0A5K1K8X7	9	9	9			tr|A0A5K1K8X7|A0A5K1K8X7_PLAF7 Uncharacterized protein OS=Plasmodium falciparum (isolate 3D7) OX=36329 GN=PF3D7_1369500 PE=4 SV=1	1	9	9	9	2	2	2	8	8	8	2	2	2	9	8	8	4	5	2	9	9	9	10	10	10	131.37	1106	0	43.585	228120000	777960	294060	208330	19865000	19935000	20252000	871880	1034100	461010	24214000	17891000
PF3D7_0105200	Q8I289	Q8I289	5	5	5		PFA_0255c	tr|Q8I289|Q8I289_PLAF7 Heptatricopeptide repeat and RAP domain-containing protein, putative OS=Plasmodium falciparum (isolate 3D7) OX=36329 GN=PF3D7_0105200 PE=4 SV=1	1	5	5	5	3	2	2	5	5	5	2	3	2	5	5	4	3	4	4	5	5	5	12.3	12.3	12.3	67.156	568	0	9.8781	183830000	2126300	1789100	2385300	17333000	17474000	19092000	2747300	2869300	2130300	17196000	16701000
PF3D7_1123800	Q8IIC5	Q8IIC5	7	7	7		PF11_0249	tr|Q8IIC5|Q8IIC5_PLAF7 Structural maintenance of chromosomes protein 5, putative OS=Plasmodium falciparum (isolate 3D7) OX=36329 GN=PF3D7_1123800 PE=4 SV=1	1	7	7	7	2	2	1	7	7	7	0	1	2	5	6	6	1	1	1	6	7	7	7.9	7.9	7.9	152.39	1268	0	26.642	291480000	720810	855520	556650	30319000	31662000	29499000	0	862180	797240	28371000	26874000
PF3D7_1304900	Q8IER7	Q8IER7	5	5	5	Probable DNA-directed RNA polymerase II subunit RPB11	PF13_0023	sp|Q8IER7|RPB11_PLAF7 Probable DNA-directed RNA polymerase II subunit RPB11 OS=Plasmodium falciparum (isolate 3D7) OX=36329 GN=PF13_0023 PE=3 SV=1	1	5	5	5	2	1	1	5	5	5	2	2	2	5	5	4	2	1	2	5	5	5	52.4	52.4	52.4	14.125	126	0	18.644	501460000	1068900	208670	888120	46110000	48953000	48090000	1960300	1545000	1618400	50276000	50243000
PF3D7_1425900	Q8ILK4	Q8ILK4	5	5	5		PF14_0239	tr|Q8ILK4|Q8ILK4_PLAF7 DUF383 domain-containing protein OS=Plasmodium falciparum (isolate 3D7) OX=36329 GN=PF3D7_1425900 PE=4 SV=2	1	5	5	5	4	4	3	5	5	5	5	3	4	5	5	5	0	0	0	5	5	5	14.1	14.1	14.1	43.16	368	0	12.066	367990000	2084300	2320900	1767400	36390000	34678000	37638000	2721300	1605300	2287500	26338000	37754000
PF3D7_1409600	Q8ILZ9	Q8ILZ9	8	8	8		PF14_0094	tr|Q8ILZ9|Q8ILZ9_PLAF7 Uncharacterized protein OS=Plasmodium falciparum (isolate 3D7) OX=36329 GN=PF3D7_1409600 PE=4 SV=1	1	8	8	8	2	2	3	5	7	7	3	4	3	5	7	6	1	1	1	7	7	8	13.7	13.7	13.7	92.747	768	0	25.078	228690000	803670	1570300	1538000	18972000	27161000	22238000	1713400	2345200	1666600	18130000	18607000
PF3D7_1307000	Q8IEP5	Q8IEP5	7	7	7		MAL13P1.36	tr|Q8IEP5|Q8IEP5_PLAF7 Exosome complex component RRP40, putative OS=Plasmodium falciparum (isolate 3D7) OX=36329 GN=PF3D7_1307000 PE=4 SV=1	1	7	7	7	1	0	0	6	6	7	0	1	0	7	7	6	1	1	1	6	6	6	38	38	38	28.291	245	0	33.893	297620000	449110	0	0	24761000	20878000	25528000	0	228260	0	40274000	38595000
PF3D7_1129800	Q8II65	Q8II65	5	5	5		PF11_0309	tr|Q8II65|Q8II65_PLAF7 Uncharacterized protein OS=Plasmodium falciparum (isolate 3D7) OX=36329 GN=PF3D7_1129800 PE=4 SV=1	1	5	5	5	0	0	0	5	4	5	0	0	0	4	4	4	0	0	0	4	4	4	19.5	19.5	19.5	33.66	282	0	22.037	728990000	0	0	0	215430000	52450000	212980000	0	0	0	45631000	45468000
PF3D7_1125500	Q8IIA8	Q8IIA8	5	5	5		PF11_0266	tr|Q8IIA8|Q8IIA8_PLAF7 Small nuclear ribonucleoprotein Sm D1 OS=Plasmodium falciparum (isolate 3D7) OX=36329 GN=PF3D7_1125500 PE=3 SV=1	1	5	5	5	3	2	2	4	5	5	4	3	4	5	5	4	3	2	2	5	5	5	54	54	54	14.337	126	0	70.762	2560300000	3438200	2991900	3021500	210740000	273400000	276220000	11140000	7459900	7947600	209850000	201100000
PF3D7_0210100	A0A143ZYX3;O96184	A0A143ZYX3;O96184	3;3	3;3	3;3	60S ribosomal protein L37a	RPL37A	tr|A0A143ZYX3|A0A143ZYX3_PLAF7 60S ribosomal protein L37ae, putative OS=Plasmodium falciparum (isolate 3D7) OX=36329 GN=PF3D7_0210100.1 PE=3 SV=1;sp|O96184|RL37A_PLAF7 60S ribosomal protein L37a OS=Plasmodium falciparum (isolate 3D7) OX=36329 GN=RPL37A PE=	2	3	3	3	3	3	3	3	3	3	3	3	3	3	3	3	3	3	3	3	3	3	33.3	33.3	33.3	10.799	96	0	3.8179	1.0589e+09	13341000	13002000	12885000	84602000	86109000	81365000	17967000	19492000	15765000	101420000	109860000
PF3D7_0808400	C0H4T1	C0H4T1	5	5	5		MAL8P1.121:exon:1	tr|C0H4T1|C0H4T1_PLAF7 Coatomer subunit epsilon, putative OS=Plasmodium falciparum (isolate 3D7) OX=36329 GN=PF3D7_0808400 PE=4 SV=1	1	5	5	5	3	5	5	5	5	5	5	5	4	5	5	5	1	1	2	4	4	4	19.8	19.8	19.8	33.092	278	0	9.2423	437330000	4483100	6408100	6539100	52677000	56055000	55983000	7921100	8200500	5105500	52095000	50350000
PF3D7_1446600	Q8IL07	Q8IL07	5	5	5		CEN2	tr|Q8IL07|Q8IL07_PLAF7 Centrin-2 OS=Plasmodium falciparum (isolate 3D7) OX=36329 GN=PF3D7_1446600 PE=4 SV=1	1	5	5	5	1	1	3	5	5	5	4	4	4	5	5	5	3	0	3	5	5	5	42.9	42.9	42.9	19.31	168	0	28.845	308850000	1351600	1550700	2169100	31909000	32587000	27471000	2913800	3047100	2737500	32308000	34869000
PF3D7_0303300	O77315	O77315	4	4	4		PFC0155c	tr|O77315|O77315_PLAF7 DNA-directed RNA polymerases I, II, and III subunit RPABC2, putative OS=Plasmodium falciparum (isolate 3D7) OX=36329 GN=PF3D7_0303300 PE=4 SV=2	1	4	4	4	0	0	0	4	4	4	0	1	0	4	4	4	0	1	1	4	4	4	32.7	32.7	32.7	17.834	153	0	70.464	768210000	0	0	0	73735000	76464000	72815000	0	95897	0	74406000	71593000
PF3D7_0621900	C6KT56	C6KT56	6	6	6		PFF1055c	tr|C6KT56|C6KT56_PLAF7 Signal recognition particle subunit SRP68, putative OS=Plasmodium falciparum (isolate 3D7) OX=36329 GN=PF3D7_0621900 PE=4 SV=1	1	6	6	6	2	2	3	6	6	6	5	5	5	5	5	5	3	1	2	6	6	5	8.5	8.5	8.5	92.451	776	0	9.9348	287070000	1962200	1581700	2235200	28188000	28540000	29425000	3605300	3235300	2600500	28803000	25740000
PF3D7_0503200	Q8I469	Q8I469	12	12	12		PFE0155w	tr|Q8I469|Q8I469_PLAF7 ATPase_AAA_core domain-containing protein OS=Plasmodium falciparum (isolate 3D7) OX=36329 GN=PF3D7_0503200 PE=4 SV=1	1	12	12	12	0	0	0	10	11	10	0	0	1	8	8	9	1	3	1	9	12	11	17.1	17.1	17.1	115.09	979	0	27.841	439320000	0	0	0	46395000	53496000	48749000	0	0	560330	39252000	35767000
PF3D7_1469800	Q8IKD9	Q8IKD9	6	6	6		PF14_0666	tr|Q8IKD9|Q8IKD9_PLAF7 Uncharacterized protein OS=Plasmodium falciparum (isolate 3D7) OX=36329 GN=PF3D7_1469800 PE=4 SV=2	1	6	6	6	1	1	1	4	5	5	2	1	1	5	6	3	1	1	2	6	6	5	30.2	30.2	30.2	25.168	215	0	75.999	687980000	1594600	1837300	1960600	48844000	53773000	47957000	4169800	1564800	1691300	104710000	108270000
PF3D7_0921200	C0H548	C0H548	9	9	9		PFI1040c	tr|C0H548|C0H548_PLAF7 Uncharacterized protein OS=Plasmodium falciparum (isolate 3D7) OX=36329 GN=PF3D7_0921200 PE=4 SV=1	1	9	9	9	2	2	1	7	8	8	1	2	0	9	9	9	1	1	0	9	9	9	4.1	4.1	4.1	276.94	2302	0	12.353	371030000	1260600	1296500	277880	22287000	32189000	37315000	815750	799010	0	41257000	44351000
PF3D7_1006800	Q8IJX3	Q8IJX3	5	5	5		PF10_0068	tr|Q8IJX3|Q8IJX3_PLAF7 Single-strand telomeric DNA-binding protein GBP2, putative OS=Plasmodium falciparum (isolate 3D7) OX=36329 GN=PF3D7_1006800 PE=4 SV=1	1	5	5	5	3	3	2	5	5	5	5	5	4	5	5	5	4	5	5	5	5	5	29.7	29.7	29.7	29.53	246	0	41.482	326500000	2988000	2931700	2142300	26294000	27944000	25821000	5575900	6022800	3573800	29307000	32342000
PF3D7_0215800	O96237	O96237	5	5	5		ORC5	tr|O96237|O96237_PLAF7 Origin recognition complex subunit 5 OS=Plasmodium falciparum (isolate 3D7) OX=36329 GN=PF3D7_0215800 PE=4 SV=1	1	5	5	5	1	1	1	5	5	5	1	1	1	5	5	5	0	0	0	5	5	5	6.3	6.3	6.3	103.99	899	0	8.966	241690000	1557300	1233600	1537400	23956000	31548000	24530000	1754600	2374600	1626900	25656000	23223000
PF3D7_1132300	Q8II42	Q8II42	5	5	5		PF11_0332	tr|Q8II42|Q8II42_PLAF7 Nucleic acid binding protein, putative OS=Plasmodium falciparum (isolate 3D7) OX=36329 GN=PF3D7_1132300 PE=4 SV=1	1	5	5	5	0	1	0	5	5	5	2	2	1	5	5	4	0	1	1	5	5	5	28.9	28.9	28.9	31.731	273	0	112.95	563710000	0	581550	0	53134000	55473000	60646000	1480700	1839600	1030900	71769000	76531000
PF3D7_0512600	A0A5K1K8H7	A0A5K1K8H7	4	4	4			tr|A0A5K1K8H7|A0A5K1K8H7_PLAF7 Ras-related protein Rab-1B OS=Plasmodium falciparum (isolate 3D7) OX=36329 GN=PF3D7_0512600 PE=4 SV=1	1	4	4	4	2	2	2	4	4	4	4	3	4	4	4	4	2	2	2	4	4	4	21.5	21.5	21.5	22.886	200	0	4.5384	537670000	9190800	11208000	11359000	28604000	32047000	31605000	19283000	17246000	12112000	33513000	40062000
PF3D7_1022400	Q8IJI0	Q8IJI0	5	5	5		PF10_0217	tr|Q8IJI0|Q8IJI0_PLAF7 Serine/arginine-rich splicing factor 4 OS=Plasmodium falciparum (isolate 3D7) OX=36329 GN=PF3D7_1022400 PE=4 SV=1	1	5	5	5	4	3	3	5	5	4	5	4	4	5	5	5	2	1	1	5	4	4	11.7	11.7	11.7	62.116	538	0	8.5412	266210000	6299400	5028500	3138100	25363000	31927000	17611000	7725400	8095700	3155800	32694000	25636000
PF3D7_1360900	C0H5J5	C0H5J5	4	4	4		MAL13P1.303	tr|C0H5J5|C0H5J5_PLAF7 RNA-binding protein, putative OS=Plasmodium falciparum (isolate 3D7) OX=36329 GN=PF3D7_1360900.1 PE=4 SV=2	1	4	4	4	3	3	3	4	4	4	3	4	3	4	4	4	1	1	1	4	4	4	10.3	10.3	10.3	44.813	389	0	32.173	1240200000	6936200	8371200	8210800	117620000	124090000	112160000	10667000	11432000	6008900	140410000	151820000
PF3D7_0503400	Q8I467	Q8I467	4	4	4	Cofilin/actin-depolymerizing factor homolog 1	PFE0165w	sp|Q8I467|CADF1_PLAF7 Cofilin/actin-depolymerizing factor homolog 1 OS=Plasmodium falciparum (isolate 3D7) OX=36329 GN=PFE0165w PE=1 SV=1	1	4	4	4	2	2	3	4	4	4	2	3	3	4	4	3	3	3	3	4	4	4	41	41	41	13.741	122	0	80.409	632470000	2973600	3144700	3247500	67042000	62580000	61721000	6067200	10555000	8350500	43365000	47882000
PF3D7_1453700	Q8IKU1	Q8IKU1	4	4	4		SBA1	tr|Q8IKU1|Q8IKU1_PLAF7 HSP90 co-chaperone p23 OS=Plasmodium falciparum (isolate 3D7) OX=36329 GN=PF3D7_1453700 PE=4 SV=2	1	4	4	4	2	1	2	4	4	4	3	3	3	4	4	4	1	2	2	4	4	4	19.6	19.6	19.6	30.491	275	0	60.948	1101100000	1949900	1400000	2113300	103710000	107380000	111240000	4677800	5431600	3966000	107190000	105340000
PF3D7_1401800	Q8IM71	Q8IM71	5	5	5		PF14_0020	tr|Q8IM71|Q8IM71_PLAF7 Choline kinase OS=Plasmodium falciparum (isolate 3D7) OX=36329 GN=PF3D7_1401800 PE=1 SV=1	1	5	5	5	3	2	2	5	5	5	4	4	4	5	5	4	4	3	3	5	5	5	18.6	18.6	18.6	52.206	440	0	14.25	222440000	992130	819140	845130	21521000	21749000	20956000	1791600	1891800	1416700	20453000	21163000
PF3D7_1208100	Q8I5W6	Q8I5W6	9	9	9		PFL0405w	tr|Q8I5W6|Q8I5W6_PLAF7 Uncharacterized protein OS=Plasmodium falciparum (isolate 3D7) OX=36329 GN=PF3D7_1208100 PE=4 SV=2	1	9	9	9	2	1	1	7	7	7	2	1	1	5	5	7	2	3	1	6	8	9	2.7	2.7	2.7	533.64	4469	0	8.8385	245420000	7840600	7660300	7307300	19211000	20473000	17042000	6296200	7052900	5686400	9227200	9561400
PF3D7_1438100	Q8IL86	Q8IL86	5	5	5		PF14_0361	tr|Q8IL86|Q8IL86_PLAF7 Translocation protein SEC62, putative OS=Plasmodium falciparum (isolate 3D7) OX=36329 GN=PF3D7_1438100 PE=4 SV=2	1	5	5	5	3	2	3	4	4	4	4	3	2	5	4	3	1	1	1	4	3	4	18	18	18	43.937	377	0	8.2453	98014000	1564600	1049800	1469400	12090000	8910100	11316000	3304500	2265200	1763900	8809300	7612700
PF3D7_1145100	Q8IHR6	Q8IHR6	8	8	8	Coatomer subunit gamma	PF11_0463	tr|Q8IHR6|Q8IHR6_PLAF7 Coatomer subunit gamma OS=Plasmodium falciparum (isolate 3D7) OX=36329 GN=PF3D7_1145100 PE=3 SV=1	1	8	8	8	3	2	3	6	6	6	2	3	3	5	5	5	1	1	2	8	6	6	9.4	9.4	9.4	124.37	1068	0	24.723	218500000	1998100	1106900	1278700	18670000	19454000	19611000	1119700	1945600	1413200	23233000	26977000
PF3D7_0616600	C6KT07	C6KT07	4	4	4		PFF0805c	tr|C6KT07|C6KT07_PLAF7 Uncharacterized protein OS=Plasmodium falciparum (isolate 3D7) OX=36329 GN=PF3D7_0616600 PE=4 SV=1	1	4	4	4	0	0	0	4	4	4	0	0	0	3	4	4	0	0	0	4	4	3	7.7	7.7	7.7	73.899	625	0	6.2401	354160000	0	0	0	42714000	37926000	39286000	0	0	0	41314000	40163000
PF3D7_1351700	A0A5K1K988	A0A5K1K988	5	5	5			tr|A0A5K1K988|A0A5K1K988_PLAF7 Inner membrane complex protein 1f, putative OS=Plasmodium falciparum (isolate 3D7) OX=36329 GN=PF3D7_1351700 PE=4 SV=1	1	5	5	5	4	5	4	4	5	4	3	4	4	5	5	5	1	0	0	4	4	4	5.2	5.2	5.2	151.52	1318	0	6.0767	261980000	3965700	5588100	3807400	25603000	30727000	23155000	4047100	6131000	4986300	33762000	32895000
PF3D7_1461600	Q8IKL7	Q8IKL7	8	8	8		PF14_0587	tr|Q8IKL7|Q8IKL7_PLAF7 Splicing factor 3B subunit 2, putative OS=Plasmodium falciparum (isolate 3D7) OX=36329 GN=PF3D7_1461600 PE=4 SV=1	1	8	8	8	2	1	0	7	7	8	1	2	3	8	7	7	2	3	2	7	7	7	16.1	16.1	16.1	79.338	677	0	39.553	629320000	471470	489610	0	60308000	74643000	79839000	534780	1106400	3255900	71249000	64325000
PF3D7_0803800	Q7K6A9	Q7K6A9	4	4	4	Proteasome subunit beta type	MAL8P1.142	tr|Q7K6A9|Q7K6A9_PLAF7 Proteasome subunit beta OS=Plasmodium falciparum (isolate 3D7) OX=36329 GN=PF3D7_0803800 PE=1 SV=1	1	4	4	4	0	1	0	4	4	4	1	1	1	4	3	3	0	0	0	4	4	4	24.5	24.5	24.5	30.872	265	0	21.246	307360000	0	462230	0	26507000	30671000	29857000	835700	1052200	1016500	26929000	28667000
PF3D7_1003500	Q8IK02	Q8IK02	3	3	3		PF10_0038	tr|Q8IK02|Q8IK02_PLAF7 40S ribosomal protein S20e, putative OS=Plasmodium falciparum (isolate 3D7) OX=36329 GN=PF3D7_1003500 PE=1 SV=1	1	3	3	3	2	3	3	2	3	2	2	3	3	3	3	3	2	1	2	3	2	2	18.6	18.6	18.6	13.513	118	0	62.263	807580000	20203000	21208000	22304000	28991000	107680000	24621000	24134000	23124000	21625000	125850000	113170000
PF3D7_1031500	Q8IJ90	Q8IJ90	5	5	5		PF10_0309	tr|Q8IJ90|Q8IJ90_PLAF7 DEAD/DEAH box helicase, putative OS=Plasmodium falciparum (isolate 3D7) OX=36329 GN=PF3D7_1031500 PE=4 SV=1	1	5	5	5	1	1	1	5	5	5	1	1	1	5	5	5	1	1	1	5	5	5	7.3	7.3	7.3	107.8	917	0	5.7896	839850000	39518000	40293000	38890000	54273000	54782000	53149000	44588000	39196000	38810000	49840000	58359000
PF3D7_0921800	C0H549	C0H549	6	6	6		PFI1070c	tr|C0H549|C0H549_PLAF7 Ribosome production factor 1, putative OS=Plasmodium falciparum (isolate 3D7) OX=36329 GN=PF3D7_0921800 PE=4 SV=1	1	6	6	6	0	0	0	6	5	5	0	0	0	4	4	4	0	0	0	5	5	5	22	22	22	39.169	328	0	24.08	300860000	0	0	0	26183000	29450000	31165000	0	0	0	16282000	28822000
PF3D7_1108600	Q8IIR7	Q8IIR7	10	10	10		PF11_0098	tr|Q8IIR7|Q8IIR7_PLAF7 Endoplasmic reticulum-resident calcium binding protein OS=Plasmodium falciparum (isolate 3D7) OX=36329 GN=PF3D7_1108600 PE=4 SV=1	1	10	10	10	5	5	4	7	7	8	8	8	6	6	5	5	3	2	1	6	8	6	44.9	44.9	44.9	39.374	343	0	20.038	302890000	4995100	5008600	4871800	27957000	29395000	26147000	15075000	18498000	10246000	21173000	17652000
PF3D7_1354400	Q8IDF7	Q8IDF7	3	3	3		MAL13P1.271	tr|Q8IDF7|Q8IDF7_PLAF7 V-type proton ATPase 21 kDa proteolipid subunit, putative OS=Plasmodium falciparum (isolate 3D7) OX=36329 GN=PF3D7_1354400 PE=3 SV=1	1	3	3	3	3	3	3	3	3	3	3	3	3	3	3	3	3	3	3	3	3	3	20.4	20.4	20.4	19.123	181	0	48.057	2.9189e+09	47414000	48661000	48563000	213380000	217010000	215490000	56020000	59330000	53565000	217620000	225140000
PF3D7_0729500	Q8I6Z2	Q8I6Z2	8	8	8		PF07_0123	tr|Q8I6Z2|Q8I6Z2_PLAF7 mRNA (N6-adenosine)-methyltransferase, putative OS=Plasmodium falciparum (isolate 3D7) OX=36329 GN=PF3D7_0729500 PE=3 SV=1	1	8	8	8	1	1	1	7	7	7	0	0	0	6	8	7	0	0	0	7	7	6	13.2	13.2	13.2	89.634	760	0	18.814	317250000	531360	500640	664720	48197000	43864000	48652000	0	0	0	32997000	37578000
PF3D7_1126200	Q8IIA2	Q8IIA2	5	5	5		PF11_0272	tr|Q8IIA2|Q8IIA2_PLAF7 40S ribosomal protein S18, putative OS=Plasmodium falciparum (isolate 3D7) OX=36329 GN=PF3D7_1126200 PE=1 SV=1	1	5	5	5	5	5	5	5	5	5	4	5	5	5	5	5	5	5	4	5	5	5	44.2	44.2	44.2	17.891	156	0	153.86	1253800000	13013000	9707600	11237000	121820000	137630000	133890000	18964000	19354000	20771000	94890000	86219000
PF3D7_1460300	C6S3J6	C6S3J6	2	2	2		PF14_0575a	tr|C6S3J6|C6S3J6_PLAF7 60S ribosomal protein L29 OS=Plasmodium falciparum (isolate 3D7) OX=36329 GN=PF3D7_1460300 PE=1 SV=1	1	2	2	2	2	2	2	2	2	2	2	2	2	2	2	2	2	2	2	2	2	2	13.4	13.4	13.4	8.0144	67	0	3.9928	7.8828e+09	57594000	57851000	56521000	666990000	726920000	700170000	99622000	94258000	81296000	625250000	672640000
PF3D7_1136800	Q8IHZ6	Q8IHZ6	6	6	6		PF11_0380	tr|Q8IHZ6|Q8IHZ6_PLAF7 DnaJ protein, putative OS=Plasmodium falciparum (isolate 3D7) OX=36329 GN=PF3D7_1136800 PE=4 SV=2	1	6	6	6	0	0	1	6	5	6	3	1	1	5	4	5	1	1	2	6	6	6	22.2	22.2	22.2	44.527	369	0	5.7569	224670000	0	0	212090	27719000	23595000	25561000	568460	188400	154260	19152000	13713000
PF3D7_1451200	Q8IKW4	Q8IKW4	10	10	10		PF14_0487	tr|Q8IKW4|Q8IKW4_PLAF7 Uncharacterized protein OS=Plasmodium falciparum (isolate 3D7) OX=36329 GN=PF3D7_1451200 PE=4 SV=1	1	10	10	10	2	2	2	8	9	9	2	2	2	9	9	9	3	3	3	9	9	8	9.1	9.1	9.1	176.23	1504	0	13.78	395280000	9069200	8397600	8717800	29285000	37224000	35869000	8462400	8515000	6315200	35886000	35539000
PF3D7_1250800	Q8I4S6	Q8I4S6	7	7	7		PFL2440w	tr|Q8I4S6|Q8I4S6_PLAF7 DNA repair protein rhp16, putative OS=Plasmodium falciparum (isolate 3D7) OX=36329 GN=PF3D7_1250800 PE=4 SV=1	1	7	7	7	1	1	1	6	6	7	1	1	1	6	6	7	0	0	0	6	6	6	5.8	5.8	5.8	192.17	1647	0	8.3035	217630000	1553300	1007800	1106800	21059000	21288000	26187000	1283200	928930	768750	21084000	23830000
PF3D7_0912000	Q8I332	Q8I332	8	8	8		PFI0585c	tr|Q8I332|Q8I332_PLAF7 Uncharacterized protein OS=Plasmodium falciparum (isolate 3D7) OX=36329 GN=PF3D7_0912000 PE=4 SV=1	1	8	8	8	1	0	1	7	8	8	0	0	0	8	7	8	2	0	1	8	7	8	6	6	6	188.68	1568	0	7.9208	423920000	592710	0	169220	36687000	46316000	45679000	0	0	0	42563000	46721000
PF3D7_0906100	Q8I388	Q8I388	5	5	5		PFI0300w	tr|Q8I388|Q8I388_PLAF7 Vacuolar protein sorting-associated protein 46, putative OS=Plasmodium falciparum (isolate 3D7) OX=36329 GN=PF3D7_0906100 PE=4 SV=1	1	5	5	5	0	1	1	4	4	4	1	1	3	5	5	4	2	1	1	4	5	4	26.2	26.2	26.2	21.851	195	0	6.0376	312210000	0	124440	130080	25068000	23730000	27506000	373170	226530	826420	42515000	44553000
PF3D7_0824400	Q8IB78	Q8IB78	6	6	6		MAL8P1.32	tr|Q8IB78|Q8IB78_PLAF7 Nucleoside transporter 2 OS=Plasmodium falciparum (isolate 3D7) OX=36329 GN=PF3D7_0824400 PE=4 SV=1	1	6	6	6	4	4	3	5	5	5	4	4	4	5	4	5	3	3	4	5	5	5	13.7	13.7	13.7	67.641	585	0	45.333	195490000	5212700	5379800	5352700	20447000	13678000	14488000	7163800	7310200	5625300	14897000	15601000
PF3D7_0416300	Q8I1S4	Q8I1S4	6	6	6		PFD0790c	tr|Q8I1S4|Q8I1S4_PLAF7 DNA helicase MCM9, putative OS=Plasmodium falciparum (isolate 3D7) OX=36329 GN=PF3D7_0416300 PE=3 SV=1	1	6	6	6	1	0	0	6	5	4	0	0	1	5	4	5	0	0	0	4	5	5	5.1	5.1	5.1	171.31	1465	0	5.0565	158050000	2333000	0	0	19015000	19662000	13245000	0	0	4056100	19012000	11957000
PF3D7_1323100	Q8IE85	Q8IE85	7	7	7		PF13_0129	tr|Q8IE85|Q8IE85_PLAF7 60S ribosomal protein L6, putative OS=Plasmodium falciparum (isolate 3D7) OX=36329 GN=PF3D7_1323100 PE=1 SV=1	1	7	7	7	2	3	3	5	5	5	4	3	3	4	4	6	4	4	3	5	5	5	49.5	49.5	49.5	21.601	190	0	20.419	663560000	6928700	7260100	7431000	56579000	60230000	56119000	17258000	12722000	9911000	61913000	61167000
PF3D7_0805500	C0H4R6	C0H4R6	8	8	8		MAL8P1.201	tr|C0H4R6|C0H4R6_PLAF7 Uncharacterized protein OS=Plasmodium falciparum (isolate 3D7) OX=36329 GN=PF3D7_0805500 PE=4 SV=1	1	8	8	8	0	1	0	4	5	7	0	0	0	7	7	5	0	0	0	8	7	7	9	9	9	128.69	1084	0	14.498	244060000	0	300270	0	17326000	20204000	25016000	0	0	0	24205000	27396000
PF3D7_0914800	Q8I304	Q8I304	5	5	5		PFI0725c	tr|Q8I304|Q8I304_PLAF7 GINS complex subunit Psf3, putative OS=Plasmodium falciparum (isolate 3D7) OX=36329 GN=PF3D7_0914800 PE=4 SV=1	1	5	5	5	0	0	0	4	4	4	1	0	0	4	4	4	1	0	0	5	5	5	26.4	26.4	26.4	24.843	208	0	10.71	526440000	0	0	0	40958000	35461000	42450000	173660	0	0	41199000	41106000
PF3D7_0312400	O77344	O77344	6	6	6		PfGSK-3	tr|O77344|O77344_PLAF7 Glycogen synthase kinase 3 OS=Plasmodium falciparum (isolate 3D7) OX=36329 GN=PF3D7_0312400 PE=3 SV=2	1	6	6	6	0	3	3	6	6	5	3	2	0	6	5	6	1	1	1	6	6	6	17.5	17.5	17.5	51.615	440	0	26.81	440270000	0	2256200	2000500	40949000	42398000	36636000	1622100	645200	0	42041000	40260000
PF3D7_0412000	Q9U0H0	Q9U0H0	6	6	6		PFD0595w	tr|Q9U0H0|Q9U0H0_PLAF7 LITAF-like zinc finger protein, putative OS=Plasmodium falciparum (isolate 3D7) OX=36329 GN=PF3D7_0412000 PE=4 SV=1	1	6	6	6	1	1	2	5	5	5	1	2	2	5	6	5	1	1	1	5	5	5	10.9	10.9	10.9	92.195	778	0	8.4807	181410000	406060	768910	1473500	15951000	16437000	15784000	1136800	1434600	1348600	19120000	21891000
PF3D7_1474500	Q8IK93	Q8IK93	6	6	6		PF14_0713	tr|Q8IK93|Q8IK93_PLAF7 Splicing factor 3A subunit 1, putative OS=Plasmodium falciparum (isolate 3D7) OX=36329 GN=PF3D7_1474500 PE=4 SV=1	1	6	6	6	0	0	0	6	6	6	0	1	0	6	6	6	0	0	0	6	6	5	9.4	9.4	9.4	83.748	701	0	5.3644	342560000	0	0	0	39354000	46002000	46413000	0	340890	0	37622000	34330000
PF3D7_0904500	Q8I3A4	Q8I3A4	5	5	5	Prefoldin subunit 4	PFI0220w	tr|Q8I3A4|Q8I3A4_PLAF7 Prefoldin subunit 4 OS=Plasmodium falciparum (isolate 3D7) OX=36329 GN=PF3D7_0904500 PE=3 SV=1	1	5	5	5	0	1	1	4	4	4	0	1	0	4	4	4	1	0	0	4	5	5	33.3	33.3	33.3	15.325	129	0	156.03	1.6234e+09	0	560600	519880	177140000	165750000	155710000	0	1224000	0	128460000	112010000
PF3D7_0415900	C0H4A6	C0H4A6	3	3	3	Ribosomal protein L15	PFD0770c	tr|C0H4A6|C0H4A6_PLAF7 Ribosomal protein L15 OS=Plasmodium falciparum (isolate 3D7) OX=36329 GN=PF3D7_0415900 PE=1 SV=1	1	3	3	3	3	3	3	3	3	3	3	3	3	3	3	3	3	3	3	3	3	3	19	19	19	24.134	205	0	8.3547	530460000	2184800	2290400	1988200	54793000	54624000	53084000	4241500	4649100	3666600	38796000	38598000
PF3D7_1304700	Q76NM8	Q76NM8	5	5	5		Pfcyc-4	tr|Q76NM8|Q76NM8_PLAF7 Cyclin OS=Plasmodium falciparum (isolate 3D7) OX=36329 GN=PF3D7_1304700 PE=3 SV=2	1	5	5	5	2	2	4	5	5	5	4	3	3	5	5	4	1	0	1	5	5	5	21.9	21.9	21.9	32.614	274	0	5.9461	279050000	3403300	3662600	3863200	30852000	30788000	26640000	4525500	5228700	4063200	25228000	25881000
PF3D7_1451500	Q8IKW1	Q8IKW1	6	6	6		PF14_0490	tr|Q8IKW1|Q8IKW1_PLAF7 Pre-mRNA-splicing factor CWF18, putative OS=Plasmodium falciparum (isolate 3D7) OX=36329 GN=PF3D7_1451500 PE=4 SV=1	1	6	6	6	1	2	1	5	5	6	1	1	1	6	6	6	0	0	0	6	6	6	40.8	40.8	40.8	17.257	147	0	5.5405	306920000	537160	552850	343740	25924000	24282000	27892000	2032500	1764900	1263900	29831000	32428000
PF3D7_0719700	Q8IBQ5	Q8IBQ5	3	3	3		PF07_0080	tr|Q8IBQ5|Q8IBQ5_PLAF7 40S ribosomal protein S10, putative OS=Plasmodium falciparum (isolate 3D7) OX=36329 GN=PF3D7_0719700 PE=1 SV=1	1	3	3	3	3	3	2	3	3	3	3	3	2	3	3	3	3	3	3	3	3	3	22.6	22.6	22.6	16.478	137	0	94.254	1334000000	18596000	19344000	15375000	100800000	101500000	96713000	20162000	19586000	12532000	81221000	86404000
PF3D7_1416900	Q8ILS7	Q8ILS7	7	7	7		PF14_0167	tr|Q8ILS7|Q8ILS7_PLAF7 Prefoldin subunit 2, putative OS=Plasmodium falciparum (isolate 3D7) OX=36329 GN=PF3D7_1416900 PE=4 SV=1	1	7	7	7	3	3	3	7	7	7	3	4	3	7	7	7	0	0	0	7	7	7	53.7	53.7	53.7	16.653	147	0	28.469	2.0952e+09	2109500	2873600	2240500	164060000	184580000	188060000	4107700	5844800	3694500	214620000	218070000
PF3D7_1246800	Q8I4W4	Q8I4W4	5	5	5		PFL2245w	tr|Q8I4W4|Q8I4W4_PLAF7 Signal recognition particle receptor subunit beta, putative OS=Plasmodium falciparum (isolate 3D7) OX=36329 GN=PF3D7_1246800 PE=4 SV=1	1	5	5	5	4	3	3	5	4	5	3	3	3	4	4	4	3	2	3	4	4	4	20.7	20.7	20.7	30.624	261	0	28.545	311690000	3296200	2901100	2604200	28670000	26676000	32225000	4035600	3778400	3538400	28394000	28656000
PF3D7_0512000	Q8I3Y6	Q8I3Y6	7	7	7	Probable prefoldin subunit 6	PFE0595w	sp|Q8I3Y6|PFD6_PLAF7 Probable prefoldin subunit 6 OS=Plasmodium falciparum (isolate 3D7) OX=36329 GN=PFE0595w PE=1 SV=2	1	7	7	7	2	2	2	7	6	6	5	3	3	7	6	5	1	2	2	7	7	7	54.6	54.6	54.6	13.667	119	0	262.17	1216500000	493610	3722700	3603500	103910000	103720000	98657000	6613800	5549300	5184700	125630000	115020000
PF3D7_1302500	Q8IET9	Q8IET9	11	11	11		MAL13P1.13	tr|Q8IET9|Q8IET9_PLAF7 Uncharacterized protein OS=Plasmodium falciparum (isolate 3D7) OX=36329 GN=PF3D7_1302500 PE=4 SV=1	1	11	11	11	0	0	0	10	10	9	1	0	0	9	8	9	0	0	0	10	8	9	4.8	4.8	4.8	325.17	2743	0	5.5296	176020000	0	0	0	26236000	17950000	20798000	234250	0	0	18876000	14184000
PF3D7_0935000	Q8I2G9	Q8I2G9	6	6	6		PFI1695c	tr|Q8I2G9|Q8I2G9_PLAF7 U2 small nuclear ribonucleoprotein B, putative OS=Plasmodium falciparum (isolate 3D7) OX=36329 GN=PF3D7_0935000 PE=4 SV=1	1	6	6	6	1	2	0	6	6	6	3	3	1	5	5	6	1	0	0	6	6	6	44.6	44.6	44.6	22.294	193	0	36.754	425760000	1579000	313420	0	39772000	41252000	38376000	2038900	778080	371060	39517000	38907000
PF3D7_1134100	Q8II23	Q8II23	7	7	7		PF11_0352	tr|Q8II23|Q8II23_PLAF7 Protein disulfide isomerase OS=Plasmodium falciparum (isolate 3D7) OX=36329 GN=PF3D7_1134100 PE=4 SV=1	1	7	7	7	2	1	3	6	6	6	5	3	3	6	5	5	5	4	5	7	7	7	24.1	24.1	24.1	49.194	423	0	28.916	225330000	790520	878390	2416200	18220000	24334000	21581000	3834000	3038300	2907400	17020000	17988000
PF3D7_1213700	Q8I5R8	Q8I5R8	5	5	5		PFL0665c	tr|Q8I5R8|Q8I5R8_PLAF7 DNA-directed RNA polymerases I, II, and III subunit RPABC3 OS=Plasmodium falciparum (isolate 3D7) OX=36329 GN=PF3D7_1213700 PE=3 SV=1	1	5	5	5	1	2	2	5	5	5	2	2	2	5	4	4	1	0	1	5	5	5	46.9	46.9	46.9	16.898	145	0	60.715	587840000	446060	800940	848830	61838000	59572000	63057000	1775400	1285100	1228000	47221000	38516000
PF3D7_1313800	C0H5B3	C0H5B3	6	6	6		MAL13P1.70	tr|C0H5B3|C0H5B3_PLAF7 Uncharacterized protein OS=Plasmodium falciparum (isolate 3D7) OX=36329 GN=PF3D7_1313800 PE=4 SV=1	1	6	6	6	0	1	1	6	6	6	1	0	1	5	6	6	1	1	0	6	6	6	2.3	2.3	2.3	408.84	3411	0	11.534	132580000	0	261700	73802	13104000	13569000	12862000	91852	0	78929	10524000	14271000
PF3D7_0621500	C6KT53	C6KT53	5	5	5		PFF1040w	tr|C6KT53|C6KT53_PLAF7 Ribonuclease P/MRP protein subunit RPP1, putative OS=Plasmodium falciparum (isolate 3D7) OX=36329 GN=PF3D7_0621500 PE=4 SV=1	1	5	5	5	1	0	0	5	5	5	1	1	0	5	5	5	1	0	1	5	5	5	14.3	14.3	14.3	40.288	343	0	7.8764	453500000	4573400	0	0	50438000	51514000	40291000	1186900	1131900	0	42304000	48063000
PF3D7_1341900	Q8IDS0	Q8IDS0	5	5	5		PF13_0227	tr|Q8IDS0|Q8IDS0_PLAF7 V-type proton ATPase subunit D, putative OS=Plasmodium falciparum (isolate 3D7) OX=36329 GN=PF3D7_1341900 PE=4 SV=1	1	5	5	5	4	5	5	4	4	5	5	5	5	5	5	3	4	3	4	4	4	4	23.5	23.5	23.5	27.801	247	0	12.997	267250000	7540300	9919900	8241600	15922000	17182000	21547000	10334000	10830000	9031000	21981000	30089000
PF3D7_1437000	Q8IL96	Q8IL96	4	4	4		PF14_0350	tr|Q8IL96|Q8IL96_PLAF7 N-acetyltransferase, GNAT family, putative OS=Plasmodium falciparum (isolate 3D7) OX=36329 GN=PF3D7_1437000 PE=4 SV=2	1	4	4	4	4	4	3	4	4	4	4	4	4	4	4	4	3	2	3	4	4	4	9.4	9.4	9.4	64.188	544	0	40.416	467420000	8051700	8283800	7308900	41157000	41818000	45377000	9824300	10465000	9742500	43062000	44191000
PF3D7_0627900	C6KTB5	C6KTB5	4	4	4		PFF1355w	tr|C6KTB5|C6KTB5_PLAF7 Ribonuclease P protein subunit p29, putative OS=Plasmodium falciparum (isolate 3D7) OX=36329 GN=PF3D7_0627900 PE=4 SV=1	1	4	4	4	0	1	0	4	4	4	1	2	0	4	4	4	0	0	0	4	4	4	19.6	19.6	19.6	34.317	291	0	55.435	287390000	0	199790	0	30014000	31527000	30684000	193570	436950	0	29264000	27628000
PF3D7_1112100	Q8IIP2	Q8IIP2	5	5	5		PF11_0127	tr|Q8IIP2|Q8IIP2_PLAF7 Protein kinase domain-containing protein OS=Plasmodium falciparum (isolate 3D7) OX=36329 GN=PF3D7_1112100 PE=4 SV=2	1	5	5	5	0	0	0	4	4	4	0	0	0	4	5	3	1	1	0	5	5	5	2.3	2.3	2.3	296.62	2460	0	6.5082	195190000	0	0	0	18934000	21020000	20413000	0	0	0	15411000	23639000
PF3D7_0415000	Q8I1T8	Q8I1T8	4	4	4	ATPase ASNA1 homolog	PFD0725c	sp|Q8I1T8|ASNA_PLAF7 ATPase ASNA1 homolog OS=Plasmodium falciparum (isolate 3D7) OX=36329 GN=PFD0725c PE=3 SV=1	1	4	4	4	1	0	0	4	4	4	0	0	1	4	4	4	0	0	0	4	4	4	13.7	13.7	13.7	43.317	379	0	39.643	242960000	518480	0	0	22038000	23732000	24551000	0	0	612820	22765000	23214000
PF3D7_0206000	O96154	O96154	7	7	7		PFB0265c	tr|O96154|O96154_PLAF7 DNA repair protein RAD2, putative OS=Plasmodium falciparum (isolate 3D7) OX=36329 GN=PF3D7_0206000 PE=4 SV=1	1	7	7	7	0	0	0	6	6	6	0	0	0	6	6	6	0	0	0	7	7	7	6.1	6.1	6.1	178.73	1516	0	21.402	142500000	0	0	0	16075000	16330000	15604000	0	0	0	15608000	15829000
PF3D7_1034900	Q8IJ60	Q8IJ60	7	7	7		PF10_0340	tr|Q8IJ60|Q8IJ60_PLAF7 Methionine--tRNA ligase OS=Plasmodium falciparum (isolate 3D7) OX=36329 GN=PF3D7_1034900 PE=3 SV=1	1	7	7	7	4	4	4	6	7	5	4	5	4	6	6	7	3	3	2	7	7	7	10.2	10.2	10.2	104.17	889	0	25.187	247380000	2497600	1671600	2119100	18856000	21928000	15752000	3558000	4296700	2980000	19517000	20771000
PF3D7_0618300	C6KT23	C6KT23	5	5	5		PFF0885w	tr|C6KT23|C6KT23_PLAF7 60S ribosomal protein L27a, putative OS=Plasmodium falciparum (isolate 3D7) OX=36329 GN=PF3D7_0618300 PE=1 SV=1	1	5	5	5	3	4	5	3	4	5	4	3	4	4	5	4	4	5	4	4	4	4	29.1	29.1	29.1	16.722	148	0	11.38	1.0357e+09	5764300	13154000	14246000	68399000	118700000	119230000	12600000	23023000	20785000	112020000	115490000
PF3D7_1307100	Q8IEP4	Q8IEP4	7	7	7		PF13_0035	tr|Q8IEP4|Q8IEP4_PLAF7 U3 small nucleolar RNA-associated protein 6, putative OS=Plasmodium falciparum (isolate 3D7) OX=36329 GN=PF3D7_1307100 PE=4 SV=1	1	7	7	7	1	0	1	7	6	6	1	0	1	5	7	6	1	1	1	6	7	7	7.9	7.9	7.9	120.72	1011	0	12.108	213720000	430570	0	122610	24675000	23194000	20964000	182520	0	81999	21899000	26892000
PF3D7_1468200	Q8IKF5	Q8IKF5	4	4	4		PF14_0650	tr|Q8IKF5|Q8IKF5_PLAF7 Telomere length and silencing protein 1, putative OS=Plasmodium falciparum (isolate 3D7) OX=36329 GN=PF3D7_1468200 PE=4 SV=1	1	4	4	4	0	0	0	4	4	4	0	0	0	4	4	4	0	0	0	4	4	4	23	23	23	27.098	226	0	22.6	388520000	0	0	0	40003000	38774000	37761000	0	0	0	38786000	36144000
PF3D7_1317600	C0H5C1	C0H5C1	9	9	9		MAL13P1.90	tr|C0H5C1|C0H5C1_PLAF7 Uncharacterized protein OS=Plasmodium falciparum (isolate 3D7) OX=36329 GN=PF3D7_1317600 PE=4 SV=1	1	9	9	9	0	0	0	9	8	9	0	0	0	6	8	6	0	0	0	7	7	8	16.8	16.8	16.8	73.865	620	0	25.758	422470000	0	0	0	51572000	53689000	52024000	0	0	0	40159000	44576000
PF3D7_1433300	Q8ILD0	Q8ILD0	5	5	5		PF14_0314	tr|Q8ILD0|Q8ILD0_PLAF7 Chromatin assembly factor 1 P55 subunit, putative OS=Plasmodium falciparum (isolate 3D7) OX=36329 GN=PF3D7_1433300 PE=4 SV=2	1	5	5	5	3	3	3	5	3	4	2	3	3	4	4	3	0	0	0	4	4	4	13.8	13.8	13.8	50.174	428	0	3.3345	425290000	56823000	1365400	1010900	49682000	37648000	40200000	801680	1568300	1507600	42801000	35520000
PF3D7_1134700	Q8II17	Q8II17	8	8	8	DNA-directed RNA polymerase	PF11_0358	tr|Q8II17|Q8II17_PLAF7 DNA-directed RNA polymerase subunit beta OS=Plasmodium falciparum (isolate 3D7) OX=36329 GN=PF3D7_1134700 PE=3 SV=1	1	8	8	8	1	0	1	6	8	8	2	1	1	7	8	7	0	0	1	8	8	8	6.2	6.2	6.2	175.53	1517	0	10.499	241190000	620150	0	602600	17996000	27030000	26110000	958690	1220300	908710	23861000	31800000
PF3D7_0505600	Q8I446	Q8I446	5	5	5		PFE0275w	tr|Q8I446|Q8I446_PLAF7 BCNT-C domain-containing protein OS=Plasmodium falciparum (isolate 3D7) OX=36329 GN=PF3D7_0505600 PE=4 SV=1	1	5	5	5	0	0	0	5	5	5	1	0	2	4	4	5	0	0	0	5	5	5	21.9	21.9	21.9	40.203	333	0	21.153	294760000	0	0	0	33461000	37902000	36069000	212660	0	267900	34455000	18704000
PF3D7_0813200	Q8IAW7	Q8IAW7	6	6	6		MAL8P1.96	tr|Q8IAW7|Q8IAW7_PLAF7 CS domain protein, putative OS=Plasmodium falciparum (isolate 3D7) OX=36329 GN=PF3D7_0813200 PE=4 SV=1	1	6	6	6	2	1	2	5	5	6	2	2	2	4	5	4	1	1	1	4	4	5	22.4	22.4	22.4	37.117	313	0	17.374	296520000	2052300	1377000	1720000	31280000	34568000	46445000	2241500	2160600	1589800	18084000	28814000
PF3D7_0522600	Q8I3N7	Q8I3N7	5	5	5		PFE1130w	tr|Q8I3N7|Q8I3N7_PLAF7 Inner membrane complex protein OS=Plasmodium falciparum (isolate 3D7) OX=36329 GN=PF3D7_0522600 PE=4 SV=1	1	5	5	5	4	4	4	5	5	5	5	5	5	5	4	5	1	2	2	5	4	5	14.3	14.3	14.3	55.563	483	0	14.046	551090000	13215000	8818000	11934000	41115000	61169000	50985000	20202000	11154000	12236000	50597000	44598000
PF3D7_1031600	Q8IJ89	Q8IJ89	8	8	8		PF10_0310	tr|Q8IJ89|Q8IJ89_PLAF7 Uncharacterized protein OS=Plasmodium falciparum (isolate 3D7) OX=36329 GN=PF3D7_1031600 PE=4 SV=1	1	8	8	8	4	1	3	8	8	8	2	3	1	7	7	8	3	1	1	8	7	8	11.3	11.3	11.3	106.69	904	0	12.202	483700000	62163000	1214000	1950700	46792000	46620000	48220000	2622700	2309100	186690	32815000	39175000
PF3D7_0818700	C0H4V8	C0H4V8	8	8	8		MAL8P1.65	tr|C0H4V8|C0H4V8_PLAF7 DNA helicase, putative OS=Plasmodium falciparum (isolate 3D7) OX=36329 GN=PF3D7_0818700 PE=4 SV=2	1	8	8	8	2	2	2	7	8	7	2	2	2	5	6	7	2	2	4	7	7	6	7.4	7.4	7.4	143.66	1223	0	11.29	204160000	1254100	1423300	1460200	19694000	25172000	19563000	1229300	1030900	993350	12301000	23877000
PF3D7_1144500	Q8IHS2	Q8IHS2	5	5	5		Aos1	tr|Q8IHS2|Q8IHS2_PLAF7 SUMO-activating enzyme subunit 1 OS=Plasmodium falciparum (isolate 3D7) OX=36329 GN=PF3D7_1144500 PE=4 SV=1	1	5	5	5	1	0	0	4	4	4	0	2	1	4	4	4	0	0	0	4	5	5	14.8	14.8	14.8	39.688	338	0	29.381	163710000	165350	0	0	14625000	14729000	15431000	0	739010	268440	16007000	17475000
PF3D7_0209100	O96176	O96176	7	7	7		PFB0410c	tr|O96176|O96176_PLAF7 Patatin-like phospholipase, putative OS=Plasmodium falciparum (isolate 3D7) OX=36329 GN=PF3D7_0209100 PE=4 SV=1	1	7	7	7	0	0	0	6	5	7	0	0	0	7	6	6	1	0	0	7	6	7	15.5	15.5	15.5	78.304	679	0	11.82	192230000	0	0	0	16271000	14812000	19467000	0	0	0	20313000	15917000
PF3D7_1004400	Q8IJZ3	Q8IJZ3	6	6	6		PF10_0047	tr|Q8IJZ3|Q8IJZ3_PLAF7 RNA-binding protein, putative OS=Plasmodium falciparum (isolate 3D7) OX=36329 GN=PF3D7_1004400 PE=4 SV=1	1	6	6	6	0	0	0	4	4	5	1	0	0	4	5	2	3	0	1	5	3	3	9	9	9	106.3	880	0	15.557	279470000	0	0	0	27039000	25599000	22149000	528900	0	0	19243000	27244000
PF3D7_1105600	Q8IIU7	Q8IIU7	10	10	10		PF11_0067	tr|Q8IIU7|Q8IIU7_PLAF7 Translocon component PTEX88 OS=Plasmodium falciparum (isolate 3D7) OX=36329 GN=PF3D7_1105600 PE=4 SV=2	1	10	10	10	1	1	1	8	7	9	2	2	4	9	7	10	2	1	0	8	10	9	15.8	15.8	15.8	90.786	777	0	11.241	285890000	244730	319410	233760	22754000	23412000	23797000	1073700	1374400	1761700	28130000	20839000
PF3D7_1247500	Q8I4V7	Q8I4V7	8	8	8		PFL2280w	tr|Q8I4V7|Q8I4V7_PLAF7 Serine/threonine protein kinase, putative OS=Plasmodium falciparum (isolate 3D7) OX=36329 GN=PF3D7_1247500 PE=4 SV=1	1	8	8	8	2	3	3	6	4	5	4	2	4	4	7	5	0	0	0	6	5	6	10.1	10.1	10.1	105.54	909	0	8.1067	266130000	2852000	2900100	2802500	29502000	15083000	15386000	4186300	2300400	3074700	18352000	41107000
PF3D7_1202200	Q8I623	Q8I623	4	4	4		PFL0110c	tr|Q8I623|Q8I623_PLAF7 Mitochondrial phosphate carrier protein OS=Plasmodium falciparum (isolate 3D7) OX=36329 GN=PF3D7_1202200 PE=3 SV=1	1	4	4	4	3	3	3	4	3	3	3	3	3	3	3	4	3	3	3	4	4	3	12	12	12	36.801	324	0	68.422	471870000	14730000	17272000	16354000	34298000	35997000	32982000	18347000	19270000	15077000	36344000	36183000
PF3D7_0909800	C0H529	C0H529	4	4	4		PFI0475w	tr|C0H529|C0H529_PLAF7 Small nuclear ribonucleoprotein Sm D3 OS=Plasmodium falciparum (isolate 3D7) OX=36329 GN=PF3D7_0909800 PE=3 SV=1	1	4	4	4	2	2	2	3	3	2	3	3	3	2	3	3	1	1	3	4	4	4	39.7	39.7	39.7	12.981	116	0	21.175	1271700000	942610	654990	778710	139270000	141470000	132790000	1965800	1138600	1145300	104210000	95765000
PF3D7_0525100	Q8I3L4	Q8I3L4	8	8	8		PfACS10	tr|Q8I3L4|Q8I3L4_PLAF7 Acyl-CoA synthetase OS=Plasmodium falciparum (isolate 3D7) OX=36329 GN=PF3D7_0525100 PE=4 SV=1	1	8	8	8	5	5	4	5	6	5	5	6	5	4	4	4	4	3	3	7	6	6	17.8	17.8	17.8	76.851	673	0	11.491	411450000	5283800	5273700	5311100	40746000	43725000	14602000	8794000	11233000	7463100	41700000	11808000
PF3D7_1462100	Q8IKL3	Q8IKL3	8	8	8		PF14_0591	tr|Q8IKL3|Q8IKL3_PLAF7 Uncharacterized protein OS=Plasmodium falciparum (isolate 3D7) OX=36329 GN=PF3D7_1462100 PE=4 SV=1	1	8	8	8	0	0	0	7	8	7	0	0	0	6	7	7	1	1	1	7	7	6	7.8	7.8	7.8	161.2	1334	0	12.609	184250000	0	0	0	20538000	21452000	19560000	0	0	0	9119200	14151000
PF3D7_1119300	Q8IIH4	Q8IIH4	4	4	4		PF11_0200	tr|Q8IIH4|Q8IIH4_PLAF7 Splicing factor U2AF small subunit, putative OS=Plasmodium falciparum (isolate 3D7) OX=36329 GN=PF3D7_1119300 PE=4 SV=1	1	4	4	4	1	1	1	4	4	4	4	3	3	4	3	2	2	2	3	4	4	4	25.5	25.5	25.5	35.309	294	0	14.602	165720000	1008700	1231000	1159200	15668000	15997000	15125000	3271600	2422200	2050800	10012000	9112900
PF3D7_1347200	Q8IDM6	Q8IDM6	5	5	5		nt1	tr|Q8IDM6|Q8IDM6_PLAF7 Nucleoside transporter 1 OS=Plasmodium falciparum (isolate 3D7) OX=36329 GN=PF3D7_1347200 PE=4 SV=1	1	5	5	5	4	4	4	3	3	3	4	3	4	3	4	4	3	3	4	5	5	5	8.3	8.3	8.3	47.631	422	0	11.345	433470000	9831900	9577700	8659800	11457000	9675500	10585000	11019000	9962000	9856000	14448000	15006000
PF3D7_0804900	Q8IAP4	Q8IAP4	3	3	3		PF08_0120	tr|Q8IAP4|Q8IAP4_PLAF7 GTPase-activating protein, putative OS=Plasmodium falciparum (isolate 3D7) OX=36329 GN=PF3D7_0804900 PE=4 SV=1	1	3	3	3	1	1	1	3	3	3	1	2	2	3	3	3	0	0	0	3	3	3	8.4	8.4	8.4	56.5	491	0	32.367	160330000	348540	398480	347410	16614000	18495000	18461000	463020	576670	623780	16774000	17836000
PF3D7_0822900	Q8IB63	Q8IB63	7	7	7		PF08_0035	tr|Q8IB63|Q8IB63_PLAF7 Uncharacterized protein OS=Plasmodium falciparum (isolate 3D7) OX=36329 GN=PF3D7_0822900 PE=4 SV=1	1	7	7	7	4	3	3	5	6	6	3	4	3	6	6	5	1	1	1	6	6	5	7.3	7.3	7.3	138.24	1176	0	9.9888	250270000	3460300	2850900	2096900	27212000	26539000	28442000	3496300	3920200	2567600	14209000	30379000
PF3D7_0916700	Q8I2Y5	Q8I2Y5	3	3	3		PFI0820c	tr|Q8I2Y5|Q8I2Y5_PLAF7 RNA-binding protein musashi, putative OS=Plasmodium falciparum (isolate 3D7) OX=36329 GN=PF3D7_0916700 PE=4 SV=1	1	3	3	3	1	1	1	3	3	3	3	1	2	3	3	3	2	1	2	3	3	3	11.9	11.9	11.9	45.142	388	0	22.006	169570000	791150	1246500	892780	16609000	15656000	15729000	2663900	282390	2185800	14683000	16742000
PF3D7_0505800	Q8I444	Q8I444	4	4	4		PfSUMO	tr|Q8I444|Q8I444_PLAF7 Small ubiquitin-related modifier OS=Plasmodium falciparum (isolate 3D7) OX=36329 GN=PF3D7_0505800 PE=4 SV=1	1	4	4	4	1	1	1	3	4	4	2	2	1	3	3	4	1	1	0	4	3	3	34	34	34	11.06	100	0	11.63	359010000	295700	327970	303490	41334000	44705000	40756000	3524700	2087900	276860	43798000	50622000
PF3D7_0523400	Q8I3N0	Q8I3N0	5	5	5		PFE1170w	tr|Q8I3N0|Q8I3N0_PLAF7 DnaJ protein, putative OS=Plasmodium falciparum (isolate 3D7) OX=36329 GN=PF3D7_0523400 PE=4 SV=2	1	5	5	5	5	4	5	5	4	3	2	3	3	3	4	4	2	1	1	3	3	4	11.8	11.8	11.8	61.902	533	0	8.3787	256730000	5613800	5363400	5885900	28819000	21909000	14069000	2622400	4326200	3780600	17299000	21739000
PF3D7_1315300	Q8IEG2	Q8IEG2	7	7	7		PF13_0086	tr|Q8IEG2|Q8IEG2_PLAF7 Uncharacterized protein OS=Plasmodium falciparum (isolate 3D7) OX=36329 GN=PF3D7_1315300 PE=4 SV=1	1	7	7	7	5	2	2	5	6	6	3	3	3	5	5	5	2	3	2	7	7	7	18.4	18.4	18.4	56.342	477	0	12.022	429940000	6977300	3142800	3630000	39624000	42772000	37629000	5462100	5589400	4666900	42066000	36402000
PF3D7_0730200	Q8IBF8	Q8IBF8	5	5	5	AP complex subunit beta	MAL7P1.164	tr|Q8IBF8|Q8IBF8_PLAF7 AP complex subunit beta OS=Plasmodium falciparum (isolate 3D7) OX=36329 GN=PF3D7_0730200 PE=3 SV=2	1	5	5	5	0	0	0	5	5	5	0	2	1	5	5	5	0	0	1	5	5	5	6.8	6.8	6.8	100.38	858	0	13.47	310540000	0	0	0	33420000	26245000	29225000	0	987610	535780	31771000	34482000
PF3D7_0614100	C0H4H5	C0H4H5	7	7	7		PFF0683c	tr|C0H4H5|C0H4H5_PLAF7 Uncharacterized protein OS=Plasmodium falciparum (isolate 3D7) OX=36329 GN=PF3D7_0614100 PE=4 SV=1	1	7	7	7	1	1	1	6	4	7	0	1	1	6	5	7	1	1	0	7	5	7	9.8	9.8	9.8	112.57	935	0	33.757	271530000	746820	1434000	78865	40063000	15222000	30995000	0	96424	2148000	28268000	19697000
PF3D7_0912800	Q8I324	Q8I324	10	10	10		PFI0625c	tr|Q8I324|Q8I324_PLAF7 tRNA (Adenine(58)-N(1))-methyltransferase non-catalytic subunit TRM6, putative OS=Plasmodium falciparum (isolate 3D7) OX=36329 GN=PF3D7_0912800 PE=4 SV=1	1	10	10	10	1	2	1	10	10	9	1	0	0	10	10	9	0	0	0	10	10	10	19.3	19.3	19.3	72.844	616	0	45.499	595320000	570810	664660	544080	52680000	58629000	52107000	483410	0	0	57858000	62038000
PF3D7_0509400	Q8I410	Q8I410	6	6	6	DNA-directed RNA polymerase	PFE0465c	tr|Q8I410|Q8I410_PLAF7 DNA-directed RNA polymerase subunit OS=Plasmodium falciparum (isolate 3D7) OX=36329 GN=PF3D7_0509400 PE=3 SV=1	1	6	6	6	0	0	0	5	6	5	0	0	0	5	6	4	0	0	0	6	6	4	3.7	3.7	3.7	340.67	2914	0	10.338	104830000	0	0	0	8161500	15557000	7036800	0	0	0	5573600	13041000
PF3D7_0522200	Q8I3P1	Q8I3P1	6	6	6		PFE1110w	tr|Q8I3P1|Q8I3P1_PLAF7 Transcription initiation factor TFIID subunit 10, putative OS=Plasmodium falciparum (isolate 3D7) OX=36329 GN=PF3D7_0522200 PE=4 SV=1	1	6	6	6	0	0	0	5	5	6	0	1	0	5	6	4	1	0	0	6	6	6	69.8	69.8	69.8	13.633	116	0	14.605	394730000	0	0	0	32464000	39246000	38063000	0	247080	0	30174000	41192000
PF3D7_0213100	O96212	O96212	6	6	6		PFB0595w	tr|O96212|O96212_PLAF7 Protein SIS1 OS=Plasmodium falciparum (isolate 3D7) OX=36329 GN=PF3D7_0213100 PE=4 SV=1	1	6	6	6	2	2	2	6	6	5	3	3	3	6	5	6	2	4	2	6	6	6	25.3	25.3	25.3	37.356	328	0	27.823	417450000	1105800	1304400	1240600	32013000	30788000	24920000	2687800	3438100	3202700	31545000	29691000
PF3D7_0829200	Q8IBC3	Q8IBC3	3	3	3		PF08_0006	tr|Q8IBC3|Q8IBC3_PLAF7 Prohibitin OS=Plasmodium falciparum (isolate 3D7) OX=36329 GN=PF3D7_0829200 PE=3 SV=1	1	3	3	3	3	3	3	3	3	3	3	3	3	3	3	3	3	3	3	3	3	3	11.4	11.4	11.4	30.558	272	0	16.771	600250000	16888000	18145000	18208000	46129000	45536000	46750000	18027000	18303000	15231000	42807000	45315000
PF3D7_1364800	Q8ID59	Q8ID59	7	7	7		PF13_0341	tr|Q8ID59|Q8ID59_PLAF7 DNA-directed RNA polymerases I, II, and III subunit RPABC1, putative OS=Plasmodium falciparum (isolate 3D7) OX=36329 GN=PF3D7_1364800 PE=3 SV=1	1	7	7	7	1	0	0	6	6	5	1	0	1	5	4	6	1	0	0	7	7	7	30.2	30.2	30.2	24.154	205	0	17.31	338820000	430100	0	0	31627000	31529000	24576000	502940	0	305810	28252000	21445000
PF3D7_1033700	Q8IJ72	Q8IJ72	7	7	7		PF10_0328	tr|Q8IJ72|Q8IJ72_PLAF7 Bromodomain protein 1 OS=Plasmodium falciparum (isolate 3D7) OX=36329 GN=PF3D7_1033700 PE=1 SV=1	1	7	7	7	1	2	1	6	4	7	2	1	1	5	5	5	1	0	0	6	6	6	16.6	16.6	16.6	55.937	488	0	86.148	221010000	757900	795580	255190	28529000	25450000	34319000	401820	671550	523180	14005000	16999000
PF3D7_0113000	Q9U0N1	Q9U0N1	7	7	7		PFA_0620c	tr|Q9U0N1|Q9U0N1_PLAF7 Glutamic acid-rich protein GARP OS=Plasmodium falciparum (isolate 3D7) OX=36329 GN=PF3D7_0113000 PE=4 SV=1	1	7	7	7	4	4	3	5	4	5	4	4	3	4	4	3	4	4	5	5	4	5	16.6	16.6	16.6	79.794	673	0	30.325	270770000	7377400	7141700	4310700	26658000	20518000	25850000	8610300	5871200	5018100	19503000	17290000
PF3D7_1033400	Q8IJ74	Q8IJ74	4	4	4		PF10_0325	tr|Q8IJ74|Q8IJ74_PLAF7 Haloacid dehalogenase-like hydrolase OS=Plasmodium falciparum (isolate 3D7) OX=36329 GN=PF3D7_1033400 PE=1 SV=1	1	4	4	4	2	2	2	3	3	4	4	3	3	4	4	4	4	3	4	4	4	4	19.4	19.4	19.4	32.841	288	0	8.0965	154990000	2494200	1910800	2457400	8582900	3517600	14937000	4668700	5112100	4725800	15491000	13732000
PF3D7_0510200	Q8I402	Q8I402	8	8	8		PFE0505w	tr|Q8I402|Q8I402_PLAF7 Peptidyl-prolyl cis-trans isomerase OS=Plasmodium falciparum (isolate 3D7) OX=36329 GN=PF3D7_0510200 PE=1 SV=1	1	8	8	8	1	1	1	5	4	6	1	1	1	5	5	6	2	2	1	7	8	7	15.7	15.7	15.7	87.039	747	0	14.027	854670000	29310000	29370000	27816000	58204000	56679000	65373000	27730000	28008000	25765000	56403000	62383000
PF3D7_1358700	Q8IDB8	Q8IDB8	4	4	4		MAL13P1.288	tr|Q8IDB8|Q8IDB8_PLAF7 YOP1-like protein, putative OS=Plasmodium falciparum (isolate 3D7) OX=36329 GN=PF3D7_1358700 PE=3 SV=1	1	4	4	4	3	3	3	4	4	4	3	3	3	4	4	4	3	3	3	4	4	4	21.6	21.6	21.6	18.422	153	0	3.2157	1360800000	34243000	32919000	35245000	99134000	105150000	102120000	40955000	41834000	39143000	95865000	104670000
PF3D7_1250600	Q8I4S8	Q8I4S8	5	5	5		PFL2430c	tr|Q8I4S8|Q8I4S8_PLAF7 Translation initiation factor eIF-2B subunit beta, putative OS=Plasmodium falciparum (isolate 3D7) OX=36329 GN=PF3D7_1250600 PE=3 SV=1	1	5	5	5	0	0	0	4	5	5	1	2	0	4	5	5	0	0	0	5	5	4	12.1	12.1	12.1	78.751	679	0	39.282	192230000	0	0	0	20082000	22113000	21615000	655040	861240	0	15030000	19869000
PF3D7_1100800	Q8IIY8	Q8IIY8	3	3	2		MC-2TM	tr|Q8IIY8|Q8IIY8_PLAF7 Pfmc-2TM Maurers cleft two transmembrane protein OS=Plasmodium falciparum (isolate 3D7) OX=36329 GN=PF3D7_1100800 PE=4 SV=2	1	3	3	2	0	0	0	2	3	3	0	0	0	3	3	3	0	0	0	3	3	3	13.9	13.9	10	27.18	231	0	50.151	141690000	0	0	0	7808200	17646000	17435000	0	0	0	6125900	22441000
PF3D7_1342400	Q8IDR5	Q8IDR5	7	7	7	Casein kinase II subunit beta	PfCK2beta2	tr|Q8IDR5|Q8IDR5_PLAF7 Casein kinase II subunit beta OS=Plasmodium falciparum (isolate 3D7) OX=36329 GN=PF3D7_1342400 PE=3 SV=1	1	7	7	7	1	2	1	5	5	5	1	1	2	6	4	4	0	0	1	6	6	4	22.9	22.9	22.9	45.284	385	0	26.019	584160000	853840	3046000	872720	55350000	66939000	65392000	1482800	933530	1230700	73909000	56014000
PF3D7_0720700	Q8IBP4	Q8IBP4	4	4	4			tr|Q8IBP4|Q8IBP4_PLAF7 Phosphoinositide-binding protein, putative OS=Plasmodium falciparum (isolate 3D7) OX=36329 GN=PF3D7_0720700 PE=4 SV=2	1	4	4	4	1	1	1	4	4	3	1	2	1	4	4	4	0	0	1	4	3	3	2.4	2.4	2.4	258.42	2166	0	6.2207	105520000	312950	222550	242540	11734000	13922000	10858000	307390	661540	330940	13398000	13545000
PF3D7_1031300	Q8IJ92	Q8IJ92	6	6	6		PF10_0307	tr|Q8IJ92|Q8IJ92_PLAF7 SAE2 domain-containing protein OS=Plasmodium falciparum (isolate 3D7) OX=36329 GN=PF3D7_1031300 PE=4 SV=1	1	6	6	6	0	0	0	5	5	4	0	0	0	6	5	5	0	0	0	5	5	5	8.8	8.8	8.8	109.28	919	0	14.399	178290000	0	0	0	19210000	19081000	16608000	0	0	0	16030000	18176000
PF3D7_0819900	C0H4W2	C0H4W2	4	4	4		PF08_0049	tr|C0H4W2|C0H4W2_PLAF7 U6 snRNA-associated Sm-like protein LSm3 OS=Plasmodium falciparum (isolate 3D7) OX=36329 GN=LSM3 PE=3 SV=1	1	4	4	4	0	1	1	4	4	4	0	2	2	4	4	4	2	2	2	4	4	4	50.5	50.5	50.5	10.701	91	0	7.1289	226860000	0	807830	1419900	12701000	25522000	19998000	0	3006200	1922600	21863000	20405000
PF3D7_1037600	Q8IJ31	Q8IJ31	6	6	6		PF10_0369	tr|Q8IJ31|Q8IJ31_PLAF7 TFIIH basal transcription factor complex helicase XPB subunit, putative OS=Plasmodium falciparum (isolate 3D7) OX=36329 GN=PF3D7_1037600 PE=4 SV=1	1	6	6	6	0	0	0	6	5	6	0	0	0	6	6	6	0	0	0	6	5	5	8.9	8.9	8.9	102.87	886	0	9.9242	237860000	0	0	0	32513000	23144000	34375000	0	0	0	28447000	25693000
PF3D7_0109800	Q8I246	Q8I246	6	6	6		PFA_0480w	tr|Q8I246|Q8I246_PLAF7 Phenylalanine--tRNA ligase alpha subunit OS=Plasmodium falciparum (isolate 3D7) OX=36329 GN=PF3D7_0109800 PE=4 SV=1	1	6	6	6	4	4	4	5	3	5	4	5	5	4	5	5	6	6	6	6	6	6	9.9	9.9	9.9	67.72	575	0	8.0688	330110000	3326200	3458300	3389000	22965000	20911000	30712000	3828500	3823900	3852400	22745000	25412000
PF3D7_1127600	Q8II87	Q8II87	6	6	6		PF11_0287	tr|Q8II87|Q8II87_PLAF7 CRAL/TRIO domain-containing protein, putative OS=Plasmodium falciparum (isolate 3D7) OX=36329 GN=PF3D7_1127600 PE=4 SV=2	1	6	6	6	1	1	2	6	6	6	2	4	4	4	3	4	0	0	1	6	6	6	24.2	24.2	24.2	34.966	297	0	10.744	358560000	718410	294490	1766900	38521000	39356000	35768000	1179600	2910700	3784000	23471000	22065000
PF3D7_1414800	Q8ILU8	Q8ILU8	5	5	5		PF14_0146	tr|Q8ILU8|Q8ILU8_PLAF7 Small nuclear ribonucleoprotein-associated protein B, putative OS=Plasmodium falciparum (isolate 3D7) OX=36329 GN=PF3D7_1414800 PE=4 SV=1	1	5	5	5	2	2	3	4	5	4	3	3	2	4	4	4	2	2	2	5	5	5	24.4	24.4	24.4	22.332	201	0	99.938	2515700000	8540500	2768700	8438700	246030000	250410000	249500000	9175400	8802400	2590300	212800000	205500000
PF3D7_1144900	Q8IHR8	Q8IHR8	6	6	6		Rab6	tr|Q8IHR8|Q8IHR8_PLAF7 Ras-related protein Rab-6 OS=Plasmodium falciparum (isolate 3D7) OX=36329 GN=PF3D7_1144900 PE=4 SV=2	1	6	6	6	6	4	5	5	4	5	5	5	6	5	5	4	2	1	2	5	5	5	33.3	33.3	33.3	23.609	207	0	19.79	548320000	10682000	6806400	15595000	39396000	37812000	33594000	23420000	23877000	22884000	58546000	58960000
PF3D7_0823200	Q8IB66	Q8IB66	5	5	5		MAL8P1.40	tr|Q8IB66|Q8IB66_PLAF7 RNA-binding protein, putative OS=Plasmodium falciparum (isolate 3D7) OX=36329 GN=PF3D7_0823200 PE=4 SV=1	1	5	5	5	4	2	2	4	4	4	3	3	3	4	3	4	2	2	4	5	4	4	23.4	23.4	23.4	32.441	286	0	22.431	547940000	5041500	2026500	464810	58117000	33521000	52471000	2612100	5012000	1189500	63231000	34595000
PF3D7_0526800	Q8I3J7	Q8I3J7	7	7	7		PFE1335c	tr|Q8I3J7|Q8I3J7_PLAF7 Uncharacterized protein OS=Plasmodium falciparum (isolate 3D7) OX=36329 GN=PF3D7_0526800 PE=4 SV=1	1	7	7	7	2	2	3	5	6	6	2	1	2	6	6	6	0	0	0	6	7	7	22.8	22.8	22.8	43.781	368	0	43.897	578030000	2255900	3399800	2363200	61191000	60257000	55130000	3658600	2870900	3135100	63765000	57566000
PF3D7_1103600	Q8IIW6	Q8IIW6	5	5	5		PF11_0047	tr|Q8IIW6|Q8IIW6_PLAF7 Actin-like protein, putative OS=Plasmodium falciparum (isolate 3D7) OX=36329 GN=PF3D7_1103600 PE=3 SV=1	1	5	5	5	1	1	2	5	5	5	1	1	1	5	5	5	0	0	1	4	5	5	12.2	12.2	12.2	57.969	499	0	6.4308	259570000	152330	358450	370960	27192000	28765000	27192000	107410	282720	89811	29571000	29788000
PF3D7_1321700	Q8IE99	Q8IE99	5	5	5		MAL13P1.120	tr|Q8IE99|Q8IE99_PLAF7 Splicing factor 1 OS=Plasmodium falciparum (isolate 3D7) OX=36329 GN=PF3D7_1321700 PE=4 SV=1	1	5	5	5	2	2	2	4	4	4	3	2	2	5	5	3	2	2	2	4	4	4	8.2	8.2	8.2	100.94	864	0	13.038	162750000	1460900	1503700	1404900	17033000	16605000	14981000	1935600	1936900	1722100	18178000	19246000
PF3D7_0719600	Q8IBQ6	Q8IBQ6	3	3	3		PF07_0079	tr|Q8IBQ6|Q8IBQ6_PLAF7 60S ribosomal protein L11a, putative OS=Plasmodium falciparum (isolate 3D7) OX=36329 GN=PF3D7_0719600 PE=1 SV=1	1	3	3	3	2	3	3	3	3	3	3	3	2	3	3	3	2	2	3	3	3	3	24.3	24.3	24.3	20.227	173	0	39.511	863810000	20267000	21583000	22841000	64209000	71084000	58374000	38326000	36441000	31448000	70613000	64871000
PF3D7_0611800	C6KSW2	C6KSW2	8	8	8		PFF0575c	tr|C6KSW2|C6KSW2_PLAF7 Uncharacterized protein OS=Plasmodium falciparum (isolate 3D7) OX=36329 GN=PF3D7_0611800 PE=4 SV=1	1	8	8	8	0	0	0	7	8	6	0	0	0	8	8	6	0	0	0	7	5	7	3.4	3.4	3.4	374.89	3248	0	9.3794	304560000	0	0	0	42094000	42988000	33602000	0	0	0	37889000	38789000
PF3D7_0917600	Q8I2X7	Q8I2X7	8	7	7		PFI0860c	tr|Q8I2X7|Q8I2X7_PLAF7 Pre-mRNA-splicing factor ATP-dependent RNA helicase PRP43, putative OS=Plasmodium falciparum (isolate 3D7) OX=36329 GN=PF3D7_0917600 PE=4 SV=1	1	8	7	7	2	0	1	6	6	5	1	2	1	6	6	6	1	0	2	7	8	7	14.1	13	13	94.144	820	0	9.8246	146990000	259410	0	246540	10196000	13641000	11904000	389510	377370	412510	11965000	11220000
PF3D7_1147500	Q8IHP6	Q8IHP6	5	5	5		PF11_0483	tr|Q8IHP6|Q8IHP6_PLAF7 Protein farnesyltransferase subunit beta OS=Plasmodium falciparum (isolate 3D7) OX=36329 GN=PF3D7_1147500 PE=4 SV=2	1	5	5	5	1	1	1	5	5	4	1	1	1	5	5	4	0	0	0	5	4	5	5.5	5.5	5.5	109.82	923	0	8.4075	233840000	4716200	3875600	4640700	22055000	23932000	18646000	5069400	5696500	5101900	20848000	19440000
PF3D7_0913600	Q8I316	Q8I316	7	7	7		PFI0665w	tr|Q8I316|Q8I316_PLAF7 Uncharacterized protein OS=Plasmodium falciparum (isolate 3D7) OX=36329 GN=PF3D7_0913600 PE=4 SV=1	1	7	7	7	0	1	0	6	6	7	1	0	1	5	6	6	0	0	0	6	6	6	9.3	9.3	9.3	147.87	1231	0	11.732	138160000	0	166270	0	17807000	17293000	9776200	297960	0	275780	13883000	17479000
PF3D7_1318400	Q8IED2	Q8IED2	7	7	7	Structural maintenance of chromosomes protein 2	MAL13P1.96	sp|Q8IED2|SMC2_PLAF7 Structural maintenance of chromosomes protein 2 OS=Plasmodium falciparum (isolate 3D7) OX=36329 GN=MAL13P1.96 PE=1 SV=1	1	7	7	7	3	2	1	4	5	6	2	1	1	5	5	6	1	0	0	5	6	6	7.1	7.1	7.1	143.06	1218	0	4.4314	183080000	2497300	2262400	313380	12835000	15943000	19891000	2578300	343310	331580	16512000	16055000
PF3D7_0307700	O97255	O97255	6	6	6		PFC0325c	tr|O97255|O97255_PLAF7 Uncharacterized protein OS=Plasmodium falciparum (isolate 3D7) OX=36329 GN=PF3D7_0307700 PE=4 SV=2	1	6	6	6	0	2	0	4	6	5	0	1	0	5	5	5	0	0	0	5	6	6	4.4	4.4	4.4	216.26	1826	0	54.582	253850000	0	984750	0	20903000	39165000	27111000	0	757140	0	24549000	27423000
PF3D7_1450500	Q8IKX1	Q8IKX1	7	7	7		PF14_0480	tr|Q8IKX1|Q8IKX1_PLAF7 Uncharacterized protein OS=Plasmodium falciparum (isolate 3D7) OX=36329 GN=PF3D7_1450500 PE=4 SV=1	1	7	7	7	0	0	1	7	7	7	0	0	0	6	6	6	1	0	0	6	6	7	5.6	5.6	5.6	199.74	1653	0	7.276	174270000	0	0	155580	23297000	23018000	25987000	0	0	0	16733000	17935000
PF3D7_0308000	O77321	O77321	6	6	6		PFC0340w	tr|O77321|O77321_PLAF7 DNA polymerase delta small subunit, putative OS=Plasmodium falciparum (isolate 3D7) OX=36329 GN=PF3D7_0308000 PE=4 SV=1	1	6	6	6	2	1	1	5	4	5	2	1	1	4	4	5	1	1	1	6	6	5	12.2	12.2	12.2	57.721	498	0	20.676	282710000	1133500	829780	476360	23482000	22433000	25627000	1810500	1353800	720150	19434000	23857000
PF3D7_1212900	Q8I5S4	Q8I5S4	4	4	4		PFL0635c	tr|Q8I5S4|Q8I5S4_PLAF7 Bromodomain protein 2, putative OS=Plasmodium falciparum (isolate 3D7) OX=36329 GN=PF3D7_1212900 PE=4 SV=1	1	4	4	4	0	0	0	3	3	3	0	0	0	3	3	3	0	0	0	3	4	3	5.2	5.2	5.2	125.45	1088	0	12.353	148010000	0	0	0	18719000	16204000	16272000	0	0	0	12959000	14022000
PF3D7_1029600	Q8IJA9	Q8IJA9	6	6	6		PF10_0289	tr|Q8IJA9|Q8IJA9_PLAF7 Adenosine deaminase OS=Plasmodium falciparum (isolate 3D7) OX=36329 GN=PF3D7_1029600 PE=1 SV=1	1	6	6	6	4	4	3	3	5	5	6	6	6	5	5	5	3	3	3	5	5	5	18	18	18	42.465	367	0	12.735	281470000	4232400	2365500	1676900	7693700	21911000	25587000	12296000	13183000	12122000	22372000	27242000
PF3D7_1116800	Q8IIJ8	Q8IIJ8	9	9	9		PF11_0175	tr|Q8IIJ8|Q8IIJ8_PLAF7 Heat shock protein 101 OS=Plasmodium falciparum (isolate 3D7) OX=36329 GN=PF3D7_1116800 PE=1 SV=1	1	9	9	9	6	7	6	6	7	8	6	7	7	7	8	8	8	6	6	7	7	7	13.8	13.8	13.8	102.87	906	0	3.8258	454590000	7551500	9303100	6532900	27769000	32205000	40737000	10777000	10401000	10814000	37502000	39315000
PF3D7_1142500	Q8IHU0	Q8IHU0	3	3	3		PF11_0437	tr|Q8IHU0|Q8IHU0_PLAF7 60S ribosomal protein L28 OS=Plasmodium falciparum (isolate 3D7) OX=36329 GN=PF3D7_1142500 PE=1 SV=1	1	3	3	3	3	3	2	3	3	2	3	3	3	3	3	3	3	3	3	2	2	2	28.3	28.3	28.3	14.407	127	0	9.5103	833500000	6212500	5852700	3648000	110430000	115150000	103770000	8903300	9170800	8575300	83912000	80529000
PF3D7_1121600	Q8IIF0	Q8IIF0	4	4	4		PF11_0224	tr|Q8IIF0|Q8IIF0_PLAF7 Exported protein 1 OS=Plasmodium falciparum (isolate 3D7) OX=36329 GN=PF3D7_1121600 PE=4 SV=1	1	4	4	4	3	3	3	3	4	3	3	3	3	3	3	3	3	3	3	4	4	4	18.5	18.5	18.5	17.295	162	0	16.745	331380000	2854500	2940600	2901800	29864000	31052000	26781000	5278500	5305800	4191100	11499000	10201000
PF3D7_1447800	Q8IKZ7	Q8IKZ7	6	6	6		PF14_0454	tr|Q8IKZ7|Q8IKZ7_PLAF7 Calponin homology domain-containing protein, putative OS=Plasmodium falciparum (isolate 3D7) OX=36329 GN=PF3D7_1447800 PE=4 SV=1	1	6	6	6	1	0	0	5	6	5	1	1	0	6	6	6	3	2	2	6	6	6	3.7	3.7	3.7	238.05	1986	0	6.0283	211170000	72438	0	0	13247000	20856000	12957000	245730	220130	0	18373000	21406000
PF3D7_0524500	Q8I3M0	Q8I3M0	5	5	5		PFE1220w	tr|Q8I3M0|Q8I3M0_PLAF7 Uncharacterized protein OS=Plasmodium falciparum (isolate 3D7) OX=36329 GN=PF3D7_0524500 PE=4 SV=1	1	5	5	5	0	0	0	3	5	5	0	0	0	4	5	5	0	0	0	4	4	5	69.9	69.9	69.9	14.505	123	0	127.24	826590000	0	0	0	70465000	91226000	91332000	0	0	0	71091000	79208000
PF3D7_1306900	C0H5A4	C0H5A4	9	9	9		MAL13P1.35	tr|C0H5A4|C0H5A4_PLAF7 U1 small nuclear ribonucleoprotein A, putative OS=Plasmodium falciparum (isolate 3D7) OX=36329 GN=PF3D7_1306900 PE=4 SV=1	1	9	9	9	1	1	2	8	6	7	1	2	3	7	7	7	1	0	0	7	6	5	24.7	24.7	24.7	51.938	449	0	8.5365	1224900000	3127900	3627900	4221300	131730000	137240000	90068000	3345400	3246900	3608200	129390000	146020000
PF3D7_1118600	Q8III2	Q8III2	3	3	3	Histone acetyltransferase	PF11_0192	tr|Q8III2|Q8III2_PLAF7 Histone acetyltransferase OS=Plasmodium falciparum (isolate 3D7) OX=36329 GN=PF3D7_1118600 PE=3 SV=1	1	3	3	3	0	1	0	3	3	3	0	0	0	3	3	3	0	0	0	3	3	3	6.1	6.1	6.1	71.133	608	0	3.084	160020000	0	60553	0	14857000	21269000	19552000	0	0	0	6094400	18219000
PF3D7_1013100	Q8IJR4	Q8IJR4	8	8	8		PF10_0128	tr|Q8IJR4|Q8IJR4_PLAF7 U3 small nucleolar RNA-associated protein 13, putative OS=Plasmodium falciparum (isolate 3D7) OX=36329 GN=PF3D7_1013100 PE=4 SV=1	1	8	8	8	2	1	1	6	5	5	0	0	0	7	6	7	2	2	1	6	7	8	6.4	6.4	6.4	144.6	1220	0	3.2198	254780000	2456000	406390	202880	20712000	17487000	20730000	0	0	0	27451000	22133000
PF3D7_1231600	Q8I5A4	Q8I5A4	6	6	6		PFL1525c	tr|Q8I5A4|Q8I5A4_PLAF7 Pre-mRNA-splicing factor ATP-dependent RNA helicase PRP2, putative OS=Plasmodium falciparum (isolate 3D7) OX=36329 GN=PF3D7_1231600 PE=4 SV=1	1	6	6	6	0	0	0	6	5	6	2	0	0	6	5	6	0	0	0	6	6	4	7.4	7.4	7.4	137.2	1168	0	19.1	172870000	0	0	0	23539000	15483000	21175000	566010	0	0	22496000	15800000
PF3D7_0423000	Q8IFN6	Q8IFN6	5	5	5		PFD1085w	tr|Q8IFN6|Q8IFN6_PLAF7 Uncharacterized protein OS=Plasmodium falciparum (isolate 3D7) OX=36329 GN=PF3D7_0423000 PE=4 SV=1	1	5	5	5	0	1	0	5	5	5	1	0	1	4	4	4	1	0	1	5	5	5	18.8	18.8	18.8	31.011	260	0	26.577	740410000	0	273730	0	74873000	78746000	75179000	821800	0	862520	67992000	61785000
PF3D7_1358800	Q8IDB0	Q8IDB0	4	4	4		PF13_0316	tr|Q8IDB0|Q8IDB0_PLAF7 40S ribosomal protein S15 OS=Plasmodium falciparum (isolate 3D7) OX=36329 GN=PF3D7_1358800 PE=1 SV=1	1	4	4	4	2	2	3	3	3	3	4	4	4	4	3	3	4	4	4	4	4	4	31.8	31.8	31.8	17.25	151	0	4.4596	384250000	4411700	4410400	6213800	25866000	25565000	24261000	11670000	10844000	9010900	32500000	25976000
PF3D7_1105100	Q8IIV1	Q8IIV1	3	3	3	Histone H2B	PF11_0062	tr|Q8IIV1|Q8IIV1_PLAF7 Histone H2B OS=Plasmodium falciparum (isolate 3D7) OX=36329 GN=PF3D7_1105100 PE=3 SV=1	1	3	3	3	3	3	3	3	3	3	3	3	3	3	3	3	3	3	3	3	3	3	29.1	29.1	29.1	13.125	117	0	10.124	1.7835e+09	22838000	22054000	23155000	136960000	141030000	139610000	52755000	50063000	46272000	160110000	153680000
PF3D7_1310700	Q8IEK9	Q8IEK9	2	2	2		PF13_0058	tr|Q8IEK9|Q8IEK9_PLAF7 RNA-binding protein, putative OS=Plasmodium falciparum (isolate 3D7) OX=36329 GN=PF3D7_1310700 PE=4 SV=1	1	2	2	2	2	2	2	2	2	2	2	2	2	2	2	2	2	2	2	2	2	2	15.4	15.4	15.4	16.526	143	0	22.203	462510000	9481800	9363200	9292100	36998000	38122000	35681000	12128000	11870000	10030000	39558000	42096000
PF3D7_1415400	Q8ILU2	Q8ILU2	3	3	3		PF14_0152	tr|Q8ILU2|Q8ILU2_PLAF7 Btz domain-containing protein OS=Plasmodium falciparum (isolate 3D7) OX=36329 GN=PF3D7_1415400 PE=4 SV=1	1	3	3	3	1	2	1	3	3	2	1	2	2	2	3	3	0	0	0	3	3	2	2.9	2.9	2.9	178.5	1474	0	155.42	381920000	607880	1082100	730460	44382000	41261000	31557000	574540	1192800	1061600	25039000	44401000
PF3D7_0406000	Q8I1W8	Q8I1W8	8	8	8		PFD0300w	tr|Q8I1W8|Q8I1W8_PLAF7 Uncharacterized protein OS=Plasmodium falciparum (isolate 3D7) OX=36329 GN=PF3D7_0406000 PE=4 SV=1	1	8	8	8	1	2	1	8	8	8	0	1	1	8	8	8	0	0	1	8	7	8	22.8	22.8	22.8	60.614	508	0	10.364	353530000	1639700	1417900	1810600	33381000	49732000	45331000	0	1861400	1683700	37805000	36355000
PF3D7_0111900	Q8I227	Q8I227	2	2	2		PFA_0575c	tr|Q8I227|Q8I227_PLAF7 Uncharacterized protein OS=Plasmodium falciparum (isolate 3D7) OX=36329 GN=PF3D7_0111900 PE=4 SV=1	1	2	2	2	0	0	0	2	2	2	0	0	0	2	2	2	0	0	0	2	2	2	21	21	21	9.5817	81	0	18.053	153010000	0	0	0	15191000	15540000	12229000	0	0	0	15247000	14680000
PF3D7_1211600	Q8I5T5	Q8I5T5	6	6	6		PFL0575w	tr|Q8I5T5|Q8I5T5_PLAF7 Lysine-specific histone demethylase 1, putative OS=Plasmodium falciparum (isolate 3D7) OX=36329 GN=PF3D7_1211600 PE=4 SV=1	1	6	6	6	1	1	1	6	6	6	1	1	1	5	5	6	1	1	1	6	6	5	2.4	2.4	2.4	350.58	2961	0	3.3314	651750000	2087800	2447000	2280100	76292000	67908000	66776000	3594700	3557000	2802600	60942000	59808000
PF3D7_1107400	Q8IIS8	Q8IIS8	6	6	6		Rad51	tr|Q8IIS8|Q8IIS8_PLAF7 DNA repair protein RAD51 homolog OS=Plasmodium falciparum (isolate 3D7) OX=36329 GN=PF3D7_1107400 PE=3 SV=2	1	6	6	6	1	2	1	5	5	5	2	2	2	5	5	4	1	2	0	6	6	6	25.7	25.7	25.7	38.592	350	0	20.675	174170000	0	93989	0	16292000	16812000	16023000	207930	143130	158790	12794000	12456000
PF3D7_1107000	Q8IIT3	Q8IIT3	2	2	2		PF11_0524	tr|Q8IIT3|Q8IIT3_PLAF7 U6 snRNA-associated Sm-like protein LSm4 OS=Plasmodium falciparum (isolate 3D7) OX=36329 GN=LSM4 PE=3 SV=2	1	2	2	2	1	2	2	2	2	2	2	2	2	2	2	2	1	1	0	2	2	2	23	23	23	14.202	126	0	145.84	229500000	3923100	4317200	5251000	21441000	20702000	18757000	5155600	6415000	4543100	21017000	24736000
PF3D7_0316500	O77390	O77390	6	6	6		PFC0720w	tr|O77390|O77390_PLAF7 Kinetochore protein NUF2, putative OS=Plasmodium falciparum (isolate 3D7) OX=36329 GN=PF3D7_0316500 PE=4 SV=2	1	6	6	6	3	3	2	4	5	5	3	3	3	5	6	6	1	2	1	5	6	6	16.1	16.1	16.1	54.677	461	0	10.367	613010000	26700000	26174000	23801000	37477000	43367000	42750000	24780000	24152000	18506000	45545000	47720000
PF3D7_0202000	Q9TY99	Q9TY99	5	5	5		PFB0100c	tr|Q9TY99|Q9TY99_PLAF7 Knob-associated histidine-rich protein OS=Plasmodium falciparum (isolate 3D7) OX=36329 GN=PF3D7_0202000 PE=4 SV=1	1	5	5	5	1	1	1	4	4	4	2	2	2	5	5	4	2	2	2	5	5	3	11.2	11.2	11.2	71.302	654	0	23.531	524360000	549830	736070	545350	48777000	49777000	55843000	2747500	3124000	2637900	49055000	43366000
PF3D7_1324200	Q8IE75	Q8IE75	5	5	5		MAL13P1.132	tr|Q8IE75|Q8IE75_PLAF7 Micro-fibrillar-associated protein, putative OS=Plasmodium falciparum (isolate 3D7) OX=36329 GN=PF3D7_1324200 PE=4 SV=2	1	5	5	5	2	2	4	5	5	5	5	5	4	4	3	4	0	0	1	4	5	4	9.8	9.8	9.8	59.627	492	0	10.776	212850000	4364500	4621900	5268900	21364000	23500000	22270000	6161600	7608300	5290200	25694000	14047000
PF3D7_1460600	Q8IKM6	Q8IKM6	5	5	5		PF14_0578	tr|Q8IKM6|Q8IKM6_PLAF7 Inner membrane complex sub-compartment protein 3 OS=Plasmodium falciparum (isolate 3D7) OX=36329 GN=PF3D7_1460600 PE=4 SV=1	1	5	5	5	3	4	4	3	4	3	4	4	4	4	4	3	4	4	3	4	3	3	37.2	37.2	37.2	17.117	148	0	39.577	370030000	8085000	11687000	7311400	25459000	32076000	16036000	14905000	14727000	11717000	40255000	38203000
PF3D7_1237000	Q8I553	Q8I553	7	7	7		PFL1790w	tr|Q8I553|Q8I553_PLAF7 SUMO-activating enzyme subunit OS=Plasmodium falciparum (isolate 3D7) OX=36329 GN=PF3D7_1237000 PE=3 SV=1	1	7	7	7	0	0	1	7	7	7	1	1	1	4	5	4	0	0	0	7	7	7	16.3	16.3	16.3	81.119	686	0	70.63	205220000	0	0	173460	22376000	21853000	22314000	251370	186270	226510	7845800	17353000
PF3D7_1365000	A0A5K1K8X0	A0A5K1K8X0	5	5	5			tr|A0A5K1K8X0|A0A5K1K8X0_PLAF7 Uncharacterized protein OS=Plasmodium falciparum (isolate 3D7) OX=36329 GN=PF3D7_1365000 PE=4 SV=1	1	5	5	5	0	0	0	5	5	5	0	0	0	5	5	5	0	0	0	5	5	4	15.2	15.2	15.2	42.221	348	0	34.676	536780000	0	0	0	61627000	66642000	61404000	0	0	0	62019000	69662000
PF3D7_0913200	Q8I320	Q8I320	5	5	5		PfEF-1beta	tr|Q8I320|Q8I320_PLAF7 Elongation factor 1-beta OS=Plasmodium falciparum (isolate 3D7) OX=36329 GN=PF3D7_0913200 PE=4 SV=1	1	5	5	5	3	2	2	5	5	5	3	3	2	4	3	4	2	1	2	5	5	4	26.8	26.8	26.8	32.026	276	0	39.651	587630000	6886500	5966200	5524900	61576000	61959000	65425000	11292000	10257000	6619400	47392000	35120000
PF3D7_1407900	A0A144A171;Q7KQM4	A0A144A171;Q7KQM4	7;7	6;6	6;6	Plasmepsin-1	PF14_0076	tr|A0A144A171|A0A144A171_PLAF7 Plasmepsin I OS=Plasmodium falciparum (isolate 3D7) OX=36329 GN=PF3D7_1407900 PE=3 SV=1;sp|Q7KQM4|PLM1_PLAF7 Plasmepsin-1 OS=Plasmodium falciparum (isolate 3D7) OX=36329 GN=PF14_0076 PE=2 SV=1	2	7	6	6	5	6	5	5	6	7	6	6	4	4	6	5	3	3	2	7	6	7	21.9	18.4	18.4	51.46	452	0	8.7378	238360000	7902100	4485000	4487900	17317000	12660000	19342000	10215000	10601000	10067000	15501000	18170000
PF3D7_0410300	Q9U0I5	Q9U0I5	5	5	5		PFD0505c	tr|Q9U0I5|Q9U0I5_PLAF7 Protein phosphatase PPM1, putative OS=Plasmodium falciparum (isolate 3D7) OX=36329 GN=PF3D7_0410300 PE=4 SV=2	1	5	5	5	0	0	0	5	5	5	0	0	0	4	5	5	0	0	0	4	5	5	7.1	7.1	7.1	105.2	906	0	3.2349	173370000	0	0	0	19991000	17520000	18182000	0	0	0	15594000	22883000
PF3D7_1337900	A0A5K1K8U7	A0A5K1K8U7	5	5	5			tr|A0A5K1K8U7|A0A5K1K8U7_PLAF7 Uncharacterized protein OS=Plasmodium falciparum (isolate 3D7) OX=36329 GN=PF3D7_1337900 PE=4 SV=1	1	5	5	5	0	0	0	5	5	4	0	0	0	5	5	5	0	0	0	5	5	5	32.9	32.9	32.9	25.631	219	0	3.5357	115540000	0	0	0	13053000	11069000	7772600	0	0	0	13372000	12845000
PF3D7_1330800	Q8IE18	Q8IE18	4	4	4		PF13_0165	tr|Q8IE18|Q8IE18_PLAF7 RNA-binding protein, putative OS=Plasmodium falciparum (isolate 3D7) OX=36329 GN=PF3D7_1330800 PE=4 SV=1	1	4	4	4	0	0	1	2	2	3	0	1	0	2	3	3	0	0	0	3	3	2	7.9	7.9	7.9	68.009	596	0	3.985	148980000	0	0	267710	13908000	14994000	14522000	0	507170	0	14682000	19980000
PF3D7_0934100	Q8I2H7	Q8I2H7	8	8	8		PFI1650w	tr|Q8I2H7|Q8I2H7_PLAF7 TFIIH basal transcription factor complex helicase XPD subunit OS=Plasmodium falciparum (isolate 3D7) OX=36329 GN=PF3D7_0934100 PE=4 SV=1	1	8	8	8	0	0	1	5	7	6	0	0	1	6	8	7	0	1	1	7	8	8	11.2	11.2	11.2	122.84	1056	0	16.489	279270000	0	0	437470	14368000	27274000	24294000	0	0	859010	21112000	37486000
PF3D7_1458800	Q8IKP3	Q8IKP3	7	7	7		PF14_0561	tr|Q8IKP3|Q8IKP3_PLAF7 DNA-directed RNA polymerase III subunit RPC5, putative OS=Plasmodium falciparum (isolate 3D7) OX=36329 GN=PF3D7_1458800 PE=4 SV=1	1	7	7	7	0	0	0	6	6	6	1	0	0	5	6	5	0	0	0	6	6	7	8.9	8.9	8.9	103.36	865	0	14.072	259620000	0	0	0	26632000	30425000	23186000	248540	0	0	22239000	31177000
PF3D7_1019600	Q8IJK6	Q8IJK6	4	4	4		PF10_0189	tr|Q8IJK6|Q8IJK6_PLAF7 PH domain-containing protein OS=Plasmodium falciparum (isolate 3D7) OX=36329 GN=PF3D7_1019600 PE=4 SV=2	1	4	4	4	0	0	0	4	4	4	1	0	0	4	4	4	0	0	1	4	4	4	4.4	4.4	4.4	145.83	1210	0	11.389	144100000	0	0	0	15325000	18252000	15159000	251710	0	0	16289000	16052000
PF3D7_0815600	Q8IAZ3	Q8IAZ3	4	4	4	Eukaryotic translation initiation factor 3 subunit G	MAL8P1.83	tr|Q8IAZ3|Q8IAZ3_PLAF7 Eukaryotic translation initiation factor 3 subunit G OS=Plasmodium falciparum (isolate 3D7) OX=36329 GN=PF3D7_0815600 PE=3 SV=2	1	4	4	4	3	3	2	4	4	3	3	3	4	3	3	3	1	0	0	4	3	4	21.6	21.6	21.6	31.251	268	0	17.386	171440000	2822200	2842500	2855100	12566000	15119000	12948000	3644700	3791600	4197400	16732000	14114000
PF3D7_1216900	Q8I5N9	Q8I5N9	7	7	7		PFL0815w	tr|Q8I5N9|Q8I5N9_PLAF7 DNA-binding chaperone, putative OS=Plasmodium falciparum (isolate 3D7) OX=36329 GN=PF3D7_1216900 PE=4 SV=1	1	7	7	7	0	1	2	6	6	6	3	0	1	6	7	6	0	1	0	6	6	6	9.6	9.6	9.6	111.06	939	0	10.943	239810000	0	128880	881350	22270000	21644000	20370000	1049700	0	400240	29098000	28824000
PF3D7_1347700	Q8IDM2	Q8IDM2	7	7	7		PF13_0253	tr|Q8IDM2|Q8IDM2_PLAF7 Ethanolamine-phosphate cytidylyltransferase OS=Plasmodium falciparum (isolate 3D7) OX=36329 GN=PF3D7_1347700 PE=4 SV=1	1	7	7	7	3	3	2	6	6	6	4	4	3	6	6	5	4	4	4	6	7	5	21.5	21.5	21.5	66.039	573	0	15.519	166210000	1380900	1380000	1368800	14464000	13545000	13944000	1781100	1983400	1838900	15552000	14076000
PF3D7_1145800	Q8IHR0	Q8IHR0	6	6	6		PF11_0469	tr|Q8IHR0|Q8IHR0_PLAF7 Uncharacterized protein OS=Plasmodium falciparum (isolate 3D7) OX=36329 GN=PF3D7_1145800 PE=4 SV=1	1	6	6	6	1	0	0	4	4	4	0	0	0	4	5	5	0	0	0	5	5	4	9	9	9	108.95	915	0	8.7481	77845000	727270	0	0	6890200	7078800	6058200	0	0	0	9645200	10180000
PF3D7_1250300	A0A144A4V4;Q8I4T1	A0A144A4V4;Q8I4T1	4;4	4;4	4;4	Vacuolar protein sorting-associated protein 26	PFL2415w	tr|A0A144A4V4|A0A144A4V4_PLAF7 Vacuolar protein sorting-associated protein 26, putative OS=Plasmodium falciparum (isolate 3D7) OX=36329 GN=PF3D7_1250300 PE=4 SV=1;sp|Q8I4T1|VPS26_PLAF7 Vacuolar protein sorting-associated protein 26 OS=Plasmodium falciparum	2	4	4	4	3	2	3	4	4	4	3	2	3	4	4	4	0	0	0	4	4	4	15.5	15.5	15.5	34.509	297	0	10.269	202200000	1256000	662900	1310500	20121000	19752000	18817000	1812800	883690	1873600	22250000	24569000
PF3D7_0912400	Q8I328	Q8I328	4	4	4		PFI0605c	tr|Q8I328|Q8I328_PLAF7 Alkaline phosphatase, putative OS=Plasmodium falciparum (isolate 3D7) OX=36329 GN=PF3D7_0912400 PE=4 SV=1	1	4	4	4	3	3	3	4	3	4	2	2	3	4	4	4	1	2	1	4	4	3	10.1	10.1	10.1	52.704	446	0	4.1339	187140000	5506100	4405700	4424600	17482000	13499000	13695000	4362600	5821900	5739300	17760000	17960000
PF3D7_0708100	Q8IC08	Q8IC08	4	4	4		PF07_0027	tr|Q8IC08|Q8IC08_PLAF7 DNA-directed RNA polymerases I, II, and III subunit RPABC5, putative OS=Plasmodium falciparum (isolate 3D7) OX=36329 GN=PF3D7_0708100 PE=3 SV=1	1	4	4	4	1	2	2	3	4	4	2	2	3	3	4	4	1	1	2	4	4	4	60.9	60.9	60.9	8.2408	69	0	62.042	716080000	350110	893980	1084300	42158000	71732000	73290000	1361300	1246700	2741400	50597000	75741000
PF3D7_1447900	Q8IKZ6	Q8IKZ6	3	3	3		PfMDR2	tr|Q8IKZ6|Q8IKZ6_PLAF7 Multidrug resistance protein 2 OS=Plasmodium falciparum (isolate 3D7) OX=36329 GN=PF3D7_1447900 PE=4 SV=1	1	3	3	3	0	1	0	3	3	3	1	1	1	3	3	3	2	2	2	3	3	3	4.3	4.3	4.3	119.01	1024	0	6.8082	44384000	0	174100	0	4947600	4797900	4850000	183990	147730	244810	2953800	3588000
PF3D7_1404000	Q8IM54	Q8IM54	6	6	6		PF14_0037	tr|Q8IM54|Q8IM54_PLAF7 DNA-directed RNA polymerase II subunit RPB4, putative OS=Plasmodium falciparum (isolate 3D7) OX=36329 GN=PF3D7_1404000 PE=4 SV=1	1	6	6	6	1	0	1	6	6	6	1	1	1	5	6	6	0	1	1	6	6	6	29.7	29.7	29.7	20.05	165	0	4.2696	619210000	2113600	0	1813000	63242000	35638000	61762000	523840	2221800	1990500	32838000	70382000
PF3D7_1426200	Q8ILK1	Q8ILK1	5	5	5		PF14_0242	tr|Q8ILK1|Q8ILK1_PLAF7 Protein arginine N-methyltransferase 1 OS=Plasmodium falciparum (isolate 3D7) OX=36329 GN=PF3D7_1426200 PE=3 SV=1	1	5	5	5	3	5	5	5	3	4	5	4	5	5	4	4	2	1	2	5	5	4	12.2	12.2	12.2	47.446	401	0	7.0278	422320000	6283100	8050100	8564200	33999000	13592000	29882000	9886700	8641100	9864300	44864000	36988000
PF3D7_0522800	Q8I3N5	Q8I3N5	5	5	5		PFE1140c	tr|Q8I3N5|Q8I3N5_PLAF7 Pre-mRNA-splicing factor BUD31, putative OS=Plasmodium falciparum (isolate 3D7) OX=36329 GN=PF3D7_0522800 PE=4 SV=1	1	5	5	5	1	1	0	3	4	5	2	1	1	4	4	5	0	0	0	5	5	4	26.5	26.5	26.5	17.389	147	0	27.322	474430000	399370	461830	0	42989000	40760000	45297000	941400	409310	398950	51042000	56230000
PF3D7_0723400	Q8IBL9	Q8IBL9	5	5	5		PF07_0097	tr|Q8IBL9|Q8IBL9_PLAF7 Uncharacterized protein OS=Plasmodium falciparum (isolate 3D7) OX=36329 GN=PF3D7_0723400 PE=4 SV=1	1	5	5	5	0	1	0	5	5	5	2	1	0	3	4	5	1	0	0	2	3	3	4.4	4.4	4.4	167.92	1422	0	144.13	147350000	0	130280	0	18788000	21451000	21833000	703260	94444	0	15575000	17695000
PF3D7_1014700	Q8IJP8	Q8IJP8	5	5	5		PF10_0144	tr|Q8IJP8|Q8IJP8_PLAF7 Prohibitin OS=Plasmodium falciparum (isolate 3D7) OX=36329 GN=PF3D7_1014700 PE=3 SV=1	1	5	5	5	4	2	3	4	5	5	5	5	3	4	5	5	4	4	4	5	5	4	21.1	21.1	21.1	34.793	304	0	8.5373	273940000	6892100	4501600	7538800	22604000	27005000	23324000	8583900	7903500	5938100	15871000	20464000
PF3D7_0715300	A0A143ZZT8	A0A143ZZT8	4	4	4			tr|A0A143ZZT8|A0A143ZZT8_PLAF7 Calcium/calmodulin-dependent protein kinase, putative OS=Plasmodium falciparum (isolate 3D7) OX=36329 GN=PF3D7_0715300 PE=4 SV=1	1	4	4	4	1	1	0	4	4	4	1	0	0	4	4	4	0	0	1	4	4	4	11.8	11.8	11.8	61.331	517	0	14.091	146440000	560180	633150	0	17623000	17168000	15417000	117110	0	0	15259000	10317000
PF3D7_0704200	Q8IC28	Q8IC28	6	6	6		PF07_0015	tr|Q8IC28|Q8IC28_PLAF7 tRNA m5C-methyltransferase, putative OS=Plasmodium falciparum (isolate 3D7) OX=36329 GN=PF3D7_0704200 PE=3 SV=1	1	6	6	6	3	1	2	6	6	6	2	1	1	6	6	6	1	0	1	5	6	6	4.8	4.8	4.8	141.23	1193	0	3.521	236500000	5111000	182200	565230	24694000	20227000	27091000	806970	249940	220110	23029000	26239000
PF3D7_1426700	Q8ILJ7	Q8ILJ7	6	6	6		PF14_0246	tr|Q8ILJ7|Q8ILJ7_PLAF7 Phosphoenolpyruvate carboxylase OS=Plasmodium falciparum (isolate 3D7) OX=36329 GN=PF3D7_1426700 PE=4 SV=1	1	6	6	6	5	5	5	6	5	5	6	5	6	4	4	4	3	2	4	6	4	5	6.3	6.3	6.3	133.96	1148	0	8.3607	728520000	29159000	28518000	28284000	47947000	45842000	48385000	31709000	30253000	28551000	43160000	46628000
PF3D7_1117800	Q8IIJ0	Q8IIJ0	4	4	4		PF11_0184	tr|Q8IIJ0|Q8IIJ0_PLAF7 DNA mismatch repair protein MLH OS=Plasmodium falciparum (isolate 3D7) OX=36329 GN=PF3D7_1117800 PE=4 SV=1	1	4	4	4	0	0	0	4	4	4	0	0	0	4	3	4	0	0	0	3	4	4	4.9	4.9	4.9	118.31	1016	0	6.9642	161410000	0	0	0	16914000	16899000	16458000	0	0	0	16849000	16300000
PF3D7_0728600	Q8IBH2	Q8IBH2	4	4	4		MAL7P1.155	tr|Q8IBH2|Q8IBH2_PLAF7 RING zinc finger protein, putative OS=Plasmodium falciparum (isolate 3D7) OX=36329 GN=PF3D7_0728600 PE=4 SV=1	1	4	4	4	0	0	0	4	4	4	0	0	0	4	3	4	0	0	0	3	3	3	2.1	2.1	2.1	253.97	2162	0	5.7536	113660000	0	0	0	14539000	14441000	14763000	0	0	0	12411000	10160000
PF3D7_0727800	Q8IBH9	Q8IBH9	6	6	6		PF07_0115	tr|Q8IBH9|Q8IBH9_PLAF7 Cation transporting ATPase, putative OS=Plasmodium falciparum (isolate 3D7) OX=36329 GN=PF3D7_0727800 PE=4 SV=1	1	6	6	6	2	3	3	5	6	5	3	4	4	6	5	6	1	1	1	6	5	6	3.4	3.4	3.4	225.07	1918	0	3.6424	889020000	39583000	40898000	39191000	67766000	67865000	61301000	44156000	48566000	35457000	72370000	64043000
PF3D7_0604300	C6KSP1	C6KSP1	5	5	5		PFF0210w	tr|C6KSP1|C6KSP1_PLAF7 Uncharacterized protein OS=Plasmodium falciparum (isolate 3D7) OX=36329 GN=PF3D7_0604300 PE=4 SV=1	1	5	5	5	0	1	1	5	5	5	2	1	2	5	5	5	1	1	0	5	5	5	6.7	6.7	6.7	91.569	773	0	6.6951	278510000	0	1742800	1548100	24570000	26831000	27532000	1779600	699660	1611700	28627000	28369000
PF3D7_1205500	Q8I5Z0	Q8I5Z0	6	6	6		PFL0275w	tr|Q8I5Z0|Q8I5Z0_PLAF7 Zinc finger protein, putative OS=Plasmodium falciparum (isolate 3D7) OX=36329 GN=PF3D7_1205500 PE=4 SV=1	1	6	6	6	0	0	0	6	6	6	2	1	1	6	6	6	0	1	1	6	6	6	5.3	5.3	5.3	204.85	1785	0	17.834	372000000	0	0	0	37125000	38892000	35155000	728960	956730	721700	37988000	41276000
PF3D7_0807300	Q7K6B0	Q7K6B0	3	3	3		rab18	tr|Q7K6B0|Q7K6B0_PLAF7 Ras-related protein Rab-18 OS=Plasmodium falciparum (isolate 3D7) OX=36329 GN=PF3D7_0807300 PE=4 SV=1	1	3	3	3	3	3	2	3	3	3	3	3	3	3	3	3	2	2	2	3	3	3	18.4	18.4	18.4	23.162	201	0	7.4252	284600000	6171400	6264100	6233400	24206000	22725000	22389000	8043700	8412600	6933100	25278000	26928000
PF3D7_0407700	Q9U0K9	Q9U0K9	4	4	4		PFD0380c	tr|Q9U0K9|Q9U0K9_PLAF7 Uncharacterized protein OS=Plasmodium falciparum (isolate 3D7) OX=36329 GN=PF3D7_0407700 PE=4 SV=2	1	4	4	4	0	0	0	3	4	3	0	0	0	3	3	3	0	0	0	3	3	3	3.4	3.4	3.4	197.41	1629	0	3.8555	66074000	0	0	0	6701700	7364400	7974400	0	0	0	7283200	7330400
PF3D7_1010600	Q8IJT9	Q8IJT9	6	6	6		PF10_0103	tr|Q8IJT9|Q8IJT9_PLAF7 Eukaryotic translation initiation factor 2 subunit beta OS=Plasmodium falciparum (isolate 3D7) OX=36329 GN=PF3D7_1010600 PE=4 SV=1	1	6	6	6	5	5	4	5	6	6	4	3	4	6	6	6	4	2	3	4	4	6	27.5	27.5	27.5	25.322	222	0	8.6971	635850000	7673300	8492900	7754800	60498000	61490000	62859000	12369000	10434000	9728200	64758000	72481000
PF3D7_1107200	Q8IIT1	Q8IIT1	6	6	6		PF11_0084	tr|Q8IIT1|Q8IIT1_PLAF7 Uncharacterized protein OS=Plasmodium falciparum (isolate 3D7) OX=36329 GN=PF3D7_1107200 PE=4 SV=2	1	6	6	6	3	5	4	5	5	5	4	4	4	5	4	6	2	1	0	6	5	4	10.5	10.5	10.5	84.211	713	0	7.811	296080000	2290700	3300000	2431700	22945000	24437000	23287000	3301000	3920900	2490000	28855000	21443000
PF3D7_1136400	Q8II00	Q8II00	4	4	4		PF11_0375	tr|Q8II00|Q8II00_PLAF7 Signal recognition particle subunit SRP72, putative OS=Plasmodium falciparum (isolate 3D7) OX=36329 GN=PF3D7_1136400 PE=4 SV=1	1	4	4	4	0	1	1	4	4	4	2	2	3	4	4	4	1	2	1	4	4	4	5	5	5	107.11	886	0	8.7872	152820000	0	298980	345980	14712000	14780000	13913000	891230	886450	1192900	13406000	15425000
PF3D7_0917500	Q8I2X8	Q8I2X8	8	8	8		PFI0855w	tr|Q8I2X8|Q8I2X8_PLAF7 Uncharacterized protein OS=Plasmodium falciparum (isolate 3D7) OX=36329 GN=PF3D7_0917500 PE=4 SV=1	1	8	8	8	0	0	0	4	4	6	0	1	0	6	5	5	0	0	0	5	7	6	14	14	14	79.674	681	0	9.057	217780000	0	0	0	14486000	18369000	21041000	0	324240	0	27038000	21905000
PF3D7_1407100	Q8IM23	Q8IM23	6	6	6		PF14_0068	tr|Q8IM23|Q8IM23_PLAF7 rRNA 2-O-methyltransferase fibrillarin, putative OS=Plasmodium falciparum (isolate 3D7) OX=36329 GN=PF3D7_1407100 PE=3 SV=1	1	6	6	6	2	3	3	6	5	6	4	4	3	5	5	6	4	4	3	6	6	6	26.4	26.4	26.4	34.129	318	0	53.25	808380000	11466000	13750000	8623600	68445000	64454000	70273000	14413000	19017000	7591200	70320000	77599000
PF3D7_1331200	A0A5K1K984	A0A5K1K984	4	4	4			tr|A0A5K1K984|A0A5K1K984_PLAF7 Uncharacterized protein OS=Plasmodium falciparum (isolate 3D7) OX=36329 GN=PF3D7_1331200 PE=4 SV=1	1	4	4	4	0	0	0	2	3	4	0	0	0	4	4	4	1	0	0	4	4	4	13.3	13.3	13.3	48.616	407	0	54.383	227240000	0	0	0	17486000	18574000	25777000	0	0	0	23104000	21005000
PF3D7_1002900	Q8IK07	Q8IK07	2	2	2		PF10_0033	tr|Q8IK07|Q8IK07_PLAF7 Uncharacterized protein OS=Plasmodium falciparum (isolate 3D7) OX=36329 GN=PF3D7_1002900 PE=4 SV=2	1	2	2	2	2	2	2	2	2	2	2	2	2	2	2	2	1	1	1	2	2	2	15	15	15	14.517	127	0	2.2119	131940000	4188300	5092100	5003000	9476500	11371000	10119000	5596500	5095000	4393700	11573000	12204000
PF3D7_0323700	O97303	O97303	4	4	4		PFC1060c	tr|O97303|O97303_PLAF7 U4/U6.U5 tri-snRNP-associated protein 1, putative OS=Plasmodium falciparum (isolate 3D7) OX=36329 GN=PF3D7_0323700 PE=4 SV=1	1	4	4	4	0	1	0	4	4	4	2	1	1	4	4	4	0	0	0	4	4	4	7.5	7.5	7.5	82.899	693	0	9.5672	165100000	0	70651	0	18458000	19211000	18365000	249910	137960	197900	19537000	18189000
PF3D7_0926100	Q8I2P8	Q8I2P8	9	9	9		PFI1280c	tr|Q8I2P8|Q8I2P8_PLAF7 Protein kinase, putative OS=Plasmodium falciparum (isolate 3D7) OX=36329 GN=PF3D7_0926100 PE=4 SV=1	1	9	9	9	1	3	3	8	7	6	1	2	1	6	6	6	1	1	1	7	6	4	3.6	3.6	3.6	366.96	3178	0	12.155	271840000	3475500	4612800	3155700	32557000	26296000	29760000	3222300	4394800	2272500	23476000	17261000
PF3D7_0801000	Q8IAK9	Q8IAK9	3	3	3		PF08_0137	tr|Q8IAK9|Q8IAK9_PLAF7 PRESAN domain-containing protein OS=Plasmodium falciparum (isolate 3D7) OX=36329 GN=PF3D7_0801000 PE=4 SV=1	1	3	3	3	1	2	1	3	3	3	3	2	1	3	3	2	2	2	2	3	2	2	5.5	5.5	5.5	147.07	1219	0	7.2423	202400000	1545800	1957200	1709100	18628000	17397000	17411000	3276500	2242600	1757500	14249000	18755000
PF3D7_1331700	Q8IE10	Q8IE10	6	6	6		PF13_0170	tr|Q8IE10|Q8IE10_PLAF7 Glutamine--tRNA ligase, putative OS=Plasmodium falciparum (isolate 3D7) OX=36329 GN=PF3D7_1331700 PE=3 SV=1	1	6	6	6	1	2	1	5	4	5	2	2	2	5	4	5	4	1	2	6	6	5	10.1	10.1	10.1	108.53	918	0	16.394	123940000	452130	400160	275860	9561800	6456100	8793200	909290	1254200	398340	10018000	5053300
PF3D7_0320500	O97284	O97284	4	4	4		PFC0910w	tr|O97284|O97284_PLAF7 Nicotinamidase, putative OS=Plasmodium falciparum (isolate 3D7) OX=36329 GN=PF3D7_0320500 PE=4 SV=1	1	4	4	4	0	0	0	4	4	4	1	1	1	4	4	4	1	1	2	4	4	4	14	14	14	50.151	429	0	17.64	156510000	0	0	0	16025000	14555000	17495000	277800	89431	417240	14293000	13315000
PF3D7_1305300	C0H5A0	C0H5A0	7	7	7		MAL13P1.26	tr|C0H5A0|C0H5A0_PLAF7 Translational activator GCN1, putative OS=Plasmodium falciparum (isolate 3D7) OX=36329 GN=PF3D7_1305300 PE=4 SV=1	1	7	7	7	0	1	0	5	6	6	0	2	1	7	6	6	0	1	0	5	7	7	2.7	2.7	2.7	418.58	3525	0	6.1364	104440000	0	91970	0	7852500	10158000	9693700	0	227910	73835	10997000	10117000
PF3D7_1010700	Q8IJT8	Q8IJT8	4	4	4		PF10_0104	tr|Q8IJT8|Q8IJT8_PLAF7 Dolichyl-phosphate-mannose--protein mannosyltransferase, putative OS=Plasmodium falciparum (isolate 3D7) OX=36329 GN=PF3D7_1010700 PE=4 SV=1	1	4	4	4	2	2	2	2	3	3	2	2	2	3	2	2	2	2	2	4	4	4	27.4	27.4	27.4	25.678	223	0	28.008	226810000	2973600	3191600	2972600	9754000	9695900	9956000	4302900	4081900	3216500	10507000	10839000
PF3D7_1118200	Q8III6	Q8III6	5	5	5		PF11_0188	tr|Q8III6|Q8III6_PLAF7 Heat shock protein 90, putative OS=Plasmodium falciparum (isolate 3D7) OX=36329 GN=PF3D7_1118200 PE=3 SV=1	1	5	5	5	4	4	4	4	2	3	4	4	4	4	4	3	4	3	3	4	4	4	6.9	6.9	6.9	108.46	930	0	21.532	224180000	5835500	5857700	5704100	14748000	4636800	15273000	6352400	7819100	6617600	16520000	18367000
PF3D7_0528100	Q8I3I6	Q8I3I6	5	5	5	AP complex subunit beta	PFE1400c	tr|Q8I3I6|Q8I3I6_PLAF7 AP complex subunit beta OS=Plasmodium falciparum (isolate 3D7) OX=36329 GN=PF3D7_0528100 PE=3 SV=2	1	5	5	5	2	3	3	3	5	5	2	2	3	3	4	3	2	1	1	4	4	4	6.7	6.7	6.7	106.15	929	0	8.8173	338170000	3691400	4727400	4184700	33749000	39901000	43501000	5416800	4605800	4266500	26196000	31295000
PF3D7_1238600	Q8I537	Q8I537	3	3	3		PFL1870c	tr|Q8I537|Q8I537_PLAF7 Sphingomyelin phosphodiesterase OS=Plasmodium falciparum (isolate 3D7) OX=36329 GN=PF3D7_1238600 PE=4 SV=1	1	3	3	3	2	3	3	3	3	3	3	3	2	3	3	3	0	0	0	3	3	3	10.4	10.4	10.4	46.013	393	0	7.5622	208510000	1542200	2420600	2243700	19590000	18948000	20765000	4568300	3697900	1769400	20647000	22206000
PF3D7_1147300	Q8IHP7	Q8IHP7	6	6	6		PF11_0482	tr|Q8IHP7|Q8IHP7_PLAF7 Uncharacterized protein OS=Plasmodium falciparum (isolate 3D7) OX=36329 GN=PF3D7_1147300 PE=4 SV=1	1	6	6	6	1	1	1	3	4	4	0	0	0	4	5	3	1	0	1	5	6	5	6.7	6.7	6.7	158.9	1361	0	15.136	197720000	2656300	2470100	2935300	12878000	14512000	13671000	0	0	0	13719000	25541000
PF3D7_0824200	C0H4X4	C0H4X4	8	8	8		MAL8P1.34	tr|C0H4X4|C0H4X4_PLAF7 Uncharacterized protein OS=Plasmodium falciparum (isolate 3D7) OX=36329 GN=PF3D7_0824200 PE=4 SV=1	1	8	8	8	1	1	1	7	7	6	1	0	1	6	7	6	0	0	1	8	8	7	8.8	8.8	8.8	133.8	1124	0	15.052	241930000	420650	478230	529250	20044000	26728000	16039000	570050	0	498760	24015000	24404000
PF3D7_1438600	Q8IL82	Q8IL82	5	5	5		PF14_0365	tr|Q8IL82|Q8IL82_PLAF7 Uncharacterized protein OS=Plasmodium falciparum (isolate 3D7) OX=36329 GN=PF3D7_1438600 PE=4 SV=1	1	5	5	5	2	3	4	5	5	5	3	4	3	4	4	4	2	2	1	5	5	4	18.8	18.8	18.8	33.149	277	0	5.1821	207820000	979600	2569600	2867500	22593000	20948000	19315000	2978800	3411400	1896400	18882000	19205000
PF3D7_1119800	Q8IIG9	Q8IIG9	4	4	4		PF11_0205	tr|Q8IIG9|Q8IIG9_PLAF7 Alternative splicing factor ASF-1, putative OS=Plasmodium falciparum (isolate 3D7) OX=36329 GN=PF3D7_1119800 PE=4 SV=1	1	4	4	4	0	0	0	4	4	4	0	0	0	4	4	4	1	1	1	3	4	4	24	24	24	23.652	200	0	5.9232	178220000	0	0	0	20068000	17845000	19336000	0	0	0	17458000	19205000
PF3D7_1225600	A0A143ZZZ3;Q8I5G1	A0A143ZZZ3;Q8I5G1	4;4	4;4	4;4	Uncharacterized protein PFL1235c	PFL1235c	tr|A0A143ZZZ3|A0A143ZZZ3_PLAF7 Uncharacterized protein OS=Plasmodium falciparum (isolate 3D7) OX=36329 GN=PF3D7_1225600 PE=4 SV=1;sp|Q8I5G1|YPF10_PLAF7 Uncharacterized protein PFL1235c OS=Plasmodium falciparum (isolate 3D7) OX=36329 GN=PFL1235c PE=1 SV=1	2	4	4	4	0	0	0	3	3	4	0	0	0	3	3	4	0	0	0	3	3	4	5	5	5	93.046	781	0	4.2727	186730000	0	0	0	18840000	16877000	18117000	0	0	0	21151000	19270000
PF3D7_0318600	O77371	O77371	5	5	5		PFC0825c	tr|O77371|O77371_PLAF7 Cleavage and polyadenylation specificity factor, putative OS=Plasmodium falciparum (isolate 3D7) OX=36329 GN=PF3D7_0318600 PE=4 SV=1	1	5	5	5	0	1	0	4	5	5	1	0	1	4	4	4	1	1	1	4	4	5	6.1	6.1	6.1	118.85	1017	0	3.7367	220060000	0	6077600	0	21924000	26602000	26960000	7749500	0	6541600	18210000	17459000
PF3D7_0909900	Q8I353	Q8I353	5	5	5		PFI0480w	tr|Q8I353|Q8I353_PLAF7 Helicase SKI2W, putative OS=Plasmodium falciparum (isolate 3D7) OX=36329 GN=PF3D7_0909900 PE=4 SV=1	1	5	5	5	0	1	3	4	4	4	2	1	1	4	5	4	2	1	2	4	4	5	5	5	5	160.37	1373	0	5.2271	1181800000	0	61764000	62930000	91258000	77218000	84783000	58293000	67473000	58444000	86221000	75318000
PF3D7_1123200	Q8IID1	Q8IID1	4	4	4		PF11_0243	tr|Q8IID1|Q8IID1_PLAF7 Leucine-rich repeat protein OS=Plasmodium falciparum (isolate 3D7) OX=36329 GN=PF3D7_1123200 PE=4 SV=1	1	4	4	4	0	0	0	3	3	4	0	1	1	3	4	4	0	0	1	4	4	3	5.3	5.3	5.3	93.333	814	0	1.5065	156170000	0	0	0	15795000	15920000	16553000	0	321050	300300	18472000	20050000
PF3D7_1363100	A0A5K1K9B5	A0A5K1K9B5	7	7	7			tr|A0A5K1K9B5|A0A5K1K9B5_PLAF7 Uncharacterized protein OS=Plasmodium falciparum (isolate 3D7) OX=36329 GN=PF3D7_1363100 PE=4 SV=1	1	7	7	7	2	3	2	6	6	7	2	2	1	7	7	7	1	0	0	5	7	6	6	6	6	124.75	1024	0	3.209	222900000	937010	2417300	620470	22149000	21625000	27340000	1189800	638970	205310	24615000	22304000
PF3D7_1345600	A0A5K1K8Y1	A0A5K1K8Y1	4	4	4			tr|A0A5K1K8Y1|A0A5K1K8Y1_PLAF7 Inner membrane complex protein OS=Plasmodium falciparum (isolate 3D7) OX=36329 GN=PF3D7_1345600 PE=4 SV=1	1	4	4	4	3	2	3	4	4	4	3	3	2	4	4	4	1	1	0	4	4	4	10.8	10.8	10.8	43.219	370	0	7.3321	322120000	2977800	1799800	3105600	30996000	29940000	26631000	2736900	3089300	2224400	36703000	37896000
PF3D7_1238800	Q8I535	Q8I535	4	4	4		PFL1880w	tr|Q8I535|Q8I535_PLAF7 Acyl-CoA synthetase OS=Plasmodium falciparum (isolate 3D7) OX=36329 GN=PF3D7_1238800 PE=4 SV=1	1	4	4	4	2	1	2	3	3	4	2	2	2	3	3	3	1	2	1	3	3	3	5.9	5.9	5.9	92.091	792	0	6.011	100980000	694830	277530	912360	8836800	8344800	12497000	1621000	1474200	1243700	7896700	8758900
PF3D7_1469600	Q8IKE1	Q8IKE1	3	3	3		ACC1	tr|Q8IKE1|Q8IKE1_PLAF7 Acetyl-CoA carboxylase OS=Plasmodium falciparum (isolate 3D7) OX=36329 GN=PF3D7_1469600 PE=4 SV=2	1	3	3	3	3	2	3	2	3	3	3	3	3	3	3	3	3	3	3	2	2	2	1.1	1.1	1.1	394.88	3367	0	7.9478	128390000	3647900	2496100	4063300	6066400	10961000	11970000	4797500	4546800	3910700	12371000	11416000
PF3D7_1126000	Q8IIA4	Q8IIA4	6	6	6		PF11_0270	tr|Q8IIA4|Q8IIA4_PLAF7 Threonine--tRNA ligase OS=Plasmodium falciparum (isolate 3D7) OX=36329 GN=PF3D7_1126000 PE=3 SV=1	1	6	6	6	3	3	3	6	5	4	3	3	3	4	5	4	3	3	4	6	6	6	9.8	9.8	9.8	119.54	1013	0	9.8893	198650000	1932000	1875100	1919400	16602000	16152000	12527000	2907500	3090100	2440500	12618000	17203000
PF3D7_0705700	C0H4K8	C0H4K8	2	2	2		MAL7P1.300	tr|C0H4K8|C0H4K8_PLAF7 40S ribosomal protein S29, putative OS=Plasmodium falciparum (isolate 3D7) OX=36329 GN=PF3D7_0705700 PE=1 SV=1	1	2	2	2	1	1	1	2	2	2	1	1	1	2	2	2	1	2	1	2	2	2	29.6	29.6	29.6	6.4156	54	0	4.6765	833060000	11347000	11214000	11401000	86889000	91160000	90876000	12747000	12953000	9550600	78796000	78955000
PF3D7_1116700	A0A144A2G5;Q8IIJ9	A0A144A2G5;Q8IIJ9	8;8	8;8	8;8	Probable cathepsin C	PF11_0174	tr|A0A144A2G5|A0A144A2G5_PLAF7 Dipeptidyl aminopeptidase 1 OS=Plasmodium falciparum (isolate 3D7) OX=36329 GN=PF3D7_1116700 PE=3 SV=1;sp|Q8IIJ9|CATC_PLAF7 Probable cathepsin C OS=Plasmodium falciparum (isolate 3D7) OX=36329 GN=PF11_0174 PE=1 SV=1	2	8	8	8	3	2	2	4	6	4	3	3	5	6	7	7	2	4	2	7	8	8	15.6	15.6	15.6	80.411	700	0	59.755	215690000	1241700	390490	561020	10321000	16581000	10897000	1610500	1712800	2169600	15720000	19721000
PF3D7_0812100	Q8IAV6	Q8IAV6	6	6	6		PF08_0089	tr|Q8IAV6|Q8IAV6_PLAF7 Proteasome activator complex subunit 4, putative OS=Plasmodium falciparum (isolate 3D7) OX=36329 GN=PF3D7_0812100 PE=4 SV=1	1	6	6	6	1	1	1	6	5	6	1	1	1	5	6	5	2	1	1	5	6	6	2.7	2.7	2.7	314.49	2651	0	5.0373	180460000	1451200	1358700	1569000	23396000	8736400	25606000	1543800	1230300	1027300	18780000	20694000
PF3D7_1304200	C0H599;A0A143ZWJ6	C0H599;A0A143ZWJ6	7;7	7;7	7;7		MAL13P1.23	tr|C0H599|C0H599_PLAF7 Magnesium transporter OS=Plasmodium falciparum (isolate 3D7) OX=36329 GN=PF3D7_1304200.2 PE=3 SV=1;tr|A0A143ZWJ6|A0A143ZWJ6_PLAF7 Magnesium transporter OS=Plasmodium falciparum (isolate 3D7) OX=36329 GN=PF3D7_1304200.1 PE=3 SV=1	2	7	7	7	0	1	0	5	4	5	1	0	1	5	5	5	0	0	1	5	6	6	17.9	17.9	17.9	55.01	468	0	12.688	378950000	0	252840	0	23467000	28477000	32452000	435950	0	342410	35404000	37962000
PF3D7_0217900	O96259	O96259	5	5	5		PFB0835c	tr|O96259|O96259_PLAF7 Uncharacterized protein OS=Plasmodium falciparum (isolate 3D7) OX=36329 GN=PF3D7_0217900 PE=4 SV=1	1	5	5	5	3	2	2	5	5	4	3	2	2	4	3	3	3	3	4	5	5	5	12.3	12.3	12.3	60.597	519	0	9.2277	528060000	3350300	3471100	3192000	47268000	39198000	47749000	5053600	4570000	3041800	38104000	44996000
PF3D7_0718100	Q8IBR9	Q8IBR9	5	5	5		PfEST	tr|Q8IBR9|Q8IBR9_PLAF7 Exported serine/threonine protein kinase OS=Plasmodium falciparum (isolate 3D7) OX=36329 GN=PF3D7_0718100 PE=4 SV=1	1	5	5	5	1	1	1	5	5	5	2	0	1	5	4	5	1	1	1	5	5	5	2.4	2.4	2.4	317.69	2695	0	6.3856	119960000	300100	600980	340300	12327000	12294000	11508000	983400	0	432230	13260000	11053000
PF3D7_0920400	Q8I2U9	Q8I2U9	6	6	6		PFI1000w	tr|Q8I2U9|Q8I2U9_PLAF7 Uncharacterized protein OS=Plasmodium falciparum (isolate 3D7) OX=36329 GN=PF3D7_0920400 PE=4 SV=1	1	6	6	6	0	0	1	4	5	5	0	0	0	4	5	5	0	0	0	5	5	6	4.4	4.4	4.4	224.49	1852	0	7.8089	192690000	0	0	107410	15404000	18543000	18072000	0	0	0	13755000	17492000
PF3D7_0416400	C0H4A7	C0H4A7	7	7	7		PFD0795w	tr|C0H4A7|C0H4A7_PLAF7 Histone acetyltransferase, putative OS=Plasmodium falciparum (isolate 3D7) OX=36329 GN=PF3D7_0416400 PE=4 SV=1	1	7	7	7	0	1	1	6	6	6	1	0	2	6	7	6	0	1	1	5	6	5	8	8	8	146.72	1259	0	14.956	324180000	0	419150	301450	36729000	37598000	37008000	345900	0	637590	33935000	35324000
PF3D7_0920800	Q8I2U5	Q8I2U5	6	6	6	Inosine-5-monophosphate dehydrogenase	PFI1020c	tr|Q8I2U5|Q8I2U5_PLAF7 Inosine-5-monophosphate dehydrogenase OS=Plasmodium falciparum (isolate 3D7) OX=36329 GN=PF3D7_0920800 PE=3 SV=1	1	6	6	6	2	2	3	5	6	5	5	4	4	5	5	5	1	1	1	5	5	5	15.5	15.5	15.5	56.15	510	0	9.1034	260730000	2003500	1244100	2581700	24867000	25377000	26597000	6000000	4624200	4206300	26842000	21425000
PF3D7_1146000	Q8IHQ8	Q8IHQ8	5	5	5		PF11_0471	tr|Q8IHQ8|Q8IHQ8_PLAF7 Ribosome assembly protein 4, putative OS=Plasmodium falciparum (isolate 3D7) OX=36329 GN=PF3D7_1146000 PE=4 SV=1	1	5	5	5	0	0	0	5	3	3	0	0	0	5	4	4	1	1	1	3	5	4	11.3	11.3	11.3	73.127	645	0	7.2308	143560000	0	0	0	15909000	7001500	10239000	0	0	0	20342000	18316000
PF3D7_0523600	A0A5K1K8Q3	A0A5K1K8Q3	5	5	5			tr|A0A5K1K8Q3|A0A5K1K8Q3_PLAF7 Uncharacterized protein OS=Plasmodium falciparum (isolate 3D7) OX=36329 GN=PF3D7_0523600 PE=4 SV=1	1	5	5	5	0	0	1	4	5	5	0	0	1	4	4	4	0	0	0	5	5	5	29	29	29	24.555	207	0	80.942	457180000	0	0	170870	34769000	51402000	52268000	0	0	326820	39336000	41529000
PF3D7_0423500	Q8IFN1	Q8IFN1	2	2	2		PFD1110w	tr|Q8IFN1|Q8IFN1_PLAF7 Glideosome associated protein with multiple membrane spans 2 OS=Plasmodium falciparum (isolate 3D7) OX=36329 GN=PF3D7_0423500 PE=4 SV=1	1	2	2	2	2	2	2	2	2	2	2	2	2	2	2	2	2	1	1	2	2	2	6.5	6.5	6.5	42.618	372	0	26.203	531990000	17503000	15886000	18917000	36843000	37533000	40545000	18646000	17868000	16807000	42968000	51359000
PF3D7_0405100	C0H489	C0H489	6	6	6		PFD0250c	tr|C0H489|C0H489_PLAF7 Protein transport protein Sec24B, putative OS=Plasmodium falciparum (isolate 3D7) OX=36329 GN=PF3D7_0405100 PE=4 SV=1	1	6	6	6	2	1	2	5	5	5	2	1	2	4	5	5	1	1	1	6	6	6	6.4	6.4	6.4	155.94	1350	0	30.55	381660000	806110	375460	691650	39188000	36246000	35629000	1213800	818750	1023000	22412000	44939000
PF3D7_0920900	Q8I2U4	Q8I2U4	5	5	5		PFI1025w	tr|Q8I2U4|Q8I2U4_PLAF7 U4/U6 snRNA-associated-splicing factor, putative OS=Plasmodium falciparum (isolate 3D7) OX=36329 GN=PF3D7_0920900 PE=4 SV=1	1	5	5	5	0	1	1	5	4	5	1	1	1	5	4	5	1	1	1	5	5	5	12.7	12.7	12.7	56.649	480	0	3.475	174680000	0	772280	635940	16528000	15095000	19811000	848870	683340	799000	16284000	14018000
PF3D7_1201000	Q8I635	Q8I635	4	4	4		PFL0050c	tr|Q8I635|Q8I635_PLAF7 Uncharacterized protein OS=Plasmodium falciparum (isolate 3D7) OX=36329 GN=PF3D7_1201000 PE=4 SV=1	1	4	4	4	3	2	2	4	4	4	3	3	4	4	4	4	2	2	1	4	4	4	8	8	8	77.115	653	0	20.638	131570000	2870500	3008100	3296000	10410000	11018000	11448000	2399000	4819000	3948700	10038000	11258000
PF3D7_0209200	O96177	O96177	3	3	3		PFB0415c	tr|O96177|O96177_PLAF7 Exosome complex component MTR3, putative OS=Plasmodium falciparum (isolate 3D7) OX=36329 GN=PF3D7_0209200 PE=4 SV=3	1	3	3	3	0	0	0	3	3	3	0	0	0	3	3	3	0	0	0	3	3	3	13.8	13.8	13.8	31.249	275	0	12.643	248300000	0	0	0	22111000	23153000	22590000	0	0	0	22815000	24562000
PF3D7_0507900	C0H4D1	C0H4D1	3	3	3		PFE0390w	tr|C0H4D1|C0H4D1_PLAF7 Uncharacterized protein OS=Plasmodium falciparum (isolate 3D7) OX=36329 GN=PF3D7_0507900 PE=4 SV=1	1	3	3	3	0	0	0	3	2	3	0	0	0	3	2	3	0	0	0	3	3	3	29.1	29.1	29.1	13.51	117	0	5.9101	154830000	0	0	0	16622000	13643000	17934000	0	0	0	15440000	9212900
PF3D7_1368400	Q8ID26	Q8ID26	7	7	7		PF13_0356	tr|Q8ID26|Q8ID26_PLAF7 Ribosomal protein L1, putative OS=Plasmodium falciparum (isolate 3D7) OX=36329 GN=PF3D7_1368400 PE=4 SV=1	1	7	7	7	3	2	3	4	5	5	1	2	2	4	3	5	0	0	0	6	5	6	23.8	23.8	23.8	38.264	320	0	41.22	310890000	2348300	2091500	1864800	25852000	25168000	31816000	1129500	1747500	1766700	24054000	21654000
PF3D7_0505100	Q8I451	Q8I451	12	12	12		PFE0250w	tr|Q8I451|Q8I451_PLAF7 Trafficking protein particle complex subunit 8, putative OS=Plasmodium falciparum (isolate 3D7) OX=36329 GN=PF3D7_0505100 PE=4 SV=1	1	12	12	12	1	2	2	10	10	11	4	3	1	10	10	10	1	1	2	11	11	10	5.8	5.8	5.8	328.67	2754	0	7.8586	395480000	754890	747680	857100	34272000	37311000	41859000	1216700	1511800	411930	31543000	37070000
PF3D7_0404300	Q8I1Y6	Q8I1Y6	5	5	5		PFD0207c	tr|Q8I1Y6|Q8I1Y6_PLAF7 RanBD1 domain-containing protein OS=Plasmodium falciparum (isolate 3D7) OX=36329 GN=PF3D7_0404300 PE=4 SV=2	1	5	5	5	2	1	2	5	5	5	0	2	2	3	4	3	1	1	1	3	3	4	12	12	12	74.182	631	0	56.378	136980000	743910	444200	712870	18425000	19392000	19141000	0	842550	788110	14119000	13650000
PF3D7_1345100	Q8IDP4	Q8IDP4	2	2	2		trx2	tr|Q8IDP4|Q8IDP4_PLAF7 Thioredoxin 2 OS=Plasmodium falciparum (isolate 3D7) OX=36329 GN=trx2 PE=1 SV=1	1	2	2	2	2	2	2	2	2	2	2	2	2	2	2	2	1	1	1	2	2	2	12.7	12.7	12.7	18.63	157	0	14.507	166990000	3181400	2389300	2543600	10887000	12810000	11974000	2676300	2858900	1976200	16041000	13280000
PF3D7_1239700	Q8I526	Q8I526	7	7	7		PFL1925w	tr|Q8I526|Q8I526_PLAF7 ATP-dependent zinc metalloprotease FTSH 1 OS=Plasmodium falciparum (isolate 3D7) OX=36329 GN=PF3D7_1239700 PE=3 SV=1	1	7	7	7	1	0	0	5	6	5	1	2	1	5	6	6	1	1	1	6	6	5	10.9	10.9	10.9	100.96	880	0	7.7784	107360000	218330	0	0	5963000	10969000	5320000	748780	1339200	500040	10486000	13423000
PF3D7_1408100	Q8IM15	Q8IM15	5	5	5		PF14_0078	tr|Q8IM15|Q8IM15_PLAF7 Plasmepsin III OS=Plasmodium falciparum (isolate 3D7) OX=36329 GN=PF3D7_1408100 PE=1 SV=1	1	5	5	5	4	5	5	4	4	3	5	5	4	4	4	5	2	1	1	4	4	4	12.2	12.2	12.2	51.693	451	0	3.1947	232140000	4739000	6324700	6582000	15866000	15420000	10375000	12631000	13154000	7770400	18059000	17708000
PF3D7_0520300	Q8I3Q7	Q8I3Q7	3	3	3		PFE1020w	tr|Q8I3Q7|Q8I3Q7_PLAF7 U6 snRNA-associated Sm-like protein LSm2 OS=Plasmodium falciparum (isolate 3D7) OX=36329 GN=PF3D7_0520300 PE=3 SV=1	1	3	3	3	2	2	2	3	3	3	2	2	2	3	2	2	1	1	1	3	3	3	41.7	41.7	41.7	12.056	103	0	12.72	143920000	1361000	1280200	1229600	11011000	13398000	13399000	2206800	1979800	1445600	14280000	12712000
PF3D7_0602600	C6KSM6	C6KSM6	6	6	6		PFF0125c	tr|C6KSM6|C6KSM6_PLAF7 SAC3 domain-containing protein, putative OS=Plasmodium falciparum (isolate 3D7) OX=36329 GN=PF3D7_0602600 PE=4 SV=1	1	6	6	6	0	0	0	6	6	6	0	0	0	5	6	5	0	0	0	6	4	6	7.1	7.1	7.1	153.72	1297	0	6.9193	191010000	0	0	0	23623000	24919000	24306000	0	0	0	25647000	25761000
PF3D7_1021400	A0A143ZZU2	A0A143ZZU2	3	3	3			tr|A0A143ZZU2|A0A143ZZU2_PLAF7 Transmembrane 9 superfamily member OS=Plasmodium falciparum (isolate 3D7) OX=36329 GN=PF3D7_1021400 PE=3 SV=1	1	3	3	3	2	3	2	3	3	3	3	3	3	2	2	2	3	3	2	3	3	3	8.2	8.2	8.2	72.533	619	0	26.833	163040000	3861600	4005700	3040700	14570000	14755000	14273000	5071300	5058600	3895400	11169000	9833600
PF3D7_0827000	Q8IBA2	Q8IBA2	4	4	4		MAL8P1.19	tr|Q8IBA2|Q8IBA2_PLAF7 ATP-dependent RNA helicase DBP10, putative OS=Plasmodium falciparum (isolate 3D7) OX=36329 GN=PF3D7_0827000 PE=4 SV=1	1	4	4	4	1	0	0	4	4	3	0	0	0	4	3	3	1	0	0	4	4	4	4	4	4	151.1	1289	0	16.131	110900000	245280	0	0	11456000	12430000	8917300	0	0	0	9986600	7969700
PF3D7_1033200	Q8IJ76	Q8IJ76	4	4	4		PF10_0323	tr|Q8IJ76|Q8IJ76_PLAF7 Early transcribed membrane protein 10.2 OS=Plasmodium falciparum (isolate 3D7) OX=36329 GN=PF3D7_1033200 PE=4 SV=1	1	4	4	4	4	4	4	4	4	4	3	4	4	4	4	4	1	1	1	4	4	4	19.7	19.7	19.7	38.925	355	0	27.364	303690000	4593000	3664700	4162300	35794000	35778000	35422000	4786800	7136400	5699100	24657000	25929000
PF3D7_0520700	Q8I3Q4	Q8I3Q4	6	6	6		PFE1040c	tr|Q8I3Q4|Q8I3Q4_PLAF7 CDC73 domain-containing protein, putative OS=Plasmodium falciparum (isolate 3D7) OX=36329 GN=PF3D7_0520700 PE=4 SV=1	1	6	6	6	0	0	0	5	4	5	0	0	1	4	4	4	0	0	0	5	6	4	8.4	8.4	8.4	118	974	0	16.037	237680000	0	0	0	29217000	26749000	25832000	0	0	858880	21111000	20899000
PF3D7_1428800	Q8ILH6;A0A144A3A5	Q8ILH6;A0A144A3A5	4;4	4;4	4;4		PF14_0267	tr|Q8ILH6|Q8ILH6_PLAF7 Transcription initiation TFIID-like, putative OS=Plasmodium falciparum (isolate 3D7) OX=36329 GN=PF3D7_1428800.1 PE=4 SV=1;tr|A0A144A3A5|A0A144A3A5_PLAF7 Transcription initiation TFIID-like, putative OS=Plasmodium falciparum (isolate	2	4	4	4	0	0	0	3	4	4	0	1	0	3	3	3	1	2	2	4	3	4	13.4	13.4	13.4	41.978	367	0	4.9544	163250000	0	0	0	15364000	8185100	16689000	0	542730	0	17151000	14865000
PF3D7_1419000	Q8ILR0	Q8ILR0	4	4	4		PF14_0184	tr|Q8ILR0|Q8ILR0_PLAF7 Uncharacterized protein OS=Plasmodium falciparum (isolate 3D7) OX=36329 GN=PF3D7_1419000 PE=4 SV=1	1	4	4	4	1	2	1	3	3	2	2	1	2	4	3	4	2	1	0	3	3	4	3.9	3.9	3.9	136.94	1166	0	5.7249	231580000	454760	1068100	306680	21517000	19152000	14278000	1358700	593900	887720	31154000	18403000
PF3D7_1328500	A0A5K1K859	A0A5K1K859	4	4	4			tr|A0A5K1K859|A0A5K1K859_PLAF7 Alpha/beta-hydrolase, putative OS=Plasmodium falciparum (isolate 3D7) OX=36329 GN=PF3D7_1328500 PE=4 SV=1	1	4	4	4	0	0	1	2	3	3	1	0	2	3	3	3	1	1	1	4	4	4	6	6	6	115.89	1004	0	10.922	142420000	0	0	412450	9763400	12889000	13609000	421340	0	609550	13667000	13394000
PF3D7_1324800	Q8IE69	Q8IE69	6	6	6		DHFS-FPGS	tr|Q8IE69|Q8IE69_PLAF7 Dihydrofolate synthase/folylpolyglutamate synthase OS=Plasmodium falciparum (isolate 3D7) OX=36329 GN=PF3D7_1324800 PE=4 SV=1	1	6	6	6	1	1	1	5	5	5	1	1	1	4	4	4	0	0	0	6	5	6	18.8	18.8	18.8	60.064	522	0	11.736	160100000	331880	272910	274150	16530000	15933000	16580000	418260	418700	313430	13115000	14369000
PF3D7_0903500	Q8I3B3	Q8I3B3	4	4	4		PFI0170w	tr|Q8I3B3|Q8I3B3_PLAF7 Nucleoporin NUP138, putative OS=Plasmodium falciparum (isolate 3D7) OX=36329 GN=PF3D7_0903500 PE=4 SV=1	1	4	4	4	1	3	2	4	4	4	3	3	3	4	4	4	0	0	0	4	4	4	3.5	3.5	3.5	155.15	1384	0	4.228	197980000	1494500	3246900	2829900	24114000	22385000	21277000	3606700	3638100	3366000	17590000	17655000
PF3D7_1342800	Q8IDR1	Q8IDR1	5	5	5		PEPCK	tr|Q8IDR1|Q8IDR1_PLAF7 Phosphoenolpyruvate carboxykinase OS=Plasmodium falciparum (isolate 3D7) OX=36329 GN=PF3D7_1342800 PE=3 SV=1	1	5	5	5	1	1	1	4	3	4	1	1	1	5	5	4	1	1	1	5	5	3	13	13	13	66.208	583	0	9.3881	340310000	3951700	3834900	3843800	33607000	31263000	31227000	4261900	3217800	3038000	35489000	34382000
PF3D7_1435700	A0A144A3H8;Q8ILA7	A0A144A3H8;Q8ILA7	2;2	2;2	2;2		PF14_0338	tr|A0A144A3H8|A0A144A3H8_PLAF7 Ataxin-2 like protein, putative OS=Plasmodium falciparum (isolate 3D7) OX=36329 GN=PF3D7_1435700.2 PE=4 SV=1;tr|Q8ILA7|Q8ILA7_PLAF7 Ataxin-2 like protein, putative OS=Plasmodium falciparum (isolate 3D7) OX=36329 GN=PF3D7_1435	2	2	2	2	1	1	1	2	2	2	1	1	2	2	2	2	0	0	0	2	2	2	3.6	3.6	3.6	102.73	888	0	3.8861	49083000	984850	733770	695170	5061500	5292200	5141700	867360	1026600	764680	5214700	4805900
PF3D7_1021200	Q8IJJ1	Q8IJJ1	3	3	3		PF10_0206	tr|Q8IJJ1|Q8IJJ1_PLAF7 Uncharacterized protein OS=Plasmodium falciparum (isolate 3D7) OX=36329 GN=PF3D7_1021200 PE=4 SV=1	1	3	3	3	0	0	0	3	3	3	0	0	0	2	3	3	0	0	0	3	3	3	5.5	5.5	5.5	82.849	689	0	14.057	94866000	0	0	0	11076000	5662800	9846200	0	0	0	6312100	14337000
PF3D7_1464000	Q8IKJ7	Q8IKJ7	7	7	7		PF14_0608	tr|Q8IKJ7|Q8IKJ7_PLAF7 YL1 nuclear protein, putative OS=Plasmodium falciparum (isolate 3D7) OX=36329 GN=PF3D7_1464000 PE=4 SV=1	1	7	7	7	1	0	0	6	5	6	0	0	1	4	5	6	0	0	1	5	6	6	14.5	14.5	14.5	84.612	705	0	20.777	266590000	827400	0	0	26067000	31133000	33075000	0	0	92518	20479000	25801000
PF3D7_0924700	Q8I2R0	Q8I2R0	7	7	7		PFI1215w	tr|Q8I2R0|Q8I2R0_PLAF7 Splicing factor 3A subunit 3, putative OS=Plasmodium falciparum (isolate 3D7) OX=36329 GN=PF3D7_0924700 PE=4 SV=1	1	7	7	7	0	0	1	5	6	4	0	1	0	5	5	5	0	0	0	6	5	4	12.4	12.4	12.4	71.384	589	0	6.3758	315410000	0	0	2820900	31712000	42812000	27302000	0	1669400	0	30279000	26838000
PF3D7_1463400	Q8IKK2	Q8IKK2	4	4	4		PF14_0603	tr|Q8IKK2|Q8IKK2_PLAF7 DNA-directed RNA polymerase III subunit RPC4, putative OS=Plasmodium falciparum (isolate 3D7) OX=36329 GN=PF3D7_1463400 PE=4 SV=1	1	4	4	4	1	1	0	4	4	4	1	1	0	4	3	3	2	1	1	3	3	2	16.1	16.1	16.1	39.119	336	0	8.6393	201080000	2481200	2608100	0	19740000	21712000	21900000	2416100	2899200	0	21433000	20633000
PF3D7_1105800	Q8IIU5	Q8IIU5	3	3	3		PF11_0069	tr|Q8IIU5|Q8IIU5_PLAF7 Uncharacterized protein OS=Plasmodium falciparum (isolate 3D7) OX=36329 GN=PF3D7_1105800 PE=4 SV=2	1	3	3	3	2	2	2	2	2	3	2	2	2	2	2	2	2	2	2	3	2	2	12	12	12	30.661	266	0	2.6832	315120000	3867700	4107200	3736500	17343000	18674000	51067000	6431800	6856200	5287100	19661000	26285000
PF3D7_0828500	Q8IBB6	Q8IBB6	6	6	6		PF08_0009	tr|Q8IBB6|Q8IBB6_PLAF7 Translation initiation factor eIF-2B subunit alpha, putative OS=Plasmodium falciparum (isolate 3D7) OX=36329 GN=PF3D7_0828500 PE=3 SV=1	1	6	6	6	4	4	4	6	4	6	4	4	4	6	6	5	0	0	2	6	5	5	24.3	24.3	24.3	40.026	342	0	19.007	201220000	3039500	3067500	3004300	21673000	14846000	20642000	3603400	3524500	2739800	17083000	21734000
PF3D7_0407900	Q9U0K7	Q9U0K7	4	4	4		PFD0390c	tr|Q9U0K7|Q9U0K7_PLAF7 AAA family ATPase, putative OS=Plasmodium falciparum (isolate 3D7) OX=36329 GN=PF3D7_0407900 PE=3 SV=1	1	4	4	4	0	0	0	3	3	3	0	0	0	4	4	4	0	0	0	3	4	2	6.6	6.6	6.6	77.81	667	0	5.5098	111130000	0	0	0	11657000	10922000	10831000	0	0	0	17178000	15788000
PF3D7_1459000	Q8IKP1	Q8IKP1	4	4	4		PF14_0563	tr|Q8IKP1|Q8IKP1_PLAF7 ATP-dependent RNA helicase DBP5 OS=Plasmodium falciparum (isolate 3D7) OX=36329 GN=PF3D7_1459000 PE=4 SV=1	1	4	4	4	1	2	2	3	4	2	2	1	2	3	4	3	2	1	2	3	4	3	6.2	6.2	6.2	84.313	741	0	4.8903	105210000	140180	432520	370590	8613800	12352000	6655600	924480	256280	479770	9376200	8422400
PF3D7_1202600	A0A144A0J9	A0A144A0J9	5	5	5			tr|A0A144A0J9|A0A144A0J9_PLAF7 Uncharacterized protein OS=Plasmodium falciparum (isolate 3D7) OX=36329 GN=PF3D7_1202600 PE=4 SV=1	1	5	5	5	1	0	0	5	5	5	1	1	0	3	4	3	0	0	1	4	5	4	3	3	3	254.29	2180	0	11.494	99956000	119500	0	0	14130000	13899000	13872000	297740	383550	0	7026000	6452400
PF3D7_1103700	Q8IIW5	Q8IIW5	4	4	4	Casein kinase II subunit beta	PF11_0048	tr|Q8IIW5|Q8IIW5_PLAF7 Casein kinase II subunit beta OS=Plasmodium falciparum (isolate 3D7) OX=36329 GN=PF3D7_1103700 PE=3 SV=1	1	4	4	4	1	1	1	3	4	3	1	1	1	3	3	3	1	0	0	3	3	4	26.1	26.1	26.1	28.365	245	0	15.233	314100000	904050	990490	1038100	40574000	39090000	32071000	1407300	573960	1379400	25289000	26873000
PF3D7_0316600	O77389	O77389	5	5	5		PFC0725c	tr|O77389|O77389_PLAF7 Formate-nitrite transporter OS=Plasmodium falciparum (isolate 3D7) OX=36329 GN=PF3D7_0316600 PE=4 SV=2	1	5	5	5	3	3	2	3	3	3	2	3	2	3	2	3	0	0	0	5	4	5	15.5	15.5	15.5	34.458	309	0	5.8817	517870000	12860000	13692000	12876000	22029000	23407000	23385000	11233000	12251000	9897700	30219000	31294000
PF3D7_0205400	O96149	O96149	3	3	3		PFB0240w	tr|O96149|O96149_PLAF7 PCI domain-containing protein, putative OS=Plasmodium falciparum (isolate 3D7) OX=36329 GN=PF3D7_0205400 PE=4 SV=2	1	3	3	3	2	2	2	3	3	3	2	3	3	3	3	3	3	3	3	2	3	3	9.2	9.2	9.2	54.351	457	0	24.787	139130000	1672000	1335300	1507100	14223000	14776000	14167000	2208100	2349800	1859200	12175000	12100000
PF3D7_0531400	Q8I3F4	Q8I3F4	4	4	4		PFE1570c	tr|Q8I3F4|Q8I3F4_PLAF7 G-patch domain-containing protein OS=Plasmodium falciparum (isolate 3D7) OX=36329 GN=PF3D7_0531400 PE=4 SV=1	1	4	4	4	0	0	0	4	4	3	0	0	0	4	4	4	0	1	0	4	4	4	4.9	4.9	4.9	142.14	1171	0	3.563	149230000	0	0	0	14810000	16496000	11639000	0	0	0	14655000	16224000
PF3D7_1414000	Q8ILV5	Q8ILV5	2	2	2		PF14_0138	tr|Q8ILV5|Q8ILV5_PLAF7 26S proteasome regulatory subunit RPN13, putative OS=Plasmodium falciparum (isolate 3D7) OX=36329 GN=PF3D7_1414000 PE=4 SV=2	1	2	2	2	2	2	1	2	2	2	2	1	2	2	2	2	2	0	1	2	2	2	9.9	9.9	9.9	29.487	253	0	8.1175	174860000	2767000	2353800	1862600	16196000	16210000	14872000	3117600	1844100	2483700	17612000	16310000
PF3D7_1310400	Q8IEL1	Q8IEL1	4	4	4		PF13_0056	tr|Q8IEL1|Q8IEL1_PLAF7 Uncharacterized protein OS=Plasmodium falciparum (isolate 3D7) OX=36329 GN=PF3D7_1310400 PE=4 SV=1	1	4	4	4	1	0	0	3	4	3	1	1	0	4	3	3	1	0	2	3	3	3	3.8	3.8	3.8	132.86	1135	0	2.9403	99865000	10091000	0	0	12612000	8685400	7046100	12408000	177480	0	12909000	5996900
PF3D7_0607700	C6KSS5	C6KSS5	6	6	6	Protein PFF0380w	PFF0380w	sp|C6KSS5|LRR2_PLAF7 Protein PFF0380w OS=Plasmodium falciparum (isolate 3D7) OX=36329 GN=PFF0380w PE=1 SV=1	1	6	6	6	0	0	0	6	4	5	0	0	0	5	5	4	0	0	0	4	4	4	3.2	3.2	3.2	325.01	2752	0	7.1737	103930000	0	0	0	11887000	12332000	13948000	0	0	0	14217000	14851000
PF3D7_0728000	Q8IBH7	Q8IBH7	4	4	4		PF07_0117	tr|Q8IBH7|Q8IBH7_PLAF7 Eukaryotic translation initiation factor 2 subunit alpha OS=Plasmodium falciparum (isolate 3D7) OX=36329 GN=PF3D7_0728000 PE=4 SV=1	1	4	4	4	1	1	2	3	3	3	2	2	3	3	3	3	1	2	2	3	3	3	14	14	14	37.82	329	0	3.4341	173410000	1156800	1237900	1414500	17705000	14172000	16108000	1696400	1679200	1814900	16466000	17479000
PF3D7_0528700	Q8I3I0	Q8I3I0	2	2	2		PFE1430c	tr|Q8I3I0|Q8I3I0_PLAF7 Peptidyl-prolyl cis-trans isomerase OS=Plasmodium falciparum (isolate 3D7) OX=36329 GN=PF3D7_0528700 PE=3 SV=1	1	2	2	2	0	0	0	2	2	2	1	1	1	2	2	2	0	0	0	2	2	2	16.2	16.2	16.2	23.199	204	0	50.291	327710000	0	0	0	28307000	29832000	30400000	390080	312360	351780	34178000	35077000
PF3D7_1475000	Q8IK88	Q8IK88	2	2	2		PF14_0718	tr|Q8IK88|Q8IK88_PLAF7 Mediator of RNA polymerase II transcription subunit 31 OS=Plasmodium falciparum (isolate 3D7) OX=36329 GN=PF3D7_1475000 PE=3 SV=1	1	2	2	2	1	1	1	2	2	2	0	0	0	2	2	2	0	0	0	2	2	2	18.2	18.2	18.2	16.606	132	0	7.2767	157160000	294570	284870	336970	16672000	16798000	15520000	0	0	0	13952000	16058000
PF3D7_1419300	A0A144A1J6;Q8ILQ7	A0A144A1J6;Q8ILQ7	4;4	4;4	4;4	Glutathione S-transferase	GST	tr|A0A144A1J6|A0A144A1J6_PLAF7 Glutathione S-transferase OS=Plasmodium falciparum (isolate 3D7) OX=36329 GN=PF3D7_1419300 PE=3 SV=1;sp|Q8ILQ7|GST_PLAF7 Glutathione S-transferase OS=Plasmodium falciparum (isolate 3D7) OX=36329 GN=GST PE=3 SV=1	2	4	4	4	1	1	1	3	3	4	1	2	2	3	4	3	1	0	1	4	4	3	21.8	21.8	21.8	24.789	211	0	5.3317	219210000	463350	396920	837380	19209000	18651000	19534000	682190	1229600	1102300	20012000	22515000
PF3D7_1104000	Q8IIW2	Q8IIW2	4	4	4		PF11_0051	tr|Q8IIW2|Q8IIW2_PLAF7 Phenylalanine--tRNA ligase beta subunit OS=Plasmodium falciparum (isolate 3D7) OX=36329 GN=PF3D7_1104000 PE=4 SV=1	1	4	4	4	1	1	1	4	3	4	3	2	1	4	4	4	2	2	1	4	4	4	9	9	9	72.501	623	0	17.78	161900000	169970	596170	608360	13498000	11531000	15682000	2317200	1140200	784540	15778000	16925000
PF3D7_1442300	Q8IL48	Q8IL48	4	4	4		PF14_0401	tr|Q8IL48|Q8IL48_PLAF7 tRNA import protein tRIP OS=Plasmodium falciparum (isolate 3D7) OX=36329 GN=PF3D7_1442300 PE=4 SV=1	1	4	4	4	4	4	4	4	3	4	4	4	4	4	4	4	3	3	3	4	4	4	9	9	9	46.441	402	0	4.3456	240400000	3016000	4409300	3761900	18755000	15230000	16882000	6085900	5785500	5214500	23105000	22110000
PF3D7_0101300	B9ZSH7;B9ZSJ3	B9ZSH7;B9ZSJ3	4;2	4;2	0;0		PfMC-2TM	tr|B9ZSH7|B9ZSH7_PLAF7 Pfmc-2TM Maurers cleft two transmembrane protein OS=Plasmodium falciparum (isolate 3D7) OX=36329 GN=PF3D7_0101300 PE=4 SV=1;tr|B9ZSJ3|B9ZSJ3_PLAF7 Pfmc-2TM Maurers cleft two transmembrane protein OS=Plasmodium falciparum (isolate 3	2	4	4	0	1	1	1	4	4	4	1	1	1	4	4	3	2	1	1	4	4	4	17.9	17.9	0	27.56	235	0	14.071	254180000	1905600	1930500	1919000	24313000	25651000	24517000	1908200	2472700	1727600	23820000	24711000
PF3D7_1305900	Q8IEQ6	Q8IEQ6	5	5	5		PF13_0031	tr|Q8IEQ6|Q8IEQ6_PLAF7 Uncharacterized protein OS=Plasmodium falciparum (isolate 3D7) OX=36329 GN=PF3D7_1305900 PE=4 SV=1	1	5	5	5	0	0	0	4	5	5	0	2	1	5	5	5	0	1	0	4	5	5	14.9	14.9	14.9	57.924	475	0	4.8443	193910000	0	0	0	19233000	27543000	25658000	0	445700	149050	19819000	18983000
PF3D7_1442100	C6S3I6	C6S3I6	3	3	3		PF14_0783	tr|C6S3I6|C6S3I6_PLAF7 Replication factor A protein 3, putative OS=Plasmodium falciparum (isolate 3D7) OX=36329 GN=PF3D7_1442100 PE=4 SV=1	1	3	3	3	0	1	1	3	3	3	1	1	1	3	3	3	1	1	0	3	3	3	41.3	41.3	41.3	12.61	109	0	118	146050000	0	0	0	14008000	15477000	16024000	0	0	0	18451000	18694000
PF3D7_1357700	A0A5K1K903	A0A5K1K903	3	3	3			tr|A0A5K1K903|A0A5K1K903_PLAF7 U3 small nucleolar RNA-associated protein 21, putative OS=Plasmodium falciparum (isolate 3D7) OX=36329 GN=PF3D7_1357700 PE=4 SV=1	1	3	3	3	1	0	1	3	3	3	0	0	0	3	2	2	1	1	0	3	3	3	3.4	3.4	3.4	143.36	1218	0	10.26	134250000	586480	0	942980	12378000	15558000	11374000	0	0	0	10494000	11054000
PF3D7_0828900	Q8IBC0	Q8IBC0	2	2	2		PF08_0007	tr|Q8IBC0|Q8IBC0_PLAF7 Uncharacterized protein OS=Plasmodium falciparum (isolate 3D7) OX=36329 GN=PF3D7_0828900 PE=4 SV=1	1	2	2	2	0	0	0	2	2	2	0	0	0	2	2	2	0	0	0	2	2	2	16.8	16.8	16.8	21.074	185	0	103.06	263750000	0	0	0	24287000	22621000	23569000	0	0	0	23231000	22391000
PF3D7_1126400	Q8IIA0	Q8IIA0	3	3	3		PF11_0274	tr|Q8IIA0|Q8IIA0_PLAF7 Mediator of RNA polymerase II transcription subunit 21, putative OS=Plasmodium falciparum (isolate 3D7) OX=36329 GN=PF3D7_1126400 PE=4 SV=1	1	3	3	3	0	0	0	3	3	3	1	0	1	3	3	3	0	0	0	3	3	3	23.8	23.8	23.8	21.718	181	0	9.2561	372790000	0	0	0	40240000	45571000	43089000	152590	0	271430	30071000	32855000
PF3D7_0207500	Q9TY96	Q9TY96	4	4	4		SERA-6	tr|Q9TY96|Q9TY96_PLAF7 Serine repeat antigen 6 OS=Plasmodium falciparum (isolate 3D7) OX=36329 GN=PF3D7_0207500 PE=1 SV=3	1	4	4	4	4	4	3	3	4	3	4	3	4	4	3	4	1	2	1	4	4	4	4.6	4.6	4.6	118.83	1031	0	23.483	135150000	1899700	1721600	1062200	6408600	9789400	7200200	3551300	2015000	2790500	14351000	9257500
PF3D7_0812700	Q8IAW3	Q8IAW3	2	2	2	U1 small nuclear ribonucleoprotein C	PF08_0084	sp|Q8IAW3|RU1C_PLAF7 U1 small nuclear ribonucleoprotein C OS=Plasmodium falciparum (isolate 3D7) OX=36329 GN=PF08_0084 PE=3 SV=1	1	2	2	2	0	0	0	2	2	2	0	0	0	2	2	2	0	0	0	2	2	2	10.6	10.6	10.6	27.878	235	0	10.009	136520000	0	0	0	12348000	12667000	12435000	0	0	0	12327000	9989100
PF3D7_1417100	Q8ILS5	Q8ILS5	4	4	4		PF14_0169	tr|Q8ILS5|Q8ILS5_PLAF7 HRDC domain-containing protein OS=Plasmodium falciparum (isolate 3D7) OX=36329 GN=PF3D7_1417100 PE=4 SV=1	1	4	4	4	0	0	0	4	3	4	0	0	0	4	4	4	0	0	0	4	4	4	13.9	13.9	13.9	32.338	273	0	5.6627	228470000	0	0	0	27923000	18346000	26870000	0	0	0	27456000	26547000
PF3D7_1032700	Q8IJ80	Q8IJ80	4	4	4		PF10_0319	tr|Q8IJ80|Q8IJ80_PLAF7 Uncharacterized protein OS=Plasmodium falciparum (isolate 3D7) OX=36329 GN=PF3D7_1032700 PE=4 SV=1	1	4	4	4	0	0	0	3	3	3	1	1	0	3	3	3	0	0	0	4	4	4	9.8	9.8	9.8	65.543	553	0	4.1932	232590000	0	0	0	23803000	21259000	23269000	402030	591410	0	19590000	20298000
PF3D7_1003600	Q8IK01	Q8IK01	3	3	3		PF10_0039	tr|Q8IK01|Q8IK01_PLAF7 Inner membrane complex protein 1c, putative OS=Plasmodium falciparum (isolate 3D7) OX=36329 GN=PF3D7_1003600 PE=4 SV=1	1	3	3	3	3	2	3	3	2	3	3	2	2	2	2	2	0	1	1	3	3	3	12.8	12.8	12.8	32.653	281	0	50.234	600830000	9184100	3441500	9015700	48240000	50038000	77542000	5641900	5640500	4311000	51230000	45705000
PF3D7_0319100	O77367	O77367	2	2	2		PFC0845c	tr|O77367|O77367_PLAF7 E3 ubiquitin-protein ligase RBX1, putative OS=Plasmodium falciparum (isolate 3D7) OX=36329 GN=PF3D7_0319100 PE=4 SV=3	1	2	2	2	1	1	0	2	2	2	0	1	0	2	2	2	0	0	1	2	2	2	25.2	25.2	25.2	12.419	107	0	80.545	328090000	1373400	2101000	0	28772000	32979000	33711000	0	1856700	0	30409000	35416000
PF3D7_0928300	C0H569	C0H569	2	2	2		PFI1390w	tr|C0H569|C0H569_PLAF7 Uncharacterized protein OS=Plasmodium falciparum (isolate 3D7) OX=36329 GN=PF3D7_0928300 PE=4 SV=1	1	2	2	2	0	0	0	2	2	2	0	0	0	2	2	2	0	0	0	2	2	2	14.7	14.7	14.7	23.393	197	0	8.3858	177040000	0	0	0	18770000	18336000	18043000	0	0	0	17067000	16331000
PF3D7_1311400	Q8IEK4	Q8IEK4	3	3	3		PF13_0062	tr|Q8IEK4|Q8IEK4_PLAF7 AP-1 complex subunit mu-1 OS=Plasmodium falciparum (isolate 3D7) OX=36329 GN=PF3D7_1311400 PE=3 SV=1	1	3	3	3	2	1	2	3	3	3	2	2	2	3	3	3	2	0	1	3	3	3	8.2	8.2	8.2	50.81	437	0	13.46	304890000	107450000	302950	566250	19080000	19872000	19476000	1237800	1645000	1200200	23322000	21940000
PF3D7_1241900	Q8I510	Q8I510	3	3	3		PFL2015w	tr|Q8I510|Q8I510_PLAF7 Tetratricopeptide repeat protein, putative OS=Plasmodium falciparum (isolate 3D7) OX=36329 GN=PF3D7_1241900 PE=4 SV=1	1	3	3	3	0	0	0	3	3	3	1	0	1	3	3	3	0	0	0	3	3	3	5.9	5.9	5.9	79.8	676	0	4.3435	77017000	0	0	0	7815000	8933800	8153900	151180	0	112370	7483500	7184800
PF3D7_0616200	C6KT03	C6KT03	6	6	6		PFF0785w	tr|C6KT03|C6KT03_PLAF7 Kinetochore protein NDC80, putative OS=Plasmodium falciparum (isolate 3D7) OX=36329 GN=PF3D7_0616200 PE=4 SV=1	1	6	6	6	2	2	2	5	6	4	2	1	2	4	4	3	1	0	0	5	4	3	12.2	12.2	12.2	69.874	591	0	6.4957	166890000	1009700	978420	1042400	21346000	20446000	21803000	1077400	639800	1047400	18761000	16842000
PF3D7_1137300	Q8IHZ2	Q8IHZ2	4	4	4		PF11_0384	tr|Q8IHZ2|Q8IHZ2_PLAF7 CLPTM1 domain-containing protein, putative OS=Plasmodium falciparum (isolate 3D7) OX=36329 GN=PF3D7_1137300 PE=4 SV=1	1	4	4	4	3	4	4	3	4	4	4	4	4	4	4	4	3	2	2	4	4	4	5.4	5.4	5.4	81.606	689	0	3.5916	136950000	2627600	3486300	3538000	7062100	6313100	11214000	4196400	4346500	4130400	11493000	12568000
PF3D7_1469700	Q8IKE0	Q8IKE0	5	5	5		PF14_0665	tr|Q8IKE0|Q8IKE0_PLAF7 Mediator of RNA polymerase II transcription subunit 6 OS=Plasmodium falciparum (isolate 3D7) OX=36329 GN=MED6 PE=3 SV=1	1	5	5	5	0	1	0	5	5	4	1	1	1	4	4	5	0	0	0	4	4	4	31.7	31.7	31.7	24.568	205	0	14.745	324320000	0	152640	0	23075000	32518000	24488000	257290	374700	196060	39307000	36125000
PF3D7_1471200	Q8IKC7	Q8IKC7	4	4	4		PF14_0679	tr|Q8IKC7|Q8IKC7_PLAF7 Inorganic anion exchanger, inorganic anion antiporter OS=Plasmodium falciparum (isolate 3D7) OX=36329 GN=PF3D7_1471200 PE=4 SV=1	1	4	4	4	2	2	2	4	4	3	4	4	3	4	4	4	4	4	3	3	3	3	7.7	7.7	7.7	75.467	664	0	4.054	142600000	1077900	1159000	919880	15657000	14733000	11740000	2506900	2207800	1114900	16636000	12928000
PF3D7_0309200	O77328	O77328	7	7	7		PFC0385c	tr|O77328|O77328_PLAF7 Serine/threonine protein kinase, putative OS=Plasmodium falciparum (isolate 3D7) OX=36329 GN=PF3D7_0309200 PE=4 SV=3	1	7	7	7	0	1	0	5	5	5	0	1	1	6	6	5	0	1	0	7	7	7	5.9	5.9	5.9	193.78	1650	0	12.499	255360000	0	1254900	0	18333000	22172000	22701000	0	1711200	770170	25096000	25757000
PF3D7_0627700	C6KTB3	C6KTB3	6	6	6		PFF1345w	tr|C6KTB3|C6KTB3_PLAF7 Transportin OS=Plasmodium falciparum (isolate 3D7) OX=36329 GN=PF3D7_0627700 PE=4 SV=1	1	6	6	6	2	2	1	6	6	6	2	2	2	5	6	6	3	1	3	6	6	6	6.4	6.4	6.4	132.84	1147	0	8.4504	172650000	1501600	1311500	565940	19535000	19548000	17419000	1271300	1295100	774670	13420000	16227000
PF3D7_1033100	Q8IJ77	Q8IJ77	7	7	7		PF10_0322	tr|Q8IJ77|Q8IJ77_PLAF7 S-adenosylmethionine decarboxylase/ornithine decarboxylase OS=Plasmodium falciparum (isolate 3D7) OX=36329 GN=PF3D7_1033100 PE=4 SV=1	1	7	7	7	1	1	2	5	5	6	2	0	2	4	5	6	2	2	2	5	5	6	6.1	6.1	6.1	168.17	1434	0	5.3644	201370000	369510	512060	891100	18969000	19686000	26043000	899970	0	708700	13375000	17250000
PF3D7_0622900	C6KT65	C6KT65	5	5	5		ApiAP2	tr|C6KT65|C6KT65_PLAF7 AP2 domain transcription factor AP2Tel OS=Plasmodium falciparum (isolate 3D7) OX=36329 GN=PF3D7_0622900 PE=4 SV=1	1	5	5	5	0	0	0	4	4	4	0	0	0	4	4	3	0	0	1	5	4	4	3.1	3.1	3.1	237.36	1989	0	5.2504	99179000	0	0	0	10259000	10993000	11184000	0	0	0	9995000	11059000
PF3D7_1309300	Q8IEM1	Q8IEM1	4	4	4		MAL13P1.45	tr|Q8IEM1|Q8IEM1_PLAF7 U4/U6 small nuclear ribonucleoprotein PRP3, putative OS=Plasmodium falciparum (isolate 3D7) OX=36329 GN=PF3D7_1309300 PE=4 SV=1	1	4	4	4	0	0	0	3	3	4	0	0	0	3	2	3	0	0	0	3	3	3	7.8	7.8	7.8	86.489	728	0	21.274	111380000	0	0	0	15046000	15079000	12563000	0	0	0	13204000	3048400
PF3D7_0411800	Q9U0H2	Q9U0H2	7	7	7		PFD0585c	tr|Q9U0H2|Q9U0H2_PLAF7 Uncharacterized protein OS=Plasmodium falciparum (isolate 3D7) OX=36329 GN=PF3D7_0411800 PE=4 SV=1	1	7	7	7	0	0	0	6	6	6	1	0	0	5	6	6	1	2	2	5	6	7	6.3	6.3	6.3	229.69	1928	0	5.5414	139360000	0	0	0	12741000	15355000	13445000	161510	0	0	7380900	9839600
PF3D7_1211200	Q8I5T8	Q8I5T8	4	4	4		PFL0555c	tr|Q8I5T8|Q8I5T8_PLAF7 Uncharacterized protein OS=Plasmodium falciparum (isolate 3D7) OX=36329 GN=PF3D7_1211200 PE=4 SV=1	1	4	4	4	0	0	0	4	4	4	1	0	0	4	4	4	0	0	0	4	4	4	2.8	2.8	2.8	219.65	1831	0	2.4675	92735000	0	0	0	8971900	10233000	9442900	64490	0	0	9504300	10279000
PF3D7_1355300	Q8IDE8	Q8IDE8	4	4	4		PF13_0293	tr|Q8IDE8|Q8IDE8_PLAF7 Histone-lysine N-methyltransferase, putative OS=Plasmodium falciparum (isolate 3D7) OX=36329 GN=PF3D7_1355300 PE=4 SV=1	1	4	4	4	0	0	1	2	2	2	0	0	0	3	4	2	0	0	0	3	4	3	9.4	9.4	9.4	60.023	509	0	25.244	128230000	0	0	281260	9258700	8827000	8189000	0	0	0	18177000	19411000
PF3D7_1212000	Q8I5T2	Q8I5T2	4	4	4	Glutathione peroxidase	PFL0595c	tr|Q8I5T2|Q8I5T2_PLAF7 Glutathione peroxidase OS=Plasmodium falciparum (isolate 3D7) OX=36329 GN=PF3D7_1212000 PE=3 SV=1	1	4	4	4	3	2	3	4	4	4	3	4	3	4	4	4	3	2	2	4	3	4	27.3	27.3	27.3	23.952	205	0	7.9676	152630000	2362200	1850200	2344800	14990000	14939000	14712000	3556500	3888600	3053900	14368000	13156000
PF3D7_1418000	Q8ILR6	Q8ILR6	3	3	3		UFD1	tr|Q8ILR6|Q8ILR6_PLAF7 Ubiquitin fusion degradation protein 1, putative OS=Plasmodium falciparum (isolate 3D7) OX=36329 GN=PF3D7_1418000 PE=4 SV=2	1	3	3	3	1	2	2	3	3	3	2	2	2	3	3	3	1	2	1	3	3	3	9.2	9.2	9.2	32.478	282	0	2.6092	156670000	694340	1185500	1079800	15460000	14412000	14944000	1452300	1716900	1251700	15095000	17067000
PF3D7_1361000	Q8ID96	Q8ID96	9	9	9	Protein arginine N-methyltransferase	PF13_0323	tr|Q8ID96|Q8ID96_PLAF7 Protein arginine N-methyltransferase OS=Plasmodium falciparum (isolate 3D7) OX=36329 GN=PF3D7_1361000 PE=3 SV=1	1	9	9	9	0	0	0	6	5	4	1	0	0	5	4	5	0	0	0	7	7	7	14.5	14.5	14.5	85.551	724	0	12.282	280600000	0	0	0	27052000	24764000	18103000	1910000	0	0	22458000	22100000
PF3D7_1114900	Q8IIL3	Q8IIL3	4	4	4		PF11_0158	tr|Q8IIL3|Q8IIL3_PLAF7 Uncharacterized protein OS=Plasmodium falciparum (isolate 3D7) OX=36329 GN=PF3D7_1114900 PE=4 SV=1	1	4	4	4	0	1	1	4	4	3	1	1	1	4	4	4	0	0	0	4	4	4	1.5	1.5	1.5	295.38	2480	0	2.3982	186520000	0	902170	1043000	17611000	18372000	15852000	716660	946980	935000	20255000	21688000
PF3D7_1335700	Q8IDX3	Q8IDX3	6	6	6		PF13_0199	tr|Q8IDX3|Q8IDX3_PLAF7 Conserved oligomeric Golgi complex subunit 3, putative OS=Plasmodium falciparum (isolate 3D7) OX=36329 GN=PF3D7_1335700 PE=4 SV=1	1	6	6	6	0	1	2	6	6	6	0	1	1	6	6	6	0	1	0	6	5	5	4	4	4	193.64	1609	0	7.9731	197830000	0	208600	479810	22542000	24303000	19304000	0	318210	188050	25316000	23556000
PF3D7_0605300	C6KSQ1	C6KSQ1	3	3	3		PFF0260w	tr|C6KSQ1|C6KSQ1_PLAF7 Serine/threonine protein kinase OS=Plasmodium falciparum (isolate 3D7) OX=36329 GN=PF3D7_0605300 PE=3 SV=1	1	3	3	3	0	0	0	3	3	3	0	0	0	3	3	3	0	0	0	3	3	2	9.9	9.9	9.9	40.908	353	0	3.9845	137610000	0	0	0	18822000	14756000	14759000	0	0	0	15712000	15209000
PF3D7_1235300	Q8I569	Q8I569	5	5	5		PFL1705w	tr|Q8I569|Q8I569_PLAF7 CCR4-NOT transcription complex subunit 4, putative OS=Plasmodium falciparum (isolate 3D7) OX=36329 GN=PF3D7_1235300 PE=4 SV=1	1	5	5	5	0	1	1	4	4	5	0	1	0	4	4	4	0	0	0	4	4	4	4.4	4.4	4.4	194.67	1662	0	5.2908	83551000	0	356070	531860	8291800	7929300	9465200	0	88109	0	8025900	8539500
PF3D7_1126300	A0A143ZZE4	A0A143ZZE4	3	3	3			tr|A0A143ZZE4|A0A143ZZE4_PLAF7 DnaJ protein, putative OS=Plasmodium falciparum (isolate 3D7) OX=36329 GN=PF3D7_1126300.1 PE=4 SV=1	1	3	3	3	0	0	0	2	3	2	0	0	0	3	3	3	0	0	0	3	3	2	4.9	4.9	4.9	73.528	617	0	4.1305	125340000	0	0	0	9160800	13849000	9162600	0	0	0	15977000	18183000
PF3D7_1210400	Q8I5U5	Q8I5U5	4	4	4		PFL0520c	tr|Q8I5U5|Q8I5U5_PLAF7 General transcription factor 3C polypeptide 5, putative OS=Plasmodium falciparum (isolate 3D7) OX=36329 GN=PF3D7_1210400 PE=4 SV=1	1	4	4	4	0	0	0	3	3	3	0	0	0	3	3	3	0	0	0	3	3	4	5.4	5.4	5.4	107.05	901	0	2.2654	61110000	0	0	0	8173800	7312100	6531700	0	0	0	5915200	5772100
PF3D7_1450100	Q8IKX4	Q8IKX4	3	3	3		PF14_0477	tr|Q8IKX4|Q8IKX4_PLAF7 Signal recognition particle 54 kDa protein OS=Plasmodium falciparum (isolate 3D7) OX=36329 GN=PF3D7_1450100 PE=3 SV=1	1	3	3	3	0	1	2	3	3	3	2	1	2	3	3	3	0	0	0	3	3	3	5.2	5.2	5.2	55.979	500	0	3.0253	130570000	0	509380	1143100	11879000	14075000	13051000	975540	550340	846290	11164000	16031000
PF3D7_1226800	Q8I5F0	Q8I5F0	3	3	3		PFL1295w	tr|Q8I5F0|Q8I5F0_PLAF7 Ataxin-3, putative OS=Plasmodium falciparum (isolate 3D7) OX=36329 GN=PF3D7_1226800 PE=4 SV=1	1	3	3	3	0	0	0	3	3	3	0	0	0	3	3	3	0	0	1	3	3	3	6.6	6.6	6.6	44.979	381	0	2.0428	181250000	0	0	0	16129000	16348000	16298000	0	0	0	18861000	18657000
PF3D7_0918900	Q8I2W4	Q8I2W4	4	4	4		PFI0925w	tr|Q8I2W4|Q8I2W4_PLAF7 Gamma-glutamylcysteine synthetase OS=Plasmodium falciparum (isolate 3D7) OX=36329 GN=PF3D7_0918900 PE=4 SV=1	1	4	4	4	0	0	0	4	4	3	1	0	0	4	4	4	1	1	0	4	4	4	5.8	5.8	5.8	124.46	1063	0	12.953	95191000	0	0	0	10057000	8595900	4667000	462410	0	0	12308000	10367000
PF3D7_0106000	B9ZSI3	B9ZSI3	4	4	4		PFA_0295c	tr|B9ZSI3|B9ZSI3_PLAF7 Uncharacterized protein OS=Plasmodium falciparum (isolate 3D7) OX=36329 GN=PF3D7_0106000 PE=4 SV=1	1	4	4	4	0	0	0	4	4	4	0	0	0	4	4	4	0	0	0	4	4	4	4.9	4.9	4.9	109.28	922	0	2.7537	129530000	0	0	0	13190000	14840000	13596000	0	0	0	14734000	14505000
PF3D7_1250900	Q8I4S5	Q8I4S5	2	2	2		PFL2445c	tr|Q8I4S5|Q8I4S5_PLAF7 Uncharacterized protein OS=Plasmodium falciparum (isolate 3D7) OX=36329 GN=PF3D7_1250900 PE=4 SV=1	1	2	2	2	1	0	0	2	2	2	1	0	0	2	2	2	1	0	0	2	2	2	5	5	5	38.889	321	0.00065488	0.82182	129750000	16961000	0	0	9627900	10519000	9191000	15936000	0	0	10050000	10506000
PF3D7_0520400	Q8I3Q6	Q8I3Q6	2	2	2		PFE1025c	tr|Q8I3Q6|Q8I3Q6_PLAF7 Single-stranded DNA-binding protein, putative OS=Plasmodium falciparum (isolate 3D7) OX=36329 GN=PF3D7_0520400 PE=4 SV=1	1	2	2	2	2	2	2	2	2	2	2	2	2	2	2	2	2	2	2	2	2	2	8.6	8.6	8.6	35.659	301	0	10.684	123320000	1816700	1949400	1861300	9932800	10845000	10492000	2088200	1776300	1710600	12112000	11242000
PF3D7_0608900	C6KST6	C6KST6	3	3	3		PFF0440w	tr|C6KST6|C6KST6_PLAF7 Uncharacterized protein OS=Plasmodium falciparum (isolate 3D7) OX=36329 GN=PF3D7_0608900 PE=4 SV=1	1	3	3	3	1	2	2	2	2	2	1	1	1	3	3	3	1	1	1	2	2	3	3.7	3.7	3.7	120.67	995	0	4.9478	93816000	119260	293210	251040	8443800	8162900	8028300	144180	195620	106080	13003000	13234000
PF3D7_1403900	Q8IM55	Q8IM55	3	3	3		PF14_0036	tr|Q8IM55|Q8IM55_PLAF7 Serine/threonine protein phosphatase CPPED1, putative OS=Plasmodium falciparum (isolate 3D7) OX=36329 GN=PF3D7_1403900 PE=4 SV=2	1	3	3	3	1	0	1	2	3	2	1	1	2	3	3	3	1	1	1	3	3	3	11.7	11.7	11.7	35.219	298	0	12.663	90209000	196150	0	149600	6886500	8751200	7500600	466590	579860	798810	7922800	8076600
PF3D7_1209200	Q8I5V6	Q8I5V6	2	2	2		PFL0460w	tr|Q8I5V6|Q8I5V6_PLAF7 U6 snRNA-associated Sm-like protein LSm7, putative OS=Plasmodium falciparum (isolate 3D7) OX=36329 GN=PF3D7_1209200 PE=4 SV=1	1	2	2	2	1	2	1	2	2	2	1	2	2	2	2	2	1	1	2	2	2	2	38.9	38.9	38.9	11.996	108	0	42.664	121640000	697440	792780	571130	10395000	9973300	10960000	934550	1321700	903510	9991400	11368000
PF3D7_0701600	A0A5K1K8N5	A0A5K1K8N5	4	3	2			tr|A0A5K1K8N5|A0A5K1K8N5_PLAF7 Pfmc-2TM Maurers cleft two transmembrane protein OS=Plasmodium falciparum (isolate 3D7) OX=36329 GN=PF3D7_0701600 PE=4 SV=1	1	4	3	2	2	1	1	4	3	4	2	2	2	3	4	4	1	2	1	4	4	4	17.9	14.5	9.8	27.557	235	0	7.0668	106140000	376510	0	0	11117000	11387000	10719000	501120	451580	550040	6492500	7010600
PF3D7_0203200	C6S3A8	C6S3A8	4	4	4		PFB0151c	tr|C6S3A8|C6S3A8_PLAF7 Uncharacterized protein OS=Plasmodium falciparum (isolate 3D7) OX=36329 GN=PF3D7_0203200 PE=4 SV=1	1	4	4	4	0	0	0	4	4	4	0	0	0	3	4	4	0	0	0	3	3	2	9.3	9.3	9.3	59.788	507	0	2.4715	109380000	0	0	0	14975000	15740000	15178000	0	0	0	10923000	16928000
PF3D7_1024800	Q8IJF6	Q8IJF6	4	4	4		PF10_0242	tr|Q8IJF6|Q8IJF6_PLAF7 Exported protein 3 OS=Plasmodium falciparum (isolate 3D7) OX=36329 GN=PF3D7_1024800 PE=4 SV=2	1	4	4	4	4	3	4	3	3	3	4	4	4	3	4	3	3	1	3	3	4	3	3.1	3.1	3.1	171.11	1464	0	5.2233	175670000	2438200	2679800	2851800	10810000	9768600	9409700	3047100	3584100	2941900	11594000	21143000
PF3D7_1301700	Q8IEJ0	Q8IEJ0	3	3	3		MAL13P1.61	tr|Q8IEJ0|Q8IEJ0_PLAF7 CX3CL1-binding protein 2 OS=Plasmodium falciparum (isolate 3D7) OX=36329 GN=PF3D7_1301700 PE=4 SV=1	1	3	3	3	1	1	2	3	3	3	3	2	2	3	2	3	2	2	2	3	3	3	17.6	17.6	17.6	28.255	245	0	22.372	198270000	375180	441290	574050	22421000	26459000	24393000	1581000	1080900	892100	10318000	11023000
PF3D7_1329600	A0A5K1K8T4	A0A5K1K8T4	5	5	5			tr|A0A5K1K8T4|A0A5K1K8T4_PLAF7 Uncharacterized protein OS=Plasmodium falciparum (isolate 3D7) OX=36329 GN=PF3D7_1329600 PE=4 SV=1	1	5	5	5	2	0	0	4	4	4	1	1	1	4	4	5	0	0	0	4	3	4	22.9	22.9	22.9	35.019	301	0	22.434	432220000	2298100	0	0	48873000	49480000	50559000	8443600	9146400	6743100	49556000	48676000
PF3D7_1135400	Q8II11	Q8II11	4	4	4		PF11_0364	tr|Q8II11|Q8II11_PLAF7 Uncharacterized protein OS=Plasmodium falciparum (isolate 3D7) OX=36329 GN=PF3D7_1135400 PE=4 SV=1	1	4	4	4	4	4	2	3	4	3	4	3	2	3	3	4	3	2	3	4	4	4	22.4	22.4	22.4	28.496	245	0	7.7299	327950000	7716800	7288800	4301900	16899000	28656000	17288000	8732700	7110200	4543800	16422000	18806000
PF3D7_1436200	Q8ILA2	Q8ILA2	5	5	5		PF14_0343	tr|Q8ILA2|Q8ILA2_PLAF7 Basal complex protein BCP1 OS=Plasmodium falciparum (isolate 3D7) OX=36329 GN=PF3D7_1436200 PE=4 SV=1	1	5	5	5	0	0	0	3	5	4	0	0	0	4	5	5	0	0	0	4	5	5	2.8	2.8	2.8	270.47	2269	0	2.6692	103770000	0	0	0	6908600	13255000	8997900	0	0	0	8742300	13583000
PF3D7_1471100	Q8IKC8	Q8IKC8	4	4	4		EXP-2	tr|Q8IKC8|Q8IKC8_PLAF7 Exported protein 2 OS=Plasmodium falciparum (isolate 3D7) OX=36329 GN=PF3D7_1471100 PE=1 SV=1	1	4	4	4	4	4	4	4	4	3	4	3	4	3	4	4	4	3	3	3	4	3	13.9	13.9	13.9	33.411	287	0	3.4943	333340000	10518000	10795000	8208400	20334000	20453000	15967000	13542000	7694300	8704600	12617000	21775000
PF3D7_0204100	Q9TY98	Q9TY98	3	3	3		PFB0190c	tr|Q9TY98|Q9TY98_PLAF7 Sel1 repeat-containing protein, putative OS=Plasmodium falciparum (isolate 3D7) OX=36329 GN=PF3D7_0204100 PE=4 SV=1	1	3	3	3	2	2	2	2	2	2	2	2	2	2	2	2	1	2	1	3	2	3	1.2	1.2	1.2	271.49	2295	0	2.2686	73534000	1827700	1516500	1478900	5505800	5378100	5087500	1865500	1919500	1889000	5799600	6071800
PF3D7_1007900	Q8IJW4	Q8IJW4	4	4	4	Eukaryotic translation initiation factor 3 subunit D	PF10_0077	tr|Q8IJW4|Q8IJW4_PLAF7 Eukaryotic translation initiation factor 3 subunit D OS=Plasmodium falciparum (isolate 3D7) OX=36329 GN=PF3D7_1007900 PE=3 SV=1	1	4	4	4	1	1	1	3	4	2	3	2	2	4	4	4	1	0	0	4	3	3	9.2	9.2	9.2	63.109	543	0	5.1163	133810000	606830	705830	703650	11835000	13941000	5912500	3166600	1401100	3444600	15833000	17408000
PF3D7_1455200	A0A144A2R4	A0A144A2R4	4	4	4			tr|A0A144A2R4|A0A144A2R4_PLAF7 Methyltransferase, putative OS=Plasmodium falciparum (isolate 3D7) OX=36329 GN=PF3D7_1455200.1 PE=4 SV=1	1	4	4	4	0	0	1	4	4	4	1	1	1	4	4	2	0	0	0	4	3	4	23.9	23.9	23.9	23.99	205	0	10.268	224550000	0	0	546890	26038000	21184000	22766000	896170	716710	680490	27197000	26503000
PF3D7_0609900	C6KSU6	C6KSU6	4	4	4		PFF0490w	tr|C6KSU6|C6KSU6_PLAF7 Uncharacterized protein OS=Plasmodium falciparum (isolate 3D7) OX=36329 GN=PF3D7_0609900 PE=4 SV=1	1	4	4	4	0	1	0	4	4	4	0	0	1	4	4	4	0	0	0	4	4	4	2.2	2.2	2.2	244.67	2017	0	2.2567	143000000	0	732070	0	16549000	16695000	15433000	0	0	518610	17104000	16245000
[truncated: 471 more rows]
[truncated: 58 more columns]

## Sheet: Sorted by log2 ratio
													WT NF54	WT NF54	WT NF54	SET10_Turbo	SET10_Turbo	SET10_Turbo	WT NF54	WT NF54	WT NF54	SET10_Turbo	SET10_Turbo	SET10_Turbo	WT NF54	WT NF54	WT NF54	SET10_Turbo	SET10_Turbo	SET10_Turbo									WT NF54	WT NF54	WT NF54	SET10_Turbo	SET10_Turbo	SET10_Turbo	WT NF54	WT NF54	WT NF54	SET10_Turbo	SET10_Turbo
[truncated: 1,205 more rows]
[truncated: 58 more columns]

[truncated: 1 more sheets: peptide count vs log2 ratio]
