# Supplementary material for: The Plasmodium falciparum histone methyltransferase SET10 participates in a chromatin modulation network crucial for intraerythrocytic development
Source: mSphere. 2024 Oct 24;9(11):e00495-24. doi: 10.1128/msphere.00495-24 (PMC11580448; doi:10.1128/msphere.00495-24)
Supplement: Table S3 — TurboID hits. [file msphere.00495-24-s0004.xlsx]

## Sheet: Description
		The Plasmodium falciparum histone methyltransferase SET10 participates in a chromatin modulation network crucial for intraerythrocytic development
		Jean-Pierre Musabyimana, Sherihan Musa, Janice Manti, Ute Distler, Stefan Tenzer, Che Julius Ngwa, and Gabriele Pradel
		Table S3. List of interactors of PfSET10 as identified following TurboID-MS in schizonts of line PfSET10-TurboID-GFP
		Curation steps:

## Sheet: PfSET10 interactors
						Expression								Sex			GO Terms
Gene ID	Short name	Product Description	Mol. weight [kDa]	Signal Peptide	# TM Domains	Ring (R )	Early Trophozoite (eT)	Late Trophozoite (lT)	Schizont (S)	Gametocyte II (GII)	Gametocyte V (GV)	Ookinete (O)	Peak expression	Male gametocyte (M)	Female gametocyte (F)	Sex specificity	Curated GO Functions (Molecular)	Curated GO Processes (Biological)	Curated GO Components (Cellular)
PF3D7_1233600	AARP1	asparagine and aspartate rich protein 1	646.33	no	0	50.78	15.99	24.42	3.49	10.84	46	181.42	O	125.79	43.18	M	zinc ion binding	N/A	plasma membrane
PF3D7_0613800	ApiAP2	AP2 domain transcription factor, putative	485.58	no	0	9.78	1.34	89.95	46.14	11.78	17.07	97.31	O	85.41	6.69	M	sequence-specific DNA binding, DNA-binding transcription factor activity, DNA binding	response to xenobiotic stimulus, regulation of transcription, DNA-templated	nucleus
PF3D7_1468100	MORC	MORC family protein	295.83	no	0	170.77	129.57	91.3	24.26	7.88	27.78	110.92	R	155.68	84.96	M	protein binding	regulation of cell cycle	nucleus
PF3D7_0704600	UT	HECT-type E3 ubiquitin ligase UT	460.41	no	0	134.3	57.58	41.68	13.08	14.52	61.2	373.27	O	561.82	158.74	M	ubiquitin-protein transferase activity	response to drug	endoplasmic reticulum, Golgi apparatus
PF3D7_0910200	N/A	conserved Plasmodium protein, unknown function	368.34	no	0	18.62	6.72	13.52	4.05	3.6	11.87	40.91	O	55	33.69	M	N/A	N/A	nucleus
PF3D7_1008100	PHD1	PHD finger protein PHD1	453	no	0	86.17	53.3	21.26	8.32	3.22	17.25	68.53	R	35.99	17.39	M	methylated histone binding, metal ion binding	entry into host, histone H3-K9 acetylation, histone H3-K4 trimethylation	histone acetyltransferase complex, nucleus
PF3D7_0317300	NUP335	nucleoporin NUP335, putative	402.95	no	0	53.47	39.23	25.6	8.19	6.84	23.42	78.67	O	166.65	27.89	M	DNA-binding transcription factor activity, protein binding, sequence-specific DNA binding	protein autoprocessing, positive regulation of transcription, DNA-templated	nucleus, cytoplasm, endoplasmic reticulum membrane, nuclear periphery, membrane
PF3D7_1221000	SET10	histone-lysine N-methyltransferase, H3 lysine-4 specific	271.07	no	0	5.25	3.05	21.93	5.72	2.16	12.63	50.6	O	9.49	12.36	0	histone methyltransferase activity (H3-K4 specific), metal ion binding	chromatin remodelling;regulation of transcription	nuclear periphery, nucleus
PF3D7_0915400	PFK9	ATP-dependent 6-phosphofructokinase	159.45	no	0	431.4	123.27	115.68	12.05	4.03	6.74	60.44	R	112.38	18.75	M	6-phosphofructokinase activity; ATP binding, phosphofructokinase activity, metal ion binding, diphosphate-fructose-6-phosphate 1-phosphotransferase activity	response to glucose, response to xenobiotic stimulus, glycolytic process, fructose 6-phosphate metabolic process	cytoplasm, cytosol, 6-phosphofructokinase complex
PF3D7_0405400	PRPF8	pre-mRNA-processing-splicing factor 8, putative	366.39	no	0	156.78	102.89	99.78	16.79	6.56	15.84	402.18	O	85.17	40.86	M	U1 snRNA binding, U6 snRNA binding, U2 snRNA binding, U5 snRNA binding, U1 snRNA binding, U6 snRNA binding, pre-mRNA intronic binding	spliceosomal tri-snRNP complex assembly, RNA splicing, via transesterification reactions, RNA splicing	nucleus, cytoplasm, spliceosomal complex, U5 snRNP, apicoplast
PF3D7_0917900	BIP	heat shock protein 70	72.387	yes	0	653.49	329.31	1163.63	248.63	22.32	24.05	457.83	lT	195.73	166.21	M	ATP binding, ATP hydrolysis activity; heat shock protein binding; protein folding chaperone; unfolded protein binding; misfolded protein binding	response to unfolded protein; ubiquitin-dependent ERAD pathway; endoplasmic reticulum unfolded protein response; cellular response to unfolded protein; chaperone cofactor-dependent protein refolding	food vacuole; nucleus; membrane; endoplasmic reticulum; extracellular vesicle
PF3D7_0317700	N/A	CPSF (cleavage and polyadenylation specific factor), subunit A, putative	338.53	no	0	35.07	13.47	13.36	2.84	5.65	38.85	85.22	O	166.9	117.96	M	damaged DNA binding; nucleic acid binding; protein binding	nucleotide-excision repair; DNA repair; proteasome-mediated ubiquitin-dependent protein catabolic process	nucleus; cullin-RING ubiquitin ligase complex
PF3D7_0609000	NUP637	nucleoporin NUP637, putative	720.51	no	0	86.14	62.26	38.45	12.58	8.74	47.35	51.5	R	79.23	33.93	M	protein binding	nucleocytoplasmic transport	nuclear periphery; nucleus
PF3D7_1239200	ApiAP2	AP2 domain transcription factor, putative	299.38	no	0	16650	28095	61.7	45480	34029	28.91	223.22	S	69	39.57	M	DNA binding, DNA-binding transcription factor activity	regulation of transcription, DNA-templated,	heterochromatin, nucleus
PF3D7_0818900	HSP70	heat shock protein 70	73.914	no	0	3426.39	3329.13	3055.78	1342.83	388.88	170.78	1845.88	R	1425.79	301.35	M	ATP binding; ATP hydrolysis activity; heat shock protein binding; phosphatidylinositol-3-phosphate binding; protein folding chaperone; unfolded protein binding; misfolded protein binding	response to unfolded protein; response to heat; cellular response to unfolded protein;	nucleus; cytoplasm; cytosol; cell surface; food vacuole; extracellular vesicle
PF3D7_0605800	RAD50	DNA repair protein RAD50, putative	267.95	no	0	20.12	6.26	12.65	2.62	1.82	9.21	35.8	O	19.13	14.92	M	G-quadruplex DNA binding; metal ion binding; single-stranded telomeric DNA binding ; adenylate kinase activity; double-stranded telomeric DNA binding; single-stranded DNA endodeoxyribonuclease activity	telomere maintenance via recombination; double-strand break repair; telomere maintenance via telomerase; DNA duplex unwinding; chromosome organization involved in meiotic cell cycle	condensed nuclear chromosome; nucleus; Mre11 complex; site of double-strand break
PF3D7_0629700	SET1	SET domain protein, putative	796.04	no	0	45.67	31.36	25.3	4.3	3.13	23.45	102.36	O	82.65	38.44	M	histone methyltransferase activity (H3-K4 specific)	positive regulation of transcription, DNA-templated, histone H3-K4 methylation	nucleus;histone methyltransferase complex
PF3D7_0922800	N/A	conserved Plasmodium protein, unknown function	516.45	no	2	10.86	3.03	7.97	0.99	3.65	34.85	35.96	O	61.71	21.16	M	protein kinase binding	signal transduction	integral component of membrane
PF3D7_1252100	RON3	rhoptry neck protein 3	263.15	yes	3	5.87	0.67	56.25	101.19	3.59	1.98	98.22	S	1.39	0.38	0	RNA binding, host cell surface binding; protein binding	entry into host;symbiont intracellular protein transport in host	rhoptry; extracellular vesicle
PF3D7_0628100	HECT1	HECT domain-containing protein 1, putative	1206	no	2	8.24	0.65	21.71	36.8	2.47	28.22	948.15	O	8.36	58.58	F	ubiquitin protein ligase activity, protein binding, ubiquitin-protein transferase activity	N/A	integral component of membrane
PF3D7_1219100	CHC	clathrin heavy chain, putative	232.95	no	0	39.47	9.25	27.53	6.29	1.92	28.74	51.03	O	14.72	23.77	F	clathrin light chain binding, structural molecule activity, protein binding	receptor-mediated endocytosis, intracellular protein transport, vesicle-mediated transport	clathrin complex; extracellular vesicle, clathrin coat of trans-Golgi network vesicle
PF3D7_1472200	HDA1	histone deacetylase, putative	268.92	no	3	127.77	27.82	14.49	4.13	5.76	46.66	129.46	O	122.03	38.33	M	NAD-dependent histone deacetylase activity (H3-K14 specific)	chromatin remodelling;regulation of transcription	nucleus, integral component of membrane
PF3D7_1303800	N/A	conserved Plasmodium protein, unknown function	1111.8	no	2	5.85	3.71	11.23	1.84	2.07	33.23	81.14	O	109.15	24.81	M	N/A	N/A	nucleus, integral component of membrane
PF3D7_0516800	ApiAP2	AP2 domain transcription factor AP2-O2, putative	276.42	no	0	12.31	1.7	43.02	9.63	6.21	80.08	288.62	O	122.19	204.96	F	sequence-specific DNA binding, DNA-binding transcription factor activity, DNA binding	regulation of transcription, DNA-templated	heterochromatin, nucleus
PF3D7_0929400	RhopH2	high molecular weight rhoptry protein 2	162.66	yes	0	14.32	1.05	231.19	161.35	4.05	13.19	291.69	O	15.1	33.85	F	RNA binding; protein binding; protein-containing complex binding	entry into host	extracellular vesicle; host cell membrane; host cell cytoplasm; rhoptry; symbiont-containing vacuole membrane
PF3D7_0626800	PyrK	pyruvate kinase	55.66	no	0	1031.61	455.47	887.62	126.79	23.95	11.73	120.11	R	319.67	32.71	M	RNA binding; magnesium ion binding; catalytic activity; pyruvate kinase activity; potassium ion binding	glycolytic process; protein homotetramerization;	cytoplasm
PF3D7_1322300	N/A	BRCT domain-containing protein, putative	178.35	no	0	5.93	3.97	8.03	1.79	4.15	27.02	75.21	O	508.88	10.67	M	N/A	N/A	nucleus
PF3D7_1434500	N/A	dynein-related AAA-type ATPase, putative	971	no	9	46.73	45.83	7.08	0.54	1.98	20.47	18.71	R	64.58	16.9	M	ATP binding; ATP hydrolysis activity	rRNA processing; ribosomal large subunit assembly	nucleus; membrane; integral component of membrane; preribosome, large subunit precursor
PF3D7_1308400	N/A	conserved Plasmodium protein, unknown function	737.69	no	3	15.92	18.24	15.04	3.71	2.8	16.91	31.38	O	30.75	13.91	M	N/A	N/A	N/A
PF3D7_0524000	KASbeta	karyopherin beta	127.35	no	0	347.01	93.65	99.26	14.61	7.36	26.71	97.28	R	73.58	16.93	M	RNA binding; nuclear localization sequence binding; protein domain specific binding; protein heterodimerization activity; nuclear import signal receptor activity	protein import into nucleus; NLS-bearing protein import into nucleus; nucleocytoplasmic transport	nucleus; nuclear pore; cytoplasm; food vacuole; RNA N6-methyladenosine methyltransferase complex
PF3D7_1416100	SEY1	Protein SEY1 homolog	110.61	no	2	31.54	41334	45306	11810	13881	45337	19603	GV	25.87	24.32	0	GTPase activity;GTP binding	endoplasmic reticulum organiziation;endoplasmic reticulum membrane fusion	cytoplasm;endoplasmic reticulum membrane
PF3D7_0726500	N/A	ubiquitin carboxyl-terminal hydrolase, putative	373.16	no	0	76.66	27.76	41.7	8.34	12.86	90.14	137.99	O	112.68	49.59	M	cysteine-type endopeptidase activity; thiol-dependent deubiquitinase; protein binding	protein deubiquitination; ubiquitin-dependent protein catabolic process	nucleus; cytosol
PF3D7_1433400	PHD2	PHD finger protein PHD2, putative	682.45	no	12	16.22	42.77	44.79	13.13	3.44	35.46	76.44	O	157.85	59.14	M	metal ion binding	N/A	histone acetyltransferase complex; nucleus; membrane; integral component of membrane
PF3D7_1128000	N/A	onserved Plasmodium protein, unknown function	211.53	no	0	55.96	35.29	33.4	21276	45506	22.75	105.73	GII	17.89	16.75	0	N/A	N/A	N/A
PF3D7_0422500	BRR2	pre-mRNA-splicing helicase BRR2, putative	337.9	no	0	105.44	72.81	27.09	4.35	8.08	18.99	136.41	O	92.14	36.5	M	RNA helicase activity; nucleic acid binding; mRNA binding	regulation of translation; RNA splicing, via transesterification reactions	spliceosomal complex; cytoplasmic stress granule;nucleus
PF3D7_1003800	EFTUD2	U5 small nuclear ribonucleoprotein component, putative	142.94	no	0	77.87	48.98	25.68	2.72	8.2	15.49	24.12	R	81.59	18.3	M	GTPase activity; U5 snRNA binding, RNA binding GTP binding;	RNA splicing, via transesterification reactions; mRNA splicing, via spliceosome	U4/U6 x U5 tri-snRNP complex; U2-type catalytic step 2 spliceosome; ribonucleoprotein complex
PF3D7_0318200	RPB1	DNA-directed RNA polymerase II subunit RPB1	278.67	no	0	227.11	99.19	104.71	27.79	14.63	10.43	78.93	R	39.53	34.43	0	DNA-directed 5'-3' RNA polymerase activity; protein binding; metal ion binding	transcription, DNA-templated; transcription by RNA polymerase II	transcription by RNA polymerase II; transcription, DNA-templated
PF3D7_1460500	N/A	conserved Plasmodium protein, unknown function	192.01	no	0	4.68	2.11	7.58	1.74	2.35	14.39	14.84	O	36.53	2.71	M	N/A	N/A	nucleus
PF3D7_1410300	N/A	WD repeat-containing protein, putative	526.73	no	0	26.36	4.05	9.03	1.22	3.16	22.31	15.23	R	128.48	24.03	M	U3 snoRNA binding	endonucleolytic cleavage in 5'-ETS of tricistronic rRNA transcript (SSU-rRNA, 5.8S rRNA, LSU-rRNA)	nucleus;cytoplasm
PF3D7_1246200	ActI	Actin-1	41.87	no	0	55.25	77.34	1088.75	970.19	191.01	748.05	2474.74	O	240.73	2466.7	F	protein binding	structural complex	cytoskeleton;cytoplasm;nucleus
PF3D7_0317500	EG5	kinesin-5	191.78	no	0	42.54	25.61	21.3	5.23	5.77	17.14	44.4	O	110.89	21.4	M	ATP hydrolysis activity, microtubule motor activity; microtubule binding, plus-end-directed microtubule motor activity	microtubule-based movement, response to xenobiotic stimulus	nucleus, kinesin complex
PF3D7_1308200	cpsSII	carbamoyl phosphate synthetase	273.43	no	0	131.81	92.56	20.97	1.88	1.73	7.79	30.79	R	21.64	9.93	M	carbamoyl-phosphate synthase (glutamine-hydrolyzing) activity, ATP binding,	de novo' pyrimidine nucleobase biosynthetic process, nitrogen compound metabolic process, glutamine metabolic process, glutamate catabolic process	nucleus, cytoplasm
PF3D7_1222300	GRP94	endoplasmin, putative	95.017	yes	0	60.07	86.81	168.73	31.49	18.41	167.27	960.16	O	172.76	728.94	F	RNA binding,ATP binding, unfolded protein binding	protein folding, response to heat	endoplasmic reticulum;cell surface;food vacuole;perinuclear region of cytoplasm;extracellular vesicle
PF3D7_1012700	NIF4	NLI interacting factor-like phosphatase, putative	171.01	no	0	16.21	6.12	11.28	2.63	2.17	7.39	29.05	O	4.24	13.92	F	RNA polymerase II CTD heptapeptide repeat phosphatase activity	dephosphorylation of RNA polymerase II C-terminal domain	nucleus
PF3D7_0715200	N/A	conserved Plasmodium protein, unknown function	258.4	yes	1	5.2	0.51	19.11	5.35	11.36	157.89	1393.58	O	117.85	635.92	F	N/A	N/A	apicoplast
PF3D7_0806800	N/A	V-type proton ATPase subunit a, putative	123	no	6	301.21	111.23	95.72	38.98	9.05	28.61	411.22	O	137.31	54.45	M	ATPase binding; proton-transporting ATPase activity, rotational mechanism, proton-transporting ATP synthase activity, rotational mechanism, hydrolase activity, proton transmembrane transporter activity	vacuolar acidification, proton transmembrane transport	membrane, integral component of membrane, proton-transporting two-sector ATPase complex, vacuolar proton-transporting V-type ATPase complex, proton-transporting V-type ATPase, V0 domain
PF3D7_0619400	N/A	cell division cycle protein 48 homologue, putative	92.386	no	3	60.44	96.67	256.32	91.56	19.79	18.16	284.25	O	199.42	68.5	M	ATP hydrolysis activity; polyubiquitin modification-dependent protein binding, hydrolase activity, RNA binding	regulation of cell cycle process, macroautophagy, ubiquitin-dependent ERAD pathway, retrograde protein transport, ER to cytosol; mitotic spindle disassembly	nucleus; cytoplasm;endoplasmic reticulum, cytosol
PF3D7_1369400	N/A	conserved Plasmodium protein, unknown function	346.81	no	2	3.46	1.66	3.61	0.65	2.47	15.03	8.04	GV	10.66	6.96	0	N/A	N/A	integral component of membrane
PF3D7_0826100	HEUL	HECT-like E3 ubiquitin ligase, putative	1005.1	no	2	99.48	75.67	24.99	3.25	6.02	43.36	68.66	R	119.77	52.32	M	ubiquitin protein ligase activity; ubiquitin-protein transferase activity	proteasome-mediated ubiquitin-dependent protein catabolic process; positive regulation of protein catabolic process; protein ubiquitination; ubiquitin-dependent protein catabolic process	cytoplasm; integral component of membrane
PF3D7_0321800	N/A	WD repeat-containing protein, putative	322.24	no	0	77.86	29.97	17.73	10.61	2.66	15.76	43.51	R	184.29	15.87	M	protein binding	RNA splicing	nucleus; precatalytic spliceosome
PF3D7_1357100	N/A	elongation factor 1-alpha	48.958	no	0	119.25	251.23	99.01	20.4	18.26	13.44	5.82	eT	14.96	20.46	F	GTPase activity; translation elongation factor activity; RNA binding GTP binding	translation; translational elongation	nucleus; mitochondrion; eukaryotic translation elongation factor 1 complex; extracellular vesicle
PF3D7_0410900	AKIT7	apicomplexan kinetochore protein 7, putative	117.53	no	0	22.49	12.17	8.33	1	3.33	22.24	189.56	O	133.3	46.13	M	N/A	N/A	kinetochore; nucleus
PF3D7_1451100	eEF2	elongation factor 2	93.522	no	0	1381.8	1093.5	653.01	116.96	38.3	31.65	275.3	R	123.94	185.42	F	GTP binding; GTPase activity; translation elongation factor activity; RNA binding	translational elongation; response to xenobiotic stimulus	nucleus; ribonucleoprotein complex
PF3D7_0827800	SET3	SET domain protein, putative	283.55	no	0	64.54	10.91	23.63	8.84	6.71	49.68	167.97	O	119.89	325	F	protein binding; histone-lysine N-methyltransferase activity	chromatin remodelling;regulation of transcription	nuclear periphery; nucleus
PF3D7_0710200	N/A	conserved Plasmodium protein, unknown function	350.7	no	0	8.14	11.06	10.76	10.36	4.34	56.98	330.97	O	3852.79	1172.2	M	N/A	N/A	nucleus
PF3D7_1317100	MCM4	DNA replication licensing factor MCM4	115.22	no	0	10.44	6.05	148.92	45.16	5.69	21.55	67.84	lT	785.94	69.19	M	DNA replication origin binding; single-stranded DNA binding; ATP binding	double-strand break repair via break-induced replication; DNA replication; pre-replicative complex assembly involved in nuclear cell cycle DNA replication; DNA unwinding involved in DNA replication; DNA duplex unwinding; mitotic DNA replication initiation	MCM complex; nucleus
PF3D7_1462800	GAPDH	glyceraldehyde-3-phosphate dehydrogenase	36.635	no	0	5476.96	3601.64	8667.43	1684.88	256.77	93.03	434.72	lT	511.84	25.12	M	glyceraldehyde-3-phosphate dehydrogenase (NAD+) (phosphorylating) activity; oxidoreductase activity:acting on the aldehyde or oxo group of donors:NAD or NADP as acceptor:NADP binding	gluconeogenesis; glucose metabolic process; glycolytic process; response to xenobiotic stimulus; entry into host; oxidation-reduction process	cytosol; cell surface; membrane; food vacuole; extracellular vesicle
PF3D7_1417800	MCM2	DNA replication licensing factor MCM2	111.5	no	0	9.07	9.88	103.25	21.2	6.25	26.17	111.84	O	1583.73	87.28	F	DNA binding;DNA helicase activity;protein binding;ATP binding	DNA replication intiation;DNA duplex unwinding;regulation of cell cycle	nucleus;cytoplasm;MCM complex
PF3D7_0420000	N/A	zinc finger protein, putative	401.14	no	0	64.52	36.23	11.67	1.96	2.55	21.96	96.31	O	83.95	39.48	M	zinc ion binding	N/A	cytoplasm; membrane; nucleus
PF3D7_0629800	N/A	cullin-2, putative	136.34	no	0	69.76	7.61	10.68	1.65	2.34	30.56	11.76	R	48.74	24.9	M	protein binding; ubiquitin-protein transferase activity; ubiquitin protein ligase binding	G1/S transition of mitotic cell cycle; ubiquitin-dependent protein catabolic process; protein ubiquitination; regulation of cell cycle	cullin-RING ubiquitin ligase complex;nucleus
PF3D7_0205900	RPN1	26S proteasome regulatory subunit RPN1, putative	108.36	no	0	95.37	81.94	202.97	133.4	48.64	59.85	270.09	O	37.03	121.6	F	enzyme regulator activity	proteasome-mediated ubiquitin-dependent protein catabolic process; ubiquitin-dependent protein catabolic process	nucleus;cytoplasm;proteasome complex; proteasome regulatory particle; proteasome storage granule
PF3D7_1107800	ApiAP2-P	AP2 domain transcription factor, putative	206.87	no	0	39.31	93.68	44.62	35.76	10.53	72.68	200.31	O	29.6	146.15	F	sequence-specific DNA binding; DNA-binding transcription factor activity; DNA binding	regulation of transcription, DNA-templated	heterochromatin; nucleus
PF3D7_1130700	SMC1	structural maintenance of chromosomes protein 1	214.67	no	0	6.89	8.26	26.27	5.38	5.1	45.26	97.2	O	196.05	131.32	M	ATP hydrolysis activity;ATP binding; double-stranded DNA binding; protein binding	mitotic sister chromatid segregation; chromosome organization	chromosome;cohesin complex; nuclear mitotic cohesin complex
PF3D7_1228800	N/A	WD repeat-containing protein, putative	378.91	no	1	37.43	30.41	51.02	14.24	7.36	39.98	253.23	O	225.37	160	M	protein binding	nucleosome assembly	CAF-1 complex; nucleus; integral component of membrane
PF3D7_1428900	N/A	conserved Plasmodium protein, unknown function	172.15	no	0	8.17	4.99	23.26	5.97	4.02	15.46	55.15	O	11.28	47.39	F	N/A	N/A	N/A
PF3D7_1218200	N/A	symplekin domain-containing protein, putative	256.15	no	2	30.51	9.13	8.59	2.49	2.42	17.87	31.06	O	40.69	10.02	M	N/A	N/A	integral component of membrane
PF3D7_0624600	ISWI	ISWI chromatin-remodeling complex ATPase	315.62	no	0	236.36	81.38	73.9	18.07	8.8	44.49	197.63	R	451.1	62.63	M	ATP-dependent activity, acting on DNA; transcription cis-regulatory region binding; DNA binding; DNA helicase activity; helicase activity	positive regulation of transcription, DNA-templated; chromatin remodeling	nucleus
PF3D7_1023900	CHD1	chromodomain-helicase-DNA-binding protein 1 homolog, putative	381.25	no	0	626.71	717.52	387.05	195.77	20.21	57.73	783.1	O	575.01	126.36	M	protein binding; DNA binding; DNA helicase activity; ATP binding	N/A	nucleus
PF3D7_0606700	N/A	coatomer alpha subunit, putative	176.94	no	0	124.45	30.55	56.95	26.6	7.86	26.86	92.69	R	74.66	40.43	M	structural molecule activity; protein binding	endoplasmic reticulum to Golgi vesicle-mediated transport; intracellular protein transport; retrograde vesicle-mediated transport, Golgi to endoplasmic reticulum; vesicle-mediated transport	Golgi membrane;membrane coat;COPI vesicle coat
PF3D7_1357800	CCT4	T-complex protein 1 subunit delta	57.977	no	0	328.28	188.56	112.06	31.14	9.69	11.12	36.31	R	43.45	26.43	M	unfolded protein binding; ATP binding	protein folding; response to xenobiotic stimulus	nucleus; cytosol; chaperonin-containing T-complex
PF3D7_0831700	HSP70x	heat shock protein 70	75.052	yes	1	2948.21	393.22	249.55	22.3	7.27	5.5	104.84	R	56.87	2.05	M	ATP binding, ATP hydrolysis activity, heat shock protein binding, protein folding chaperone, unfolded protein binding, misfolded protein binding	response to unfolded protein; cytoadherence to microvasculature, mediated by symbiont protein; cellular response to unfolded protein; chaperone cofactor-dependent protein refolding	nucleus, cytoplasm, symbiont-containing vacuole, Maurer's cleft, protein-containing complex, host cell cytosol
PF3D7_0302900	N/A	exportin-1, putative	147.94	no	0	70.88	14.79	42.43	10.66	8.6	14.64	23.16	R	57.21	18.62	M	nuclear export signal receptor activity	protein export from nucleus, regulation of protein export from nucleus, ribosomal small subunit export from nucleus	cytoplasm; nucleus
PF3D7_1148000	N/A	serine/threonine protein kinase, putative	170.7	no	0	6.11	1.34	12.99	2.78	4.63	22.21	81.72	O	59.36	41.96	M	ATP binding, protein serine/threonine kinase activity, protein kinase activity	regulation of chromatin assembly or disassembly, protein phosphorylation, chromosome segregation, peptidyl-serine phosphorylation, intracellular signal transduction	nucleus
PF3D7_1234800	SF3B3	splicing factor 3B subunit 3, putative	151.81	no	0	77.19	39.63	36.93	3.75	9.01	18.18	91.56	O	46.12	37.97	M	nucleic acid binding, protein binding	RNA splicing, mRNA splicing, via spliceosome, RNA splicing, via transesterification reactions, spliceosomal complex assembly	spliceosomal complex, U2 snRNP nucleus, cytoplasm
PF3D7_0935800	CLAG9	cytoadherence linked asexual protein 9	160.42	yes	2	10.88	0.76	119.53	73.47	0.93	3.04	68.85	lT	2.32	4.58	0	RNA binding, protein binding, host cell surface receptor binding	cell-cell adhesion, cytoadherence to microvasculature, mediated by symbiont protein	rhoptry, apical part of cell
PF3D7_1429800	N/A	coatomer subunit beta, putative	159.97	no	0	168.39	18.5	49.33	19.22	7.65	19.78	32.47	R	64.54	38.52	M	protein binding	endoplasmic reticulum to Golgi vesicle-mediated transport;	Golgi membrane; membrane coat;COPI vesicle coat
PF3D7_0514100	UvrD	ATP-dependent DNA helicase UvrD	170.29	no	1	6.2	3.2	17.97	6.27	6.44	29.73	89.45	O	27.77	33.96	F	3'-5' DNA helicase activity; single-stranded DNA helicase activity; ATP binding; DNA helicase activity; protein binding	recombinational repair, DNA repair	nucleus
PF3D7_1468700	eIF4A	eukaryotic initiation factor 4A	45.31	no	0	1715.49	1152.94	678.76	92.91	79.47	83.48	368.49	R	299.1	214.37	M	3'-5' DNA/RNA helicase activity; ATP hydrolysis activity; helicase activity; translation initiation factor activity; nucleic acid binding	cytoplasmic translational initiation; regulation of translational initiation	nucleus; cytoplasm; cytosol; cytoplasmic stress granule; eukaryotic translation initiation factor 4F complex; food vacuole
PF3D7_1104200	SNF2L	chromatin remodeling protein	167.44	no	0	185.35	54	35.85	6.97	3.54	23.34	164.78	R	22.56	21.17	M	ATP binding; DNA binding; helicase activity	regulation of transcription, DNA-templated; nucleosome positioning; chromatin remodeling	nucleus
PF3D7_1145400	DYN1	dynamin-like protein	96.373	no	0	104.32	24.52	141.95	195.44	14.85	47.22	125	S	70.7	413.9	F	GTPase activity; RNA binding; microtubule binding	mitochondrial fission; organelle fission;	nucleus; cytoplasm; plasma membrane; symbiont-containing vacuole membrane; food vacuole
PF3D7_0705400	MCM7	DNA replication licensing factor MCM7	94.236	no	0	11.77	5.78	133.58	36.61	6.29	12.61	117.12	lT	730.03	91.54	M	ATP-dependent activity, acting on DNA; ATP binding; single-stranded DNA binding; DNA replication origin binding; DNA binding	DNA duplex unwinding; DNA strand elongation involved in DNA replication; pre-replicative complex assembly involved in nuclear cell cycle DNA replication; double-strand break repair via break-induced replication; DNA replication	nucleus; cytoplasm; MCM complex
PF3D7_1311900	vapA	V-type proton ATPase catalytic subunit A	68.576	no	0	215.18	98.82	149.85	52.77	11.05	17.98	44.13	R	125.94	38.91	M	proton-transporting ATPase activity, rotational mechanism; ATP binding	proton transmembrane transport; ATP metabolic process; vacuolar acidification	vacuolar proton-transporting V-type ATPase, V1 domain; vacuolar membrane; plasma membrane; food vacuole; proton-transporting V-type ATPase, V1 domain
PF3D7_0706000	N/A	importin-7, putative	145.51	no	0	87.79	27.74	41.24	10.56	14.46	84.34	38.58	R	77.58	44.48	M	N/A	protein import into nucleus; intracellular protein transport	cytoplasm; cytosol; nuclear envelope; nucleus; nuclear pore
PF3D7_1458600	N/A	zinc finger protein, putative	139.59	no	0	67.96	8.21	7.98	1.5	3.18	13.13	7.82	R	31.5	10.95	M	protein binding	N/A	nucleus; cytoplasm
PF3D7_0608700	CCT6	T-complex protein 1 subunit zeta	61.533	no	0	86.46	57.11	45	7.41	8.79	20.33	190.37	O	59.35	35.85	M	unfolded protein binding	protein folding	chaperonin-containing T-complex; nucleus; cytosol
PF3D7_1208900	PPM11	protein phosphatase PPM11, putative	166.86	no	0	10.69	16.35	63.35	21.44	14.28	51.73	81.43	O	199.06	27.11	M	phosphoprotein phosphatase activity;phosphatase activity	N/A	nucleus
PF3D7_0627800	ACAS	acetyl-CoA synthetase	113.88	no	0	121.57	49.14	54.06	13.24	3.01	7.58	34.99	R	23	17.9	M	acetate-CoA ligase activity	acetyl-CoA biosynthetic process; generation of precursor metabolites and energy; chromatin organization; response to xenobiotic stimulus; acetyl-CoA biosynthetic process from acetate; histone acetylation	nucleus;cytoplasm
PF3D7_0317200	CRK4	cdc2-related protein kinase 4	182.22	no	0	10.39	5.75	73.63	29.01	3.48	8	243.56	O	43.8	24.98	M	protein kinase activity; cyclin-dependent protein serine/threonine kinase activity; ATP binding	mitotic cell cycle; DNA replication; protein phosphorylation; peptidyl-serine phosphorylation; regulation of cell cycle	nucleus;cytosol;protein kinase CK2 complex
PF3D7_0505500	MSH6	DNA mismatch repair protein MSH6, putative	156.44	no	0	9.34	6.55	55.5	9.61	2.49	7.86	43.93	lT	219.05	23.24	M	ATP-dependent activity, acting on DNA; mismatched DNA binding; four-way junction DNA binding	meiotic mismatch repair; DNA repair; pyrimidine dimer repair; maintenance of DNA repeat elements; negative regulation of DNA recombination	nucleus; mismatch repair complex; MutSalpha complex
PF3D7_1311800	M1AAP	M1-family alanyl aminopeptidase	126.06	no	1	231.49	204.48	77.95	6.48	2.65	8.23	26.03	R	18.74	10.06	M	aminopeptidase activity; metallopeptidase activity;zinc ion binding	proteolysis; response to xenobiotic stimulus	cytoplasm; cytosol; cell surface; food vacuole; extracellular vesicle; integral component of membrane; microneme; food vacuole
PF3D7_0922200	SAMS	S-adenosylmethionine synthetase	44.843	no	0	315.15	102.02	890.99	258.09	11.44	83.26	194.91	lT	44.53	171	F	methionine adenosyltransferase activity	protein modification	nucleus;cytoplasm
PF3D7_0500800	MESA	mature parasite-infected erythrocyte surface antigen	168.29	no	0	37.84	309.37	162.54	1.16	12.27	10.68	182.49	eT	582.57	11.74	M	protein binding	N/A	Maurer's cleft; infected host cell surface knob ; host cell plasma membrane; nucleus
PF3D7_1248900	RPT6	26S protease regulatory subunit 8, putative	49.545	no	0	80.34	66.05	178.09	57.21	26.44	35.09	140.92	lT	79.96	175.91	F	ATP hydrolysis activity; hydrolase activity; peptidase activity; transcription coregulator activity	proteasome regulatory particle assembly; proteasome-mediated ubiquitin-dependent protein catabolic process;	proteasome complex; nucleus; cytoplasm; proteasome regulatory particle, base subcomplex
PF3D7_0513200	N/A	CPSF domain-containing protein, putative	332.13	no	0	76.27	13.9	11.28	4.06	2.27	18.49	76.44	O	64.45	16.96	M	polynucleotide adenylyltransferase activity;nucleic acid binding; protein binding	histone mRNA catabolic process; sno(s)RNA polyadenylation	nucleus; nucleolus; TRAMP complex
PF3D7_0303000	NSF	N-ethylmaleimide-sensitive fusion protein	89.133	no	0	13.1	3.04	8.97	1.09	2.59	4.81	20.57	O	11.59	33.59	F	ATP hydrolysis activity; metal ion binding; ATP binding	Golgi to plasma membrane protein transport; endoplasmic reticulum to Golgi vesicle-mediated transport;SNARE complex disassembly	Golgi stack; food vacuole; host cell cytoplasm
PF3D7_0302500	CLAG3.1	Cytoadherence linked asexual protein 3.1	167.24	yes	0	10.5	0.66	104.73	181.65	3.53	3.09	76.13	S	2.61	0.64	M	RNA binding; anion channel activity; protein binding; cell adhesion molecule binding	cytoadherence to microvasculature, mediated by symbiont protein	host cell plasma membrane; rhoptry; host cell cytoplasm; extracellular vesicle
PF3D7_1329100	MyoF	myosin F, putative	250.29	no	0	19.44	66.45	51.14	22.61	5.62	19.54	106.53	O	79.52	39.69	M	actin filament binding; microfilament motor activity; cytoskeletal motor activity; protein binding; ATP binding; actin-dependent ATPase activity	cytoskeleton organization; actin filament organization; actin filament-based movement; vesicle transport along actin filament	cytoplasm; cytosol; nuclear envelope; nucleus; nuclear pore; actin cytoskeleton; myosin complex; vesicle; apical part of cell
PF3D7_0526500	N/A	Suf domain-containing protein, putative	165.38	no	0	88.79	24.83	16.01	1.62	3.76	15.92	41.01	R	80.94	45.64	M	mRNA binding	RNA 3'-end processing	nucleus
PF3D7_0105800	N/A	cyclin-dependent kinases regulatory subunit, putative	99.309	no	0	5.42	1.25	24.78	12.7	4.33	26.24	56.62	O	28.4	36.31	F	kinase activity	signal transduction	nucleus
PF3D7_1465300	N/A	ribonuclease Z, putative	100.04	no	0	34.03	9.81	5.09	0.43	1.59	14.89	17.85	R	10.16	13.76	0	3'-tRNA processing endoribonuclease activity	mitochondrial tRNA 3'-trailer cleavage, endonucleolytic	mitochondrion
PF3D7_0823300	GCN5	histone acetyltransferase GCN5	170.92	no	0	138.06	181.9	71.62	12.74	7.97	24.22	59.65	eT	59.27	31.03	M	H3 histone acetyltransferase activity	chromatin remodeling	nucleus
PF3D7_0527000	MCM3	DNA replication licensing factor MCM3, putative	109.8	no	0	53.07	30.87	511.11	273.79	16.69	48.61	269.17	lT	2853.14	372.7	M	ATP hydrolysis activity	DNA replication	nucleus
PF3D7_1311500	RPT1	26S protease regulatory subunit 7, putative	46.835	no	0	81.96	50.75	189.27	46.12	7.85	12.95	126.39	lT	378.22	148.07	M	TBP-class protein binding	proteasome regulatory particle assembly; proteasome-mediated ubiquitin-dependent protein catabolic process;	proteasome complex; nucleus; cytoplasm; proteasome regulatory particle, base subcomplex
PF3D7_0215700	RPB2	DNA-directed RNA polymerase II subunit RPB2, putative	151.72	no	0	99.34	58.36	67.24	8.9	1.43	4.46	56.77	R	202.29	68.53	M	DNA-directed 5'-3' RNA polymerase activity	transcription by RNA polymerase II	RNA polymerase II, core complex
PF3D7_1437900	HSP40	HSP40, subfamily A	48.469	no	0	217.89	220.27	89.47	8.74	27.79	75.89	222.01	O	178.64	320.86	F	ATP hydrolysis activity;heat shock protein binding	protein folding;repsonse to heat;response to xenobiotic stimulus	nucleus;cytosol;host cell plasma membrane
PF3D7_1466300	RPN2	26S proteasome regulatory subunit RPN2, putative	132.77	no	0	225.33	118.29	193.13	100.95	9.41	13.39	180.04	R	74.16	107.13	F	endopeptidase activity	proteasome regulatory particle assembly; proteasome-mediated ubiquitin-dependent protein catabolic process;	proteasome complex; nucleus; cytoplasm; proteasome regulatory particle, base subcomplex
PF3D7_1352700	AQR	intron-binding protein aquarius, putative	304.3	no	0	54.96	21.31	9.91	1.34	1.54	8.94	5.34	R	36.03	6.85	M	RNA binding;RNA helicase activity	nuclear-transcribed mRNA catabolic process, nonsense-mediated decay;mRNA splicing, via spliceosome	spliceosomal complex;catalytic step 2 spliceosome;nucleus
PF3D7_0818200	14-3-3I	14-3-3 protein	30.192	no	0	316.38	298.08	1144.07	511.61	242.14	88.32	323.33	lT	267.35	91.82	M	RNA binding;protein binding;histone binding	entry into host	nucleus;cytoplasm;food vacuole
PF3D7_0305500	N/A	protein dopey homolog, putative	467.88	no	0	87.86	100.77	31.51	17.36	6.9	30.1	68.16	eT	25.46	11.08	M	N/A	Golgi to endosome transport;protein transport	cytosol;trans-Golgi network;endosome;peroxisome
PF3D7_0107800	MRE11	double-strand break repair protein MRE11	146.15	no	0	6.2	4.86	7.78	1.16	1.93	18.27	39.47	O	15.12	12.23	0	nuclease activity;protein binding;single-stranded DNA endodeoxyribonuclease activity	DNA repair;double-strand break repair via homologous recombination;double-strand break repair via nonhomologous end joining;meiotic DNA double-strand break formation;mitochondrial double-strand break repair via homologous recombination;mitotic G2 DNA damage checkpoint signaling;telomere maintenance	Mre11 complex;nucleus;site of double-strand break
PF3D7_0322900	RPS3A	40S ribosomal protein S3A, putative	30.047	no	0	414.72	482.85	209.93	44.12	40.69	29.2	132.31	eT	93.24	60.94	M	RNA binding;structural constituent of ribosome	translation	cytosol;cytosolic small ribosomal subunit;extracellular vesicle;nucleus
PF3D7_0604100	SIP2	AP2 domain transcription factor	229.62	no	0	5.73	0.57	29.83	15.16	6.58	5.73	40.37	O	45.16	1.87	M	sequence-specific DNA binding;telomeric DNA binding	N/A	nuclear periphery;nucleus
PF3D7_1132200	TCP1	T-complex protein 1 subunit alpha	60.26	no	0	295.57	252.35	125.91	21.29	30.46	59.02	174.64	R	328.72	202.5	M	ATP binding;unfolded protein binding	protein folding	chaperonin-containing T-complex;cytosol;intracellular;nucleus
PF3D7_0511800	INO1	inositol-3-phosphate synthase	69.111	no	0	132.59	17.25	80.78	17.5	2.47	36.51	298.86	O	82.39	480.43	F	inositol-3-phosphate synthase activity	inositol biosynthetic process	cytoplasm
PF3D7_0804500	N/A	conserved Plasmodium membrane protein	720.95	no	8	20.68	21.82	19.27	5.83	4.01	55.55	74.26	O	375.68	50.13	M	N/A	vacuolar acidification	RAVE complex
PF3D7_1366300	N/A	conserved Plasmodium protein, unknown function	494.68	no	0	75.37	41.91	14.07	1.33	3.05	27.38	94.33	O	58.4	32.96	M	N/A	N/A	RNA N6-methyladenosine methyltransferase complex;nucleus
PF3D7_0932800	CSE1	importin alpha re-exporter, putative	159.11	no	0	48.05	33.94	46.16	12.39	15.18	32.16	16.8	R	58.79	27.77	M	nuclear export signal receptor activity	protein export from nucleus	cytosol;nuclear envelope
PF3D7_1464700	N/A	ATP synthase (C/AC39) subunit, putative	44.532	no	0	51	19.16	23.83	6.78	4.64	36.85	83.72	O	99.58	32.97	M	P-type proton-exporting transporter activity;proton-transporting ATPase activity, rotational mechanism	vacuolar acidification;vacuolar transport	food vacuole;lysosomal membrane;nucleus;vacuolar proton-transporting V-type ATPase complex;vacuolar proton-transporting V-type ATPase, V0 domain
PF3D7_0219600	RFC1	replication factor C subunit 1	104.18	no	0	6.02	2.72	24.02	5.31	3.69	11.36	106.06	O	282.45	17.91	M	DNA binding	DNA repair;DNA replication	vacuolar acidification;vacuolar transport
PF3D7_0820000	SRCAP	Snf2-related CBP activator, putative	246.75	no	0	41.42	33.94	15.68	1.21	2.94	11.26	93.84	O	39.79	33.45	M	ATP binding;ATP hydrolysis activity;helicase activity;histone binding;transcription coactivator activity	ATP-dependent chromatin remodeling;chromatin remodeling;gene silencing;histone exchange	Swr1 complex;cytoplasm;membrane;nucleus
PF3D7_1033600	CEF1	pre-mRNA-splicing factor CEF1, putative	108.41	no	0	194.63	116.32	60.04	17.35	7.74	14.41	248.4	O	176.84	91.41	M	DNA binding;protein binding	mRNA splicing, via spliceosome;regulation of transcription, DNA-templated	ATP-dependent chromatin remodeling;chromatin remodeling;gene silencing;histone exchange
PF3D7_0727900	N/A	conserved Plasmodium protein, unknown function	230.43	no	2	38.79	4.71	4.81	1.5	1.94	24.82	8.71	R	7.54	7.14	0	DNA-binding transcription factor activity;sequence-specific DNA binding	positive regulation of transcription, DNA-templated;protein autoprocessing	endoplasmic reticulum membrane;nucleus
PF3D7_0303100	N/A	CLP1 P-loop domain-containing protein, putative	170.17	no	0	3.82	2.53	4.3	1.18	1.16	8.17	11.88	O	18.64	7.25	M	polynucleotide 5'-hydroxyl-kinase activity	RNA processing;cleavage in ITS2 between 5.8S rRNA and LSU-rRNA of tricistronic rRNA transcript (SSU-rRNA, 5.8S rRNA, LSU-rRNA)	cytosol;nucleus
PF3D7_1440100	RAD21	cohesin complex subunit RAD21	118.5	no	0	3.85	1.4	26.43	10.09	1.34	5.96	78.05	O	163.27	1.93	M	N/A	N/A	cohesin complex;mitochondrion;nucleus
PF3D7_1361800	GAC	glideosome-associated connector	291.02	no	0	8.4	0.95	123.41	90.35	3.55	35.83	646.45	O	23.58	351.38	F	RNA binding;actin filament binding	cell gliding	apical part of cell;cell surface;cytoplasm;cytosol
PF3D7_1138500	PPM2	protein phosphatase PPM2, protein phosphatase 2C	105.4	no	0	138.71	30.49	78.17	16.89	10.96	57.72	293.37	O	65.16	61.85	M	magnesium-dependent protein serine/threonine phosphatase activity;protein serine/threonine phosphatase activity	protein dephosphorylation	cytoplasm;nucleus
PF3D7_0709300	MED14	mediator of RNA polymerase II transcription subunit 14	325.49	no	0	19.66	9.05	8.28	1.61	1.74	11.7	17.26	R	30.96	12.1	M	protein binding	regulation of transcription	mediator complex;nucleolus;nucleus
PF3D7_0513600	N/A	deoxyribodipyrimidine photo-lyase, putative	129.2	no	0	13.47	26.26	47.79	5.71	17.26	94.76	1193.82	O	100.8	190.88	F	deoxyribodipyrimidine photo-lyase activity	DNA repair	cytostome;food vacuole;mediator complex;nucleolus;symbiont-containing vacuole membrane
PF3D7_1129100	PV1	parasitophorous vacuolar protein 1	51.951	yes	0	335.87	787.46	190.7	43.51	29.39	56.59	291.08	eT	304.17	129.23	M	protein binding	N/A	Maurer's cleft;food vacuole;merozoite dense granule;protein-containing complex;symbiont-containing vacuole
PF3D7_0603400	TEX1	trophozoite exported protein 1	132.47	no	0	22.98	22.01	12.65	0.91	3.28	17.64	65.08	O	124.79	33.72	M	ubiquitin protein ligase activity	proteasome-mediated ubiquitin-dependent protein catabolic process	Maurer's cleft
PF3D7_1410400	RAP1	rhoptry-associated protein 1	90.052	yes	0	12.07	1.05	263.12	566.49	1.72	3.71	215.24	S	11.61	2.06	M	RNA binding	N/A	extracellular vesicle;food vacuole;rhoptry;symbiont-containing vacuole
PF3D7_0207600	SERA5	Serine-repeat antigen protein	111.77	yes	0	80.16	12328	2965.83	4124.57	113.8	13.75	877.08	eT	14154	34547	F	cysteine-type endopeptidase activity;cysteine-type peptidase activity;kinase binding;peptidase activity;protein binding	exit from host cell;immunoglobulin production;proteolysis;proteolysis involved in cellular protein catabolic process;regulation of immune response	extracellular space;extracellular vesicle;lysosome;symbiont-containing vacuolar space;symbiont-containing vacuole
PF3D7_1304000	CAPH	condensin complex subunit 2, putative	119.22	no	0	4.84	0.86	29.56	18.96	11.09	12.11	74.38	O	140.41	26.73	M	DNA topoisomerase binding;DNA topoisomerase type II (double strand cut, ATP-hydrolyzing) activator activity;chromatin binding	mitotic chromosome condensation	condensin complex;nucleus
PF3D7_0802000	GDH3	glutamate dehydrogenase, putative	160.42	no	0	170.5	430.05	200.66	20.77	11.31	26.03	501.36	O	115.71	37.02	M	glutamate dehydrogenase (NAD+) activity	glutamate catabolic process;glutamate metabolic process	cytosol;mitochondrion;nucleus
PF3D7_1355100	MCM6	DNA replication licensing factor MCM6	105.67	no	0	9.8	7.08	110.38	42.81	1.91	8.18	57.04	lT	1124.74	56.3	M	ATP-dependent activity, acting on DNA;DNA binding;DNA replication origin binding;protein binding;single-stranded DNA binding	DNA replication initiation;DNA unwinding involved in DNA replication;double-strand break repair via break-induced replication;mitotic DNA replication;pre-replicative complex assembly involved in nuclear cell cycle DNA replication	MCM complex;cytoplasm;nucleus
PF3D7_1248700	N/A	conserved protein, unknown function	231.32	no	0	312.04	166.94	96.03	21.1	16.74	35.34	527.35	O	589.21	211.21	M	N/A	chromatin remodeling	nucleus
PF3D7_0411900	N/A	DNA polymerase alpha catalytic subunit A	225.4	no	0	5.61	3.94	47.52	14.94	6.49	42.82	46.11	lT	467.94	35.04	M	3'-5' exonuclease activity;DNA replication origin binding;DNA-directed DNA polymerase activity;chromatin binding;purine nucleotide binding;pyrimidine nucleotide binding;single-stranded DNA binding	DNA replication;lagging strand elongation;leading strand elongation;mitotic DNA replication initiation	alpha DNA polymerase:primase complex
PF3D7_1008700	N/A	Tubulin beta chain	49.75	no	0	33.02	39.26	637.59	248.09	237.32	201.96	312.03	lT	586.64	270.26	M	GTP binding;protein binding;structural constituent of cytoskeleton	microtubule cytoskeleton organization;microtubule-based process;mitotic cell cycle;response to drug;response to xenobiotic stimulus	apical part of cell;cell surface;cytoplasm;food vacuole;microtubule;nucleus
PF3D7_0611400	SWIB	SWI/SNF-related matrix-associated actin-dependent regulator of chromatin	97.789	no	0	14.57	3.36	5.49	1.01	1.07	9.72	10.54	R	29.07	17.75	M	protein binding	regulation of gene expression;regulation of transcription by RNA polymerase II	cytoplasm;nucleus
PF3D7_0403700	CLF1	pre-mRNA-splicing factor CLF1, putative	94.017	no	0	80.84	48.89	31.01	7.52	5.83	13.21	161.17	O	589.82	61.49	M	RNA binding;chromatin binding	DNA replication initiation;cis assembly of pre-catalytic spliceosome;mRNA splicing, via spliceosome;spliceosomal complex assembly	Prp19 complex;U2-type catalytic step 2 spliceosome;U2-type prespliceosome;catalytic step 2 spliceosome;post-mRNA release spliceosomal complex
PF3D7_0413600	RPT3	26S protease regulatory subunit 6B, putative	44.666	no	0	81.92	46.03	175.75	69.06	19.18	33.49	333.87	O	95.74	139.05	F	ATP hydrolysis activity	positive regulation of RNA polymerase II transcription preinitiation complex assembly;proteasome regulatory particle assembly;ubiquitin-dependent protein catabolic process	cytosolic proteasome complex;nucleus;proteasome regulatory particle;proteasome regulatory particle, base subcomplex
PF3D7_1249800	THO2	THO complex subunit 2, putative	348.67	no	2	80.68	47.06	30.83	8.05	5.43	20.81	43.22	R	141.68	51.21	M	mRNA binding	mRNA export from nucleus	THO complex part of transcription export complex;nucleus
PF3D7_1352400	NUP176	nucleoporin NUP176, putative	190.29	no	0	21.45	11.81	11.75	3.17	1.49	11.76	19.88	R	29.9	19.17	M			nuclear periphery;nucleus
PF3D7_1447000	N/A	40S ribosomal protein S5	29.957	no	0	740.02	1270.54	396.4	181.44	67.76	94.22	436.8	eT	105.97	119.57	F	RNA binding;structural constituent of ribosome	translation	cytosolic small ribosomal subunit;nucleus
PF3D7_0306800	CCT2	T-complex protein 1 subunit beta	59.198	no	0	208.93	137.08	82.22	4.81	5.79	10.28	45.6	R	16.29	46.58	F	unfolded protein binding	protein folding	chaperonin-containing T-complex;cytosol;nucleus
PF3D7_1213800	N/A	Proline--tRNA ligase	86.646	no	0	155.35	47.67	44.04	17958	45387	45448	45460	O	45349	42644	M	Ala-tRNA(Pro) hydrolase activity;proline-tRNA ligase activity	prolyl-tRNA aminoacylation;response to drug;response to xenobiotic stimulus;tRNA aminoacylation for protein translation	aminoacyl-tRNA synthetase multienzyme complex;cytoplasm;nucleus
PF3D7_0511500	N/A	RNA pseudouridylate synthase, putative	1187.6	no	0	123.39	80.8	23.46	4.89	3.7	34.06	95.55	R	124.35	50.82	M	mRNA binding	N/A	nucleus
PF3D7_1359000	N/A	conserved Plasmodium protein, unknown function	394.59	no	3	27.24	12.18	3.76	0.29	1.23	15.7	11.17	R	17.04	10.88	M	N/A	N/A	N/A
PF3D7_0724700	BDP6	bromodomain protein 6, putative	420.67	no	0	42.01	19.54	10.52	2.44	4.24	19.55	32.71	R	24.66	18.5	M	protein binding	regulation of transcription	nucleus;transcription regulator complex
PF3D7_1433500	TOP2	DNA topoisomerase 2	169.23	no	0	111.47	15.78	36.65	6.46	2.06	9.82	72.07	R	254.67	3.28	M	DNA topoisomerase type II (double strand cut, ATP-hydrolyzing) activity	DNA topological change;mitotic DNA integrity checkpoint signaling;resolution of meiotic recombination intermediates;sister chromatid segregation	nucleus
PF3D7_1210600	N/A	kelch protein, putative	122.85	no	0	78.38	15.42	19.46	3.44	5.51	26.27	110.9	O	108.61	34.02	M	protein bindng	N/A	N/A
PF3D7_1229500	CCT3	T-complex protein 1 subunit gamma	60.662	no	0	234.12	125.81	56.76	22.11	7.81	17.33	345.08	O	34.13	92.49	F	ATP binding;unfolded protein binding	protein folding	RNA N6-methyladenosine methyltransferase complex;chaperonin-containing T-complex;cytosol;nucleus
PF3D7_1306400	RPT4	26S protease regulatory subunit 10B, putative	44.677	no	0	59.18	26.24	86.3	19.83	15.15	35.78	120.16	O	204	88.24	F	endopeptidase activity	positive regulation of RNA polymerase II transcription preinitiation complex assembly;proteasome regulatory particle assembly;ubiquitin-dependent ERAD pathway;ubiquitin-dependent protein catabolic process	cytosolic proteasome complex;extracellular vesicle;food vacuole;nucleus;proteasome regulatory particle;proteasome regulatory particle, base subcomplex
PF3D7_1008400	RPT2	26S protease regulatory subunit 4, putative	49.838	no	0	134.38	43.87	143.21	30.59	38.35	38.42	233.03	O	123.79	109.29	M	TBP-class protein binding;endopeptidase activity;proteasome-activating activity	proteasome regulatory particle assembly;proteolysis;ubiquitin-dependent protein catabolic process	nucleus;proteasome regulatory particle;proteasome regulatory particle, base subcomplex
PF3D7_1235900	XAB2	pre-mRNA-splicing factor SYF1, putative	125.43	no	1	76.06	22.68	17.74	2.69	5.63	30.58	67.57	R	108.46	30.05	M	RNA binding	generation of catalytic spliceosome for first transesterification step;mRNA splicing, via spliceosome	Prp19 complex;U2-type catalytic step 2 spliceosome;U2-type prespliceosome;catalytic step 2 spliceosome;post-mRNA release spliceosomal complex
PF3D7_0709600	POP1	ribonucleases P/MRP protein subunit POP1, putative	138.3	no	0	32.52	20.67	5.42	0.77	1.54	5.16	7.96	R	0.9	5.04	F	ribonuclease MRP activity;ribonuclease P activity	RNA phosphodiester bond hydrolysis, endonucleolytic;tRNA processing	nucleolar ribonuclease P complex;ribonuclease MRP complex;ribonuclease P complex
PF3D7_0409600	RPA1	replication protein A1, large subunit	134.2	no	0	8.16	10.81	24.7	5.94	1.44	12.79	52.5	O	45.15	31.82	M	damaged DNA binding;sequence-specific DNA binding;single-stranded DNA binding;single-stranded telomeric DNA binding	DNA repair;DNA replication;DNA unwinding involved in DNA replication;DNA-dependent DNA replication;double-strand break repair via homologous recombination;meiotic cell cycle;nucleotide-excision repair;regulation of DNA metabolic process;telomere maintenance;telomere maintenance via telomerase	DNA replication factor A complex;nucleus
PF3D7_1130200	PfP0	60S ribosomal protein P0	34.967	no	0	1163.17	995.01	428.93	172.28	87.91	103.68	343.91	R	253.24	230.29	M	RNA binding;large ribosomal subunit rRNA binding;structural constituent of ribosome	cytoplasmic translation;ribosomal large subunit assembly;translation	cytosolic large ribosomal subunit;extracellular vesicle;intracellular;nucleus
PF3D7_1366400	RHOP148	rhoptry protein RHOP148	148.75	no	0	135.8	236.75	170.6	313.35	8.98	51.3	28.08	S	25.26	81.19	F	N/A	N/A	rhoptry
PF3D7_1224300	PABP1	polyadenylate-binding protein 1, putative	97.229	no	0	1875.9	685.21	499.54	234.63	24.1	64.04	249.12	R	322.42	162.99	M	RNA binding;mRNA 3'-UTR binding;mRNA binding;poly(A) binding;poly(U) RNA binding	RNA processing	P granule;cell surface;cytoplasm;cytosol;nuclear periphery;nucleus;ribonucleoprotein complex
PF3D7_0904800	RPA1	replication protein A1, small fragment	56.234	no	0	7.42	7.1	30.9	6.31	2.47	15.07	35.85	O	360.05	45.89	M	RNA binding;damaged DNA binding;sequence-specific DNA binding;single-stranded DNA binding;single-stranded telomeric DNA binding	DNA repair;DNA unwinding involved in DNA replication;DNA-dependent DNA replication;double-strand break repair via homologous recombination;meiotic cell cycle;nucleotide-excision repair;telomere maintenance;telomere maintenance via telomerase	DNA replication factor A complex;nucleus
PF3D7_1452000	RON2	rhoptry neck protein 2	249.48	yes	1	6.53	0.72	48.01	45.57	1.96	6.85	79.25	O	4.78	0.42	M	protein binding	N/A	cell surface;protein-containing complex;rhoptry neck
PF3D7_1241200	NUP269	nucleoporin NUP269, putative	276.53	no	2	17.81	11.52	8.8	2.09	1.91	15.78	7.04	R	244.28	13.9	M	protein kinase activity	protein phosphorylation	nuclear periphery
PF3D7_1402300	RPN6	26S proteasome regulatory subunit RPN6	78.38	no	0	33.29	15.83	33.7	8.6	3.12	22.47	28.63	lT	32.61	20.03	M	endopeptidase activity;structural molecule activity	proteasome assembly;proteolysis;ubiquitin-dependent protein catabolic process	cytoplasm;proteasome regulatory particle;proteasome regulatory particle, lid subcomplex
PF3D7_0516700	N/A	ubiquitin carboxyl-terminal hydrolase 2, putative	156.33	no	0	19.53	10.38	18.47	7.23	3.51	8.23	40.98	O	52.68	10.59	M	thiol-dependent deubiquitinase	protein deubiquitination	nucleus;cytoplasm
PF3D7_0903700	N/A	alpha tubulin 1	50.296	no	0	22.74	44.85	384.81	289.76	119.99	198.01	803.96	O	117.12	823.04	F	GTP binding;protein binding;structural constituent of cytoskeleton	cytoplasmic microtubule organization;entry into host;microtubule cytoskeleton organization;microtubule-based process;mitotic cell cycle	apical part of cell;cell surface;cytoplasm;cytoplasmic microtubule;microtubule;nucleus
PF3D7_0812400	KARalpha	karyopherin alpha	61.158	no	0	96.5	76.8	129.72	22.27	9.2	30.64	206.57	O	128.54	58.17	M	RNA binding;nuclear import signal receptor activity;nuclear localization sequence binding;protein domain specific binding;protein heterodimerization activity	NLS-bearing protein import into nucleus;nucleocytoplasmic transport;response to xenobiotic stimulus	nuclear pore;nucleus
PF3D7_0214000	CCT8	T-complex protein 1 subunit theta	60.958	no	0	110.98	59.89	40.19	3.45	7.99	15.28	94.86	R	61.26	78	F	protein binding;unfolded protein binding	protein folding	Maurer's cleft;apical part of cell;chaperonin-containing T-complex;cytosol;host cell cytoplasm;nucleus
PF3D7_0110500	BDP3	bromodomain protein 3, putative	268.2	no	0	20.61	32.68	12.96	1.68	9.5	34.61	111.42	O	99.22	48.99	M	N/A	histone acetylation	NuA4 histone acetyltransferase complex;nucleus
PF3D7_1362200	RUVB3	RuvB-like helicase 3	54.629	no	0	104.8	60.6	25.5	4.05	7.16	8.75	30.94	R	148.76	19.58	M	ATP hydrolysis activity;DNA helicase activity;protein binding	box C/D snoRNP assembly;chromatin remodeling;histone acetylation;regulation of transcription by RNA polymerase II	Ino80 complex;NuA4 histone acetyltransferase complex;R2TP complex;Swr1 complex;host cell periphery;nucleus;symbiont-containing vacuole
PF3D7_1437200	N/A	ribonucleoside-diphosphate reductase large subunit	96.903	no	0	23.72	35.89	205.89	65.75	8.03	31.85	156.84	lT	1037.72	215.42	M	ATP binding;ribonucleoside-diphosphate reductase activity, thioredoxin disulfide as acceptor	DNA replication;deoxyribonucleotide biosynthetic process	apicoplast;nucleus;ribonucleoside-diphosphate reductase complex
PF3D7_0716000	N/A	RNA-binding protein, putative	132.71	no	0	148.99	75.92	37.64	3.54	21.92	36.91	172.1	O	560.82	121.67	M	poly-pyrimidine tract binding;pre-mRNA 3'-splice site binding	N/A	U2-type prespliceosome;U2AF complex;commitment complex;nuclear speck
PF3D7_0630300	N/A	DNA polymerase epsilon catalytic subunit A, putative	344.6	no	0	4.33	1.08	11.56	1.66	2.02	24.46	16.96	GV	248.47	9.46	M	DNA binding;DNA-directed DNA polymerase activity;single-stranded DNA 3'-5' exodeoxyribonuclease activity	DNA replication proofreading;DNA-dependent DNA replication;base-excision repair, gap-filling;leading strand elongation;mitotic cell cycle;nucleotide-excision repair, DNA gap filling	epsilon DNA polymerase complex
PF3D7_1030100	PRP22	pre-mRNA-splicing factor ATP-dependent RNA helicase PRP22, putative	149.37	no	0	89.11	45.94	47.19	9.66	5.17	9.1	128.89	O	60.58	101.03	F	RNA binding;RNA helicase activity	RNA splicing;spliceosomal complex disassembly	catalytic step 2 spliceosome
PF3D7_0922500	PGK	phosphoglycerate kinase	45.426	no	0	406.37	176.26	195.58	22.4	43.13	36.44	63.16	R	129.82	48.07	M	ADP binding;ATP binding;phosphoglycerate kinase activity	gluconeogenesis;glycolytic process;positive regulation of oxidative phosphorylation	Maurer's cleft;cell surface;cytosol;extracellular vesicle;food vacuole;nucleus
PF3D7_1432100	VAC	voltage-dependent anion-selective channel protein	33.266	no	0	54.25	32.13	20.59	2.67	32.04	82.83	61.29	GV	60.91	71.44	F	voltage-gated anion channel activity	N/A	cell periphery;mitochondrial outer membrane;mitochondrion;nucleus;symbiont-containing vacuole membrane
PF3D7_1423700	N/A	conserved Plasmodium protein, unknown function	183.57	no	0	290.42	132.36	44.41	5.71	7.51	69.34	152.92	R	223.74	67.63	M	N/A	N/A	nucleus
PF3D7_1448500	N/A	conserved Plasmodium protein, unknown function	443.07	no	0	6.57	9.25	24.35	7.3	5.58	27.75	31.37	O	170.52	42.02	M	N/A	N/A	nucleus
PF3D7_1108700	Pfj2	heat shock protein J2	62.376	no	1	133.48	110.5	135.22	108.49	23.18	74.24	105.41	lT	206.26	71.53	M	RNA binding;protein binding;unfolded protein binding	protein folding;response to heat	endoplasmic reticulum;host cell cytosol;nucleus
PF3D7_0706500	N/A	conserved Plasmodium protein, unknown function	196.57	no	0	230.24	65.83	27.68	5.79	7.52	50.37	101.37	R	86.47	42.42	M	RNA binding;mRNA binding	N/A	nucleus
PF3D7_1444800	FBPA	Fructose-bisphosphate aldolase	40.105	no	0	984.18	1910.1	1106.79	609.73	63.2	46.24	504.93	eT	2266.46	147.86	M	RNA binding;actin binding;fructose-bisphosphate aldolase activity	actin polymerization or depolymerization;fructose 1,6-bisphosphate metabolic process;glycolytic process	cell surface;cytoplasm;cytosol;extracellular vesicle;nucleus
PF3D7_0723800	AKIT1	apicomplexan kinetochore protein 1, putative	260.76	no	0	10.95	11.84	46.81	42.1	8.02	36.54	166.6	O	294.12	97.91	M	WW domain binding	N/A	kinetochore;nucleus
PF3D7_1305000	N/A	MCL1 domain-containing protein, putative	174.47	no	0	11.28	7.44	16.91	5.13	2.51	14.42	30.6	O	2.01	21.63	F	chromatin binding	DNA repair;DNA-dependent DNA replication;cellular response to DNA damage stimulus;mitotic cell cycle	nuclear replication fork;nucleus;replication fork protection complex
PF3D7_0826700	RACK1	receptor for activated c kinase	35.686	no	0	1995.06	865.88	479.73	48.03	106.13	110.78	224.72	R	44.18	64.9	F	RNA binding;enzyme binding;protein kinase C binding;ribosome binding	positive regulation of protein phosphorylation;regulation of cell division;rescue of stalled ribosome	cytoplasm;cytosol;cytosolic small ribosomal subunit;extracellular vesicle;nucleus
PF3D7_1419400	N/A	conserved Plasmodium membrane protein	262.31	no	4	77.18	20.02	8.64	1.05	3.62	31.75	22.31	R	38.41	12.24	M	N/A	N/A	integral component of membrane
PF3D7_0212500	NUP434	nucleoporin NUP434, putative	477.85	no	2	70.81	41.72	22.97	4.31	3.9	19.31	92.59	O	68.86	30.6	M	N/A	N/A	nuclear periphery
PF3D7_0417200	DHFR-TS	bifunctional dihydrofolate reductase-thymidylate synthase	71.736	no	0	7.5	4.21	40.65	7.23	5.84	12.83	387.77	O	58.59	7.6	M	RNA binding;thymidylate synthase activity	dTMP biosynthetic process;response to chloroquine;response to drug;response to xenobiotic stimulus	cytoplasm;cytosol;mitochondrion
PF3D7_1130400	RPT5	26S protease regulatory subunit 6A, putative	49.54	no	0	111.69	60.79	162.07	59.91	21.55	31.01	61.73	lT	87.43	136.32	F	ATP hydrolysis activity;endopeptidase activity	positive regulation of RNA polymerase II transcription preinitiation complex assembly;proteasome regulatory particle assembly;proteolysis;ubiquitin-dependent protein catabolic process	nucleus;proteasome complex;proteasome regulatory particle, base subcomplex
PF3D7_0703500	N/A	erythrocyte membrane-associated antigen	264.91	no	0	229.9	253.73	93.48	14.28	21.44	69.16	67.43	eT	127.83	69.48	M	RNA binding;mRNA binding;helicase activity	N/A	membrane;nucleus
PF3D7_1021900	N/A	PHAX domain-containing protein, putative	267.38	no	0	27.79	31.93	71.51	11.88	9.75	77.18	222.86	O	276.89	369.11	F	mRNA binding	N/A	nucleus
PF3D7_1441400	FACT-S	FACT complex subunit SSRP1, putative	58.786	no	0	38.32	114.71	63.91	24.41	47.03	20.72	36.31	eT	130.87	23.21	M	DNA binding;RNA binding;histone binding;nucleosome binding;single-stranded DNA binding		FACT complex;nucleus
PF3D7_0320300	CCT5	T-complex protein 1 subunit epsilon	59.175	no	0	113.31	82.48	44.3	5.62	7.69	19.46	77.57	R	60.63	36.12	M	unfolded protein binding	protein folding	cell surface;chaperonin-containing T-complex;cytosol;nucleus
PF3D7_1014600	ADA2	transcriptional coactivator ADA2	300.25	no	1	176.38	156.32	115.15	33.94	6.81	17.88	125.06	R	123.81	63.55	M	DNA-binding transcription factor activity;chromatin binding;protein binding;transcription coactivator activity	chromatin remodeling;positive regulation of histone acetylation;regulation of transcription by RNA polymerase II;regulation of transcription, DNA-templated	histone acetyltransferase complex;nucleus
PF3D7_0627500	DJ1	protein DJ-1	20.292	no	0	299.23	270.15	191.03	38.95	146.23	67.62	330.11	O	85.46	33.53	M	peptidase activity;protein deglycase activity	guanine deglycation, glyoxal removal;protein deglycation;protein deglycation, glyoxal removal;protein folding;thiamine biosynthetic process	cell surface;cytosol;nucleus
PF3D7_0814300	N/A	AAA family ATPase, putative	139.67	no	0	28.83	10.41	4.15	0.61	1.26	6.08	21.25	R	2.39	5.76	0	ATP hydrolysis activity;preribosome binding	positive regulation of telomerase activity;ribosome biogenesis	nucleus
PF3D7_1237500	N/A	conserved Plasmodium protein, unknown function	192.79	no	0	59.41	55.92	13.24	3.77	3.55	16.58	37.37	R	72.37	20.54	M	N/A	N/A	nucleus
PF3D7_1225200	N/A	DNA-binding protein, putative	138.14	no	0	35.67	11.27	14.29	3.22	1.84	19.75	10.66	R	56.24	14.4	M	N/A	N/A	nucleus
PF3D7_0624000	HK	hexokinase	55.261	no	0	190.58	185.98	224.54	73.63	5.34	7.04	88.78	lT	112.02	47.33	M	fructokinase activity	fructokinase activity;glucokinase activity;hexokinase activity;mannokinase activity	Maurer's cleft;RNA N6-methyladenosine methyltransferase complex;cytosol;mitochondrion;nucleus
PF3D7_1106000	RUVB2	RuvB-like helicase 2	53.405	no	0	51.92	24.07	16.98	1.03	1.78	19.3	32.7	R	3.61	20.86	F	5'-3' DNA helicase activity;ATP hydrolysis activity;DNA helicase activity;RNA binding;protein binding	DNA recombination;DNA repair;box C/D snoRNP assembly;chromatin remodeling;histone acetylation;regulation of transcription by RNA polymerase II	Ino80 complex;NuA4 histone acetyltransferase complex;R2TP complex;Swr1 complex;cytoplasm
PF3D7_1238500	N/A	conserved Plasmodium protein, unknown function	212.76	no	0	13.47	21.8	24.29	4.48	3.14	18.86	115.71	O	220.7	27.87	M	N/A	N/A	nucleus
PF3D7_1343000	PMT	phosphoethanolamine N-methyltransferase	31.043	no	0	260.59	26.67	445.83	56.14	11.86	21.48	95.75	lT	11	29.68	F	RNA binding;phosphoethanolamine N-methyltransferase activity;protein binding	phosphatidylcholine biosynthetic process	Golgi apparatus;extracellular vesicle;food vacuole
PF3D7_1408700	N/A	conserved protein, unknown function	851.88	no	0	37.27	10.13	14.03	3.19	3.36	46.01	87.6	O	88.85	43.04	M	K63-linked polyubiquitin modification-dependent protein binding;thiol-dependent deubiquitinase	plastid organization;protein deubiquitination involved in ubiquitin-dependent protein catabolic process	cytoplasm;nucleus
PF3D7_1213900	N/A	W2 domain-containing protein, putative	134.55	no	0	101.63	31.4	16.9	1.13	4.11	21.58	48.64	R	37.46	48.8	F	guanyl-nucleotide exchange factor activity;translation initiation factor activity;translation initiation factor binding		eukaryotic translation initiation factor 2B complex
PF3D7_1222600	AP2-G	AP2 domain transcription factor AP2-G	284.06	no	0	6.31	0.44	0.95	0.04	0.84	2.23	2.59	R	0.16	0.17	0	DNA-binding transcription activator activity;protein binding;sequence-specific DNA binding	response to xenobiotic stimulus	nucleus
PF3D7_0608800	OAT	ornithine aminotransferase	46.055	no	0	191.69	1715.73	1569.11	142.75	141.12	301.74	854.11	eT	114.62	833.8	F	RNA binding;identical protein binding;ornithine-oxo-acid transaminase activity;protein binding;pyridoxal phosphate binding	arginine catabolic process to glutamate;arginine catabolic process to proline via ornithine;ornithine metabolic process	cytoplasm;extracellular vesicle;food vacuole;intracellular;mitochondrion
PF3D7_1211700	MCM5	DNA replication licensing factor MCM5, putative	85.858	no	0	11.75	4.56	194.84	67.29	5.7	18.8	37.43	lT	1362.9	99.36	M	ATP binding;ATP-dependent activity, acting on DNA;DNA helicase activity;DNA replication origin binding;RNA binding;single-stranded DNA binding	DNA replication initiation;DNA strand elongation involved in DNA replication;double-strand break repair via break-induced replication;pre-replicative complex assembly involved in nuclear cell cycle DNA replication	MCM complex;nuclear pre-replicative complex;nucleus
PF3D7_1231100	RAB2	ras-related protein Rab-2	24.423	no	0	54.86	25.66	43.65	13.51	27.12	51.75	75.03	O	71.44	40.71	M	N/A	endoplasmic reticulum to Golgi vesicle-mediated transport	Golgi apparatus;food vacuole;vacuole
PF3D7_0102900	N/A	aspartate--tRNA ligase	73.449	no	0	59.33	45.3	24.36	3.75	7.32	20.19	47.74	R	26.44	71.25	F	RNA binding;aspartate-tRNA ligase activity;protein homodimerization activity	aspartyl-tRNA aminoacylation	aminoacyl-tRNA synthetase multienzyme complex;cytosol;nucleus
PF3D7_1234100	BDP5	bromodomain protein 5	466.01	no	0	68.35	28.88	11.75	2.61	2.92	31.91	83.41	O	100.42	56.57	M	protein binding	N/A	nucleus;transcription regulator complex
PF3D7_1231900	N/A	WD repeat-containing protein, putative	130.78	no	0	7.94	3.14	2.37	0.44	0.78	12.02	12.75	O	9.88	16.12	F	protein binding	N/A	N/A
PF3D7_1019000	eIF2A	eukaryotic translation initiation factor subunit eIF2A	280.75	no	2	225.7	93.84	47.82	21.01	11.12	21.07	293.04	O	54.48	31.32	M	mRNA binding;ribosome binding;tRNA binding;translation initiation factor activity		cytosolic small ribosomal subunit;nucleus
PF3D7_0317400	N/A	DNA replication complex GINS protein, putative	61.492	no	0	8.65	8.98	12.81	2.64	5.32	25.8	45.5	O	8.44	45.64	F	N/A	double-strand break repair via break-induced replication	GINS complex;replication fork protection complex
PF3D7_1205600	N/A	tetratricopeptide repeat protein, putative	39.017	no	0	18.28	50.17	85.34	19.59	20.31	47.55	177.97	O	2047.55	140.64	M	histone binding	CENP-A containing chromatin assembly;DNA replication-dependent chromatin assembly	nucleoplasm;nucleus
PF3D7_0725000	N/A	exonuclease I, putative	157.93	no	0	10.51	6.57	15.78	4.83	1.75	18.82	115.46	O	9.15	25.87	F	5'-3' exonuclease activity;5'-flap endonuclease activity;flap endonuclease activity	DNA recombination;mismatch repair	nucleus
PF3D7_0703200	N/A	conserved Plasmodium protein, unknown function	182.54	no	0	11.53	17.9	48.64	42.06	12.08	44.49	162.8	O	42.79	60.42	F	N/A	N/A	nucleus
PF3D7_1012400	HGPRT	hypoxanthine-guanine phosphoribosyltransferase	26.362	no	0	752.59	1396.42	877.39	110.33	95.3	127.31	309.4	eT	37.91	118.91	F	RNA binding;hypoxanthine phosphoribosyltransferase activity;magnesium ion binding	GMP salvage;IMP salvage;adenine salvage;guanine salvage;hypoxanthine metabolic process;purine ribonucleoside salvage;response to xenobiotic stimulus
PF3D7_1143300	RPC40	DNA-directed RNA polymerases I and III subunit RPAC1	38.962	no	0	105.2	31.73	12.05	2.45	5.62	56.14	102.24	R	55.67	50.72	M		tRNA transcription by RNA polymerase III;transcription by RNA polymerase I	RNA polymerase I complex;RNA polymerase III complex
PF3D7_1408000	PMII	plasmepsin II	51.48	no	0	49.61	121.67	65.81	3.6	11.25	7.38	55.5	eT	13.97	2.81	M	aspartic-type endopeptidase activity	hemoglobin catabolic process;response to xenobiotic stimulus	food vacuole;nucleus
PF3D7_1016300	GBP130	GBP130 protein	95.843	no	1	592.71	139.11	491.06	60.9	26.99	34608	136.75	GV	449.39	45108	F	mRNA binding;protein binding	N/A	host cell cytoplasm;infected host cell surface knob
PF3D7_0708800	HSP110c	heat shock protein 110	99.963	no	1	303.12	163.2	71.91	8	18.46	42.18	256.2	R	96.2	105.75	F	ATP hydrolysis activity;protein binding	protein folding;response to heat	cytoplasm;cytosol;inner membrane pellicle complex;nucleus
PF3D7_0823800	N/A	DnaJ protein, putative	76.681	no	0	25.29	15.54	28.59	7.15	3.6	22.2	12.31	lT	20.43	17.83	M	RNA binding;unfolded protein binding	chaperone cofactor-dependent protein refolding;protein refolding	cytoplasm;food vacuole;nucleus
PF3D7_0917000	MOP	merozoite organizing protein	215.35	no	3	9.08	4.8	13.43	2.87	0.67	7.49	17.43	O	66.93	12.66	M	N/A	cell division;mitotic chromosome condensation	apical part of cell;condensed chromosome;condensin complex
PF3D7_1249300	PPM4	protein phosphatase PPM4, putative	119.6	no	0	29.4	13.49	25.15	4.69	2.7	11.17	124.95	O	48.51	30.66	M	magnesium-dependent protein serine/threonine phosphatase activity;protein serine/threonine phosphatase activity		nucleus
PF3D7_0309300	N/A	N2227-like protein, putative	112.25	no	0	37.83	11.42	24.53	9.6	4.12	7.5	29.73	R	24.17	15.36	M	S-adenosylmethionine-dependent methyltransferase activity	N/A	cytoplasm;nucleus
PF3D7_1309400	N/A	HORMA domain protein, putative	158.12	no	0	24.72	22.75	59.2	28.26	10.48	158.85	346.56	O	139.32	2078.18	F	N/A	N/A	nucleus
PF3D7_1421100	N/A	conserved Plasmodium protein, unknown function	150.71	no	0	28.74	2.45	4.84	2.11	1.47	10.45	5.96	R	6.39	6.66	0	N/A	N/A	N/A
PF3D7_0805700	FIKK8	serine/threonine protein kinase, FIKK family	171.8	no	0	7.04	1.11	16.65	6.97	2.04	10.72	87.91	O	13.35	12.9	0	protein serine/threonine kinase activity	intracellular signal transduction;protein phosphorylation	cytoplasm;cytosol;nucleus
PF3D7_0501600	RAP2	rhoptry-associated protein 2	46.738	yes	0	11.35	1	74.17	50.69	0.74	4.76	16.26	lT	1.8	1.19	0	RNA binding;protein binding	entry into host	extracellular vesicle;food vacuole;rhoptry
PF3D7_0416900	N/A	conserved Plasmodium protein, unknown function	289.7	no	0	29.85	18.11	6.73	1.49	1.74	23.86	86.98	O	15.11	17.45	F	N/A	N/A	N/A
PF3D7_0729100	AKIT8	apicomplexan kinetochore protein 8, putative	304.52	no	0	7.69	3.83	13.36	1.61	3.38	21.43	63.27	O	53.85	20.87	M	allantoicase activity	allantoin catabolic process	kinetochore;nucleus
PF3D7_0306100	N/A	conserved Plasmodium protein, unknown function	74.327	no	0	33.32	10.03	10.27	1.63	2.25	27.52	54.24	O	22.87	32.48	F	N/A	N/A	nucleus
PF3D7_0108300	ARP	conserved Plasmodium protein, unknown function	254.99	no	0	407.7	553.88	117.16	81.2	26.45	68.73	191.81	eT	188.07	116	M	mRNA binding	N/A	host cell cytoplasm;host cell surface
PF3D7_1443400	WLP1	WD repeat-containing protein	95.824	no	0	10.02	11.57	26.19	6.93	1.99	7.03	8.6	lT	23.14	4.2	M	protein binding	complex formation	cytosol;inner pelicle
PF3D7_1206800	N/A	conserved Plasmodium protein, unknown function	86.314	no	0	9.83	4.78	9.14	0.64	5.18	15.16	8.02	GV	9.9	5.83	M	N/A	N/A	N/A
PF3D7_0817700	RON5	rhoptry neck protein 5	133.69	no	0	9.26	0.7	87.16	138.2	16.98	17.42	99.94	S	86.88	59.67	M	RNA binding;host cell surface binding	N/A	protein-containing complex;rhoptry neck
PF3D7_1011800	PREBP	PRE-binding protein	131.62	no	0	393.91	383.43	88.77	14.46	23.65	184.56	573.99	O	377.24	2674.04	F	DNA-binding transcription factor activity;RNA binding;double-stranded DNA binding;mRNA binding	regulation of gene expression;regulation of transcription, DNA-templated	cytoplasm;nucleus
PF3D7_1015800	N/A	ribonucleoside-diphosphate reductase small chain, putative	40.387	no	0	7.61	3.65	56.77	10.65	17.43	55.43	26.92	lT	206.75	49.49	M	ribonucleoside-diphosphate reductase activity, thioredoxin disulfide as acceptor	DNA replication;deoxyribonucleoside diphosphate metabolic process;deoxyribonucleotide biosynthetic process	ribonucleoside-diphosphate reductase complex
PF3D7_1224500	ASF1	histone chaperone ASF1	31.547	no	0	4.62	2.91	31.66	6.35	19.2	52.48	29.64	GV	35.66	23.46	M	chromatin binding;histone binding;unfolded protein binding	DNA replication-dependent chromatin assembly;DNA replication-independent chromatin assembly;chromatin assembly;gene silencing;histone exchange	nucleus
PF3D7_1212700	EIF3A	eukaryotic translation initiation factor 3 subunit A, putative	166.06	no	0	1252.39	541.64	142.06	22.49	14.34	34.28	377.21	R	205.89	277.96	F	mRNA binding;translation initiation factor activity	formation of cytoplasmic translation initiation complex;regulation of translational initiation;translation reinitiation;translational initiation	eukaryotic translation initiation factor 3 complex;eukaryotic translation initiation factor 3 complex, eIF3e;eukaryotic translation initiation factor 3 complex, eIF3m;multi-eIF complex;nucleus
PF3D7_1138800	N/A	WD repeat-containing protein, putative	222.08	no	0	78.02	18.27	13.61	4.09	2.74	18.55	102.4	O	48.83	28.15	M	protein binding	N/A	nucleus
PF3D7_1325100	N/A	phosphoribosylpyrophosphate synthetase	49.382	no	0	651.23	226.86	147.3	57.81	16.22	77.72	47.56	R	12.65	47.31	F	RNA binding;ribose phosphate diphosphokinase activity	5-phosphoribose 1-diphosphate biosynthetic process;nucleotide biosynthetic process;pentose-phosphate shunt;purine nucleotide biosynthetic process;purine ribonucleoside salvage	cytoplasm;mitochondrion;nucleus;ribose phosphate diphosphokinase complex
PF3D7_1108400	CK2alpha	casein kinase 2, alpha subunit	39.89	no	0	101.82	47.36	63.15	17.65	6.41	27.58	137.34	O	19.73	33.65	F	RNA binding;protein binding;protein serine/threonine kinase activity	peptidyl-serine phosphorylation;peptidyl-threonine phosphorylation;protein autophosphorylation;protein phosphorylation;regulation of cell cycle	cytoplasm;cytosol;extracellular vesicle;nucleus;protein kinase CK2 complex
PF3D7_0308600	PRPF19	pre-mRNA-processing factor 19, putative	60.753	no	0	87.33	38.22	41.68	4.64	3.19	6.89	87.33	O	17.59	7.95	M	protein binding;ubiquitin-protein transferase activity	generation of catalytic spliceosome for first transesterification step	Prp19 complex;U2-type catalytic step 1 spliceosome;catalytic step 2 spliceosome;nuclear matrix;nucleus
PF3D7_0209800	UAP56	ATP-dependent RNA helicase UAP56	52.223	no	0	435.76	272.99	202.38	49.1	24.66	75.83	356.27	R	115.16	216.34	F	RNA binding;RNA helicase activity	N/A	RNA N6-methyladenosine methyltransferase complex;cytoplasm;nucleus
PF3D7_0206700	ADSL	adenylosuccinate lyase	55.176	no	0	1.31	0.3	0.14	0	0.14	0.16	0	R	4.22	21.68	F	N6-(1,2-dicarboxyethyl)AMP AMP-lyase (fumarate-forming) activity	purine nucleotide metabolic process	Maurer's cleft;nucleus
PF3D7_1223100	PKAr	cAMP-dependent protein kinase regulatory subunit	50.832	no	0	10.63	1.61	151.01	346.12	7.79	21.53	315.6	S	306.72	87.24	M	14-3-3 protein binding;RNA binding;cAMP-dependent protein kinase regulator activity;protein binding		cAMP-dependent protein kinase complex;extracellular vesicle;nucleus
PF3D7_0205600	N/A	conserved Plasmodium protein, unknown function	76.449	no	0	14.59	11.45	23.75	5.6	6.45	11.15	61.75	O	192.46	20.89	M	N/A	N/A	nucleus
PF3D7_1438700	N/A	DNA primase small subunit	53.489	no	0	21002	22282	42.4	45505	34455	27.69	55.58	S	326.36	70.91	M	DNA primase activity;RNA binding	DNA replication, synthesis of RNA primer	alpha DNA polymerase:primase complex
PF3D7_0520900	SAHH	adenosylhomocysteinase	53.838	no	0	158.74	85.38	357.91	77.62	7.03	7.53	52.19	lT	23.21	17.86	M	adenosylhomocysteinase activity;protein binding	S-adenosylmethionine cycle	Maurer's cleft;cytosol;intracellular
PF3D7_0106300	ATP6	calcium-transporting ATPase	139.41	no	8	140.62	63.55	152.06	117.6	12.14	15.8	92.53	lT	76.75	44.14	M	ATP hydrolysis activity;P-type calcium transporter activity;P-type proton-exporting transporter activity;RNA binding	calcium ion transmembrane transport;calcium ion transport;cellular calcium ion homeostasis;response to drug;response to xenobiotic stimulus
PF3D7_0520200	MED17	mediator of RNA polymerase II transcription subunit 17, putative	82.394	no	0	9.15	11.46	10.71	1.28	1.51	6.68	40.65	O	36.17	13.04	M	N/A	N/A	mediator complex;nucleus
PF3D7_0501800	CAF1A	chromatin assembly factor 1 subunit A	125.35	no	0	4.88	4.06	27.53	3.78	2.1	9.17	63.82	O	236.91	34.05	M	histone binding;protein binding;transcription corepressor activity	DNA replication-independent chromatin assembly;mitotic sister chromatid segregation;obsolete regulation of chromatin silencing	HIR complex;nucleus
PF3D7_1037300	AAC1	ADP,ATP carrier protein 1	33.726	no	3	212.24	50.77	25.66	4.96	37.64	57.17	45.17	R	23.99	56.6	F	ATP:ADP antiporter activity;RNA binding	N/A	cell surface;food vacuole;mitochondrial inner membrane;mitochondrion
PF3D7_0517000	N/A	60S ribosomal protein L12, putative	18.112	no	0	305.23	372.68	146.88	18.76	112.87	133.48	270.47	eT	72.26	111.64	F	large ribosomal subunit rRNA binding;rRNA binding;structural constituent of ribosome	ribosomal large subunit assembly;translation	cytosolic large ribosomal subunit;large ribosomal subunit;nucleus;ribosome
PF3D7_1442900	ARFGEF	Sec7 domain-containing protein ARFGEF, putative	404.58	no	2	148.08	18.68	27.7	6.99	3.76	27.09	38.97	R	51.3	23.23	M	N/A	response to brefeldin A	integral component of membrane
PF3D7_0422700	EIF4A3	eukaryotic initiation factor 4A-III, putative	44.799	no	0	63.93	31.93	38.19	2.07	5.63	14.41	86.68	O	68.36	27.7	M	RNA binding;RNA helicase activity;mRNA binding;translation initiation factor activity	regulation of translation;regulation of translational initiation	catalytic step 2 spliceosome;eukaryotic translation initiation factor 4F complex;nucleolus;nucleus
PF3D7_0815200	N/A	importin subunit beta, putative	99.963	no	0	80.94	34.55	40.57	4.74	7.58	25.51	61.61	R	79.78	22.95	M	nuclear import signal receptor activity;nuclear localization sequence binding	NLS-bearing protein import into nucleus;protein import into nucleus	cytoplasm;nuclear pore;nucleus
PF3D7_1465900	N/A	40S ribosomal protein S3	24.668	no	0	256.94	318.02	161.44	15.43	79.36	127.59	573.21	O	208.09	546.87	F	RNA binding;structural constituent of ribosome	translation	cytosolic small ribosomal subunit;extracellular vesicle;nucleus
PF3D7_1206200	EIF3C	eukaryotic translation initiation factor 3 subunit C, putative	116.01	no	0	352.53	186.86	66.18	21.86	15.58	19.57	102.7	R	156.82	56.5	M	mRNA binding;translation initiation factor activity;translation initiation factor binding	regulation of translational initiation;translational initiation	eukaryotic translation initiation factor 3 complex;nucleus
PF3D7_0821000	N/A	conserved Plasmodium protein, unknown function	60.542	no	2	3.14	3.38	48	19.71	4.07	22.79	46.18	lT	16.24	18.38	0	RNA binding	N/A	integral component of membrane
PF3D7_1429900	WRN	ADP-dependent DNA helicase RecQ	169.54	no	0	11.82	5.98	11.13	2.72	0.79	25.42	66.19	O	165.82	101.35	M	3'-5' DNA helicase activity;DNA helicase activity;four-way junction helicase activity;protein binding	DNA duplex unwinding;DNA recombination;DNA repair;DNA unwinding involved in DNA replication;double-strand break repair via homologous recombination	chromosome;chromosome, telomeric region;cytoplasm;nucleus
PF3D7_1338100	RPN3	26S proteasome regulatory subunit RPN3, putative	59.066	no	0	98.98	64.68	135.8	130.06	12.21	33.34	96.02	lT	103.08	90.99	M	enzyme regulator activity	regulation of protein catabolic process	proteasome complex; nucleus; cytoplasm
PF3D7_1329000	N/A	DNA-directed RNA polymerase III subunit RPC1, putative	274.83	no	0	71.87	38.9	13.44	3.58	2.22	14.13	53.81	R	19.77	19.71	0	DNA-directed 5'-3' RNA polymerase activity	transcription by RNA polymerase III	RNA polymerase III complex
PF3D7_0320800	DOZI	ATP-dependent RNA helicase DDX6	49.413	no	0	6.5	20.89	54.61	11.23	47.25	163.76	237.14	O	110.82	263.97	F	RNA helicase activity;mRNA binding;protein binding	P-body assembly;stress granule assembly	P-body;cytoplasm;cytoplasmic stress granule;nucleus
PF3D7_1133800	U5MTase	RNA (uracil-5-)methyltransferase	101.56	no	1	33.85	17.73	28.92	9.73	2.34	40.58	89.27	O	17.42	224.16	F	S-adenosylmethionine-dependent tRNA (m5U54) methyltransferase activity;RNA methyltransferase activity	RNA processing	apicoplast
PF3D7_0905400	RhopH3	high molecular weight rhoptry protein 3	104.85	yes	0	33.34	3.03	558.08	530	15.27	5.58	583.41	O	15.74	5.58	M	RNA binding;host cell surface receptor binding;protein binding;protein-containing complex binding	entry into host	cell surface;extracellular vesicle;infected host cell surface knob;rhoptry;symbiont-containing vacuole membrane
PF3D7_0510100	N/A	KH domain-containing protein, putative	297.57	no	0	6.52	7.19	38.61	10.19	2.95	17.42	30.71	lT	91.56	10.18	M	RNA binding	N/A	nucleus
PF3D7_0410800	AKIT3	apicomplexan kinetochore protein 3, putative	150.27	no	0	10.68	11.15	55.02	17.66	11.24	38.06	107.14	O	322.61	77.92	M	protein binding	cell division	kinetochore;nucleus
PF3D7_0814200	ALBA1	DNA/RNA-binding protein Alba 1	27.258	no	0	3045.36	2028.17	1052	492.03	221.15	158.23	1025.18	R	161.56	545.58	F	DNA binding;RNA binding;mRNA binding;translation repressor activity, mRNA regulatory element binding		cytoplasm;extracellular vesicle;food vacuole;nucleus
PF3D7_0620500	N/A	cleavage stimulation factor subunit 1, putative	76.491	no	0	31.44	15.11	9.28	2.22	2.95	12.55	20.34	R	5.21	17.95	F	RNA binding	RNA processing	mRNA cleavage stimulating factor complex
PF3D7_0630600	N/A	deubiquitinating enzyme MINDY, putative	110.12	no	0	16.52	7.76	38.11	9.58	5.62	33.99	105.26	O	74.44	39.73	M	thiol-dependent deubiquitinase;Lys48-specific deubiquitinase activity;Lys48-specific deubiquitinase activity	protein K48-linked deubiquitination	cytoplasm;nucleus
PF3D7_0515000	CWC2	pre-mRNA-splicing factor CWC2, putative	98.381	no	0	80.85	64.26	86.26	54.79	6.78	29.88	138.15	O	133.81	57.8	M	U6 snRNA binding;mRNA binding;pre-mRNA binding;protein binding	mRNA splicing, via spliceosome;positive regulation of cell cycle;spliceosomal snRNP assembly	Prp19 complex;U2-type catalytic step 1 spliceosome;U2-type catalytic step 2 spliceosome;nucleus;spliceosomal complex
PF3D7_1449500	ApiAP2	AP2 domain transcription factor AP2-O5, putative	84.431	no	0	12.33	6.91	15.43	2.38	4.29	27.87	41.68	O	77.68	62.28	M	DNA-binding transcription factor activity	regulation of transcription, DNA-templated;cell motility	heterochromatin;nucleus
PF3D7_1223500	N/A	conserved Plasmodium protein, unknown function	544.35	no	0	21.96	8.56	6.9	1.21	2.1	34.53	11.7	GV	30.88	33.09	0	signaling receptor activity;transmembrane signaling receptor activity	toll-like receptor signaling pathway;immune response	integral component of plasma membrane
PF3D7_0418200	EIF3M	eukaryotic translation initiation factor 3 subunit M, putative	51.029	no	0	94.39	40.37	29.6	4.56	10.95	32.9	33.66	R	140.78	21.84	M	translation initiation factor activity	cytoplasmic translational initiation	eukaryotic translation initiation factor 3 complex;nucleus
PF3D7_1229000	N/A	conserved Plasmodium membrane protein, unknown function	223.74	no	7	33.96	6.2	5.49	0.47	1.24	9.64	26.54	R	13.57	13.57	0	N/A	N/A	integral component of membrane
PF3D7_1118300	N/A	insulinase, putative	173.62	no	0	149.71	39.73	51.13	10.2	14.3	18.53	61.07	R	50.92	24.59	M	metalloendopeptidase activity; metal ion binding	N/A	N/A
PF3D7_1134000	HSP70-3	heat shock protein 70	73.297	no	0	95.08	272.42	123.14	7.53	20.29	21.48	163.92	eT	371.73	193.18	M	ATP binding;ATP hydrolysis activity;heat shock protein binding;misfolded protein binding;protein folding chaperone;unfolded protein binding	cellular response to unfolded protein;chaperone cofactor-dependent protein refolding;protein refolding;response to heat;response to unfolded protein	cytoplasm;food vacuole;mitochondrion;nucleus
PF3D7_1117700	RAN	GTP-binding nuclear protein RAN/TC4	24.875	no	0	645.89	348.61	516	167.18	256.89	470.32	436.49	R	180.16	308.94	F	GTP binding;GTPase activity	RNA export from nucleus;intracellular protein transport;protein import into nucleus;regulation of cell cycle;ribosomal subunit export from nucleus	cytoplasm;extracellular vesicle;food vacuole;nucleus
PF3D7_1205800	HMGB3	high mobility group protein B3, putative	267.02	no	0	111.87	55.52	45.64	13.44	4.28	30.02	208.46	O	60.29	63.24	0	DNA binding	N/A	nucleus
PF3D7_1007700	AP2-I	AP2 domain transcription factor AP2-I	182.66	no	0	35.1	204.32	285.73	99.61	2.49	14.17	189.67	lT	299.6	65.11	M	protein binding;sequence-specific DNA binding	response to xenobiotic stimulus	Maurer's cleft;nucleus;protein-containing complex
PF3D7_0218000	RFC2	replication factor C subunit 2, putative	37.922	no	0	8.69	6.06	58.69	10.39	13.35	40.2	886.79	O	241.59	33.82	M	RNA binding	DNA repair;DNA replication;DNA-dependent DNA replication	DNA replication factor C complex;nucleus
PF3D7_0507700	NPL4	nuclear protein localization protein 4, putative	62.574	no	0	56.39	19.95	28.39	4.74	5.56	32.48	166.21	O	48.98	38.85	M	ubiquitin binding;ubiquitin protein ligase binding	ubiquitin-dependent ERAD pathway;ubiquitin-dependent protein catabolic process	nucleus
PF3D7_1017900	RPN5	26S proteasome regulatory subunit p55, putative	55.208	no	0	81.76	28.08	53.35	20.16	6.7	38.1	62.76	R	26.05	48.36	F	endopeptidase activity	proteasome-mediated ubiquitin-dependent protein catabolic process;ubiquitin-dependent protein catabolic process	cytoplasm;nuclear proteasome complex;nucleus;proteasome regulatory particle;proteasome regulatory particle, lid subcomplex
PF3D7_0517400	FACT-L	FACT complex subunit SPT16, putative	132.68	no	0	139.58	175.55	174.46	143	27.06	23.39	1056.64	O	484.1	74.42	M	nucleosome binding	DNA replication-independent chromatin organization;positive regulation of transcription elongation from RNA polymerase II promoter;transcription elongation from RNA polymerase II promoter;transcription, DNA-templated	FACT complex;nucleus
PF3D7_1456500	N/A	STAG domain-containing protein, putative	283.2	no	0	5.28	2.08	13.94	2.25	2.51	88.83	66.84	GV	134.03	118.31	M	protein binding	N/A	cohesin complex;nucleus
PF3D7_1306600	N/A	V-type proton ATPase subunit H, putative	53.829	no	0	30.02	12.8	22.26	5.39	3.84	22.84	47.96	O	41.04	15.08	M	proton-transporting ATP synthase activity, rotational mechanism;proton-transporting ATPase activity, rotational mechanism	vacuolar acidification	vacuolar proton-transporting V-type ATPase, V1 domain
PF3D7_0922600	N/A	glutamine synthetase	63.23	no	0	183.13	30.36	31.55	3.95	10.59	22.89	144.78	R	19.79	43.68	F	glutamate-ammonia ligase activity;catalytic activity	glutamine biosynthetic process;nitrogen compound metabolic process	cytosol
PF3D7_0406100	N/A	V-type proton ATPase subunit B	55.788	no	0	327.22	176.18	222.98	35.39	39.39	60.6	320.99	R	257.44	218.04	0	protein binding;proton-transporting ATPase activity, rotational mechanism	proton-transporting V-type ATPase complex assembly;vacuolar acidification	cell periphery;food vacuole;nucleus
PF3D7_0309600	PfP2	60S acidic ribosomal protein P2	11.948	no	0	317.26	634.57	246.28	172.14	305.7	170.07	584.9	eT	301.99	315.73	F	RNA binding	entry into host;protein tetramerization	Maurer's cleft;cell surface;host cell surface;nucleus
PF3D7_1103800	NOT1-G	CCR4-NOT transcription complex subunit NOT1-G, putative	391.94	no	4	7.06	8.95	17.42	2.72	5.79	50.75	124.88	O	380.35	147.15	M	mRNA binding;molecular adaptor activity	negative regulation of translation;nuclear-transcribed mRNA catabolic process, deadenylation-dependent decay	CCR4-NOT complex;CCR4-NOT core complex;P-body;cytosol;nucleus
PF3D7_1328200	N/A	BRCA2 protein, putative	320.13	no	0	11.49	1.29	7.23	2.38	1.15	10.8	100.26	O	29.68	11.97	M	N/A	DNA repair	nucleus
PF3D7_0610900	SPT5	transcription elongation factor SPT5, putative	149.36	no	0	144.61	74.8	24.35	3.25	15.75	32.14	146.31	O	213.18	73.26	M	mRNA binding	regulation of transcription by RNA polymerase II;transcription elongation from RNA polymerase II promoter;transcription, DNA-templated	DSIF complex;nucleus
PF3D7_1012900	ATG18	autophagy-related protein 18	43.519	no	0	181.88	53.41	27.07	4.97	6.49	27.66	32.06	R	29.26	13.13	M	phosphatidylinositol-3,5-bisphosphate binding;phosphatidylinositol-3-phosphate binding;protein binding	autophagosome assembly;autophagy of mitochondrion;autophagy of nucleus;plastid fission;protein lipidation;protein localization to phagophore assembly site;response to xenobiotic stimulus	cytoplasmic vesicle;cytosol;extrinsic component of membrane;food vacuole;phagophore assembly site membrane
PF3D7_0605100	KH1	KH domain-containing protein, putative	85.63	no	0	94.39	30.37	24.8	21.69	8.18	31.37	150.3	O	110.44	21.84	M	N6-methyladenosine-containing RNA binding;RNA binding;mRNA binding	regulation of gene expression	cytoplasm;nucleus
PF3D7_1322200	STU2	protein STU2, putative	402.41	no	0	7.42	6.79	22.7	9.88	9.18	46.69	172.04	O	302.3	31.79	M	N/A	N/A	kinetochore;nucleus
PF3D7_1417200	NOT1	CCR4-NOT transcription complex subunit NOT1, putative	519.82	no	0	89.22	42.65	19.22	3.54	6.25	51.71	134.31	O	53.47	50.8	0	mRNA binding;molecular adaptor activity	negative regulation of translation;nuclear-transcribed mRNA catabolic process, deadenylation-dependent decay	CCR4-NOT complex;CCR4-NOT core complex;P-body;cytosol;nucleus
PF3D7_0501000	N/A	Plasmodium exported protein, unknown function	30.715	no	1	97.26	295.98	76.18	2.87	30.52	7.85	15.94	eT	7.29	0.63	M	N/A	N/A	Maurer's cleft;extracellular vesicle;nucleus
PF3D7_1304100	LigI	DNA ligase I	104.5	yes	0	5.94	4.61	25.48	9.42	5.54	4.85	39.6	O	107.28	5.26	M	DNA ligase (ATP) activity;calcium ion binding;magnesium ion binding;manganese ion binding	DNA ligation;DNA ligation involved in DNA repair;lagging strand elongation	apicoplast;cytoplasm;mitochondrion;nucleus
PF3D7_0302000	PRP46	pre-mRNA-splicing factor PRP46, putative	69.572	no	0	81.27	35.17	22.89	2.6	7.81	22.93	47.13	R	95.92	40.16	M	RNA binding	mRNA splicing, via spliceosome	Cul4-RING E3 ubiquitin ligase complex;Prp19 complex;catalytic step 2 spliceosome;spliceosomal complex
PF3D7_1230800	WTAP	pre-mRNA-splicing regulator WTAP, putative	71.307	no	0	108.15	43.58	19.74	2.49	6.32	15.78	168.8	O	242.04	120.2	M	protein binding	mRNA methylation;regulation of alternative mRNA splicing, via spliceosome	RNA N6-methyladenosine methyltransferase complex;nucleus
PF3D7_1223400	N/A	phospholipid-transporting ATPase, putative	190.44	no	10	352.87	150.9	74.98	34.36	14.67	32.9	115.95	R	88.29	51.43	M	ATP binding;ATPase-coupled intramembrane lipid transporter activity	aminophospholipid transport;endocytosis;phospholipid translocation;retrograde vesicle-mediated transport, Golgi to endoplasmic reticulum	endosome;integral component of membrane;membrane;plasma membrane;trans-Golgi network
PF3D7_1305500	MKP1	mitogen-activated protein kinase phosphatase 1, putative	92.275	no	2	5.8	4.16	3.67	0.21	3.47	23.77	4.87	GV	26.4	14.11	M	MAP kinase activity	cell cycle;response to drug;response to xenobiotic stimulus	integral component of membrane
PF3D7_0810800	PPPK-DHPS	hydroxymethyldihydropterin pyrophosphokinase-dihydropteroate synthase	83.373	no	0	20.91	15.29	10.16	0.87	0.96	1.9	7.46	R	14.14	2.96	M	dihydropteroate synthase activity	dihydrofolate biosynthetic process;response to xenobiotic stimulus;tetrahydrofolate biosynthetic process	mitochondrial envelope;nucleus
PF3D7_1421200	RPS25	40S ribosomal protein S25	11.664	no	0	273.22	496.15	161.45	100.96	318.88	181.82	299.03	eT	163.83	244.34	F	structural constituent of ribosome	translation	cytosolic small ribosomal subunit;nucleus
PF3D7_1030500	RPN9	26S proteasome regulatory subunit RPN9, putative	46.801	no	0	18.61	9.68	15.02	4.31	2.13	17.23	10.99	R	8.72	9.74	0	endopeptidase activity;structural molecule activity	proteasome assembly;ubiquitin-dependent protein catabolic process	cytosol;nucleus;proteasome regulatory particle;proteasome regulatory particle, lid subcomplex
PF3D7_0520100	PPM9	protein phosphatase PPM9, putative	83.404	no	0	29.88	11.77	6.9	1.29	3.37	8.77	10.57	R	112.1	17.24	M	catalytic activity;magnesium-dependent protein serine/threonine phosphatase activity;protein serine/threonine phosphatase activity		cytoplasm
PF3D7_1407800	PM4	plasmepsin IV	51.046	no	1	294.46	136.02	68.28	5.97	24.35	23.31	37.62	R	34.19	3.62	M	RNA binding;aspartic-type endopeptidase activity	hemoglobin catabolic process	food vacuole;nucleus
PF3D7_1111700	N/A	conserved Plasmodium protein, unknown function	95.65	no	0	24.88	4.79	4.11	0.2	3.06	23.3	6.94	R	11.89	17.19	F	N/A	N/A	N/A
PF3D7_0507100	RPL4	60S ribosomal protein L4	46.211	no	0	1015.63	1201.12	449.42	114.39	19.7	33.01	1682	O	103.13	153.31	F	RNA binding;structural constituent of ribosome	translation	cytosolic large ribosomal subunit;nucleus
PF3D7_0629400	PABP3	polyadenylate-binding protein 3, putative	90.782	no	0	7.4	22.89	26.01	1.72	4.84	27.03	8.94	GV	74.2	42.02	M	RNA binding;mRNA binding	N/A	cytosol;nucleus
PF3D7_0317600	RPS11	40S ribosomal protein S11, putative	18.76	no	0	719.09	557.12	229.51	44.62	128.79	161.81	689.78	R	72.78	405.01	F	structural constituent of ribosome	translation	cytosolic small ribosomal subunit;extracellular vesicle;nucleus
PF3D7_1126500	N/A	WD repeat-containing protein, putative	163.53	no	0	63.27	17.69	6.45	0.42	3.43	37.47	17.75	R	5.73	14.72	F	protein binding	N/A	N/A
PF3D7_0305600	APE1	DNA-(apurinic or apyrimidinic site) endonuclease	72.442	no	0	7.32	1.45	22.35	7.53	3.58	102.14	172.82	O	368.56	508.8	F	3'-5' exonuclease activity;DNA-(apurinic or apyrimidinic site) endonuclease activity;double-stranded DNA 3'-5' exodeoxyribonuclease activity;phosphatase activity;phosphodiesterase I activity;ribonuclease activity	DNA repair;base-excision repair;entry into host	mitochondrion;nucleus
PF3D7_1427500	MSH2-1	DNA mismatch repair protein MSH2, putative	94.738	no	0	3.85	2.31	17.95	2.51	0.9	3.35	9.92	lT	3.36	2.14	0	ATP-dependent activity, acting on DNA;DNA binding;damaged DNA binding;double-strand/single-strand DNA junction binding	DNA recombination;maintenance of DNA repeat elements;mismatch repair;negative regulation of DNA recombination;postreplication repair	MutSalpha complex;MutSbeta complex;mismatch repair complex;nucleus
PF3D7_1333600	UTP4	U3 small nucleolar RNA-associated protein 4, putative	159.34	no	1	118.79	83.82	11.71	1.78	4.58	20.87	22.24	R	41.72	24.81	F	protein binding	maturation of SSU-rRNA from tricistronic rRNA transcript (SSU-rRNA, 5.8S rRNA, LSU-rRNA)	90S preribosome;membrane;nucleolus;small-subunit processome;t-UTP complex
PF3D7_1345400	N/A	conserved Plasmodium protein, unknown function	174.49	no	0	9.27	8.9	19.93	5.55	2.79	19.76	213.43	O	1725.45	142.65	F	N/A	N/A	N/A
PF3D7_1474800	N/A	proteasome subunit alpha type-1, putative	28.837	no	0	102.83	39.66	90	14.65	29.03	67.83	201.62	O	150.12	52.39	F	endopeptidase activity	proteasomal protein catabolic process;proteasomal ubiquitin-independent protein catabolic process;proteasome-mediated ubiquitin-dependent protein catabolic process;ubiquitin-dependent protein catabolic process	cytoplasm;nucleus;proteasome core complex;proteasome core complex, alpha-subunit complex
PF3D7_0618000	N/A	conserved Plasmodium membrane protein, unknown function	92.754	no	4	4.88	0.46	15.89	13.2	1.46	3.97	52.92	O	8.67	1.39	F	N/A	N/A	integral component of membrane;food vacuole
PF3D7_1369200	N/A	conserved Plasmodium protein, unknown function	259.08	no	0	20.37	7.01	7	1.03	1.2	25.91	23.23	GV	13.1	34.75	M	N/A	N/A	N/A
PF3D7_0704100	BTP2	basal complex transmembrane protein 2	425.26	no	7	7.24	0.77	15.24	16.12	4.86	220.48	148.4	GV	59.05	457.23	M	N/A	N/A	basal part of cell;inner membrane pellicle complex
PF3D7_1245100	KLP8	kinesin-13, putative	153.12	no	0	3.53	0.56	11.61	2.52	2.73	30.72	63.98	O	112.1	28.28	0	cytoskeletal motor activity	axoneme assembly;microtubule-based movement	cytoplasm;kinesin complex;kinetochore;nucleus
PF3D7_1027800	RPL3	60S ribosomal protein L3	44.22	no	0	770.37	705.27	466.74	64.19	52.59	45.18	446.97	R	211.93	219.59	F	RNA binding;structural constituent of ribosome	ribosomal large subunit assembly;translation	cytosolic large ribosomal subunit;intracellular;nucleus
PF3D7_1424100	RPL5	60S ribosomal protein L5, putative	33.998	no	0	504.89	589.18	262.21	53.34	13.25	26.4	437.26	eT	146.76	106.81	M	5S rRNA binding;RNA binding;structural constituent of ribosome	ribosomal large subunit assembly;translation	cytosolic large ribosomal subunit;extracellular vesicle;nucleus
PF3D7_0424600	N/A	Plasmodium exported protein (PHISTb)	35.961	no	0	55.89	0.78	5.51	0.04	0.55	0.7	44.03	R	0.34	0.04	0	N/A	cytoadherence to microvasculature, mediated by symbiont protein	extracellular vesicle;host cell periphery;host cell surface
PF3D7_0212400	NUP390	nucleoporin NUP390, putative	494.21	no	7	18.97	13.56	9.58	1.65	3.32	21.83	26.29	O	18.83	7.73	M	protein binding	nucleocytoplasmic transport	nuclear periphery
PF3D7_1328000	N/A	conserved Plasmodium protein, unknown function	261.45	no	0	3.61	0.46	7.83	1.76	0.88	12.63	85.74	O	300.5	12.12	M	N/A	N/A	N/A
PF3D7_0608500	N/A	proteasome subunit alpha type-2, putative	26.528	no	0	27.23	14.55	40.38	9.35	14.22	57.75	75.37	O	61.22	53.59	M	endopeptidase activity	proteasomal protein catabolic process;proteasomal ubiquitin-independent protein catabolic process;proteasome-mediated ubiquitin-dependent protein catabolic process;ubiquitin-dependent protein catabolic process	cytoplasm;extracellular vesicle;nucleus;proteasome core complex;proteasome core complex, alpha-subunit complex
PF3D7_0802100	AP2-LT	AP2 domain transcription factor AP2-LT	299.29	no	0	7.72	1.64	39.37	26.49	7.16	32.48	220.82	O	142.23	54	M	sequence-specific DNA binding	regulation of transcription	histone acetyltransferase complex;nucleus
PF3D7_1326600	N/A	conserved Plasmodium protein, unknown function	575.46	no	0	5.23	1.44	8.33	1.36	1.62	15.97	24.12	O	247.48	16.86	M	N/A	N/A	N/A
PF3D7_0821600	CLP1	polyribonucleotide 5'-hydroxyl-kinase Clp1, putative	79.06	no	0	51.37	17.43	11.49	0.87	3.16	21.91	81.13	O	12.29	27.11	F	polydeoxyribonucleotide kinase activity;polynucleotide 5'-hydroxyl-kinase activity	RNA processing;mRNA polyadenylation;tRNA splicing, via endonucleolytic cleavage and ligation	nucleus;tRNA-intron endonuclease complex
PF3D7_0322700	N/A	conserved Plasmodium protein, unknown function	372.68	no	7	16.18	14.85	11.66	1.74	3.09	17.13	15.59	GV	59.66	16.42	M	N/A	N/A	N/A
PF3D7_0416800	SAR1	small GTP-binding protein sar1	22.02	no	0	225.73	204.89	284.79	151.66	104.27	164.2	455.41	O	144.46	143.91	0	GTPase activity	endoplasmic reticulum to Golgi vesicle-mediated transport;intracellular protein transport;membrane organization;positive regulation of protein exit from endoplasmic reticulum;regulation of COPII vesicle coating;vesicle organization	COPII vesicle coat;Maurer's cleft;endoplasmic reticulum;endoplasmic reticulum exit site;food vacuole
PF3D7_0621200	PDX1	pyridoxine biosynthesis protein PDX1	33.013	no	0	223.47	1032.83	102.45	15.53	83.2	106.48	160.93	eT	43.88	257.79	F	amine-lyase activity;catalytic activity;glutaminase activity;identical protein binding	cellular amino acid metabolic process;pyridoxal phosphate biosynthetic process;pyridoxine biosynthetic process;response to singlet oxygen;vitamin B6 biosynthetic process	cytosol;extracellular vesicle;nucleus
PF3D7_1129200	RPN7	26S proteasome regulatory subunit RPN7, putative	46.624	no	0	73.85	21.92	67.53	14.76	9.22	42.44	107.29	O	23.62	65.43	F	endopeptidase activity	proteasome-mediated ubiquitin-dependent protein catabolic process;proteolysis	nucleus;proteasome complex
PF3D7_0214100	SEC31	protein transport protein SEC31	166.71	no	0	412.56	94.9	268.41	535.68	14.17	17.78	89.82	S	41.62	26.85	M	structural molecule activity	COPII-coated vesicle budding;COPII-coated vesicle cargo loading;endoplasmic reticulum organization;endoplasmic reticulum to Golgi vesicle-mediated transport;intracellular protein transport;translocation of peptides or proteins into host cell cytoplasm	COPII vesicle coat;COPII-coated ER to Golgi transport vesicle;Maurer's cleft;endoplasmic reticulum exit site;host cell cytoplasm
PF3D7_0811500	CARM1	histone-arginine methyltransferase CARM1, putative	108.43	no	0	48.98	10.74	3.63	0.68	1.74	7.54	5.48	R	3.06	3	0	histone methyltransferase activity	histone methylation	nucleus
PF3D7_0722200	RALP1	rhoptry-associated leucine zipper-like protein 1	87.878	yes	1	10.93	0.94	75.57	83.4	9.61	9.65	212.23	O	17.21	26.33	F	host cell surface receptor binding	entry into host	rhoptry neck
PF3D7_1338300	EF-1gamma	elongation factor 1-gamma, putative	47.777	no	0	488.79	165.11	106.59	26.11	13.81	67.05	138.72	R	10.21	114.7	F	glutathione transferase activity;translation elongation factor activity	translational elongation	eukaryotic translation elongation factor 1 complex;nucleus
PF3D7_1134800	N/A	coatomer subunit delta	56.839	no	0	184.16	46.05	48.07	37.73	28.07	35.57	16.57	R	54.67	67.53	F	protein binding	Golgi localization;endoplasmic reticulum to Golgi vesicle-mediated transport;retrograde vesicle-mediated transport, Golgi to endoplasmic reticulum	COPI vesicle coat;COPI-coated vesicle;cytoplasm;cytosol
PF3D7_0713700	N/A	conserved Plasmodium protein, unknown function	24.381	yes	2	87.64	11.77	32.63	6.74	56.84	330.75	35.67	GV	81.11	135.52	F	N/A	N/A	nucleus
PF3D7_0316800	N/A	40S ribosomal protein S15A, putative	14.873	no	0	237.36	212.36	135.61	19.7	225.81	167.35	275.29	O	159.49	273.05	F	RNA binding;structural constituent of ribosome	translation	cytosolic small ribosomal subunit;nucleus
PF3D7_0819000	N/A	ribonuclease, putative	157.67	no	0	77.37	25.93	9.81	0.73	2.69	22.02	93.05	O	54.18	27.29	M	RNA binding	mRNA 3'-end processing by stem-loop binding and cleavage;mRNA polyadenylation;pre-mRNA cleavage required for polyadenylation	mRNA cleavage and polyadenylation specificity factor complex
PF3D7_1006700	N/A	conserved Plasmodium protein, unknown function	45.623	no	0	39.04	24.62	12.39	0.44	14.69	100.71	181.79	O	265.79	363.06	F	N/A	N/A	nucleus
PF3D7_1454400	APP	aminopeptidase P	90.129	yes	1	166.57	173.38	68.35	10.01	7.25	31.06	75.96	eT	39.23	69.75	F	aminopeptidase activity;metalloaminopeptidase activity;protein homodimerization activity	hemoglobin catabolic process;proteolysis	cytosol;food vacuole
PF3D7_1110200	PRPF6	pre-mRNA-processing factor 6, putative	152.15	no	0	172.13	70.74	43.29	7.94	3	12.88	157.43	R	72.23	49.06	M	RNA bindding	mRNA splicing, via spliceosome;spliceosomal tri-snRNP complex assembly	U4/U6 x U5 tri-snRNP complex;catalytic step 2 spliceosome
PF3D7_1136500	CK1	Casein kinase 1	37.788	no	0	756.48	111.09	331.05	88.97	93.86	156.19	928.77	O	895.88	546.88	M	protein serine/threonine kinase activity	endocytosis;peptidyl-serine phosphorylation	cytoplasm;nucleus
PF3D7_1217900	N/A	PPPDE peptidase domain-containing protein, putative	56.089	no	0	10.83	5.84	23.09	29.59	8.96	83.2	70.28	GV	67.55	92.55	F	peptidase activity	protein modification by small protein removal	N/A
PF3D7_0305100	N/A	conserved Plasmodium protein, unknown function	475.13	no	2	8.82	14.44	12.02	2.88	4.34	40.65	33.74	GV	268.59	57.2	M	N/A	N/A	N/A
PF3D7_0811400	N/A	conserved protein, unknown function	71.369	no	0	179.07	76.29	53.67	13.1	10.31	12.55	63.45	R	149.38	25.93	M	N/A	N/A	nucleus
PF3D7_1355700	NIF3	NLI interacting factor-like phosphatase, putative	151.54	no	0	63.86	32.67	22.22	5.36	8.66	42.63	25.36	R	19.83	18.81	0	RNA polymerase II CTD heptapeptide repeat phosphatase activity	dephosphorylation of RNA polymerase II C-terminal domain	nucleus
PF3D7_1013600	N/A	Uncharacterized protein	269.27	no	0	27485	28856	45363	27454	28856	15.38	29921	lT	39.93	19.54	M			nucleus
PF3D7_1241700	RFC4	replication factor C subunit 4, putative	37.637	no	0	8.96	5.46	35.56	11.77	8.63	24.56	49.68	O	130.71	54.65	M	ATP binding;DNA clamp loader activity	DNA repair;DNA replication;DNA-dependent DNA replication;leading strand elongation;response to xenobiotic stimulus	DNA replication factor C complex;nucleus
PF3D7_0529400	AKIT5	apicomplexan kinetochore protein 5, putative	185.373	no	0	11.01	18.82	62	31.27	9.27	38.11	461.55	O	288.64	93.96	M	N/A	N/A	nucleus
PF3D7_1420200	UNC	myosin-specific chaperone UNC, putative	148.02	no	0	6.49	2.02	12.58	8.86	3.59	19	25.79	O	15.46	15.52	0	protein binding	protein folding	cytosol
PF3D7_1422400	N/A	nucleolar RNA-associated protein, putative	195.36	no	0	36.18	14.53	3.87	0.89	2.11	14.64	30.65	O	36.45	18.82	M	RNA binding	rRNA processing;tRNA export from nucleus	CURI complex;UTP-C complex;nucleolus;small-subunit processome
PF3D7_0933200	N/A	calcyclin-binding protein, putative	23.999	no	0	10.12	20.78	48.46	14.26	175.7	139.55	37.16	GII	332.92	221.68	M	protein binding	protein stabilization;regulation of protein stability	N/A
PF3D7_0730500	N/A	conserved Plasmodium protein, unknown function	329.46	no	0	5.58	0.92	10.46	3.78	2.68	26.83	67.63	O	19.23	47.57	F	N/A	N/A	nucleus
PF3D7_1004300	RFUL	RING finger E3 ubiquitin-protein ligase	131.7	no	0	166.81	29.31	59.63	14.23	9.65	88.75	244.47	O	180.51	739.51	F	ubiquitin protein ligase activity	protein ubiquitination;ubiquitin-dependent protein catabolic process	cytoplasm;nucleus
PF3D7_0607000	N/A	translation initiation factor IF-2, putative	112.36	no	0	262.17	174.02	64.16	15.05	9.03	23.82	207.45	R	175.02	100.5	M	translation initiation factor activity	translational initiation	nucleus
PF3D7_0910100	N/A	exportin-7, putative	139.18	no	0	37.56	8.2	37.48	8.39	4.83	7.55	13.01	R	40.83	8.46	M	nuclear export signal receptor activity	plastid organization;protein export from nucleus	cytoplasm;nuclear pore;nucleus
PF3D7_1343300	N/A	CDT1-like protein, putative	114.58	no	0	8.77	13.07	34.37	6.99	7.79	46.36	129.45	O	342.31	59.51	M	N/A	N/A	nucleus
PF3D7_1456700	N/A	conserved Plasmodium protein, unknown function	77.809	no	0	52.58	20.59	54.59	10.84	16.52	31.83	34.37	lT	97.21	21.47	M	N/A	N/A	N/A
PF3D7_0922100	N/A	ubiquitin-like protein, putative	182.09	no	2	235.85	27.78	21.69	3.04	5.73	27.64	59.17	R	171.26	59.16	M	polyubiquitin modification-dependent protein binding	ubiquitin-dependent protein catabolic process	cytosol
PF3D7_1422800	ARP4	actin-related protein ARP4	60.657	no	0	15.09	5.6	8.36	0.84	5.33	13.5	43.63	O	38.95	9.25	M	chromatin binding;protein binding;structural constituent of cytoskeleton	ATP-dependent chromatin remodeling;chromatin remodeling;cytoskeleton organization;endocytosis;exocytosis;histone H4 acetylation;regulation of gene expression;regulation of transcription by RNA polymerase II;schizogony	NuA4 histone acetyltransferase complex;SWI/SNF complex;actin filament;nucleus
PF3D7_1360700	PIAS	E3 SUMO-protein ligase PIAS, putative	130.64	no	0	33.57	18.75	30.26	7.74	2.71	16.61	52.92	O	78.64	18.78	M	SUMO transferase activity	protein sumoylation	N/A
PF3D7_1118500	NOP56	nucleolar protein 56, putative	69.389	no	0	411.95	138.07	42.3	11.69	21.43	15.69	130.05	R	401.74	99.98	M	snoRNA binding	rRNA processing	box C/D RNP complex;nucleus;small-subunit processome
PF3D7_1457300	N/A	MA3 domain-containing protein, putative	75.986	no	0	182.45	36.58	26.15	4.41	4.98	44.93	31.83	R	9.68	17.11	F	translation initiation factor binding	translation	apicoplast;nucleus
PF3D7_0212100	N/A	conserved Plasmodium protein, unknown function	214.68	no	0	49.63	26.06	45.75	11.1	8	14.18	180.4	O	75.13	26.74	M	N/A	N/A	nuclear periphery;nucleus
PF3D7_1304500	N/A	small heat shock protein, putative	25.195	no	0	5.08	14.65	19.44	1.12	64.54	169.5	77.14	GV	45.09	90.32	F	protein self-association;unfolded protein binding	protein complex oligomerization;protein folding;response to heat;response to hydrogen peroxide;response to reactive oxygen species;response to salt stress;response to unfolded protein	mitochondrion
PF3D7_1406200	SPT6	transcription elongation factor SPT6, putative	338.38	no	0	102.71	61.35	21.1	2.44	5.82	29.94	60.85	O	224.56	96.85	M	histone binding;nucleosome binding	mRNA transcription by RNA polymerase II;nucleosome organization;obsolete chromatin maintenance;positive regulation of transcription elongation from RNA polymerase II promoter;regulation of mRNA processing;transcription elongation from RNA polymerase II promoter	nucleus;transcription elongation factor complex;transcriptionally active chromatin
PF3D7_0407800	CINCH	protein CINCH	230.12	no	0	5.14	0.48	36.03	22.44	4.14	43.47	225.65	O	46.25	176.58	F	protein binding	cell division	basal part of cell;inner membrane pellicle complex;nucleus
PF3D7_0921600	N/A	tetratricopeptide repeat protein, putative	198.03	no	0	33.35	11.83	5.09	0.75	1.27	13.07	26.52	R	30.94	13.19	M	protein binding	N/A	N/A
PF3D7_0808100	N/A	AP-3 complex subunit delta, putative	193.08	no	2	6.66	5.57	8.17	1.88	1.28	10.71	4.12	GV	2.91	11.01	F	protein binding	Golgi to vacuole transport;intracellular protein transport;protein targeting to vacuole	AP-3 adaptor complex;endosome membrane
PF3D7_1105400	RPS4	40S ribosomal protein S4, putative	29.772	no	0	288.16	391.25	236.48	50.29	86.13	104.03	334.58	eT	86.41	114.11	F	RNA binding;structural constituent of ribosome	translation	cytosolic small ribosomal subunit;extracellular vesicle;nucleus;small ribosomal subunit
PF3D7_0612900	NOG1	nucleolar GTP-binding protein 1, putative	79.533	no	0	424.38	254.88	72.02	12.96	26.81	55.44	284.1	R	52.09	385.59	F	GTP binding	ribosomal large subunit biogenesis	nucleolus;preribosome, large subunit precursor
PF3D7_0525800	IMC1g	inner membrane complex protein 1g	34.34	no	0	12.68	1.27	89.65	27.95	7.02	87.12	816.21	O	3.1	27.46	F	N/A	component of protein complex	inner membrane pellicle complex
PF3D7_1446500	NUP313	nucleoporin NUP313, putative	346.92	no	0	69.27	31.12	23.23	1.91	3.37	27.38	52.11	R	63.87	19.05	M	protein binding	nucleocytoplasmic transport	nuclear pore;nucleus
PF3D7_1463200	RFC3	replication factor C subunit 3, putative	39.232	no	0	4.54	3.54	45	6.5	6.03	11.15	8.77	lT	141.14	15.91	M	DNA binding	DNA repair;DNA replication;DNA strand elongation involved in DNA replication;DNA-dependent DNA replication;leading strand elongation	DNA replication factor C complex;PCNA complex;nucleus
PF3D7_1441200	N/A	60S ribosomal protein L1, putative	24.805	no	0	66.45	52.63	24.83	3.54	14.53	36.07	21.44	R	30.17	15.71	M	RNA binding;structural constituent of ribosome	maturation of LSU-rRNA;translation	cytosolic large ribosomal subunit;intracellular;nucleus
PF3D7_1466400	ApiAP2	AP2 domain transcription factor AP2-EXP	92.093	no	0	200.36	29.73	20	2.82	3.59	14.47	15.52	R	64.32	9.47	M	sequence-specific DNA binding	positive regulation of gene expression;response to xenobiotic stimulus	heterochromatin;nucleus
PF3D7_0704400	N/A	phosphoinositide-binding protein, putative	118.84	no	0	7.37	2.67	15.19	4.91	1.25	23.51	7.79	GV	22.36	56.25	F	transcription coactivator activity	histone H3 acetylation;regulation of transcription, DNA-templated;transcription initiation from RNA polymerase II promoter	nucleus;transcription factor TFIID complex
PF3D7_1412100	MCMBP	mini-chromosome maintenance complex-binding protein	112.77	no	0	8.12	5.38	15.08	6.86	1.21	7.49	16.46	O	27.05	5.82	M	chromatin binding	DNA-dependent DNA replication;schizogony	MCM complex;cytoplasm;nucleus
PF3D7_1345800	N/A	conserved Plasmodium protein, unknown function	118.92	no	0	33.18	23.32	21.71	4.63	6.31	24.3	17.32	R	109.6	17.73	M	N/A	N/A	nucleus
PF3D7_0210200	N/A	Uncharacterized protein	310.02	no	0	22586	22859	29.31	32721	19603	45.48	53.73	S	548.18	52.03	M	N/A	N/A	nucleolus;nucleus
PF3D7_1462300	N/A	GTP-binding protein, putative	161.22	yes	3	96.52	30.63	31.09	4.3	7.51	37.9	55.87	R	32.46	21.36	M	RNA binding;GTPase activity;GTP binding	N/A	nucleus;integral component of membrane
PF3D7_1451800	SORTLR	sortilin	102.27	no	2	15.72	39.26	125	31.58	4.45	55.11	212.66	O	49.53	480.74	F	lipid transporter activity;protein binding	endocytosis;post-Golgi vesicle-mediated transport;protein transport	Golgi apparatus;cis-Golgi network;endoplasmic reticulum;integral component of membrane
PF3D7_0629200	N/A	DnaJ protein, putative	44.669	no	1	36.24	32.17	27.98	3.44	2.96	12.81	215.58	O	15.63	18.89	0	RNA binding	response to heat;response to unfolded protein	apicoplast;nucleus;symbiont-containing vacuole
PF3D7_1206600	RPC2	DNA-directed RNA polymerase III subunit RPC2, putative	167.29	no	0	95.46	39.26	14.03	1.06	2.24	23.32	71.43	R	38	44.63	F	DNA-directed 5'-3' RNA polymerase activity	transcription by RNA polymerase III	RNA polymerase III complex
PF3D7_1405600	RNR	ribonucleoside-diphosphate reductase small chain, putative	40.599	no	0	6.45	6.44	43.54	10.75	27.9	32.33	118.87	O	494.07	46.18	M	ribonucleoside-diphosphate reductase activity, thioredoxin disulfide as acceptor	deoxyribonucleotide biosynthetic process	intracellular;ribonucleoside-diphosphate reductase complex;cytoplasm;nucleus
PF3D7_1367100	SNP1	U1 small nuclear ribonucleoprotein 70 kDa homolog, putative	51.835	no	0	411.7	108.4	99.27	49.07	15.74	12.26	268.47	R	262.26	101.69	M	RNA binding;U1 snRNA binding;mRNA binding;snRNA binding	RNA processing;mRNA splicing, via spliceosome	U1 snRNP;U2-type prespliceosome;spliceosomal complex
PF3D7_1466800	N/A	NOC3 domain-containing protein, putative	105.45	no	0	25.9	12.41	4.08	0.23	47.43	116.99	628.46	O	19.05	307.57	F	chromatin binding	N/A	nucleus
PF3D7_1417600	OSCP	ookinete surface and oocyst capsule protein OSCP, putative	548.86	no	1	66.92	45.79	17.73	46844	30407	45350	71.3	S	67.25	45624	F	signaling receptor activity	cell motility	capsule;cell surface;integral component of plasma membrane
PF3D7_0509100	SMC4	structural maintenance of chromosomes protein 4, putative	201.67	no	0	12.7	5.3	49.19	17.16	9.97	12.86	132.53	O	749.06	46.7	M	chromatin binding	mitotic chromosome condensation	chromosome, centromeric region;condensin complex;nucleus
PF3D7_0526200	ARFGAP2	ADP-ribosylation factor GTPase-activating protein, putative	58.511	no	0	45512	29707	45310	13820	12086	45468	33.86	R	40.92	76.72	F	GTPase activator activity	N/A	N/A
PF3D7_1211400	PfJ4	heat shock protein DNAJ homologue Pfj4	28.062	no	0	170.37	50.43	83.14	8.07	162.81	95.63	127.01	O	213.38	92.31	M	Hsp70 protein binding;unfolded protein binding	response to heat;response to unfolded protein	Maurer's cleft;cytoplasm;host cell cytoplasm;nucleus
PF3D7_1302800	N/A	40S ribosomal protein S7, putative	22.48	no	0	99.48	117.31	46.1	4.25	26.45	145.33	204.69	O	90.68	82.38	M	RNA binding;structural constituent of ribosome	rRNA processing;ribosomal small subunit biogenesis;translation	cytosolic small ribosomal subunit;nucleus;small-subunit processome
PF3D7_1445900	DDX17	ATP-dependent RNA helicase DDX17	60.035	no	0	425.42	127.3	77.55	7.59	21.68	59.39	267.15	R	240.31	119.07	M	ATP hydrolysis activity;RNA binding;RNA helicase activity;helicase activity;nucleic acid binding		cytoplasm;host cell membrane;nucleus;ribonucleoprotein complex
PF3D7_1115700	FP2A	cysteine proteinase falcipain 2a	55.927	no	1	86.49	113.43	19.58	0.85	1.25	7.11	6.8	eT	3.6	9.55	F	cysteine-type endopeptidase activity;protein binding	proteolysis;proteolysis involved in cellular protein catabolic process	extracellular space;food vacuole;lysosome;membrane
PF3D7_0711500	N/A	regulator of chromosome condensation, putative	78.896	no	0	27.37	30.63	28.12	2.71	4.71	18.73	50.38	O	71.9	35.29	M	chromatin binding	Ran protein signal transduction;chromosome condensation;chromosome segregation;regulation of mitotic spindle assembly	Maurer's cleft;cytoplasm;nucleus
PF3D7_0521700	DDX1	ATP-dependent RNA helicase DDX1, putative	97.337	no	0	15.61	3.91	4.11	0.65	1.15	4.03	6.91	R	11.86	6.42	M	RNA binding	rRNA processing	nucleus
PF3D7_0807100	PSH3	DNA helicase PSH3	157.2	no	0	16.63	13.93	9.47	2.4	4.95	45.14	34.89	GV	66.75	31.31	M	3'-5' DNA helicase activity;ATP hydrolysis activity;RNA binding;RNA helicase activity;single-stranded DNA helicase activity	DNA duplex unwinding	cytoplasm;nucleus
PF3D7_1004200	N/A	WD repeat-containing protein, putative	358.07	no	4	12.85	12.49	23.4	8.26	2.93	21.24	37.3	O	25.21	43.36	F	protein binding	RNA splicing	nucleus;precatalytic spliceosome;integral component of membrane
PF3D7_1475600	BDP4	bromodomain protein 4, putative	85.802	no	0	54.56	18.05	13.16	2.03	2.69	13.61	21.76	R	33.04	29.24	M	protein binding	regulation of transcription	nucleus
PF3D7_0212900	ATEL1	arginyl-tRNA--protein transferase	42.939	no	0	2.92	0.42	20.02	8.07	3.89	17.55	32.19	O	138.14	18.62	M	arginyltransferase activity;catalytic activity;leucyltransferase activity	protein arginylation	cytoplasm
PF3D7_1357500	N/A	DNA helicase, putative	106.29	no	0	10.13	5.57	23.9	8.13	2.7	5.64	23.43	O	131.45	10.02	M	ATP-dependent DNA/DNA annealing activity;ATP-dependent activity, acting on DNA;DNA helicase activity	DNA repair;DNA rewinding;cellular response to DNA damage stimulus;replication fork processing;replication fork protection	nuclear replication fork;nucleus
PF3D7_1120100	PGM1	phosphoglycerate mutase, putative	28.77	no	0	1236.8	235.64	358.89	60.81	38.32	33.55	82.78	R	197.09	52.49	M	phosphoglycerate mutase activity;protein binding	glycolytic process	Maurer's cleft;cytosol;nucleus
PF3D7_1242700	N/A	40S ribosomal protein S17, putative	16.067	no	0	273.91	363.31	204.11	14.89	277.19	324.95	425.63	O	243.6	196.71	M	RNA binding;structural constituent of ribosome	translation	cytosolic small ribosomal subunit;mitochondrion;nucleus
PF3D7_0811300	CAF1	CCR4-associated factor 1	200.21	no	0	402.2	70.06	117.56	38.84	12.49	69.82	206.03	R	129.59	48.34	M	poly(A)-specific ribonuclease activity	exonucleolytic catabolism of deadenylated mRNA;negative regulation of translation	CCR4-NOT complex;CCR4-NOT core complex;P-body;cytosol;nucleus
PF3D7_0517700	EIF3B	eukaryotic translation initiation factor 3 subunit B, putative	84.056	no	0	162.41	84.94	55.68	3.89	11.43	23.64	136.98	R	62.62	55.88	M	protein binding;RNA binding; translation initiation factor activity	translational initiation	eukaryotic translation initiation factor 3 complex;nucleus
PF3D7_0612100	EIF3L	eukaryotic translation initiation factor 3 subunit L, putative	78.129	no	2	117.96	23.59	30.02	4.76	1.47	9.55	19.84	R	31.75	21.04	M	protein binding;RNA binding; translation initiation factor activity	translational initiation	eukaryotic translation initiation factor 3 complex;nucleus
PF3D7_1330600	N/A	elongation factor Tu, putative	57.631	no	0	7.98	6.81	48.77	8.67	5.87	31.84	200.76	O	45.31	199.91	F	GTP binding;mRNA binding;translation elongation factor activity	mitochondrial translational elongation;translational elongation	mitochondrion;nucleus
PF3D7_1211800	PfpUB	polyubiquitin	14.617	no	0	69.15	43.1	111.26	64.84	45615	46.64	72.64	GII	1283.13	1053.03	M	protein tag;ubiquitin protein ligase binding	modification-dependent protein catabolic process;protein polyubiquitination;protein ubiquitination;ubiquitin-dependent protein catabolic process	cell surface;cytoplasm;nucleus;ubiquitin ligase complex
PF3D7_1316500	PRP40	pre-mRNA-processing factor 40, putative	106.12	no	0	30.88	26.83	22.97	2.56	2.73	10.38	58.69	O	47.37	27.64	M	protein binding;RNA binding	mRNA cis splicing, via spliceosome	spliceosomal complex;nucleus
PF3D7_0516200	RPS11	40S ribosomal protein S11	16.076	no	0	390.82	422.05	175.46	68.46	193.51	161.36	117.78	eT	110.7	172.59	F	RNA binding	translation	cytosolic small ribosomal subunit;extracellular vesicle;nucleus
PF3D7_0807800	RPN10	26S proteasome regulatory subunit RPN10, putative	55.066	no	0	204.37	39.57	80.09	26.26	11.01	103.98	331.06	O	149.45	159.35	F	polyubiquitin modification-dependent protein binding	proteasome assembly;proteasome-mediated ubiquitin-dependent protein catabolic process	cytosol;nucleus;proteasome regulatory particle, base subcomplex
PF3D7_0111400	GEXP19	conserved Plasmodium protein, unknown function	85.035	no	0	3.88	1.36	6.44	1.12	3.06	30.24	186.57	O	127.4	91.28	M	N/A	N/A	N/A
PF3D7_0823900	DTC	dicarboxylate/tricarboxylate carrier	35.386	no	1	9.82	7.89	16.76	3.54	9.66	10.8	34.54	O	57.97	24.92	M	dicarboxylic acid transmembrane transporter activity;oxoglutarate:malate antiporter activity	alpha-ketoglutarate transport;dicarboxylic acid transport;malate transport;mitochondrial transport	mitochondrial inner membrane;mitochondrion
PF3D7_1342000	N/A	40S ribosomal protein S6	35.384	no	0	373.69	306.1	149.68	19.3	14.43	36.14	266.82	R	391.35	213.34	M	structural constituent of ribosome	translation	cytosolic small ribosomal subunit;nucleus
PF3D7_0414000	SMC3	structural maintenance of chromosomes protein 3	141.22	no	0	4.75	6.7	16.43	2.39	4.7	42	98.77	O	167.87	111.69	M	ATP binding;centromeric DNA binding;chromatin binding;minor groove of adenine-thymine-rich DNA binding;protein binding	chromosome organization;mitotic sister chromatid segregation;regulation of DNA replication	chromatin;chromosome, centromeric region;cohesin complex;nuclear chromosome;nuclear mitotic cohesin complex;nuclear periphery;nucleus
PF3D7_1122400	N/A	conserved Plasmodium protein, unknown function	101.94	no	0	47.66	9.44	11.77	1.14	2.32	19.68	29.12	R	48.56	27.06	M	N/A	N/A	N/A
PF3D7_0613500	N/A	AP-3 complex subunit beta, putative	159.77	no	0	4.65	4.31	7.6	2.11	3.13	33.52	61.38	O	38.51	42.08	0	N/A	vesicle-mediated transport	AP-3 adaptor complex;coated vesicle
PF3D7_0422400	RPS19	40S ribosomal protein S19	19.722	no	0	265.03	189.45	98.34	8.91	81.63	161.57	229.58	R	80.8	83.79	0	RNA binding;structural constituent of ribosome	ribosomal small subunit assembly;translation	cytosolic small ribosomal subunit;extracellular vesicle;nucleus
PF3D7_1329300	CAF1B	chromatin assembly factor 1 subunit B, putative	66.511	no	0	7.86	1.35	36.46	6.21	8.4	23.98	40.73	O	143.86	25.16	M	chromatin binding;histone binding;protein binding;unfolded protein binding	chromatin assembly;chromatin assembly or disassembly	nucleus
PF3D7_1359600	N/A	conserved Plasmodium protein, unknown function	235.14	no	0	7.69	49.44	30.86	4.06	2.98	18.14	35.41	eT	20.51	32.19	F	N/A	N/A	nucleus
PF3D7_1403100	CAPD2	condensin complex subunit 1, putative	229.53	no	1	8.74	5.5	41.88	13.1	15.82	33.23	615.29	O	256	109.38	M	chromatin binding;histone binding	chromosome separation;meiotic chromosome condensation;mitotic chromosome condensation	condensed chromosome, centromeric region;condensin complex
PF3D7_0315100	eIF4E	eukaryotic translation initiation factor 4E	26.947	no	0	32.14	15.4	12.51	2.04	13.42	19.8	48.77	O	15.76	22.43	F	RNA 7-methylguanosine cap binding;RNA cap binding;mRNA cap binding;protein binding;translation initiation factor activity	translational initiation	P granule;eukaryotic translation initiation factor 4F complex;nucleus
PF3D7_0302100	SRPK1	serine/threonine protein kinase	157.37	no	0	38.29	33.71	24.41	2.2	3.78	26.91	68.03	O	259.41	38.1	M	MAP kinase activity;protein serine/threonine kinase activity	intracellular signal transduction;protein phosphorylation;regulation of gene expression;regulation of mRNA processing;spliceosomal complex assembly	cytoplasm;nucleus
PF3D7_0520000	RPS9	40S ribosomal protein S9, putative	22.123	no	0	587.12	471.77	200.53	62.55	168.15	92.75	299.37	R	111.98	129.99	0	RNA binding;rRNA binding;structural constituent of ribosome	positive regulation of translational fidelity	RNA N6-methyladenosine methyltransferase complex;cytosolic small ribosomal subunit;nucleus;small ribosomal subunit;small-subunit processome
PF3D7_0801800	N/A	mannose-6-phosphate isomerase, putative	117.66	no	1	151.07	351.16	97.39	17.91	8.38	28.18	104.44	eT	105.15	38.7	M	mannose-6-phosphate isomerase activity;zinc ion binding	GDP-mannose biosynthetic process;cell wall mannoprotein biosynthetic process;protein glycosylation	cytosol;nucleus
PF3D7_0709000	CRT	chloroquine resistance transporter	48.675	no	10	248.36	96.71	31.15	3.85	13.44	30.89	70.08	R	20.67	8.17	M	ferric iron transmembrane transporter activity;ferrous iron transmembrane transporter activity;xenobiotic transmembrane transporter activity	glutathione transport;peptide transport;response to chloroquine;response to drug;response to xenobiotic stimulus	endoplasmic reticulum;food vacuole;membrane
PF3D7_1324900	LDH	L-lactate dehydrogenase	34.107	no	1	1444.93	553	1021.46	115.77	63.88	44.1	73.22	R	173.83	18	M	L-lactate dehydrogenase activity;L-malate dehydrogenase activity;RNA binding;protein binding	glycolytic process	cell surface;cytoplasm;cytosol;extracellular vesicle;food vacuole;intracellular;mitochondrion;nucleus
PF3D7_1141800	N/A	EELM2 domain-containing protein, putative	46.665	no	0	6.41	0.52	39.04	28.37	3.98	19.09	46.26	O	6.31	33.32	F	transcription corepressor activity;metal ion binding	negative regulation of transcription, DNA-templated	nucleus
PF3D7_1368100	RPN11	26S proteasome regulatory subunit RPN11, putative	35.211	no	0	50.34	39.56	135.99	77.42	20.37	19.41	96.83	lT	31.3	38.72	F	metallopeptidase activity;proteasome binding;thiol-dependent deubiquitinase	proteasome-mediated ubiquitin-dependent protein catabolic process;protein deubiquitination;ubiquitin-dependent protein catabolic process	nucleus;proteasome regulatory particle;proteasome regulatory particle, lid subcomplex
PF3D7_0910400	N/A	selenide water dikinase, putative	140.32	no	0	9.78	7.06	10.13	4.23	1.8	10.68	13.51	O	18.6	15.82	0	selenide, water dikinase activity	selenocysteine biosynthetic process	cytoplasm;nucleus
PF3D7_0905900	SEC27	coatomer subunit beta, putative	118.24	no	0	63.1	8.78	17	2.75	1.45	13.95	50.03	R	29.33	21.01	M	protein binding	endoplasmic reticulum to Golgi vesicle-mediated transport;intra-Golgi vesicle-mediated transport;intracellular protein transport;retrograde vesicle-mediated transport, Golgi to endoplasmic reticulum	COPI vesicle coat
PF3D7_0918300	EIF3F	eukaryotic translation initiation factor 3 subunit F, putative	36.82	no	0	123.68	44.9	31.8	1.91	16.45	29.15	19.08	R	63.08	23.22	M	translation initiation factor activity;translation initiation factor binding	translational initiation	eukaryotic translation initiation factor 3 complex;eukaryotic translation initiation factor 3 complex, eIF3m;nucleus
PF3D7_0822600	SEC23	protein transport protein SEC23	86.168	no	0	247.51	37.65	132.15	42.15	14.38	36.58	51.94	R	73.8	120.56	F	GTPase activator activity	COPII-coated vesicle cargo loading;endoplasmic reticulum to Golgi vesicle-mediated transport	COPII vesicle coat;Maurer's cleft;endoplasmic reticulum exit site
PF3D7_0501300	SBP1	skeleton-binding protein 1	36.298	no	1	5630.61	1039.83	114.73	15.29	24.32	11.48	125.2	R	3.79	2.12	0	protein binding	protein transport	Maurer's cleft;cytoplasm;extracellular vesicle;integral component of membrane;membrane;nucleus;symbiont-containing vacuolar space;symbiont-containing vacuole membrane
PF3D7_0811600	MAP1	protein MAP1, putative	144.01	yes	0	4.92	2.93	32.26	15.04	5.94	23.45	13.07	lT	63.9	9.75	M	RNA binding	microtubuli complex	cell surface;nucleus;plasma membrane
PF3D7_1364100	P92	6-cysteine protein	29.856	yes	1	28642	0.42	55.06	13.78	36161	22.26	41.68	GII	19845	44.31	M	protein binding	cell adhesion	anchored component of plasma membrane;cell surface
PF3D7_1347100	TOP3	DNA topoisomerase 3	84.305	no	0	7.65	2.04	18.95	6.61	3.85	75.6	116.55	O	69.75	157	F	DNA binding;DNA topoisomerase activity;protein binding	DNA topological change;DNA unwinding involved in DNA replication	mitochondrion;nucleus
PF3D7_0719300	ARP6	actin-related protein ARP6	121.13	no	0	67.57	25.65	22.1	2.16	4.58	24.11	558.24	O	77.78	90.84	F	nucleosome binding;protein binding	histone exchange	Swr1 complex;nucleus
PF3D7_1446200	LAP	M17 leucyl aminopeptidase	67.82	no	0	476.97	60.11	58.18	7.19	18.06	48.48	57.01	R	12.78	0.41	M	aminopeptidase activity;identical protein binding;metal ion binding;metalloaminopeptidase activity	proteolysis	apicoplast;cytosol;food vacuole
PF3D7_0933000	N/A	CSTF domain-containing protein, putative	88.927	no	0	67.99	16.78	17.78	3.75	2.26	18.44	52.44	R	117.99	23.74	M	mRNA binding	pre-mRNA cleavage required for polyadenylation	mRNA cleavage and polyadenylation specificity factor complex;nucleus
PF3D7_1324100	N/A	cyclin-like protein, putative	61.55	no	5	4.61	0.88	15.75	5.26	2.67	10.38	8.13	lT	10.2	3.1	M	N/A	N/A	integral component of membrane;nucleus
PF3D7_1408400	FANCJ	FANCJ-like helicase, putative	135.54	no	0	10.87	14.94	10.88	2.72	0.98	13.05	43.48	O	278.6	10.44	M	ATP binding;DNA helicase activity;DNA polymerase binding	DNA duplex unwinding;negative regulation of DNA recombination;negative regulation of t-circle formation;regulation of double-strand break repair via homologous recombination;telomeric loop disassembly	mitochondrion;nucleus
PF3D7_0722400	OLA1	Obg-like ATPase 1, putative	45.163	no	0	196.76	106.14	119.82	19.13	6.13	6.39	85.92	R	12.21	6.8	M	ATP hydrolysis activity;GTP binding	signal transduction	cytoplasm;nucleus
PF3D7_0321500	N/A	peptidase, putative	125.89	no	0	6.2	4.4	18.98	3.75	2.02	35.74	30.93	GV	19.39	100.3	F	peptidase activity;serine-type endopeptidase activity	N/A	nucleus
PF3D7_1026800	RPS2	40S ribosomal protein S2	29.856	no	0	1651.31	969.41	501.51	98.27	64.09	263.46	1652.19	R	123.54	290.32	F	RNA binding;structural constituent of ribosome	ribosomal small subunit assembly;translation	ribosome;small ribosomal subunit
PF3D7_0929200	N/A	RNA-binding protein, putative	33.598	no	0	69.72	44.3	35.57	6.32	27.39	44.17	191.66	O	143.91	48.01	M	mRNA binding	N/A	cytoplasm;nucleus
PF3D7_0829000	N/A	conserved Plasmodium membrane protein, unknown function	228.81	no	5	13.07	6.67	10.29	2.2	2.31	15.23	47.85	O	31.25	14.56	M	N/A	N/A	integral component of membrane
PF3D7_0813300	N/A	NPL domain-containing protein, putative	36.255	no	0	511.86	1801.83	170.55	6.64	91.14	79.72	270.71	eT	189	282.59	F	RNA binding	N/A	food vacuole;nucleolus;nucleus
PF3D7_0405700	N/A	amino acid decarboxylase AAD, putative	280.73	no	0	8.39	7.94	6.26	0.58	1.88	16.23	102.43	O	74.43	28.7	M	lysine decarboxylase activity	lysine catabolic process	cytoplasm
PF3D7_1010200	N/A	DNA2/NAM7 helicase, putative	217.16	no	0	185.97	60.34	12.11	0.93	2.12	12.33	25.6	R	13.03	5.14	M	RNA binding;RNA helicase activity	nuclear-transcribed mRNA catabolic process, nonsense-mediated decay	cytoplasm;nucleus
PF3D7_0807600	N/A	conserved Plasmodium protein, unknown function	159.03	no	0	143.64	53.18	34.07	5.28	5.87	18.43	63.24	R	64.44	55.06	M	N/A	N/A	nucleus
PF3D7_0807500	N/A	proteasome subunit alpha type-6, putative	29.499	no	0	34.26	17.51	57.18	10.35	8.95	24.86	79.68	O	50.95	62.74	F	endopeptidase activity	proteasomal protein catabolic process;proteasomal ubiquitin-independent protein catabolic process;proteasome-mediated ubiquitin-dependent protein catabolic process;ubiquitin-dependent protein catabolic process	cytoplasm;nucleus;proteasome core complex;proteasome core complex, alpha-subunit complex
PF3D7_1110700	ALP1	actin-like protein, putative	42.479	no	0	7.09	0.34	31.59	34.77	14.52	31.17	117.12	O	13.62	44.76	F	protein binding	cytoskeleton organization; actin filament organization; actin filament-based movement; vesicle transport along actin filament	nucleus;cytoplasm
PF3D7_1341200	N/A	60S ribosomal protein L18, putative	21.746	no	0	311.87	221.18	108.15	16.9	60.88	83.53	136.74	R	55.32	55.51	0	structural constituent of ribosome	translation	cytosolic large ribosomal subunit;nucleus
PF3D7_1345700	IDH	isocitrate dehydrogenase [NADP], mitochondrial	53.593	no	0	21.79	14.16	51.14	17.21	4.32	8.8	25.36	lT	39.99	44.92	F	isocitrate dehydrogenase (NADP+) activity	NADP metabolic process;isocitrate metabolic process;tricarboxylic acid cycle	mitochondrion;nucleus
PF3D7_0924400	N/A	conserved Plasmodium protein, unknown function	144.68	no	0	41.7	18.03	49.95	9.8	16.39	60.81	557.61	O	270.77	95.4	M	N/A	N/A	N/A
PF3D7_1302100	G27/25	gamete antigen 27/25	26.004	no	0	41.03	348.81	77.43	17.89	1238.79	648.85	268.3	GII	293.47	343.37	F	protein dimerization activity	N/A	nucleus
PF3D7_0218700	PRP45	pre-mRNA-processing protein 45, putative	57.525	no	0	35.23	18.41	10.35	1.41	4.59	27.48	164.6	O	233.68	76.18	M	RNA binding	RNA processing	nucleus
PF3D7_0523000	MDR1	multidrug resistance protein 1	162.25	no	11	291.72	142.99	52.35	5.94	4.61	25.1	131.76	R	28.73	199.61	F	ATPase-coupled transmembrane transporter activity;protein binding	response to drug;response to xenobiotic stimulus;transmembrane transport	food vacuole
PF3D7_1247400	FKBP35	peptidyl-prolyl cis-trans isomerase FKBP35	34.826	no	0	17.76	32.59	23.49	3.13	2.66	9.09	35.88	O	85.93	16.16	M	FK506 binding;peptidyl-prolyl cis-trans isomerase activity;protein dimerization activity	chaperone-mediated protein folding;negative regulation of phosphoprotein phosphatase activity;protein folding;protein peptidyl-prolyl isomerization;response to xenobiotic stimulus	cytoplasm;nucleus
PF3D7_0727400	N/A	proteasome subunit alpha type-5, putative	28.388	no	0	168.66	69.91	228.43	89.03	56.18	47.95	89.49	lT	22.26	33.7	0	endopeptidase activity	proteasomal protein catabolic process;proteasomal ubiquitin-independent protein catabolic process;proteasome-mediated ubiquitin-dependent protein catabolic process;ubiquitin-dependent protein catabolic process	cytoplasm;extracellular vesicle;nucleus;proteasome core complex;proteasome core complex, alpha-subunit complex
PF3D7_1124300	BDP7	bromodomain protein 7	62.333	no	0	64.4	69.11	38.46	10.73	3.55	14.52	360.42	O	73.69	26.8	M	chromatin binding;histone binding;protein binding	regulation of transcription	heterochromatin;nucleus
PF3D7_1145200	N/A	serine/threonine protein kinase, putative	238.76	no	0	14.7	1.72	82.11	115.78	12.23	165.29	1299.69	O	74.52	1053.09	F	enzymatic activity	signal transduction	nucleus
PF3D7_1135900	N/A	3-oxo-5-alpha-steroid 4-dehydrogenase, putative	35.467	no	5	26.16	2.6	57.58	23.88	13.04	115.06	126.58	O	60.52	165.09	F	oxidoreductase activity	very long-chain fatty acid biosynthetic process	cytoplasm
PF3D7_0613700	N/A	syntaxin-binding protein, putative	82.767	no	0	10.68	10.44	21.72	10.42	5.22	55.31	206.15	O	25.8	143.86	F	syntaxin binding	intracellular protein transport;protein secretion;vesicle docking involved in exocytosis;vesicle-mediated transport	plasma membrane;secretory granule
PF3D7_1420600	PANK1	pantothenate kinase 1	59.916	no	0	21.25	8.12	13.6	2.82	3.07	9.96	2.94	R	20.59	0.79	M	14-3-3 protein binding;pantothenate kinase activity;protein binding	coenzyme A biosynthetic process;response to xenobiotic stimulus	cytosol;nucleus
PF3D7_1006200	ALBA3	DNA/RNA-binding protein Alba 3	11.977	no	0	829.33	497.94	424.34	49.27	361.79	261.75	278.91	R	61.84	77.63	F	DNA binding;RNA binding;endonuclease activity;mRNA binding;protein binding		RNA N6-methyladenosine methyltransferase complex;extracellular vesicle;food vacuole;nucleus
PF3D7_1323400	RPL23	60S ribosomal protein L23	22.092	no	0	294.72	206.52	100	19.62	40.97	57.18	166.47	R	97.25	39.6	M	rRNA binding;structural constituent of ribosome	ribosomal large subunit assembly;translation	cytosolic large ribosomal subunit;nucleus
PF3D7_0907400	ClpY	ATP-dependent protease ATPase subunit ClpY	106.46	no	0	56.06	31.45	56.78	15.98	6	22.76	225.56	O	90.55	39.48	M	mRNA binding;protein binding	N/A	mitochondrion;nucleus
PF3D7_1103100	RPP1	60S acidic ribosomal protein P1, putative	13.014	no	0	1624.59	1493.07	452.53	198.66	1479.73	2641.06	1067.62	GV	273.89	1049.36	F	protein kinase activator activity;ribonucleoprotein complex binding;structural constituent of ribosome	cytoplasmic translation;translation	cytosolic large ribosomal subunit;large ribosomal subunit;nucleus
PF3D7_0319400	N/A	kinesin-8X	157.39	no	0	6.22	0.4	16.49	2.91	5.7	31.08	49.68	O	293.33	45.04	M	ATP hydrolysis activity;microtubule binding;microtubule motor activity;plus-end-directed microtubule motor activity	microtubule depolymerization;microtubule-based movement	kinesin complex;microtubule;mitotic spindle;nucleus
PF3D7_1364200	NUP205	nucleoporin NUP205, putative	207.29	no	0	28.39	6.64	9.97	2.03	1.15	9.24	17.17	R	22.05	8.27	M	protein binding	nucleocytoplasmic transport	nuclear pore;nucleus
PF3D7_0307100	RPS12	40S ribosomal protein S12, putative	15.396	no	0	323.64	393.5	185.85	22.52	150.04	91.36	125.32	eT	80.85	104.89	F	structural constituent of ribosome	translation	cytosolic small ribosomal subunit;nucleus
PF3D7_1346400	N/A	VPS13 domain-containing protein, putative	697.04	no	0	44.58	16.01	22.43	6.53	3.75	37.64	167.02	O	42.82	59.33	F	protein binding	protein retention in Golgi apparatus;protein targeting to vacuole	extrinsic component of membrane
PF3D7_1369700	SNRPA1	U2 small nuclear ribonucleoprotein A', putative	20.418	no	0	60.45	7.55	5.27	1.24	16.53	34.73	18.06	R	13.52	9.74	M	RNA binding	mRNA splicing, via spliceosome	spliceosomal complex
PF3D7_1008800	NOP5	nucleolar protein 5, putative	53.409	no	0	127.27	62.97	23.33	1	10	34.74	182.09	O	98.41	141.36	F	RNA binding;snoRNA binding	rRNA processing	box C/D RNP complex;nucleolus;nucleus;small-subunit processome
PF3D7_1456000	AP2-HC	AP2 domain transcription factor AP2-HC	161.51	no	0	4.11	0.68	15.05	3.24	2.56	11.86	30.98	O	82.54	8.94	M	protein binding;sequence-specific DNA binding	regulation of transcription	heterochromatin;nucleus
PF3D7_1018200	PPP8	pseudophosphatase PPP8	254.11	no	0	16.4	1.78	46.07	79.3	6.66	48.53	259.74	O	7.75	184.96	F	protein binding;protein serine/threonine phosphatase activity		basal part of cell;cytoplasm;nucleus;protein-containing complex
PF3D7_1319400	N/A	conserved protein, unknown function	127.67	no	0	13.32	4.96	40.99	8.88	7.6	40.04	239.32	O	1028.5	132.26	M	N/A	N/A	nucleus
PF3D7_1213200	MED18	mediator of RNA polymerase II transcription subunit 18, putative	33.254	no	0	10.89	5.18	7.41	1.12	4.98	37.9	11.42	GV	13.84	25.14	F	protein binding	regulation of transcription	mediator complex;nucleus
PF3D7_0806700	N/A	conserved Plasmodium membrane protein, unknown function	307.6	no	4	31.25	5.25	8.78	2.09	2.96	25.05	32.98	O	70.93	34.69	M	N/A	N/A	N/A
PF3D7_1349200	GluRS	glutamate--tRNA ligase	101.42	no	0	177.94	42.4	38.72	6	3.73	25.33	140.01	R	25.32	29.44	F	ATP binding;glutamate-tRNA ligase activity;glutamine-tRNA ligase activity	glutaminyl-tRNA aminoacylation;glutamyl-tRNA aminoacylation	cytosol;nucleus
PF3D7_1019400	N/A	60S ribosomal protein L30e, putative	11.775	no	0	151.18	124.64	63.22	5.98	57.61	81.27	208.06	O	65.43	46.29	M	RNA binding;structural constituent of ribosome	translation	cytosolic large ribosomal subunit;nucleus
PF3D7_0721600	N/A	40S ribosomal protein S5, putative	21.863	no	0	1392.72	990.21	392.28	48.67	248.03	145.91	432.69	R	235.02	245.98	F	RNA binding;mRNA binding;rRNA binding;structural constituent of ribosome	ribosomal small subunit assembly;translation	cytosolic small ribosomal subunit;nucleus;ribosome
PF3D7_1037500	DYN2	dynamin-like protein	81.525	no	0	3.6	0.5	10.53	6.3	1.48	19.73	51.41	O	11.47	19.22	F	GTPase activity;microtubule binding	mitochondrial fission;organelle fission	Golgi apparatus;apicoplast;cytoplasm;endoplasmic reticulum;membrane
PF3D7_1119400	N/A	ubiquitin-protein ligase, putative	256.82	no	2	24.82	10.01	13.14	2.89	1.23	14.73	129	O	177.54	45.73	M	ubiquitin conjugating enzyme activity	protein polyubiquitination;ubiquitin-dependent protein catabolic process
PF3D7_1414400	PP1	serine/threonine protein phosphatase PP1	34.904	no	0	22.21	26.86	170.82	90.06	50.23	195.76	310.63	O	155.58	92.23	M	protein binding;protein serine/threonine phosphatase activity	entry into host;exit from host cell;protein dephosphorylation	Maurer's cleft;cell surface;cytoplasm;nucleus
PF3D7_0909400	N/A	exoribonuclease, putative	154.96	no	0	77.12	29.14	29.26	4.33	2.38	27.46	31.23	R	31.25	87.57	F	5'-3' exoribonuclease activity;RNA binding	nuclear-transcribed mRNA catabolic process	nucleus
PF3D7_0923900	PABP2	polyadenylate-binding protein 2, putative	22.979	no	0	444.51	140.03	100.2	26.94	127.43	194.13	154.95	R	95.85	77.53	M	RNA binding;poly(A) binding	posttranscriptional regulation	cytosol;nucleus
PF3D7_0626000	N/A	conserved Plasmodium protein, unknown function	209.43	no	0	38.26	20.15	6.9	1.22	1.46	61.2	7.91	GV	9.26	41.16	F	N/A	N/A	N/A
PF3D7_1460800	SNAPC3	snRNA-activating protein complex subunit 3, putative	75.927	no	0	5.3	3.41	5.87	1.86	6.42	18.05	109.34	O	68.12	32.63	M	RNA polymerase III type 3 promoter sequence-specific DNA binding;bent DNA binding	snRNA transcription by RNA polymerase II;snRNA transcription by RNA polymerase III	nucleus;snRNA-activating protein complex
PF3D7_1019700	N/A	conserved Plasmodium protein, unknown function	128.21	no	0	7.24	2.36	9.76	3.61	2.82	19.95	217.76	O	199.14	339.55	F	N/A	N/A	histone acetyltransferase complex;nucleus
PF3D7_0725300	N/A	WD repeat-containing protein, putative	93.451	no	0	113.99	75.72	14.43	2.86	4.48	5.01	63.19	R	11.1	7.02	M	protein binding	ribosomal large subunit biogenesis	nucleolus;nucleus;preribosome, large subunit precursor
PF3D7_1455700	N/A	conserved Plasmodium protein, unknown function	126.12	no	0	3.9	0.78	9.91	3.03	2.84	14.22	45.05	O	33.18	17.59	M	N/A	N/A	nucleus
PF3D7_0903300	N/A	conserved protein, unknown function	380.98	no	6	3.96	0.52	29.82	8.95	3.99	21.76	49.15	O	145.53	27.55	M	N/A	N/A	integral component of membrane
PF3D7_0730300	ApiAP2	AP2 domain transcription factor AP2-L, putative	155.13	no	0	227.37	137.47	40.04	3.01	1.76	9.32	83.57	R	53.53	9.26	M	DNA binding	regulation of transcription	nucleus
PF3D7_1033500	WDR70	WD repeat-containing protein 70, putative	83.229	no	0	39.56	10.58	12.49	3.79	2.37	42.59	107.81	O	30.97	101.63	F	protein binding	regulation of DNA double-strand break processing;regulation of histone H2B conserved C-terminal lysine ubiquitination	nucleus;site of double-strand break
PF3D7_0312300	RPN12	26S proteasome regulatory subunit RPN12, putative	35.103	no	0	33.67	18.77	33.87	11.5	59.24	150.2	36.4	GV	110.44	37.74	M	protein binding	proteasome-mediated ubiquitin-dependent protein catabolic process;ubiquitin-dependent protein catabolic process	cytosol;intracellular;nucleus;proteasome regulatory particle;proteasome regulatory particle, lid subcomplex
PF3D7_0629100	NAPRT	nicotinate phosphoribosyltransferase, putative	77.125	no	0	24.4	14.71	19	5.35	1.36	23.13	117.81	O	6.53	72.99	F	nicotinate phosphoribosyltransferase activity	NAD biosynthetic process;NAD salvage	cytoplasm;cytosol
PF3D7_1136300	TSN	tudor staphylococcal nuclease	128.54	no	0	248.19	19.54	31.74	12.59	6.7	22.89	57.62	R	65.82	108.22	F	RNA binding;calcium ion binding;nuclease activity;protein binding	RNA catabolic process	cytoplasm;nucleus
PF3D7_1326400	eIF-2Bg	translation initiation factor eIF-2B subunit gamma, putative	55.041	no	0	58.95	8.89	11.95	0.98	5.61	33.96	14.58	R	50.42	13.16	M	protein binding	translational initiation	eukaryotic translation initiation factor 2B complex
PF3D7_0102500	EBA181	erythrocyte binding antigen-181	181.15	yes	2	10.91	0.66	28.65	7.13	2.24	4.87	136.6	O	4.5	0.08	M	heparin binding;sialic acid binding	cell-cell adhesion;entry into host	extracellular vesicle;microneme
PF3D7_0918000	GAP50	glideosome-associated protein 50	44.604	no	2	17.85	1.74	201.56	118.61	48.52	77.83	248.51	O	72.91	77.35	F	RNA binding;acid phosphatase activity;ferric iron binding;ferrous iron binding;protein binding;protein-membrane adaptor activity		cell surface;endoplasmic reticulum;extracellular vesicle;food vacuole;inner membrane pellicle complex;nucleus;plasma membrane
PF3D7_1419900	YTH1	YTH domain-containing protein 1, putative	67.166	no	0	26.52	5.62	6.22	0.53	3.82	26.27	6.89	G V	42.05	16.95	M	N6-methyladenosine-containing RNA binding;mRNA binding	mRNA splicing, via spliceosome;regulation of mRNA splicing, via spliceosome	cytoplasm;nucleoplasm;nucleus
PF3D7_0527600	N/A	conserved Plasmodium protein, unknown function	52.971	no	0	9.83	11.53	30.94	6.43	5.55	47.32	116.42	O	44.48	184.91	F	N/A	N/A	nucleus
PF3D7_0527500	HIP	Hsc70-interacting protein	51.125	no	0	818.66	971.48	631.26	656.09	90.01	59.83	311.89	eT	290.55	320.92	F	heat shock protein binding	chaperone cofactor-dependent protein refolding;chaperone-mediated protein folding;protein-containing complex assembly	nucleus
PF3D7_0919000	NAPS	nucleosome assembly protein	31.826	no	0	541.25	142.4	251.29	39.57	72.58	65	248.73	R	357.25	45.25	M	chromatin binding;histone binding		cytoplasm;histone acetyltransferase complex;nuclear periphery;nucleus
PF3D7_1438500	CPSF3	cleavage and polyadenylation specificity factor subunit 3, putative	101.18	no	0	24.85	6.74	6.28	0.51	2.22	4.01	16.95	R	21.65	11.06	M	5'-3' exonuclease activity;RNA binding;endoribonuclease activity	mRNA 3'-end processing by stem-loop binding and cleavage;mRNA cleavage;mRNA polyadenylation;response to xenobiotic stimulus	mRNA cleavage and polyadenylation specificity factor complex;nucleus
PF3D7_0515700	GAP40	glideosome-associated protein 40	51.799	no	10	20.9	2.83	401.41	370.69	100.25	68.52	315.76	lT	110.67	181.5	F	protein binding	cell gliding;entry into host	cell periphery;cell surface;cytoplasm;cytosol;inner membrane pellicle complex
PF3D7_1364400	N/A	conserved Plasmodium protein, unknown function	386.33	no	2	27.67	21.32	7	1.1	2.35	10.21	21.2	R	18.36	6.72	M	N/A	N/A	histone acetyltransferase complex;nucleus;cytoplasm
PF3D7_1014300	N/A	SPRY domain-containing protein, putative	283.13	no	8	7.9	7.2	35.86	8.75	7.47	45.11	54.03	O	728.81	139.25	M	N/A	proteasome-mediated ubiquitin-dependent protein catabolic process	cytoplasm;membrane;nucleus
PF3D7_1360400	N/A	conserved Plasmodium protein, unknown function	36.773	no	0	12.99	8.33	4.72	0.13	15.24	59.82	5.96	GV	27.71	22.35	M	N/A	N/A	N/A
PF3D7_0412200	N/A	conserved Plasmodium protein, unknown function	39.101	no	0	6.66	3.02	1.97	0.47	4.73	32.12	0	GV	6.17	5.49	0	N/A	N/A	osmiophilic body
PF3D7_1133400	AMA1	apical membrane antigen 1	72.041	yes	1	8.85	1.36	55.84	33.44	5.04	6.96	110.8	O	1.98	3.26	0	host cell surface binding;protein binding	entry into host	apical complex;microneme;plasma membrane
PF3D7_1126100	ATG7	autophagy-related protein 7, putative	156.63	no	0	5.19	3.44	6.87	0.88	1.47	7.71	105.32	O	0.75	6.77	F	Atg12 activating enzyme activity;Atg8 activating enzyme activity	C-terminal protein lipidation;autophagosome assembly;autophagy of mitochondrion;cellular response to nitrogen starvation;late nucleophagy;piecemeal microautophagy of the nucleus;plastid organization;protein modification by small protein conjugation	cytoplasm;phagophore assembly site
PF3D7_1347500	ALBA4	DNA/RNA-binding protein Alba 4	42.159	no	0	628.83	120.68	135.98	12.4	18.97	63.69	221.29	R	94.8	65.11	M	DNA binding;RNA binding;mRNA binding;protein-containing complex binding	regulation of translation	cytoplasm;cytosol;food vacuole;nucleus
PF3D7_1443000	SRPK2	serine/threonine protein kinase	150.09	no	0	3.42	0.61	4.03	1.69	1.19	9.32	7.9	GV	6.59	15.58	F	protein kinase activity;protein serine/threonine kinase activity;protein tyrosine kinase activity	peptidyl-serine phosphorylation;peptidyl-threonine phosphorylation;protein phosphorylation	Maurer's cleft;cytoplasm;nucleus
PF3D7_0103300	N/A	conserved protein, unknown function	108.38	no	0	53.35	19.25	13.64	2.91	2.33	14.32	40.92	R	56.65	32.14	M	N/A	N/A	N/A
PF3D7_0827900	PDI8	protein disulfide-isomerase	55.514	yes	1	574.16	553.96	866.53	290	227.1	140.7	904.2	O	132.18	225.6	F	RNA binding;protein binding;protein disulfide isomerase activity	protein folding;response to endoplasmic reticulum stress	cell surface;endoplasmic reticulum;endoplasmic reticulum lumen;food vacuole;microneme;nucleus;symbiont-containing vacuole
PF3D7_1316600	CCT	choline-phosphate cytidylyltransferase	104.78	no	0	56.47	37.32	41.62	22.49	6.61	15.91	90.53	O	35.14	17.65	M	choline-phosphate cytidylyltransferase activity;identical protein binding;phosphatidylcholine binding	phosphatidylcholine biosynthetic process	cytoplasm;nucleus
PF3D7_0110400	RPB9	DNA-directed RNA polymerase II subunit RPB9, putative	29.687	no	0	45.15	31.6	30.74	4.6	13.05	119.22	167.78	O	121.76	135.17	F	DNA-directed 5'-3' RNA polymerase activity	maintenance of transcriptional fidelity during DNA-templated transcription elongation from RNA polymerase II promoter;transcription by RNA polymerase II;transcription initiation from RNA polymerase II promoter;transcription-coupled nucleotide-excision repair	RNA polymerase II, core complex;nucleus
PF3D7_0714500	N/A	transcription elongation factor s-II, putative	47.352	no	0	32.83	12.19	11.63	1.69	2.43	11.63	92.88	O	112.43	12.57	M	DNA binding	regulation of DNA-templated transcription, elongation;regulation of transcription by RNA polymerase II	nucleus;transcription elongation factor complex
PF3D7_1315800	MYB1	transcription factor MYB1	49.992	no	0	25.21	22.7	15.37	2.9	3.82	53.3	38.97	GV	40.54	16.77	M	DNA-binding transcription factor activity	positive regulation of transcription, DNA-templated;regulation of mitotic cell cycle;regulation of transcription, DNA-templated	nucleus
PF3D7_1353300	N/A	conserved Plasmodium protein, unknown function	248.26	no	2	32.09	32.6	25.53	5.34	5.88	39.26	337.5	O	52	163.18	F	N/A	N/A	apicoplast
PF3D7_1124600	EK	ethanolamine kinase	49.913	no	0	10.72	8.2	112.4	23.47	9.26	53.84	139.51	O	73.94	53.36	M	ethanolamine kinase activity	lipid metabolic process;phosphatidylcholine biosynthetic process;phosphatidylethanolamine biosynthetic process	Maurer's cleft;cytoplasm
PF3D7_0831400	N/A	Plasmodium exported protein, unknown function	36.413	yes	1	32.59	264.78	29.7	0.43	1.08	2.32	21.38	eT	2.81	0.59	0	N/A	N/A	integral component of membrane
PF3D7_1129000	SPDS	spermidine synthase	36.595	no	0	70.49	91.94	72.07	39.97	18.47	36.92	79.27	eT	15.03	57.74	F	RNA binding;spermidine synthase activity	polyamine biosynthetic process;spermidine biosynthetic process	cytoplasm;cytosol;mitochondrion;nucleus
PF3D7_1316900	N/A	conserved protein, unknown function	114.27	no	0	59.6	24.81	16.82	3.21	5.55	28.94	19.4	R	63.12	9.14	M	N/A	regulation of transcription by RNA polymerase II	Piccolo NuA4 histone acetyltransferase complex;nucleus
PF3D7_0813900	RPS16	40S ribosomal protein S16, putative	16.285	no	0	231.51	168.64	92.97	16.33	125.34	100.88	62.77	R	142.94	112.88	M	RNA binding;structural constituent of ribosome	maturation of SSU-rRNA from tricistronic rRNA transcript (SSU-rRNA, 5.8S rRNA, LSU-rRNA);translation	cytosolic small ribosomal subunit;nucleus;small ribosomal subunit
PF3D7_0718500	N/A	prefoldin subunit 3, putative	22.642	no	0	23.17	24.48	33.37	7.36	114.48	94.99	145.46	O	116.37	70.29	M	tubulin binding;unfolded protein binding	'de novo' protein folding;microtubule-based process;tubulin complex assembly	cytoplasm;polysome;prefoldin complex
PF3D7_1426100	BTF3	transcription factor BTF3, putative	19.393	no	0	87.26	83.37	30.28	1.86	25.6	91.62	65	GV	45.91	56.56	F	DNA binding	regulation of transcription	cytosol;nascent polypeptide-associated complex;nucleus;polysomal ribosome;transcription regulator complex
PF3D7_0801700	SENP2	sentrin-specific protease 2, putative	210.88	no	0	15.44	20.41	17.08	2.12	2.68	16.21	41.33	O	21.59	53.21	F	cysteine-type peptidase activity	proteolysis	nucleus
PF3D7_1438900	Trx-Px1	thioredoxin peroxidase 1	21.807	no	0	528.37	147.4	188.59	52.36	319.18	169.42	66.49	R	56.09	139.88	F	RNA binding;antioxidant activity;double-stranded DNA binding;double-stranded RNA binding;long noncoding RNA binding;protein binding;protein dimerization activity;thioredoxin peroxidase activity	DNA protection;cell redox homeostasis;protein folding;response to heat;response to oxidative stress	Maurer's cleft;cell surface;cytoplasm;cytosol;nucleolus;nucleus
PF3D7_1251200	N/A	coronin	69.014	no	0	19.93	1.22	63.45	66.96	1.06	6.29	256.48	O	103.61	10.37	M	actin binding;actin filament binding	actin filament organization;cell motility;microtubule-based process;response to xenobiotic stimulus	nucleus;pellicle
PF3D7_1027300	nPrx	peroxiredoxin	43.929	no	0	236.88	45.44	438.32	815.09	92.97	54.92	774.05	S	111.48	1667.71	F	thioredoxin peroxidase activity	cell redox homeostasis;cellular response to oxidative stress;entry into host	cytoplasm;nucleus
PF3D7_1346300	ALBA2	DNA/RNA-binding protein Alba 2	24.984	no	0	914.99	182.62	122.63	22.05	50.48	77.26	56.49	R	50.55	87.92	F	DNA binding;RNA binding;mRNA binding	regulation of translation	cytoplasm;nucleus
PF3D7_1229400	MIF	macrophage migration inhibitory factor	12.844	no	0	178.74	77.56	63.25	13.16	35.78	151.71	330.04	O	12.71	19.65	F	cytokine activity;deoxyribonuclease activity;host cell surface receptor binding;oxidoreductase activity	evasion of host immune response;suppression by symbiont of host innate immune response	Maurer's cleft;cytoplasm;host cell cytoplasm
PF3D7_1420400	GlyRS	glycine--tRNA ligase	104.3	yes	0	140.93	52.74	23.07	2.03	2.66	13.9	61.8	R	13.86	64.12	F	glycine-tRNA ligase activity	glycyl-tRNA aminoacylation;mitochondrial glycyl-tRNA aminoacylation	apicoplast;cytoplasm;mitochondrion
PF3D7_1228600	MSP9	Merozoite surface protein 9	86.622	yes	0	50.84	24990	1245.35	1997.72	44.24	23.39	993.68	eT	149.07	187.25	F	protein binding	cell adhesion	extracellular vesicle;host cell cytoplasm;membrane;symbiont-containing vacuole
PF3D7_1115400	FP3	cysteine proteinase falcipain 3	56.665	no	1	130.27	51.08	143.54	27.71	18.03	45.64	92.28	lT	97.15	52.24	M	cysteine-type endopeptidase activity	hemoglobin catabolic process;proteolysis;proteolysis involved in cellular protein catabolic process	extracellular space;food vacuole;lysosome
PF3D7_0517300	SR1	serine/arginine-rich splicing factor 1	34.561	no	0	404.84	179.12	92.82	18.5	15	43.87	133.57	R	93.83	76.82	M	RNA binding;phosphorylated histone binding	RNA splicing;cellular response to DNA damage stimulus;mRNA cis splicing, via spliceosome;mRNA processing;regulation of alternative mRNA splicing, via spliceosome;regulation of mRNA splicing, via spliceosome	cytoplasm;nuclear speck;nucleus;spliceosomal complex
PF3D7_1437400	PANK2	pantothenate kinase 2	91.041	no	0	10.06	9.72	15.29	3.89	1.12	6.15	22.92	O	10.76	3.2	M	14-3-3 protein binding;pantothenate kinase activity;protein binding	coenzyme A biosynthetic process	cytosol;nucleus
PF3D7_1110900	N/A	ES2 protein, putative	69.017	no	0	35.87	14.38	15.75	2.01	2.15	17.12	47.5	O	59.2	29.81	M	protein binding;RNA binding	RNA splicing	catalytic step 2 spliceosome
PF3D7_0311300	N/A	phosphatidylinositol 3- and 4-kinase, putative	110.56	no	0	6.17	1.72	45.19	20.67	11.52	35.88	147.36	O	159.71	49.59	M	enzymatic activity	signal transduction	nucleus;cytoplasm
PF3D7_0719900	N/A	conserved Plasmodium membrane protein, unknown function	402.7	no	4	53.44	26.28	34.75	23.27	5.67	26.9	41.61	R	37.14	46.57	F	N/A	N/A	trans-Golgi network
PF3D7_1340600	DBR1	RNA lariat debranching enzyme, putative	67.554	no	0	44.62	41.84	34.26	2.84	2.13	8.42	109.6	O	49.08	21.59	M	hydrolase activity, acting on ester bonds	mRNA processing	nucleus
PF3D7_0621800	N/A	nascent polypeptide-associated complex subunit alpha	20.623	no	0	727.07	431.74	116.63	8.14	243.72	158.76	103.51	R	52.9	52.33	0	unfolded protein binding	'de novo' cotranslational protein folding;protein targeting to membrane	cytoplasm;nascent polypeptide-associated complex;nucleus
PF3D7_0923000	RPB3	DNA-directed RNA polymerase II subunit RPB3, putative	38.345	no	0	75.74	13.31	9.78	0.61	4.2	36.68	11.96	R	25.76	12.27	M	DNA binding	regulation of transcription	RNA polymerase II, core complex;nucleus
PF3D7_0822800	SNRNP40	U5 small nuclear ribonucleoprotein 40 kDa protein, putative	37.086	no	0	24.1	6.32	8.54	0.55	1.71	11.55	25.15	O	19.01	20.98	0	RNA binding	RNA splicing, via transesterification reactions	catalytic step 2 spliceosome;sno(s)RNA-containing ribonucleoprotein complex
PF3D7_0707700	N/A	E3 ubiquitin-protein ligase, putative	110.78	no	0	136.99	65.52	57.95	34.11	37.56	96.7	133.19	R	167.1	67.43	M	chaperone binding;ubiquitin protein ligase activity	cellular response to misfolded protein;positive regulation of proteolysis;proteasome-mediated ubiquitin-dependent protein catabolic process;protein polyubiquitination;protein quality control for misfolded or incompletely synthesized proteins	cytoplasm;nucleus
PF3D7_1107300	PAIP1	polyadenylate-binding protein-interacting protein 1, putative	381.87	no	0	265.97	114.16	49.7	12.61	11.21	67.65	173.07	R	608.32	166.19	M	mRNA binding;mRNA cap binding;translation initiation factor activity	regulation of translation	eukaryotic translation initiation factor 4F complex;nucleus
PF3D7_0936800	N/A	Plasmodium exported protein (PHISTc), unknown function	45.5	no	1	880.47	81.09	22.22	0.19	4.25	2.46	27.89	R	3.8	1.25	0	protein binding	N/A	Maurer's cleft;host cell cytosol;host cell membrane;host cell plasma membrane
PF3D7_1417500	CBF5	H/ACA ribonucleoprotein complex subunit 4, putative	52.941	no	0	111.44	39.78	22.12	2.5	4.97	10.72	21.22	R	182.67	23.21	M	pseudouridine synthase activity	box H/ACA RNA 3'-end processing;mRNA pseudouridine synthesis;rRNA pseudouridine synthesis;snRNA pseudouridine synth	box H/ACA snoRNP complex;nucleus
PF3D7_1105700	RTCB	RNA-splicing ligase RtcB homolog	56.32	no	0	100.05	36.31	45.84	28307	14.66	46722	34.82	GV	36.12	37.41	0	RNA ligase (ATP) activity	tRNA exon ligation utilizing 2',3' cyclic phosphate of 5'-exon as source of linkage phosphate;tRNA splicing, via endonucleolytic cleavage and ligation	nucleus;tRNA-splicing ligase complex
PF3D7_1126900	SNRPF	small nuclear ribonucleoprotein F, putative	9.8894	no	0	55.7	29.11	30.48	5.18	28.3	39.12	46.85	R	61.42	126.09	F	RNA binding	mRNA splicing, via spliceosome	U1 snRNP;U4/U6 x U5 tri-snRNP complex;U5 snRNP;catalytic step 2 spliceosome;nucleus
PF3D7_0309500	AS	asparagine synthetase [glutamine-hydrolyzing], putative	69.863	no	0	311.94	131.53	149.76	97.72	9.1	8.84	72.42	R	69.37	39.67	M	asparagine synthase (glutamine-hydrolyzing) activity	asparagine biosynthetic process	cytosol;nucleus
PF3D7_0802200	1-CysPxn	1-cys peroxiredoxin	25.164	no	0	8.86	33.62	135.46	10.47	19.91	74.28	440.74	O	17.39	13.63	0	antioxidant activity;peroxidase activity	cell redox homeostasis;response to oxidative stress	cytosol;mitochondrion
PF3D7_1315900	N/A	exportin-T, putative	143	no	0	80.07	40.03	36.51	5.38	5.98	27.25	44.65	R	26.75	9.39	M	tRNA binding	tRNA export from nucleus	nucleus;cytoplasm
PF3D7_0705300	ORC2	origin recognition complex subunit 2	98.008	no	0	6.27	3	19.7	7.46	2.5	28.83	81.22	O	575.95	55.65	M	DNA replication origin binding	DNA replication initiation	endoplasmic reticulum;mitochondrion;nuclear origin of replication recognition complex;nuclear periphery;nucleus
PF3D7_0308200	CCT7	T-complex protein 1 subunit eta	59.577	no	0	177.06	106.03	66.15	11.71	11.42	13.35	147.58	R	76.58	54.96	M	unfolded protein binding	protein folding	chaperonin-containing T-complex;cytosol;nucleus
PF3D7_1338200	RPL6	60S ribosomal protein L6, putative	25.532	no	0	178.02	111.44	44.82	3.22	28.96	59.05	72.65	R	74.97	17.81	M	RNA binding;structural constituent of ribosome	cytoplasmic translation	cytosolic large ribosomal subunit;extracellular vesicle;nucleus
PF3D7_0610200	RBM25	RNA-binding protein 25, putative	115.74	no	0	50.95	13.91	7.35	1.1	1.69	14.32	54.2	O	385.44	127.39	M	RNA binding	N/A	nucleus
PF3D7_0318100	STOML	stomatin-like protein, putative	43.083	no	0	12.48	21.15	15.44	1.41	1.22	4.71	16.17	eT	8.54	7.14	0	N/A	N/A	mitochondrion;nucleus
PF3D7_0929000	TAF7	transcription initiation factor TFIID subunit 7, putative	46.798	no	0	54.96	12.9	12.12	1.98	14.15	48.04	34.1	R	72.91	36.34	M	RNA binding	RNA polymerase II preinitiation complex assembly;transcription by RNA polymerase II	transcription factor TFIID complex
PF3D7_0518600	WDR26	WD repeat-containing protein 26, putative	150.7	no	0	7.89	0.92	20.13	4.01	12.71	54.98	113.8	O	375.61	116.8	M	protein binding	N/A	N/A
PF3D7_1419200	ATrx1	thioredoxin-like protein, putative	80.238	yes	0	6.98	12.3	13.96	1.82	2.13	11.2	1.19	lT	13.61	6.85	M	N/A	N/A	apicoplast;nucleus
PF3D7_0904900	CuTP	copper-transporting ATPase	299.39	no	7	7.9	4.09	46.3	7.87	3.41	7.99	46.51	O	74.22	43.35	M	ATP hydrolysis activity;P-type calcium transporter activity;P-type proton-exporting transporter activity;copper ion binding	calcium ion transmembrane transport;cellular calcium ion homeostasis;copper ion transport	cytoplasmic vesicle;host cell plasma membrane;plasma membrane
PF3D7_1015400	N/A	RMI1 domain-containing protein, putative	92.881	no	0	8.03	1.8	14.13	4.94	1.5	10.98	10.11	lT	4.06	10.95	F	N/A	N/A	nucleus
PF3D7_0907700	PA28	proteasome activator 28	33.125	no	0	154.12	31.8	37.26	4.88	2.65	35.03	108.52	R	39.48	17.56	M	endopeptidase activator activity	positive regulation of endopeptidase activity;regulation of G1/S transition of mitotic cell cycle;regulation of proteasomal protein catabolic process;response to xenobiotic stimulus	cytoplasm;nucleoplasm;nucleus;proteasome activator complex
PF3D7_0306900	N/A	40S ribosomal protein S23, putative	16.13	no	0	591.61	623.27	260.25	109.84	284.46	149.34	165.61	eT	156.23	128.94	M	structural constituent of ribosome	translation	cytosolic small ribosomal subunit;nucleus;ribosome
PF3D7_0614400	CWF7	pre-mRNA-splicing factor CWF7, putative	30.85	no	0	26.99	15.23	5.44	0.65	2.77	24.46	432.49	O	12.48	51.49	F	RNA binding	mRNA processing	Prp19 complex;catalytic step 2 spliceosome
PF3D7_1412600	DHS	deoxyhypusine synthase	57.241	no	1	60.03	32.74	9.75	0.55	15.84	9.77	9	R	41.11	3.72	M	deoxyhypusine synthase activity	peptidyl-lysine modification to peptidyl-hypusine	cytoplasm
PF3D7_1116100	N/A	serine esterase, putative	217.07	no	0	6.16	1.76	34.14	13.55	2.86	16.13	102.14	O	82.97	26.02	M	enzymatic activity	cellular lipid metabolic process	food vacuole
PF3D7_1320800	N/A	dihydrolipoyllysine-residue succinyltransferase component of 2-oxoglutarate dehydrogenase complex	47.63	no	0	8.94	2.69	21.55	1.78	3.67	16.61	86.97	O	3.37	50.02	F	RNA binding;dihydrolipoyllysine-residue succinyltransferase activity	2-oxoglutarate metabolic process	mitochondrion
PF3D7_1407300	PRP38B	pre-mRNA-splicing factor 38B, putative	81.762	no	0	108.25	64.89	55.56	5.46	7.76	26.88	223.88	O	197.66	55.67	M	RNA binding	mRNA processing	precatalytic spliceosome;nucleus
PF3D7_1353900	N/A	proteasome subunit alpha type-7, putative	27.228	no	0	65.78	46.7	104.96	25.63	49.91	83.15	33.6	lT	20.1	39.53	F	endopeptidase activity	proteasomal protein catabolic process;proteasomal ubiquitin-independent protein catabolic process;proteasome-mediated ubiquitin-dependent protein catabolic process;ubiquitin-dependent protein catabolic process	cytoplasm;nucleus;proteasome core complex;proteasome core complex, alpha-subunit complex
PF3D7_0606800	VFT1	VFT protein	34.502	yes	0	12.4	1.86	13.75	2.49	7.43	34.29	49.17	O	11.77	11.82	0	N/A	N/A	cell surface
PF3D7_1410600	eIF2gamma	eukaryotic translation initiation factor 2 subunit gamma, putative	51.244	no	0	937.06	198.24	211.93	42.44	34.53	34.65	105.36	R	20.39	51.97	F	GTP binding;protein binding;translation initiation factor activity	formation of translation preinitiation complex;positive regulation of translational fidelity;translational initiation	cytoplasm;cytosol;eukaryotic translation initiation factor 2 complex;nucleus
PF3D7_0310500	DHX57	ATP-dependent RNA helicase DHX57, putative	267.23	no	0	22.97	20.27	15.48	1.98	2.34	18.6	38.18	O	26.64	15.82	M	RNA binding;helicase activity	maturation of SSU-rRNA from tricistronic rRNA transcript (SSU-rRNA, 5.8S rRNA, LSU-rRNA)	nucleolus;nucleus
PF3D7_1368200	ABCE1	ABC transporter E family member 1, putative	70.269	no	0	283.55	70.15	83.17	21.73	10.31	16.54	31.28	R	18.17	15.02	0	ATP binding;RNA binding;iron ion binding;ribosomal small subunit binding	ribosomal subunit export from nucleus;translational initiation;translational termination	nucleus
PF3D7_0205700	N/A	RNA-binding protein, putative	24.325	no	0	47.93	14.13	43344	34700	21.14	266.53	61.8	lT	49.23	66.93	F	RNA binding	N/A	nucleus;cytoplasm
PF3D7_1465200	MED4	mediator of RNA polymerase II transcription subunit 4, putative	44.677	no	0	52.44	11.71	9.66	0.75	3.05	12.84	0	R	11.7	6.52	M	protein binding	regulation of transcription	mediator complex;nucleus
PF3D7_1248200	RBM22	Pre-mRNA-splicing factor RBM22, putative	41.967	no	0	38.85	24.29	13.53	2.71	17.94	110.22	121.74	O	65.51	145.18	R	U6 snRNA binding;pre-mRNA binding	mRNA cis splicing, via spliceosome	Prp19 complex;U2-type catalytic step 1 spliceosome;U2-type catalytic step 2 spliceosome
PF3D7_1239000	N/A	HD superfamily phosphohydrolase protein, putative	96.004	no	0	21.9	10.32	20.64	7.42	9.07	87.35	85.49	GV	2.92	57.12	F	dGTPase activity	dGTP catabolic process	nucleus
PF3D7_0109200	CFIM25	cleavage and polyadenylation specificity factor subunit 5, putative	27.318	no	0	21.09	11.97	19.67	3.38	46.97	124.9	70.98	GV	22.24	16.42	M	RNA binding;mRNA binding	mRNA processing	mRNA cleavage factor complex
PF3D7_0216200	N/A	Alba domain-containing protein, putative	27.214	no	0	28.93	13.5	7.69	0.54	3.68	23.34	37.48	O	14.96	29.6	F	protein binding	N/A	nucleus;cytoplasm
PF3D7_1447700	N/A	conserved protein, unknown function	40.695	no	3	9.49	3.33	13.54	5.7	8.2	82.38	8.57	GV	13.1	12.32	0	RNA binding	N/A	nucleus;cytoplasm
PF3D7_1203700	NAPL	nucleosome assembly protein	40.487	no	0	456.51	180.45	265.44	31.8	44.21	75.8	516.99	O	363.93	98.04	M	chromatin binding;histone binding;protein binding	nucleosome assembly	cytoplasm;nucleus
PF3D7_0506500	N/A	conserved Plasmodium protein, unknown function	469.87	no	0	6.4	10.5	6.77	1.71	2.13	22.2	212.22	O	706.74	125.88	M	N/A	N/A	N/A
PF3D7_1010100	N/A	PI31 domain-containing protein, putative	35.603	no	0	77.53	8.35	20.93	3.94	41.32	263.44	374.13	O	230.09	134.73	M	N/A	ubiquitin-dependent protein catabolic process	N/A
PF3D7_1237700	N/A	conserved protein, unknown function	23.659	no	5	77.47	51.48	134.58	57.98	103.33	527.14	129.8	GV	13.39	117.33	F	N/A	N/A	cell surface;food vacuole;mitochondrion;nucleus
PF3D7_1309100	N/A	60S ribosomal protein L24, putative	19.245	no	0	302.41	241.43	125.89	19.63	149.63	251.51	648.75	O	712.32	554.36	M	RNA binding;structural constituent of ribosome	assembly of large subunit precursor of preribosome;ribosomal large subunit assembly;translation	cytosolic large ribosomal subunit;nucleus
PF3D7_1142100	N/A	DnaJ domain-containing protein, putative	324.82	no	0	92.19	10.52	24.05	5.73	14.57	42.45	45.85	R	229.05	48.9	M	protein binding	chaperone complex	nucleus
PF3D7_1016400	FIKK10.1	Serine/threonine protein kinase, FIKK family	72.419	no	1	38.85	24.29	13.53	25965	17.94	110.22	121.74	S	65.51	145.18	F	protein serine/threonine kinase activity	intracellular signal transduction;modulation by symbiont of host process;protein phosphorylation	Maurer's cleft;cytoplasm;nucleus
PF3D7_0501200	PIESP2	parasite-infected erythrocyte surface protein	48.72	no	3	57.67	365.94	123.2	5.85	1.63	1.71	11.18	eT	6.79	2.29	0	host cell surface binding;protein binding	cell adhesion	Maurer's cleft;cell surface;host cell cytoplasm;host cell surface;nucleus
PF3D7_1104400	Trx-mero	thioredoxin-like mero protein	49.266	yes	1	120.76	75.63	173.84	52.72	17.36	47.08	79.91	lT	43.99	51.29	F	host cell surface binding	entry into host	cell surface;nucleus;symbiont-containing vacuole
PF3D7_0604500	N/A	GYF domain-containing protein, putative	334.41	no	0	230.63	68.12	42.18	8.77	6.13	53.06	139.04	R	358.2	182.15	M	mRNA binding	N/A	nucleus
PF3D7_1005500	UPF1	regulator of nonsense transcripts 1, putative	183.96	no	0	31.2	22.88	46.85	7.51	10.15	113.61	139.54	O	165.5	175.06	F	RNA binding;RNA helicase activity	nuclear-transcribed mRNA catabolic process, nonsense-mediated decay	cytoplasm;nucleus
PF3D7_1364500	RRP45	exosome complex component RRP45, putative	55.026	no	0	22.56	6.17	6.95	0.98	1.29	10.2	6.9	R	31.77	10	M	3'-5'-exoribonuclease activity	RNA processing;U1 snRNA 3'-end processing;U4 snRNA 3'-end processing;U5 snRNA 3'-end processing;exonucleolytic catabolism of deadenylated mRNA;exonucleolytic trimming to generate mature 3'-end of 5.8S rRNA from tricistronic rRNA transcript (SSU-rRNA, 5.8S rRNA, LSU-rRNA);nuclear mRNA surveillance;nu	cytoplasmic exosome (RNase complex);exosome (RNase complex);nuclear exosome (RNase complex)
PF3D7_1119900	SEC16	protein transport protein SEC16, putative	208.59	no	0	66.61	10.63	14.08	4.23	0.85	10.73	14.38	R	20.21	19.88	0	N/A	vesicle-mediated transport	endoplasmic reticulum
PF3D7_0705500	N/A	inositol-phosphate phosphatase, putative	330.7	no	0	148.21	24.5	39.78	16.13	4.99	29.47	174.48	O	80.04	32.22	M	phosphatidylinositol-4,5-bisphosphate 5-phosphatase activity	inositol phosphate dephosphorylation;phosphatidylinositol dephosphorylation	N/A
PF3D7_0803700	g-tub	tubulin gamma chain	51.636	no	0	13.3	7.24	26.45	4.84	16.41	42.2	93.24	O	246.66	83.7	M	GTP binding;RNA binding;structural constituent of cytoskeleton	meiotic spindle organization;microtubule cytoskeleton organization;microtubule nucleation;microtubule-based process;mitotic cell cycle;mitotic sister chromatid segregation;mitotic spindle organization	centrosome;cytoplasm;gamma-tubulin complex;microtubule;microtubule organizing center;nucleus;spindle
PF3D7_0420300	ApiAP2	AP2 domain transcription factor, putative	400.16	no	0	115.68	92.16	57.1	28.79	4.65	20.37	743.23	O	51.7	52.09	0	protein binding;sequence-specific DNA binding	regulation of transcription	nucleus
PF3D7_0532400	LyMP	lysine-rich membrane-associated PHISTb protein	61.086	no	1	123.16	207.91	37.88	3	0.72	1.58	27.27	eT	20.91	1.18	M	protein binding	cytoadherence to microvasculature, mediated by symbiont protein	Maurer's cleft;host cell cytoplasm;host cell cytosol;host cell membrane;host cell periphery;host cell surface;infected host cell surface knob;nucleus
PF3D7_1130100	RPL38	60S ribosomal protein L38	10.314	no	0	57.29	57.51	28.38	7.12	63.28	368.45	76.23	GV	96.72	195.43	F	structural constituent of ribosome	ribonucleoprotein complex assembly;translation	cytosolic large ribosomal subunit;nucleus
PF3D7_0925700	HDAC1	histone deacetylase 1	51.375	no	0	156.78	62.14	85.17	62.49	20.6	21.37	76.19	R	89.71	34.53	M	histone deacetylase activity;protein binding;sphingolipid binding	cellular response to drug;histone deacetylation;response to xenobiotic stimulus	nucleus
PF3D7_0822100	MED7	mediator of RNA polymerase II transcription subunit 4, putative	28.197	no	0	20.92	7.64	5.3	0.86	59.08	126.74	31.95	GV	54.32	34.45	M	protein binding	regulation of transcription	mediator complex;nucleus
PF3D7_1128100	N/A	prefoldin subunit 5, putative	29.141	no	0	42.67	38.52	48.66	6.62	14.1	65.25	182.62	O	91.39	64.33	M	unfolded protein binding	protein folding	cytoplasm;prefoldin complex;nucleus
PF3D7_0617200	N/A	BFR1 domain-containing protein, putative	52.98	no	0	214.03	87.02	54.24	13.86	11.02	41.13	102.72	R	306.61	196.38	M	protein binding	intracellular mRNA localization	endoplasmic reticulum;nuclear outer membrane-endoplasmic reticulum membrane network;nucleus;ribonucleoprotein complex
PF3D7_1464500	N/A	conserved membrane protein, unknown function	388.81	no	4	10.28	15.01	13.78	3.9	1.29	9.7	34.92	O	15.91	13.69	0	N/A	N/A	integral component of membrane
PF3D7_1361900	PCNA1	Proliferating cell nuclear antigen	30.586	no	0	18810	12267	97.41	17.16	16.89	46.54	75.08	R	421.82	13.97	M	DNA polymerase processivity factor activity	leading strand elongation;mismatch repair;translesion synthesis	PCNA complex;cytosol;nucleus
PF3D7_1014100	MSA180	merozoite surface protein MSA180	173.27	yes	0	3.97	0.23	3.84	4.28	0.28	3.58	23.18	O	4.06	2.88	0	protein binding	entry into host;exit from host cell	cell surface;cytoplasm;extracellular vesicle;symbiont-containing vacuole
PF3D7_1338700	N/A	conserved protein, unknown function	73.206	no	0	4.79	3.13	32.35	5.96	1.08	6.91	422.25	O	10.81	56.42	F	N/A	N/A	nucleus
PF3D7_1303400	LisH	LisH domain-containing protein, putative	118.62	no	0	78.9	48.9	23.2	6.94	3.36	9.71	67.47	R	115.69	39.57	M	protein binding	N/A	nucleus
PF3D7_1353400	N/A	Ran-binding protein, putative	140.42	no	0	41.34	16.96	8.04	2.05	2.75	8.49	14.89	R	59.8	15.9	M	RNA-binding;metal ion binding	N/A	N/A
PF3D7_0926400	N/A	monocarboxylate transporter, putative	60.708	no	11	16.71	1.57	19.01	3.43	13.42	543.35	457.27	GV	19.77	594.79	F	monocarboxylic acid transmembrane transporter activity	monocarboxylic acid transport	apicoplast;integral component of membrane;membrane
PF3D7_0904400	SPC3	signal peptidase complex subunit 3, putative	22.209	no	1	5.51	2.71	18.5	5.19	22.25	109.04	26.19	GV	16.08	31.12	F	peptidase activity	protein targeting to ER;signal peptide processing	osmiophilic body;signal peptidase complex
PF3D7_1111100	RFC5	replication factor C subunit 5, putative	40.346	no	0	9.89	5.14	37.32	5.46	10.62	61.42	119.2	O	155.28	61.78	M	RNA binding	DNA repair;DNA replication;DNA strand elongation involved in DNA replication;DNA-dependent DNA replication	DNA replication factor C complex;nucleus
PF3D7_0803000	CYP81	peptidyl-prolyl cis-trans isomerase	80.922	no	0	59.73	16.02	22.71	2.8	4.92	15.3	126.97	O	96.24	75.26	M	peptidyl-prolyl cis-trans isomerase activity;protein dimerization activity	chaperone-mediated protein folding;negative regulation of phosphoprotein phosphatase activity;protein folding;protein peptidyl-prolyl isomerization;response to xenobiotic stimulus	cytoplasm;nucleus
PF3D7_0722500	CWC15	pre-mRNA-splicing factor CWC15, putative	34.15	no	0	378.24	104.64	57.66	114.25	22.65	56.05	157.58	R	177.63	250.92	F	RNA binding	RNA splicing;mRNA cis splicing, via spliceosome;mRNA splicing, via spliceosome;regulation of cell cycle	U2-type spliceosomal complex;catalytic step 2 spliceosome;spliceosomal complex;nucleus
PF3D7_1409300	DDI1	DNA damage-inducible protein 1	43.839	no	0	4.92	1.51	22.34	11.29	8.18	50.85	84.6	O	75.6	45.29	0	aspartic-type endopeptidase activity	proteolysis;response to xenobiotic stimulus	cytoplasm;nucleus
PF3D7_1146600	ORP1	oocyst rupture protein 1, putative	150.98	no	0	4.11	0.06	12.5	0.11	3.69	16.93	56.42	O	18.46	34.39	F	DNA binding	regulation of transcription, DNA-templated	cell periphery;nucleus
PF3D7_0514900	N/A	conserved Plasmodium protein, unknown function	51.899	no	0	64.91	10.96	15.01	2.4	12.96	81.06	42.68	GV	20.6	22.05	0	N/A	N/A	cytoplasm;nucleus;transcription regulator complex
PF3D7_1229100	MRP2	multidrug resistance-associated protein 2	248.3	no	11	494.1	52.95	24.07	5.81	3.89	10.57	104.92	R	21.34	6.28	M	ATPase-coupled transmembrane transporter activity	response to drug;response to xenobiotic stimulus;schizogony;transmembrane transport	integral component of plasma membrane;membrane;plasma membrane
PF3D7_0112200	MRP1	multidrug resistance-associated protein 1	214.44	no	11	5.61	22.88	16.47	2.58	3.78	4.53	2.63	eT	0.25	0.14	0	ATPase-coupled transmembrane transporter activity;glutathione binding	response to drug;response to xenobiotic stimulus;transmembrane transport	Maurer's cleft;integral component of plasma membrane;membrane;plasma membrane
PF3D7_0628600	N/A	DNA methyltransferase 1-associated protein 1, putative	46.557	no	0	32.66	16.54	11.66	1.03	7.5	38.86	101.09	O	29.91	20.19	M	transcription corepressor activity	histone H2A acetylation;histone H4 acetylation;histone exchange;negative regulation of transcription by RNA polymerase II	NuA4 histone acetyltransferase complex;Swr1 complex;nucleus
PF3D7_0518300	N/A	proteasome subunit beta type-1, putative	27.268	no	0	59.43	33.09	89.9	21.12	71.34	91.04	40.74	GV	41.43	13.2	M	endopeptidase activity	proteasomal protein catabolic process;proteasomal ubiquitin-independent protein catabolic process;proteasome-mediated ubiquitin-dependent protein catabolic process;ubiquitin-dependent protein catabolic process	cytoplasm;extracellular vesicle;nucleus;proteasome core complex
PF3D7_1331800	N/A	60S ribosomal protein L23, putative	14.993	no	0	268.05	367.47	121.43	76.67	219.53	135.09	163.31	eT	133.9	226.26	F	RNA binding;large ribosomal subunit rRNA binding;structural constituent of ribosome		cytosolic large ribosomal subunit;nucleus
PF3D7_0903200	RAB7	ras-related protein RAB7	23.788	no	0	26.95	77.56	144.27	30.07	86.71	92.76	61.79	lT	61.14	39.61	M	GTPase activity;protein binding;retromer complex binding	N/A	endosome;membrane;vacuole
PF3D7_1473200	N/A	DnaJ protein, putative	52.453	no	0	12.11	48.15	95.86	26.66	6.34	10.24	117.91	O	128.29	44.19	M	protein binding	response to heat;response to unfolded protein	Maurer's cleft;nucleus
PF3D7_1473700	NUP116	nucleoporin NUP116/NSP116, putative	142.21	no	0	7.91	3.13	4.78	0.26	1.72	5.92	52.39	O	396	18.66	M	double-stranded DNA binding;structural constituent of nuclear pore;transcription coregulator activity	protein import into nucleus;regulation of transcription by RNA polymerase II	nuclear pore central transport channel;nucleus
PF3D7_1225800	UBA1	ubiquitin-activating enzyme E1	131.78	no	0	50.93	19.32	50.76	12.5	4.07	14.84	29.95	R	39.6	28.32	M	ubiquitin activating enzyme activity	cellular response to DNA damage stimulus;protein modification by small protein conjugation;protein ubiquitination;response to xenobiotic stimulus;ubiquitin-dependent protein catabolic process	cytoplasm;nucleus
PF3D7_0317000	N/A	proteasome subunit alpha type-3, putative	29.289	no	0	49.71	19.84	48.63	22.49	129.68	215.14	67.31	GV	23.66	27.83	0	endopeptidase activity	proteasomal protein catabolic process;proteasomal ubiquitin-independent protein catabolic process;proteasome-mediated ubiquitin-dep	cytoplasm;nucleus;proteasome core complex;proteasome core complex, alpha-subunit complex
PF3D7_1361100	SEC24A	protein transport protein Sec24A	106.68	no	0	303.85	28.64	146.81	112.42	28.47	24.4	105.46	R	109.38	37.73	M	RNA binding;SNARE binding;zinc ion binding	COPII-coated vesicle cargo loading;endoplasmic reticulum to Golgi vesicle-mediated transport;protein transport by the Sec complex	COPII vesicle coat;Maurer's cleft;endoplasmic reticulum;endoplasmic reticulum exit site;nucleus
PF3D7_0726400	N/A	conserved Plasmodium membrane protein	599.32	no	8	14.59	4.99	10.86	2.74	2.25	28.13	13.14	GV	43.22	13.7	M	5'-flap endonuclease activity;flap endonuclease activity	DNA repair	integral component of membrane;nucleus
PF3D7_1419700	EIF3H	eukaryotic translation initiation factor 3 subunit H, putative	59.692	no	0	301.05	106.68	60.81	7.43	12.45	42.27	112.22	R	180.46	98.93	M	mRNA binding	initiation of translation	eukaryotic translation initiation factor 3 complex;nucleolus;nucleus;cytoplasm
PF3D7_1244600	ARFGAP1	ADP-ribosylation factor GTPase-activating protein 1	37.287	no	0	27.62	8.07	26.61	7.23	10.72	40.17	82.97	O	53.54	69.73	F	GTPase activator activity	COPI coating of Golgi vesicle;regulation of endocytosis	cytosol
PF3D7_1021800	SEA1	schizont egress antigen-1	244.9	no	0	10.76	3.46	36.9	20.75	6.79	25.71	818.39	O	183.77	74.22	M	N/A	exit from host cell;nuclear chromosome segregation;schizogony	Maurer's cleft;chromosome, centromeric region;host cell membrane;nucleus;symbiont-containing vacuole membrane
PF3D7_0321600	DDX42	ATP-dependent RNA helicase DDX42, putative	86.645	no	0	13.26	14.71	18.84	8.28	4.52	25.4	61.68	O	71.84	89.96	F	RNA binding;RNA helicase activity	regulation of transcription	cytoplasm;nucleus;ribonucleoprotein complex
PF3D7_1453000	N/A	conserved Plasmodium protein, unknown function	110.62	no	0	24.8	8.24	5.8	1.09	1.56	12.65	10.44	R	9.64	21.94	F	N/A	N/A	N/A
PF3D7_1112500	N/A	RNA transcription, translation and transport factor protein, putative	33.661	no	0	16.63	4.92	4.37	1.13	6.51	32.14	12.97	GV	31.72	6.8	M	N/A	N/A	nucleus
PF3D7_1334100	ORC4	origin recognition complex subunit 4, putative	117.79	no	0	4.8	2.93	13.36	2.56	3.68	11.85	44.21	O	204.94	26.96	M	DNA binding	regulation of replication	nucleus
PF3D7_0709700	PARE	prodrug activation and resistance esterase	42.357	no	0	19.6	12.92	60.12	73.95	40.58	620.6	173.06	GV	18.67	830.89	F	acylglycerol lipase activity;hydrolase activity;hydrolase activity, acting on ester bonds;lipase activity	monoacylglycerol catabolic process;phospholipid metabolic process;response to xenobiotic stimulus	cytoplasm;membrane
PF3D7_1420700	P113	surface protein P113	112.57	yes	1	553.41	343.81	141.56	10.51	15.53	16.57	132.15	R	77.5	8.23	M	protein binding	vacuole organization	cell surface;plasma membrane;symbiont-containing vacuole;symbiont-containing vacuole membrane
PF3D7_1139800	N/A	conserved Plasmodium protein, unknown function	265.26	no	0	10.89	3.13	8.33	1.86	1.77	20.65	11.09	GV	7.28	7.85	0	N/A	N/A	N/A
PF3D7_1336400	N/A	RanBPM and CLTH-like protein, putative	33.733	no	0	5.55	1.02	4.89	0.94	6.85	40.03	20.63	GV	50.96	22.19	M	protein binding	proteasome-mediated ubiquitin-dependent protein catabolic process	cytoplasm;nucleus
PF3D7_1143200	N/A	DnaJ protein, putative	39.361	yes	2	2.89	1.2	14.2	8.05	2.29	30.91	52.43	O	8.67	29.66	F	protein binding	protein folding	endoplasmic reticulum membrane
PF3D7_0824800	N/A	conserved Plasmodium membrane protein	154.87	no	4	33.19	14.08	8.48	2.05	2.34	22.54	39.11	O	43.49	23.65	M	N/A	N/A	transcription regulator complex;nucleus;integral component of membrane
PF3D7_1409800	CELF2	CUGBP Elav-like family member 2, putative	59.274	no	0	5.96	31.04	20.57	1.59	19.66	39.45	52.01	O	63.42	75.9	F	RNA binding;mRNA binding	regulation of translation	P granule;cytoplasm;nucleus;ribonucleoprotein complex
PF3D7_1459400	N/A	conserved protein, unknown function	40.068	no	1	57.25	3.15	19.53	9.52	7.99	43.79	8.68	R	0.78	4.09	F	RNA binding	entry into host	nucleus
PF3D7_1343900	PRPF4	U4/U6 small nuclear ribonucleoprotein PRP4, putative	76.189	no	0	14.18	5.48	8.13	2.06	2.09	12.27	7.1	R	37.98	6.38	M	U4 snRNA binding;U6 snRNA binding	mRNA splicing, via spliceosome	U4/U6 x U5 tri-snRNP complex
PF3D7_1242800	rabGDI	rab specific GDP dissociation inhibitor	52.339	no	0	154.52	15.74	47.64	15.08	26.68	36.9	86.14	R	7.24	26.68	F	GTPase activator activity;Rab GDP-dissociation inhibitor activity	vesicle-mediated transport	cytoplasm;nucleus
PF3D7_1015600	HSP60	heat shock protein 60	62.55	no	0	33.35	234.06	124.14	25.15	8.7	13.12	33.2	eT	67.1	86.13	F	ATP hydrolysis activity;protein binding	protein folding;protein targeting to mitochondrion;response to unfolded protein	Maurer's cleft;cytoplasm;food vacuole;mitochondrion;nucleus
PF3D7_1224000	GCH1	GTP cyclohydrolase 1	45.876	no	0	30.08	15.28	18.06	1.41	6.59	39.64	36.17	GV	82.07	18.3	M	GTP binding;GTP cyclohydrolase I activity;zinc ion binding	folic acid-containing compound biosynthetic process;one-carbon metabolic process;response to xenobiotic stimulus;tetrahydrobiopterin biosynthetic process	cytoplasm;mitochondrion;nucleus
PF3D7_1332900	cyto-IRS	isoleucine--tRNA ligase, putative	151.31	no	0	70.15	27.52	34.03	6.9	2.42	9.67	43.49	R	27.65	22.51	0	isoleucine-tRNA ligase activity	isoleucyl-tRNA aminoacylation;response to xenobiotic stimulus	cytoplasm;nucleus
PF3D7_1317800	RPS19	40S ribosomal protein S19	16.763	no	0	284.85	310.85	207.25	24.19	182.37	237.39	185	eT	153.69	108.15	M	RNA binding;structural constituent of ribosome	ribosomal small subunit assembly;translation	cytosolic small ribosomal subunit;nucleus
PF3D7_1470900	N/A	proteasome subunit beta type-2, putative	22.862	no	0	23.46	23.56	66.26	14.27	45.07	169.73	118.03	GV	34.92	63.97	F	endopeptidase activity	proteasomal protein catabolic process;proteasomal ubiquitin-independent protein catabolic process;proteasome-mediated ubiquitin-dependent protein catabolic process;ubiquitin-dependent protein catabolic process	cytoplasm;extracellular vesicle;nucleus;proteasome core complex
PF3D7_1139300	AP2-G5	AP2 domain transcription factor AP2-G5	309.44	no	0	64.79	41.42	12.07	0.88	1.99	22.23	190.04	O	120.04	21.26	M	DNA-binding transcription factor activity;protein binding;sequence-specific DNA binding	regulation of transcription, DNA-templated	heterochromatin;nucleus
PF3D7_1036900	N/A	conserved Plasmodium protein, unknown function	192.68	no	0	225.83	57.69	32.04	4.98	21.91	169.45	201.15	R	313.27	168.45	M	mRNA binding	N/A	RNA N6-methyladenosine methyltransferase complex;nucleus
PF3D7_1004000	N/A	60S ribosomal protein L13, putative	23.754	no	0	303.74	246.76	124.08	8.83	112.3	94.36	260.9	R	253.53	64.17	M	mRNA binding;structural constituent of ribosome	negative regulation of translation;translation	cytosolic large ribosomal subunit;nucleus;ribosome
PF3D7_1322100	SET2	histone-lysine N-methyltransferase SET2	300.71	no	0	303.74	17.82	6.8	0.55	2.71	17.71	60.61	R	7.37	33.13	F	chromatin binding;histone methyltransferase activity (H3-K36 specific);histone-lysine N-methyltransferase activity;nucleosomal histone binding;protein binding	antigenic variation;histone H3-K36 methylation;histone H3-K36 trimethylation;regulation of transcription, DNA-templated	chromatin;chromosome;nuclear periphery;nucleus
PF3D7_0316300	Ppase	Inorganic pyrophosphatase, putative	51.312	yes	1	32813	25020	193.11	68.21	17.34	107.1	597.98	R	213.82	292.53	F	inorganic diphosphatase activity;magnesium ion binding;pyrophosphatase activity	phosphate-containing compound metabolic process	apicoplast;cytosol
PF3D7_1459200	N/A	WD repeat-containing protein, putative	113.23	no	0	303.74	15.66	10.64	1.63	5.33	14.63	32.88	R	21.53	12.09	M	protein binding	N/A	N/A
PF3D7_0707400	ATAD3A	ATPase family AAA domain-containing protein 3A, putative	78.186	no	0	10.6	32.11	17.27	1.77	4.18	31.99	85.93	O	45.42	61.66	F	zinc ion binding	mitochondrion organization	mitochondrion;nucleus
PF3D7_1440700	AP3M	AP-3 complex subunit mu, putative	87.165	no	0	11.79	16.65	17.41	4	2.93	14.31	4.29	lT	4.18	5.04	0	protein binding	endocytosis;vesicle-mediated transport	AP-3 adaptor complex;cytoplasmic vesicle;intracellular membrane-bounded organelle
PF3D7_1439500	ORP2	oocyst rupture protein 2, putative	123.02	no	0	6.12	0.56	10.69	6.11	3.91	20.15	10.89	GV	74.44	7.59	M	DNA-binding transcription activator activity, RNA polymerase II-specific;RNA polymerase II cis-regulatory region sequence-specific DNA binding	regulation of transcription, DNA-templated	cell periphery;cytoplasm;nucleus
PF3D7_1363400	DOA1	polyubiquitin binding protein, putative	107.61	no	0	19.56	3.38	11.03	2.44	4.07	29.05	22.04	GV	54.4	15.11	M	protein binding;ubiquitin binding	proteasome-mediated ubiquitin-dependent protein catabolic process	cytoplasm
PF3D7_1448300	N/A	conserved protein, unknown function	191.02	no	0	25.46	26.85	41.64	16.79	8.09	25.04	27.92	lT	46.06	36.43	M	N/A	N/A	nucleus
PF3D7_1220100	PRP17	pre-mRNA-processing factor 17, putative	72.536	no	0	23.8	6.83	6.56	0.8	2.46	16.04	83.11	O	28.74	13.83	M	RNA binding	RNA splicing, via transesterification reactions;generation of catalytic spliceosome for second transesterification step;mRNA 3'-splice site recognition	spliceosomal complex;nucleus
PF3D7_1121700	GCN20	protein GCN20	95.374	no	0	52.14	34.67	13.09	0.8	4.85	9.01	25.14	R	14.82	11.87		ATP binding;ATPase-coupled transmembrane transporter activity	regulation of translation	nucleus
PF3D7_0413500	PGM2	phosphoglucomutase-2	35.232	no	1	6.84	0.61	41.36	15.59	6.93	24.15	28.04	lT	51.32	44.82	M	phosphoglycerate mutase activity	glycolytic process	cytoplasm;mitochondrion
PF3D7_0932300	M18AAP	M18 aspartyl aminopeptidase	65.634	no	0	22.9	14.45	15.17	2.43	1.59	9.75	51.93	O	47.2	82.35	F	metallopeptidase activity;zinc ion binding	proteolysis	cytosol;nucleus
PF3D7_0211800	AsnRS	asparagine--tRNA ligase	70.497	no	0	206.62	66.39	69.96	9.22	9.83	11.56	80.93	R	114.67	86.61	M	asparagine-tRNA ligase activity	asparaginyl-tRNA aminoacylation	nucleus
PF3D7_0411100	MED8	mediator of RNA polymerase II transcription subunit 8	23.965	no	0	34.82	2.7	5.48	0.45	4.61	105.53	52.18	GV	39.21	54.38	F	protein binding	regulation of transcription	mediator complex;nucleus
PF3D7_0403600	N/A	conserved Plasmodium protein, unknown function	89.431	no	0	5.93	2.34	49.84	69.47	2.65	26	450.28	O	24.32	35.56	F	N/A	N/A	N/A
PF3D7_0102200	RESA	ring-infected erythrocyte surface antigen	126.52	no	0	1397.96	11	166.61	23.76	1.59	1.73	422.52	R	0.46	0.19	0	protein binding	regulation of immune response	extracellular vesicle;food vacuole;host cell plasma membrane;host cell surface;merozoite dense granule;symbiont-containing vacuole
PF3D7_1244200	TFB2	RNA polymerase II transcription factor B subunit 2, putative	111.87	no	0	73.96	19.46	11.81	1.23	2.67	21.02	38.76	R	14.92	18.47	F	double-stranded DNA binding	nucleotide-excision repair;phosphorylation of RNA polymerase II C-terminal domain;transcription by RNA polymerase II	nucleus;transcription factor TFIIH core complex;transcription factor TFIIH holo complex
PF3D7_1352500	N/A	thioredoxin-related protein, putative	23.988	yes	2	69.07	41.33	201.48	185.08	23.87	36.67	73.45	lT	156.49	78.31	M	RNA binding;protein disulfide isomerase activity	N/A	food vacuole;nucleus
PF3D7_1317300	N/A	RNA-binding protein, putative	34.863	no	0	13.03	28.33	29.23	7.61	16.02	68.32	42.74	GV	144.93	56.17	M	N/A	N/A	nucleus
PF3D7_1368800	ERCC4	DNA repair endonuclease XPF, putative	204.53	no	0	4.91	1.45	10.48	2.34	2.25	22.83	77.44	O	38.48	19.24	M	DNA binding;damaged DNA binding;endodeoxyribonuclease activity;single-stranded DNA binding;single-stranded DNA endodeoxyribonuclease activity	DNA repair;double-strand break repair via homologous recombination;nucleotide-excision repair involved in interstrand cross-link repair;nucleotide-excision repair, DNA incision, 5'-to lesion;resolution of meiotic recombination intermediates	nucleotide-excision repair factor 1 complex
PF3D7_0405600	N/A	TMEM33 domain-containing protein, putative	37.813	no	4	29.88	9.66	15.74	2.5	28.31	91.48	51.26	GV	29.87	45.59	F	protein binding	endoplasmic reticulum tubular network organization;membrane organization	endoplasmic reticulum
PF3D7_0516900	RPL2	60S ribosomal protein L2	27.999	no	0	1604.47	3148.3	873.98	471.41	68.91	50.94	352.43	T	194.22	193.81	0	RNA binding;structural constituent of ribosome	cytoplasmic translation;translation	cytosolic large ribosomal subunit;nucleus
PF3D7_0810600	DBP1	ATP-dependent RNA helicase DBP1, putative	108.63	no	0	122.19	50.03	29.03	2.43	14.18	87.4	88.86	R	132.97	88.01	M	RNA binding;RNA helicase activity;mRNA binding	regulation of transcription	P granule;nucleus
PF3D7_0111300	N/A	P-loop containing nucleoside triphosphate hydrolase	139.21	no	0	4.91	2.18	12.37	2.73	2.33	21.09	24.92	O	171.23	27.02	M	DNA binding	DNA replication	DNA replication factor C complex;nucleus
PF3D7_1230700	SEC13	protein transport protein SEC13	90.748	no	0	486.15	167.29	448.51	624.52	33.84	16.17	97.63	S	92.83	56.97	M	protein binding	COPII-coated vesicle budding	COPII vesicle coat;Maurer's cleft;cytosol;endoplasmic reticulum exit site;nuclear pore;nuclear pore outer ring;nucleoplasm
PF3D7_1129900	MFR5	major facilitator superfamily-related transporter, putative	70.138	no	12	87.18	178.41	19.3	4.38	29.8	32.06	185.51	O	78.19	28.17	M	N/A	N/A	plasma membrane;integral component of membrane
PF3D7_1460700	RPL27	60S ribosomal protein L27	16.745	no	0	232.9	242.16	76.26	12.19	80.06	73.49	234.32	eT	350.76	353.44	0	RNA binding;structural constituent of ribosome	translation	cytosolic large ribosomal subunit;nucleus
PF3D7_1330400	N/A	ER lumen protein retaining receptor 1, putative	32.805	no	8	123.88	12.22	74.45	32.88	27.04	66.69	189.7	O	214.09	21.4	M	ER retention sequence binding;HDEL sequence binding	endoplasmic reticulum to Golgi vesicle-mediated transport;protein retention in ER lumen	Golgi apparatus;cis-Golgi network;endoplasmic reticulum
PF3D7_0513300	PNP	purine nucleoside phosphorylase	26.858	no	0	215.33	280.18	266.95	27.55	43.75	25.49	333.54	O	6.92	84.51	F	purine-nucleoside phosphorylase activity	inosine catabolic process;purine nucleoside catabolic process;response to xenobiotic stimulus	nucleus
PF3D7_1135100	PPM8	protein phosphatase PPM8, putative	79.931	no	0	61.84	12.93	21.6	13.23	3.33	51.75	15.64	R	42.47	125.43	F	magnesium-dependent protein serine/threonine phosphatase activity;protein serine/threonine phosphatase activity		cytoplasm;nucleus
PF3D7_0604600	N/A	DNA helicase, putative	206.43	no	0	4.44	1.15	1.88	0.27	0.86	5.31	20.11	O	9.57	4.24	M	ATP-dependent DNA/DNA annealing activity;ATP-dependent activity, acting on DNA;DNA helicase activity;endodeoxyribonuclease activity	DNA repair;DNA rewinding;cellular response to DNA damage stimulus;replication fork processing;replication fork protection	nuclear replication fork;nucleus
PF3D7_0934800	PKAc	cAMP-dependent protein kinase catalytic subunit	40.196	no	0	11.11	1.24	56.8	63.13	4.29	18.8	154.44	O	145.68	25.66	M	cAMP-dependent protein kinase activity;protein binding	cell differentiation;entry into host;peptidyl-serine phosphorylation;signal transduction	cAMP-dependent protein kinase complex;nucleus
PF3D7_0218500	SNRPD2	small nuclear ribonucleoprotein Sm D2, putative	11.714	no	0	70.47	20.33	14.76	1.8	55.51	57.77	38.27	R	61.34	33.14	M	RNA binding	RNA splicing;RNA splicing, via transesterification reactions;spliceosomal snRNP assembly	U1 snRNP;U2 snRNP;U4/U6 x U5 tri-snRNP complex;U5 snRNP;catalytic step 2 spliceosome;precatalytic spliceosome;spliceosomal complex;nucleus
PF3D7_1363600	N/A	conserved Plasmodium protein, unknown function	27.356	no	0	5.2	4.07	7.46	1.76	14.44	35.92	0	GV	24.62	8.88	M	N/A	N/A	mediator complex;nucleus
PF3D7_1009200	N/A	ribonuclease, putative	106.46	no	0	32.31	5.41	3.43	0.64	2.47	15.81	48.29	O	9.86	17.02	F	enzymatic activity;RNA binding	RNA processing	nucleus
PF3D7_1426800	N/A	conserved Plasmodium protein, unknown function	248.5	no	0	41.44	16.25	7.34	0.72	1.84	16.93	16.58	R	80.4	14.97	M	N/A	N/A	N/A
PF3D7_1446700	AKIT4	apicomplexan kinetochore protein 4, putative	42.631	no	0	20210	45047	25.67	26481	31686	89.37	62	eT	62.14	68.67	F	DNA binding	DNA replication	kinetochore;nucleus
PF3D7_1427900	N/A	Leucine-rich repeat protein	33.006	no	0	15.73	45348	73.32	13.72	13.88	37.15	122.83	eT	304.46	45554	F	histone binding	N/A	nucleus
PF3D7_1356100	N/A	conserved Plasmodium protein, unknown function	113.75	no	0	7.55	13.51	31.6	17.96	13.5	137.73	121.61	GV	98.95	875.9	F	N/A	N/A	nucleus
PF3D7_0927600	N/A	RNA-binding protein, putative	69.551	no	0	3.37	2.49	22.11	7.55	5.67	117.6	217.73	O	76.28	555.34	F	histone pre-mRNA stem-loop binding;mRNA binding	mRNA 3'-end processing by stem-loop binding and cleavage;mRNA transport	cytoplasm;histone pre-mRNA 3'end processing complex;nucleus
PF3D7_1235500	MT-A70.2	N6-adenosine-methyltransferase, putative	75.051	no	0	29.19	22.46	23.97	3.11	9.87	13.82	74.37	O	54.81	69.24	F	mRNA binding;protein binding	mRNA methylation	RNA N6-methyladenosine methyltransferase complex;nucleus
PF3D7_0530200	PPT	phosphoenolpyruvate/phosphate translocator	59.788	yes	7	6.52	1.41	30.78	5.98	13.38	26.3	72.22	O	18.7	14.17	M	GDP-fucose transmembrane transporter activity;antiporter activity;glucose 6-phosphate:inorganic phosphate antiporter activity;nucleotide-sugar transmembrane transporter activity;transmembrane transporter activity;triose-phosphate:phosphate antiporter activity	glucose import	Golgi apparatus;apicoplast;integral component of plastid inner membrane;plastid inner membrane
PF3D7_1014900	KIC8	protein KIC8	267.98	no	0	6.48	0.81	13.39	11.94	1.25	57.32	227.16	O	12.04	357.97	F	N/A	N/A	nucleus
PF3D7_1119700	N/A	conserved Plasmodium protein, unknown function	41.772	no	0	7.34	1.02	3.58	1.38	3.27	220.25	10.15	GV	16.87	362.1	F	N/A	N/A	N/A
PF3D7_0519800	N/A	EELM2 domain-containing protein, putative	78.29	no	0	162.14	132.95	33.53	7.72	14.95	22.8	1124.78	O	128.29	63.31	M	lysine-acetylated histone binding	N/A	nucleus
PF3D7_1462400	N/A	conserved Plasmodium protein, unknown function	395.67	no	0	68.54	16.91	5.1	0.31	2.07	15.03	16.52	R	11.57	23.84	F	N/A	N/A	N/A
PF3D7_1121300	TKL2	tyrosine kinase-like protein	200.42	no	0	4.4	0.32	21.82	7.67	2.4	3.27	13.05	lT	2.06	0.97	0	enzymatic activity	signal transduction	host cell cytosol
PF3D7_1359400	CELF1	CUGBP Elav-like family member 1	57.114	no	0	171.39	220.5	137.97	29.61	25.06	72.25	76.36	eT	174.59	62.1	M	RNA binding;mRNA binding	N/A	cytoplasm;nucleus;ribonucleoprotein complex
PF3D7_1329500	N/A	conserved protein, unknown function	218.44	no	0	527.52	33.64	25.15	4.57	5.28	20.58	337.46	R	14.02	32.26	F	N/A	N/A	nucleus
PF3D7_0726300	PMS1	DNA mismatch repair protein PMS1, putative	156.84	no	0	22.25	2.79	10.82	3.61	1.81	10.37	51.67	O	114.31	7.48	M	ATP binding;ATP hydrolysis activity;DNA binding;damaged DNA binding	DNA replication;mismatch repair	MutLalpha complex;mismatch repair complex;nucleus
PF3D7_0912900	RPN8	26S proteasome regulatory subunit RPN8, putative	39.136	no	0	108.9	25.82	57.04	13.57	17.04	66.53	193.85	O	39.88	25.37	M	protein binding	proteasome-mediated ubiquitin-dependent protein catabolic process	proteasome complex; nucleus; cytoplasm
PF3D7_0822300	SNRPG	small nuclear ribonucleoprotein G, putative	9.512	no	0	84.4	17.64	13.19	2.06	58.39	259.25	63.08	GV	24.96	27.2	0	RNA binding	RNA splicing, via transesterification reactions;mRNA splicing, via spliceosome	P granule;SMN-Sm protein complex;U1 snRNP;U12-type spliceosomal complex;U2 snRNP;U2-type prespliceosome;U4 snRNP;U4/U6 x U5 tri-snRNP complex;U5 snRNP;catalytic step 2 spliceosome;precatalytic spliceosome;ribonucleoprotein complex;sno(s)RNA-containing ribonucleoprotein complex;spliceosomal tri-snRNP
PF3D7_0817300	N/A	conserved Plasmodium protein, unknown function	254.75	no	0	20.79	106.98	59.01	3.53	2.99	16.04	62.13	eT	17.29	23.85	F	N/A	N/A	nucleus
PF3D7_1369500	N/A	nuclear cap-binding protein subunit 1, putative	131.37	no	0	69.83	17.18	7.99	0.77	0.74	7.36	11.75	R	19.26	13.68	M	mRNA cap binding	regulation of translation	nucleus
PF3D7_0105200	RAP1	RAP protein RAP1	67.156	no	0	10.85	15.12	17.66	1.86	5.71	34.28	51.63	O	29.17	20.47	M	mRNA binding;mitochondrial ribosome binding;rRNA binding	N/A	mitochondrion
PF3D7_1123800	SMC5	structural maintenance of chromosomes protein 5, putative	152.39	no	0	5.28	2.99	10.68	3.11	1.86	11.98	58.11	O	14.6	32.68	F	chromatin binding	N/A	mitochondrion
PF3D7_1304900	RPB11	DNA-directed RNA polymerase II subunit RPB11, putative	14.125	no	0	30.48	15.12	15.53	2.29	13.84	18.36	8.41	R	20.42	5.66	M	DNA-directed 5'-3' RNA polymerase activity	transcription by RNA polymerase II	RNA polymerase II, core complex;RNA polymerase II, holoenzyme;nucleus
PF3D7_1425900	N/A	protein HGH1, putative	43.16	no	0	97.07	44.36	10.04	1.19	16.18	45.26	42.05	R	10.29	22.48	F	protein binding	regulation of transcription; TF chaperone	nucleus
PF3D7_1409600	N/A	histidine phosphatase, putative	92.747	no	2	17.84	18.04	24.28	4.7	1.77	9.91	5.5	lT	15.11	3.46	M	intramolecular transferase activity, phosphotransferases	N/A	cytoplasm
PF3D7_1307000	RRP40	exosome complex component RRP40, putative	28.291	no	0	44.01	14.02	11.76	1.32	18.46	19.31	8.05	R	11.04	6.87	M	RNA binding	CUT catabolic process;U4 snRNA 3'-end processing;exonucleolytic catabolism of deadenylated mRNA;exonucleolytic trimming to generate mature 3'-end of 5.8S rRNA from tricistronic rRNA transcript (SSU-rRNA, 5.8S rRNA, LSU-rRNA);nuclear polyadenylation-dependent rRNA catabolic process;nuclear polyadenyl	cytoplasmic exosome (RNase complex);exosome (RNase complex);nuclear exosome (RNase complex)
PF3D7_1129800	N/A	Brr1 domain-containing protein	33.66	no	2	10.37	1.65	6.28	0.37	4.78	18.31	24.56	O	6.05	6.73	0	RNA binding	spliceosomal complex activity	nucleus
PF3D7_1125500	SNRPD1	small nuclear ribonucleoprotein Sm D1, putative	14.337	no	0	75.14	24.58	11.72	1.08	30.6	89.63	54.68	GV	13.9	10.38	0	RNA binding;protein binding	RNA splicing;RNA splicing, via transesterification reactions;mRNA splicing, via spliceosome;spliceosomal snRNP assembly	SMN-Sm protein complex;U1 snRNP;U12-type spliceosomal complex;U2 snRNP;U4 snRNP;U5 snRNP;catalytic step 2 spliceosome;commitment complex;nucleus;pICln-Sm protein complex;precatalytic spliceosome;small nuclear ribonucleoprotein complex;spliceosomal tri-snRNP complex
PF3D7_0210100	N/A	ribosomal protein L37ae, putative	10.799	no	0	550.93	482.78	198.68	72.4	527.03	818.94	293.43	GV	118.29	475.14	F	RNA binding;structural constituent of ribosome	translation	cytosolic large ribosomal subunit;nucleus
PF3D7_0808400	SEC28	coatomer subunit epsilon, putative	33.092	no	0	28.61	4.26	8.06	4.46	18.59	73.04	24.6	GV	61.17	27.04	M	protein binding	endoplasmic reticulum to Golgi vesicle-mediated transport;intra-Golgi vesicle-mediated transport	COPI vesicle coat
PF3D7_1446600	CEN2	centrin-2	19.31	no	0	6.49	2.71	102.92	55.53	79.45	450.14	625.36	O	213.42	717.72	F	RNA binding;calcium ion binding	centriole replication;mitotic cell cycle	centriole;centrosome;nucleus
PF3D7_0303300	RPB6	DNA-directed RNA polymerases I, II, and III subunit RPABC2, putative	17.834	no	0	26.8	9.18	8.42	0.74	19.62	37.33	33.93	GV	19.8	10.59	M	DNA-directed 5'-3' RNA polymerase activity	transcription by RNA polymerase II	RNA polymerase I complex;RNA polymerase II, core complex;RNA polymerase III complex
PF3D7_0621900	SRP68	signal recognition particle subunit SRP68, putative	92.451	no	0	136.08	29.71	35.45	16.11	8.15	15.34	18.22	R	32.73	24.74	M	RNA binding;signal recognition particle binding	protein processing	signal recognition particle, endoplasmic reticulum targeting
PF3D7_0503200	CDC6	cell division control protein 6, putative	115.09	no	0	12.88	4.9	10.67	2.32	1.87	83.12	330.08	O	570.22	504.11	M	DNA replication origin binding	DNA replication initiation;mitotic DNA replication checkpoint signaling;mitotic cell cycle	mitochondrion;nuclear origin of replication recognition complex
PF3D7_1469800	MED22	mediator of RNA polymerase II transcription subunit 22	25.168	no	0	7.43	10	10.9	3.11	113.91	815.29	172.11	GV	200.55	434.25	F	protein binding	regulation of transcription	mediator complex;nucleus
PF3D7_0921200	N/A	conserved Plasmodium membrane protein	276.94	no	6	57.04	31	7.06	0.53	1.62	12.75	4.2	R	16.81	5.67	M	N/A	N/A	integral component of membrane
PF3D7_1006800	GBP2	G-strand-binding protein 2	29.53	no	0	705.47	275.18	206.92	48.93	46.83	44.27	150.79	R	221.83	116.06	M	G-quadruplex DNA binding;G-rich strand telomeric DNA binding;RNA binding;mRNA binding;telomeric DNA binding		cytoplasm;food vacuole;nucleus;ribonucleoprotein complex
PF3D7_0215800	ORC5	origin recognition complex subunit 5	103.99	no	0	7.16	1.23	11.68	1.93	1.7	12.83	24.33	O	234.01	8.45	M	ATP binding;ATP hydrolysis activity;DNA replication origin binding	DNA replication initiation	nuclear origin of replication recognition complex;nuclear pre-replicative complex
PF3D7_1132300	N/A	nucleic acid binding protein, putative	31.731	no	0	3.88	7.62	11.31	3.93	11.03	74.42	187.67	O	589.8	122.4	M	RNA binding	N/A	nucleus
PF3D7_0512600	RAB1b	ras-related protein Rab-1B	22.886	no	0	88.65	16.96	107.52	31.55	153.72	399.53	151.61	GV	84.53	358.94	F	protein binding	protein transport	Maurer's cleft;cis-Golgi network;endoplasmic reticulum;endoplasmic reticulum-Golgi intermediate compartment;food vacuole
PF3D7_1022400	SRSF4	serine/arginine-rich splicing factor 4	62.116	no	0	259.04	261.66	121.92	24.13	9.22	12.27	101.14	eT	81.36	160.91	F	RNA binding	RNA splicing;RNA splicing, via transesterification reactions	nucleus
PF3D7_1360900	N/A	RNA-binding protein, putative	44.813	no	0	10.41	5.12	119.79	31.44	22.5	27.4	65.92	lT	301.08	75.45	M	RNA binding	N/A	nucleus;ribonucleoprotein complex
PF3D7_0503400	ADF1	actin-depolymerizing factor 1	13.741	no	0	18.6	30.75	314.9	127.3	272.77	236.67	598.47	O	20.83	296.92	F	actin filament binding;actin monomer binding	actin cytoskeleton organization;actin filament depolymerization;actin filament severing;cell motility;cytoplasmic actin-based contraction involved in cell motility	actin cytoskeleton;cytoplasm;cytosol;nucleus
PF3D7_1453700	P23	HSP90 co-chaperone p23	30.491	no	0	518.31	508.28	263.06	18.22	311.77	314.46	326.45	R	482.7	332.69	M	Hsp90 protein binding;chaperone binding	chaperone-mediated protein complex assembly;negative regulation of ATP-dependent activity;protein folding	cytoplasm;cytosol;nucleus
PF3D7_1401800	CK	choline kinase	52.206	no	0	11.05	8.95	41.04	12.01	10.95	33.22	39.24	lT	33.89	29.66	0	choline binding;choline kinase activity	phosphatidylcholine biosynthetic process;response to xenobiotic stimulus	Maurer's cleft;cytosol
PF3D7_1208100	N/A	conserved Plasmodium protein, unknown function	533.64	no	2	21.52	11.86	2.48	0.23	1.08	12.13	8.65	R	11.63	7.18	0	N/A	N/A	90S preribosome;nucleolus;small-subunit processome
PF3D7_1438100	SEC62	translocation protein SEC62, putative	43.937	no	3	70.95	18.34	98.25	130.26	23.87	18.16	41.11	S	139.91	22.16	M	protein binding	posttranslational protein targeting to membrane, translocation;protein targeting to ER;protein transport by the Sec complex	Sec61 translocon complex;endoplasmic reticulum;endoplasmic reticulum membrane;membrane;nucleus
PF3D7_1145100	SEC21	coatomer subunit gamma, putative	124.37	no	0	37.73	10.65	25.41	5.15	4.12	19.59	29.51	R	65.24	24.45	M	protein binding	endoplasmic reticulum to Golgi vesicle-mediated transport;intra-Golgi vesicle-mediated transport;protein secretion;retrograde vesicle-mediated transport, Golgi to endoplasmic reticulum;vesicle-mediated transport	COPI vesicle coat;Golgi apparatus;Golgi membrane;cytosol;endoplasmic reticulum;endoplasmic reticulum-Golgi intermediate compartment;membrane;nucleus
PF3D7_0616600	N/A	HROB domain-containing protein	73.899	no	0	6.02	1.53	11.94	3.4	2.47	52.95	627.19	O	24.05	249.27	F	DNA binding	recombinational repair, DNA repair	nucleus
PF3D7_1351700	IMC1f	inner membrane complex protein 1f	151.52	no	0	5.72	1.83	19.12	9.95	0.42	1.55	338.62	O	1.02	0.98	0	N/A	structural complex	basal part of cell;inner membrane pellicle complex
PF3D7_1461600	SF3B2	splicing factor 3B subunit 2, putative	79.338	no	0	152.59	71.38	41.67	6.14	24.04	20.53	106.24	R	99.31	38.84	M	RNA binding	mRNA splicing, via spliceosome	U2 snRNP;U2-type spliceosomal complex;catalytic step 2 spliceosome;nucleus;precatalytic spliceosome;spliceosomal complex
PF3D7_0803800	N/A	proteasome subunit beta type-4	30.872	no	0	211.58	102.81	184.94	66.31	123.91	238.56	243.48	O	95.98	189.7	F	endopeptidase activity	proteasomal protein catabolic process;proteasomal ubiquitin-independent protein catabolic process;proteasome-mediated ubiquitin-dependent protein catabolic process	cytoplasm;nucleus;proteasome core complex
PF3D7_1003500	N/A	40S ribosomal protein S20e, putative	13.513	no	0	117.84	105.43	49.56	6.35	59.69	75.21	83.53	R	82.17	50.56	M	structural constituent of ribosome	translation	cytosolic small ribosomal subunit;nucleus;small ribosomal subunit
PF3D7_1031500	DDX3X	ATP-dependent DNA helicase DDX3X	107.8	no	0	71.32	12.2	39.01	8.12	8.93	59.66	156.1	O	87.61	150.99	F	ATP hydrolysis activity;DNA helicase activity	mRNA splicing, via spliceosome	cytoplasm;nucleus
PF3D7_0921800	RPF1	ribosome production factor 1, putative	39.169	no	0	64.18	14.2	5.1	0.41	6.26	64.51	93.79	O	4.74	40.86	F	protein binding	maturation of 5.8S rRNA;maturation of LSU-rRNA;rRNA processing;ribosomal large subunit assembly	nucleolus;preribosome, large subunit precursor
PF3D7_1108600	ERC	endoplasmic reticulum-resident calcium binding protein	39.374	yes	0	126.4	61.09	462.04	147.94	42.65	287.99	700.63	O	37.99	488.08	F	calcium ion binding;protein binding	exit from host cell;intracellular protein transport;proteolysis	endoplasmic reticulum;food vacuole
PF3D7_1354400	N/A	V-type proton ATPase 21 kDa proteolipid subunit, putative	19.123	no	4	77.87	64.26	51.65	24.37	35.24	52.65	30.09	R	35.66	20.14	M	proton-transporting ATPase activity, rotational mechanism	proton transmembrane transport	integral component of membrane;vacuolar proton-transporting V-type ATPase complex
PF3D7_0729500	MT-A70	N6-adenosine-methyltransferase MT-A70	89.634	no	0	31.54	17.97	11.09	1.3	1.71	8.81	19.92	R	61.92	25.32	M	mRNA (2'-O-methyladenosine-N6-)-methyltransferase activity;mRNA (N6-adenosine)-methyltransferase activity;methyltransferase activity;protein binding	RNA methylation;RNA modification;mRNA methylation	RNA N6-methyladenosine methyltransferase complex;cytoplasm;nuclear speck;nucleus
PF3D7_1126200	RPS18	40S ribosomal protein S18, putative	17.891	no	0	973.78	448.53	220.4	70.31	572.01	287.04	371.84	R	71.95	135.15	F	RNA binding;structural constituent of ribosome	translation	cytosol;nucleus;small ribosomal subunit
PF3D7_1460300	RPL29	60S ribosomal protein L29, putative	8.0144	no	0	112.73	112.98	32.31	6.01	60.47	125.83	321.9	O	129.56	177.44	F	structural constituent of ribosome	cytoplasmic translation	cytosolic large ribosomal subunit;nucleus
PF3D7_1136800	N/A	DnaJ protein, putative	44.527	no	1	14.88	7.7	6.84	1.45	3.48	10.24	21.86	O	18.33	6.72	M	Hsp70 protein binding	cellular response to misfolded protein;chaperone cofactor-dependent protein refolding;ubiquitin-dependent ERAD pathway	endoplasmic reticulum membrane
PF3D7_1451200	N/A	conserved Plasmodium protein, unknown function	176.23	no	0	288.8	101.55	56.25	4.96	2.47	12.68	239.53	R	46.39	66.7	F	protein binding	N/A	nucleus
PF3D7_1250800	N/A	DNA repair protein rhp16, putative	192.17	no	0	58.81	38.2	25.28	5.26	6.29	7.57	88.79	O	188.32	29.03	M	ATP binding;helicase activity	nucleotide-excision repair	nucleotide-excision repair complex
PF3D7_0912000	N/A	conserved Plasmodium protein, unknown function	188.68	no	3	18.55	5.23	7.53	1.27	1.14	13.14	9.28	R	28.68	12.36	M	N/A	N/A	N/A
PF3D7_0906100	VPS46	vacuolar protein sorting-associated protein 46, putative	21.851	no	0	7.57	9.48	115.18	65.3	252.6	151.01	259.27	O	15.1	385.61	F	protein binding	endosome transport via multivesicular body sorting pathway;late endosome to vacuole transport;protein transport	ESCRT III complex;multivesicular body
PF3D7_0824400	NT2	nucleoside transporter 2	67.641	no	10	10.33	52.67	29.07	5.54	21.53	37.2	39.04	eT	11.57	7.47	M	nucleoside transmembrane transporter activity	nucleoside transport	endoplasmic reticulum;membrane
PF3D7_0416300	MCM9	DNA helicase MCM9, putative	171.31	no	0	9.4	5.04	16.46	3.63	1.93	12.57	624.75	O	22.8	79.5	F	ATP-dependent activity, acting on DNA;DNA replication origin binding;single-stranded DNA binding	DNA replication initiation;double-strand break repair via homologous recombination	MCM complex;nucleus
PF3D7_1323100	N/A	60S ribosomal protein L6, putative	21.601	no	0	213.7	245.3	104.3	17.28	49.63	63.79	246.4	O	49.94	101.63	F	RNA binding;structural constituent of ribosome	cytoplasmic translation;translation	cytosolic large ribosomal subunit;large ribosomal subunit;nucleus
PF3D7_0805500	N/A	conserved Plasmodium protein, unknown function	128.69	no	0	18.66	6.69	5.4	1.84	1.01	7.51	4.97	R	21.67	10.02	M	N/A	N/A	N/A
PF3D7_0914800	N/A	GINS complex subunit Psf3, putative	24.843	no	0	12.2	1.17	10.89	2.8	10.18	141.91	47.86	GV	35.12	128.51	F	N/A	DNA replication	nucleus
PF3D7_0312400	GSK3beta	glycogen synthase kinase-3 beta	51.615	no	0	9.52	15.5	79.38	27.57	38.99	128.17	257.17	O	246.11	303.98	F	protein serine/threonine kinase activity	cell maturation;entry into host;response to xenobiotic stimulus;signal transduction	Maurer's cleft;cytoplasm;nuclear periphery
PF3D7_0412000	N/A	LITAF-like zinc finger protein, putative	92.195	no	2	3.81	6.23	32.81	8.14	6.41	12.44	19.9	lT	134.21	27.38	M	protein binding	N/A	integral component of membrane
PF3D7_1474500	SF3A1	splicing factor 3A subunit 1, putative	83.748	no	0	33.66	31.9	27.39	2.85	1.54	16.44	145.85	O	93.11	19.31	M	RNA binding	mRNA splicing, via spliceosome	U2 snRNP;U2-type prespliceosome;catalytic step 2 spliceosome;nucleus;spliceosomal complex
PF3D7_0904500	N/A	prefoldin subunit 4, putative	15.325	no	0	9.39	5.53	6.01	1.5	18.88	86.11	34.47	GV	15.25	17.75	0	unfolded protein binding	protein folding	cytoplasm;prefoldin complex;nucleus
PF3D7_0415900	N/A	60S ribosomal protein L15, putative	24.134	no	0	1135.97	793.88	245.39	54.51	319.48	238.7	588.77	R	125.52	273.77	F	RNA binding;structural constituent of ribosome	cytoplasmic translation;translation	cytosolic large ribosomal subunit;nucleus;ribosome
PF3D7_1304700	CYC4	cyclin	32.614	no	0	6.77	2.13	6.02	1.2	4.81	73.07	61.74	GV	14.98	57.16	F	cyclin-dependent protein serine/threonine kinase regulator activity	regulation of cell cycle;regulation of cyclin-dependent protein serine/threonine kinase activity;regulation of transcription by RNA polymerase II	nucleus
PF3D7_1451500	N/A	pre-mRNA-splicing factor CWF18, putative	17.257	no	0	11.63	3.85	2.37	0.12	8.48	30.41	0	GV	7.47	1.73	M	RNA binding	Regulation of transcription	U2-type spliceosomal complex;nucleus;post-mRNA release spliceosomal complex
PF3D7_0719700	RPS10	40S ribosomal protein S10, putative	16.478	no	0	184.47	244.87	111.26	25.18	97.83	121.65	246.83	O	42.03	159.7	F	RNA binding;structural constituent of ribosome	ribosomal small subunit assembly;translation	cytosolic small ribosomal subunit;nucleus
PF3D7_1416900	N/A	prefoldin subunit 2, putative	16.653	no	0	21.07	38.82	60.79	6.54	585.05	130.72	86.15	GII	123.21	42.28	M	protein folding chaperone	protein folding	cytoplasm;nucleus
PF3D7_1246800	SRPRB	signal recognition particle receptor subunit beta, putative	30.624	no	1	8.66	11.75	28.76	5.54	16.93	68.25	67.99	O	38.34	22.95	M	RNA binding	protein targeting to ER	signal recognition particle receptor complex
PF3D7_0512000	PFD6	prefoldin subunit 6	13.667	no	0	58.22	76.45	39.56	13.5	269.32	456.37	375.15	O	238.44	197.12	M	chaperone binding;protein binding	chaperone-mediated protein complex assembly;protein folding	cytoplasm;prefoldin complex;symbiont-containing vacuole membrane
PF3D7_1302500	N/A	AAA domain-containing protein, putative	325.17	no	0	16.39	4.55	9.87	1.26	2.03	19.46	16.37	O	78.68	16.89	M	RNA binding	N/A	nucleus
PF3D7_0935000	SNRPB2	U2 small nuclear ribonucleoprotein B'', putative	22.294	no	0	118.96	35.61	40.86	7.7	28.3	100.78	58.85	R	27.78	30.07	0	U1 snRNA binding;mRNA binding	mRNA splicing, via spliceosome	U1 snRNP;nucleus
PF3D7_1134100	PDI-11	protein disulfide-isomerase, putative	49.194	yes	0	15.72	7.67	28.63	11.47	4.67	17.04	13.32	lT	4.46	6.68	0	RNA binding;electron transfer activity;protein disulfide isomerase activity	oxidation-reduction process;protein folding	endoplasmic reticulum lumen;nucleus
PF3D7_1213700	RPB8	DNA-directed RNA polymerases I, II, and III subunit RPABC3, putative	16.898	no	0	36.18	14.63	7.88	0.44	11.18	14.97	60.92	O	6.89	10.34	F	DNA-directed 5'-3' RNA polymerase activity	DNA-templated transcription, initiation	RNA polymerase I complex;RNA polymerase II, core complex;RNA polymerase III complex;nucleus
PF3D7_1313800	N/A	conserved Plasmodium membrane protein	408.84	no	8	71	21.78	9.08	4.05	2.68	9.58	10.43	R	20.17	6.11	M	N/A	N/A	integral component of membrane
PF3D7_0621500	RPP1	ribonuclease P/MRP protein subunit RPP1, putative	40.288	no	0	4.95	8.79	7.05	2.47	23.78	71.71	16.16	GV	18.24	8.59	M	RNA binding;ribonuclease activity	RNA phosphodiester bond hydrolysis, endonucleolytic;tRNA processing	nucleolar ribonuclease P complex;ribonuclease MRP complex;ribonuclease P complex
PF3D7_1341900	N/A	V-type proton ATPase subunit D, putative	27.801	no	0	83.26	57.44	46.24	16.3	129.53	309.41	84.38	GV	99.47	175.84	F	proton-transporting ATPase activity, rotational mechanism	proton transmembrane transport;vacuolar acidification	food vacuole;proton-transporting V-type ATPase complex;vacuolar membrane;vacuolar proton-transporting V-type ATPase, V0 domain;vacuolar proton-transporting V-type ATPase, V1 domain
PF3D7_1437000	NAT8	N-acetyltransferase, GNAT family	64.188	no	2	125.63	22.58	34.74	7.46	3.67	21.82	55.54	R	48.69	44.44	0	N-acetyltransferase activity	schizogony	endoplasmic reticulum;nucleus
PF3D7_0627900	POP4	ribonuclease P protein subunit p29, putative	34.317	no	0	24.49	10.5	7.53	1.45	2.86	8.41	4.17	R	17.75	7.48	M	ribonuclease P RNA binding;ribonuclease activity	rRNA processing	ribonuclease MRP complex;ribonuclease P complex
PF3D7_1112100	N/A	protein kinase, putative	296.62	no	3	9.79	3.79	12.81	6.3	1.98	18.47	170.18	O	67.12	67.44	0	protein kinase activity	meiotic sister chromatid cohesion, centromeric;mitotic spindle assembly checkpoint signaling	condensed nuclear chromosome kinetochore;nucleus
PF3D7_0415000	GET3	ATPase GET3	43.317	no	0	86.9	10.81	23	1.98	9.07	31.48	4.77	R	12.91	55.18	F	ATP hydrolysis activity;ATPase-coupled arsenite transmembrane transporter activity;protein binding	ion transport;posttranslational protein targeting to endoplasmic reticulum membrane	GET complex;cytosol;endoplasmic reticulum;membrane
PF3D7_0206000	RAD2	DNA repair protein RAD2, putative	178.73	no	0	22.89	10.97	8.28	3.5	1.29	11.82	321.85	O	71.69	15.63	M	5'-flap endonuclease activity;damaged DNA binding;endonuclease activity;flap endonuclease activity;single-stranded DNA endodeoxyribonuclease activity	DNA repair;nucleotide-excision repair, DNA incision, 3'-to lesion	chromosome, telomeric region;nucleotide-excision repair factor 3 complex
PF3D7_1034900	MRScyt	methionine--tRNA ligase	104.17	no	0	97.54	9.09	96.73	18.28	1.95	9.22	21.02	R	18.29	65.71	F	ATP binding;methionine-tRNA ligase activity	methionyl-tRNA aminoacylation	cytoplasm;nucleus
PF3D7_0618300	N/A	60S ribosomal protein L27a, putative	16.722	no	0	465.64	215.55	132	96.46	72.34	99.81	161.29	R	99.37	210.25	F	structural constituent of ribosome	translation	cytosolic large ribosomal subunit;large ribosomal subunit;nucleus
PF3D7_1307100	UTP6	U3 small nucleolar RNA-associated protein 6, putative	120.72	no	1	46.66	24.11	7.2	1.15	0.96	4.78	0.85	R	12.92	14.03	0	snoRNA binding	maturation of SSU-rRNA from tricistronic rRNA transcript (SSU-rRNA, 5.8S rRNA, LSU-rRNA)	Pwp2p-containing subcomplex of 90S preribosome;small-subunit processome;nucleus
PF3D7_1468200	TLS1	telomere length and silencing protein 1, putative	27.098	no	0	12.85	9.45	14.74	1.6	6.99	40.19	19.61	GV	191.31	27.19	M	DNA binding	regulation of mRNA splicing, via spliceosome	nucleus;spliceosomal complex
PF3D7_1317600	N/A	conserved Plasmodium protein, unknown function	73.865	no	0	4.09	3.26	9.19	1.28	1.1	5.73	9.07	lT	2.04	13.59	F	N/A	N/A	nucleus
PF3D7_1433300	RBAP46	histone-binding protein RBBP7, putative	50.174	no	0	8.36	11.57	22.55	12.72	9.02	22.3	28.17	O	26.36	26.76	0	histone binding;unfolded protein binding	chromatin assembly;chromatin assembly or disassembly;chromatin remodeling;nucleosome assembly	nucleus
PF3D7_1134700	RPA2	DNA-directed RNA polymerase I subunit RPA2, putative	175.53	no	0	100.82	61.29	9.83	0.49	4.59	12.21	17.07	R	27.44	18.67	M	DNA binding	regulation of transcription	nucleus
PF3D7_0505600	N/A	BCNT domain-containing protein, putative	40.203	no	0	17.18	5.44	9.63	1.4	6.66	275.39	54.41	GV	45	45.99	0	N/A	N/A	nucleus
PF3D7_0813200	N/A	CS domain protein, putative	37.117	no	0	23.07	13.64	21.72	8.8	6.58	39.57	107.79	O	14.26	69.48	F	unfolded protein binding	developmental process	cytoplasm;osmiophilic body
PF3D7_0522600	N/A	magnesium transporter NIPA, putative	55.563	no	8	5.32	4.55	16.93	20.28	3.26	9.35	36.64	O	51.06	11.14	0	N/A	N/A	inner membrane pellicle complex
PF3D7_1031600	GEXP15	protein GEXP15	106.69	no	0	42.55	35.51	26.57	7.09	9.95	27.51	34.96	R	59.41	58.76	0	protein binding;ribosome binding;protein phosphatase regulator activity	N/A	U5 snRNP;nucleus;cytoplasm
PF3D7_0818700	N/A	DNA helicase, putative	143.66	no	0	154.41	20.67	46.75	11.91	9.22	29.57	96.04	R	359.16	21.96	M	ATP-dependent activity, acting on DNA	regulation of replication	nucleus
PF3D7_1144500	AOS1	SUMO-activating enzyme subunit 1	39.688	no	0	18.28	7.1	7.01	1.56	4.33	27.5	34.27	O	19.71	7.76	M	SUMO activating enzyme activity	protein modification by small protein conjugation	N/A
PF3D7_0209100	PATPL1	patatin-like phospholipase 1	78.304	no	0	54.45	10.34	28.25	10.08	3.93	11.09	81.02	O	52.24	32.18	M	phospholipase A2 activity	lipid metabolic process	cytoplasm
PF3D7_1004400	N/A	RNA-binding protein, putative	106.3	no	0	59.09	175.5	55.95	9.92	8.4	14.17	179.28	O	232.06	80.97	M	mRNA binding	N/A	cytoplasm;nuclues
PF3D7_1105600	PTEX88	translocon component PTEX88	90.786	yes	0	101.42	42.7	19.06	1.26	2.09	4.26	28.8	R	17.91	5.24	M	RNA binding;protein binding	translocation of peptides or proteins into host cell cytoplasm	merozoite dense granule;symbiont-containing vacuole membrane
PF3D7_1247500	N/A	serine/threonine protein kinase, putative	105.54	no	0	3.56	1.5	8.26	4.41	2.73	40.34	67.03	O	36.78	125.03	F	protein phosphorylation:protein serine threonine kinase activity;ATP binding	protein phosphorylation	cytoplasm;nucleus
PF3D7_1202200	PIC	mitochondrial phosphate carrier protein	36.801	no	1	8.53	1.01	45.89	15.61	17.57	41.63	53.7	O	160.87	43.35	M	inorganic phosphate transmembrane transporter activity	phosphate ion transmembrane transport	integral component of mitochondrial inner membrane
PF3D7_0909800	SNRPD3	small nuclear ribonucleoprotein Sm D3, putative	12.981	no	0	60.21	13	10.68	0.92	26.75	51.99	45.11	R	50.35	21.34	M	RNA binding	spliceosomal snRNP complex activity;mRNA splicing, via spliceosome	spliceosomal complex;nucleus
PF3D7_0525100	ACS10	acyl-CoA synthetase	76.851	no	0	124.01	51.7	119.43	10.82	5.03	28.93	459.74	O	37.75	167.13	F	long-chain fatty acid-CoA ligase activity	lipid metabolic process	membrane;endoplasmic reticuluum
PF3D7_1462100	N/A	conserved Plasmodium protein, unknown function	161.2	no	0	3.04	1.13	9.95	2.31	1.05	6.55	3.37	lT	8.73	4.81	M	N/A	N/A	N/A
PF3D7_1119300	U2AF1	splicing factor U2AF small subunit, putative	35.309	no	0	276.9	112.99	103.24	34.4	8.39	17.26	357.34	O	467.43	101.63	M	RNA binding;pre-mRNA 3'-splice site binding	mRNA splicing, via spliceosome	U2 snRNP;U2AF complex;nucleus;spliceosomal complex
PF3D7_1347200	NT1	nucleoside transporter 1	47.631	no	9	575.2	422.75	186.24	10.94	31.86	74.12	99.76	R	37.64	44.38	F	nucleoside transmembrane transporter activity;purine nucleoside transmembrane transporter activity	adenosine transport;purine nucleobase transport;purine nucleoside transmembrane transport;response to xenobiotic stimulus	Maurer's cleft;integral component of membrane;integral component of plasma membrane;nucleus;plasma membrane
PF3D7_0804900	N/A	GTPase-activating protein, putative	56.5	no	0	50.73	17.52	28.25	7.3	2.83	21.42	265.52	O	39.93	23.51	M	enzyme activity	COPI coating of Golgi vesicle	nucleus;cytoplasm
PF3D7_0822900	PIC2	PhIL1-interacting candidate PIC2	138.24	no	0	8.87	0.33	18.51	14.58	0.6	3.53	73.96	O	0.19	2.44		protein binding	structural complex	inner membrane pellicle complex
PF3D7_0916700	HoMu	RNA-binding protein musashi, putative	45.142	no	0	231.78	31.55	17.12	2.64	7.94	34.75	47.06	R	5.05	20.34	F	RNA binding;mRNA binding	N/A	nucleoplasm;nucleus
PF3D7_0505800	SUMO	small ubiquitin-related modifier	11.06	no	0	265.07	145.7	157.66	46.42	313.85	164.82	64.16	GII	160.33	37.68	M	protein binding;protein tag;ubiquitin-like protein ligase binding	modification-dependent protein catabolic process;protein sumoylation;ubiquitin-dependent protein catabolic process	nucleus
PF3D7_0523400	N/A	DnaJ protein, putative	61.902	no	2	17.11	22.15	36.86	7.55	4.19	23.48	332.79	O	125.88	70.85	M	RNA binding;unfolded protein binding	chaperone cofactor-dependent protein refolding;protein refolding	cytoplasm;food vacuole;nucleus
PF3D7_1315300	N/A	conserved protein, unknown function	56.342	no	0	2.13	0.67	11.78	6.66	2.75	206.52	25.79	GV	7.24	176.71	F	N/A	N/A	nucleus
PF3D7_0730200	N/A	AP-4 complex subunit beta, putative	100.38	no	0	7.44	3.19	8.18	0.98	1.24	12.79	6.43	GV	18.49	6.59	M	protein binding	vesicle-mediated transport	clathrin coat of trans-Golgi network vesicle;cytoplasm
PF3D7_0614100	N/A	filamin domain-containing protein, putative	112.57	no	0	7.05	1.64	6.93	5.83	3.63	36.29	42.15	O	27.91	66.77	F	N/A	N/A	N/A
PF3D7_0912800	GCD10	tRNA (adenine(58)-N(1))-methyltransferase non-catalytic subunit TRM6, putative	72.844	no	0	29.11	18.96	9.14	2.07	1.95	14.5	23.75	R	5.44	9.99	F	methyltransferase activity	N/A	nucleus;tRNA (m1A) methyltransferase complex
PF3D7_0509400	RNAPI	RNA polymerase I	340.67	no	0	106.77	76.52	12.86	1.42	2.56	11.12	26.32	R	5.62	14.88	F	RNA binding	regulation of transcription	RNA polymerase I complex;nucleolus
PF3D7_0522200	TAF10	transcription initiation factor TFIID subunit 10, putative	13.633	no	0	34.26	4.3	6.39	1.51	26.85	70.37	13.85	GV	17.25	11.92	M	protein binding	transcription by RNA polymerase II	transcription regulator complex
PF3D7_0213100	SIS1	protein SIS1	37.356	no	0	48.31	104.03	46.29	5.24	16.77	106.8	353.92	O	117.59	217.98	F	chaperone binding;unfolded protein binding	chaperone cofactor-dependent protein refolding;protein folding;response to heat;response to unfolded protein	Maurer's cleft;cytosol;nucleus
PF3D7_0829200	PHB1	prohibitin 1	30.558	no	0	37.63	44.93	20.63	1.59	45.89	193.59	158.23	GV	41.65	109.24	F	protein binding	mitochondrion organization;regulation of cell population proliferation;response to xenobiotic stimulus	mitochondrion
PF3D7_1364800	RPB5	DNA-directed RNA polymerases I, II, and III subunit RPABC1, putative	24.154	no	0	185.49	68.8	33.03	1.2	81.54	74.57	61.96	R	53.98	90.2	F	DNA binding;DNA-directed 5'-3' RNA polymerase activity	transcription by RNA polymerase II	RNA polymerase I complex;RNA polymerase II, core complex;RNA polymerase III complex;nucleus
PF3D7_1033700	BDP1	bromodomain protein 1	55.937	no	0	143.33	49.86	47.36	9.11	3.16	50.71	356.93	O	62.3	100.83	F	chromatin binding;histone binding;protein binding	entry into host;regulation of transcription, DNA-templated	chromosome, telomeric region;nucleus
PF3D7_0113000	GARP	glutamic acid-rich protein GARP	79.794	yes	1	712.21	1602.48	64.11	4.19	15.18	4.65	129.16	eT	82.69	5.01	M	host cell surface receptor binding	modulation by symbiont of host immune response;programmed cell death	host cell periphery;host cell surface
PF3D7_1033400	HAD1	haloacid dehalogenase-like hydrolase	32.841	no	0	286.8	208.06	68.73	5.98	7.28	6.44	58.5	R	48.91	6.06	M	sugar-phosphatase activity	dephosphorylation;negative regulation of isopentenyl diphosphate biosynthetic process, methylerythritol 4-phosphate pathway	cytoplasm
PF3D7_0510200	CYP87	peptidyl-prolyl cis-trans isomerase	87.039	no	0	17.64	11.19	12.27	5.09	6.67	16.07	20.97	O	42.43	19.17	M	cyclosporin A binding;peptidyl-prolyl cis-trans isomerase activity	protein folding;protein peptidyl-prolyl isomerization
PF3D7_1358700	YOP1L	YOP1-like protein, putative	18.422	no	3	60.59	8.18	14.36	4.68	15.45	75.09	48.99	GV	44.72	29.75	M	protein binding	endoplasmic reticulum organization;endoplasmic reticulum tubular network organization	integral component of membrane
PF3D7_1250600	N/A	translation initiation factor eIF-2B subunit beta, putative	78.751	no	0	42.49	7.64	13.97	2.88	4.61	20.47	100.78	O	65.77	23.09	M	GTP binding;translation initiation factor activity	regulation of translational initiation;translational initiation	eukaryotic translation initiation factor 2B complex
PF3D7_1100800	MC-2TM	Pfmc-2TM Maurer's cleft two transmembrane protein	27.18	yes	2	1.91	10.87	0.4	0.15	0	1.3	55.96	O	0.63	0		protein binding	translocation of peptides or proteins into host	Maurer's cleft;integral component of membrane;membrane
PF3D7_1342400	CK2beta2	casein kinase II beta chain	45.284	no	0	189.41	281.64	188.38	37.43	16.92	20.24	142.9	eT	80.81	68.01	M	protein binding;protein kinase regulator activity	protein phosphorylation	cytoplasm;nucleus;protein kinase CK2 complex
PF3D7_0720700	PX1	phosphoinositide-binding protein PX1	258.42	no	4	207.09	24.78	39.92	33.67	15.73	37.34	545.76	O	169.86	57.66	M	phosphatidylinositol binding;phosphatidylinositol-3-phosphate binding	intracellular protein transport;response to xenobiotic stimulus;retrograde transport, endosome to plasma membrane	early endosome;food vacuole;membrane;vesicle
PF3D7_1031300	N/A	SAE2 domain-containing protein, putative	109.28	no	0	5.52	4.83	6.3	0.81	3.62	34.43	104.05	O	26.17	20.23	M	N/A	N/A	nucleus
PF3D7_0819900	LSM3	U6 snRNA-associated Sm-like protein LSm3, putative	10.701	no	0	23.44	7.05	4.52	1.25	14.44	47.45	71.71	O	163.54	86.32	M	RNA binding	P-body assembly;RNA splicing;RNA splicing, via transesterification reactions;mRNA splicing, via spliceosome	Lsm1-7-Pat1 complex;P-body;U4/U6 x U5 tri-snRNP complex;U6 snRNP;catalytic step 2 spliceosome;nucleus;precatalytic spliceosome;sno(s)RNA-containing ribonucleoprotein complex
PF3D7_1037600	XPB	TFIIH basal transcription factor complex helicase XPB subunit, putative	102.87	no	0	53.16	19.24	21.04	4.81	1.7	41.13	138.14	O	77.09	257.49	F	3'-5' DNA helicase activity;ATP hydrolysis activity;DNA binding;DNA helicase activity;damaged DNA binding;helicase activity;transcription factor binding	nucleotide-excision repair, DNA duplex unwinding;nucleotide-excision repair, DNA incision;response to UV;transcription by RNA polymerase II;transcription initiation from RNA polymerase II promoter	nucleotide-excision repair factor 3 complex;transcription factor TFIIH holo complex;transcription preinitiation complex
PF3D7_0109800	cPheRS	phenylalanine--tRNA ligase alpha subunit	67.72	no	0	74.74	25.31	22.84	2.89	4.88	12.76	144.71	O	18.96	23.23	F	phenylalanine-tRNA ligase activity	phenylalanyl-tRNA aminoacylation;response to xenobiotic stimulus	cytoplasm;cytosol;nucleus;phenylalanine-tRNA ligase complex
PF3D7_1127600	N/A	CRAL/TRIO domain-containing protein, putative	34.966	no	0	8.61	11.08	32.68	7.39	35.7	350.97	266.48	GV	381.57	811.67	F	N/A	N/A	nucleus
PF3D7_1414800	SMB1	small nuclear ribonucleoprotein-associated protein B	22.332	no	0	56.39	34.3	36.42	4.03	12.02	14.63	23.66	R	12.73	20.39	F	RNA binding	RNA splicing;mRNA splicing, via spliceosome	U1 snRNP;U2 snRNP;U2-type prespliceosome;U4 snRNP;U4/U6 x U5 tri-snRNP complex;U5 snRNP;catalytic step 2 spliceosome;cytoplasm;nucleus;spliceosomal complex
PF3D7_1144900	RAB6	ras-related protein Rab-6	23.609	no	0	35.18	14.48	61.44	42.92	37.71	62.85	217.66	O	53.2	47.06	M	GTPase activity	intra-Golgi vesicle-mediated transport;intracellular protein transport;retrograde transport, endosome to Golgi;retrograde vesicle-mediated transport, Golgi to endoplasmic reticulum	Golgi apparatus;cytosol;endomembrane system;trans-Golgi network
PF3D7_0823200	N/A	RNA-binding protein, putative	32.441	no	0	550.79	719.66	320.03	151.33	100.3	85.49	70.74	eT	132.07	63.23	M	RNA binding;mRNA binding	regulation of translation	nucleus;ribonucleoprotein complex
PF3D7_0526800	N/A	conserved Plasmodium protein, unknown function	43.781	no	0	236.44	60.21	48.77	4.83	20.03	45.7	38.42	R	164.3	68.03	M	N/A	N/A	mediator complex;nucleus
PF3D7_1103600	ALP2a	actin-like protein, putative	57.969	no	0	20.27	12.52	7.99	0.86	3.01	12.02	19.64	R	15.88	3.26	M	chromatin binding	ATP-dependent chromatin remodeling;histone H4 acetylation;regulation of transcription by RNA polymerase II	NuA4 histone acetyltransferase complex;SWI/SNF complex;nucleus
PF3D7_1321700	SF1	splicing factor 1	100.94	no	0	230.22	148.06	70.38	8.37	15.54	16.39	340.97	O	368.51	172.11	M	mRNA binding	RNA splicing;RNA splicing, via transesterification reactions	nucleus
PF3D7_0719600	N/A	60S ribosomal protein L11a, putative	20.227	no	0	251.71	413.57	149.95	46.7	58.45	50.53	137.89	eT	46.08	48.84	0	RNA binding;structural constituent of ribosome	ribosomal large subunit assembly;translation	cytosolic large ribosomal subunit;nucleus
PF3D7_0611800	N/A	conserved Plasmodium protein, unknown function	374.89	no	0	16.29	23.57	13.72	3.46	9.43	77.65	395.36	O	23.84	83.65	F	N/A	N/A	nucleus
PF3D7_0917600	PRP43	pre-mRNA-splicing factor ATP-dependent RNA helicase PRP43, putative	94.144	no	0	60.85	25.1	26.07	2.55	1.14	3.76	9.19	R	47.08	15.27	M	RNA binding	N/A	nucleus
PF3D7_1147500	FTB	protein farnesyltransferase subunit beta	109.82	no	0	10.99	5.65	1.87	0.05	1.01	6.12	10.02	R	9.42	2.25	M	protein farnesyltransferase activity;zinc ion binding	protein farnesylation;protein prenylation;response to xenobiotic stimulus	protein farnesyltransferase complex
PF3D7_0913600	N/A	conserved Plasmodium protein, unknown function	147.87	no	0	4.71	1.18	9.33	1.77	2.1	33.83	124.09	P	41.15	86.68	F	N/A	N/A	N/A
PF3D7_1318400	SMC2	structural maintenance of chromosomes protein 2, putative	143.06	no	0	11.66	4.23	22.11	7.44	3.26	22.35	195.74	O	961.78	136.31	M	protein binding;DNA binding	mitotic chromosome condensation;mitotic sister chromatid segregation	chromosome, centromeric region;condensin complex;nucleus
PF3D7_0307700	AKIT10	apicomplexan kinetochore protein 10, putative	216.26	no	0	13.01	44.81	224.44	169.17	9.51	37.12	98.73	lT	245.33	56.4	M	DNA binding	structural complex	kinetochore;nucleus
PF3D7_1450500	N/A	conserved Plasmodium protein, unknown function	199.74	no	1	9.24	1.34	26.12	12.37	5.36	21.82	47.4	O	49.33	48.88	0	N/A	N/A	N/A
PF3D7_0308000	N/A	DNA polymerase delta small subunit, putative	57.721	no	0	4.63	8.8	14.98	1.67	6.89	22.7	21.25	GV	257.69	23.61	M	DNA-directed DNA polymerase activity	DNA biosynthetic process;DNA strand elongation involved in DNA replication	DNA polymerase complex;delta DNA polymerase complex
PF3D7_1212900	BDP2	bromodomain protein 2, putative	125.45	no	0	107.19	70.6	57.02	6.58	14.8	54.82	207.44	O	99.72	43.82	M	protein binding	regulation of transcription	nucleus
PF3D7_1029600	ADA	adenosine deaminase	42.465	no	0	120.64	40.09	218.08	17.4	28.17	69.37	95.48	lT	27.01	16.02	M	adenosine deaminase activity	adenosine catabolic process;hypoxanthine salvage;inosine biosynthetic process;negative regulation of adenosine receptor signaling pathway;response to drug;response to xenobiotic stimulus	Maurer's cleft;cytosol;external side of plasma membrane
PF3D7_1116800	HSP101	heat shock protein 101	102.87	yes	1	600.08	336.05	66.33	16.1	4.75	13.3	623.97	O	25.67	20.47	M	ATP hydrolysis activity;RNA binding;protein binding	cellular response to heat;protein unfolding;response to heat;response to unfolded protein;translocation of peptides or proteins into host cell cytoplasm	Maurer's cleft;PTEX complex;apical complex;cytoplasm;endoplasmic reticulum;extracellular vesicle;merozoite dense granule;nucleus;symbiont-containing vacuole;symbiont-containing vacuole membrane
PF3D7_1142500	RPL28	60S ribosomal protein L28	14.407	no	0	138.01	232.06	77.25	12.08	123.19	50.59	158.39	eT	39.35	66.94	F	RNA binding;small ribosomal subunit rRNA binding;structural constituent of ribosome	translation	cytosolic large ribosomal subunit;nucleus
PF3D7_1121600	EXP1	exported protein 1	17.295	yes	1	1727.19	3544.12	1251.48	402.34	689.59	61.04	263.95	eT	61.98	37.71	M	channel activity;glutathione transferase activity;protein binding	glutathione metabolic process;response to drug;response to xenobiotic stimulus	extracellular vesicle;merozoite dense granule;nucleus;symbiont-containing vacuole membrane
PF3D7_1447800	N/A	calponin homology domain-containing protein, putative	238.05	no	0	9.76	6.72	4.88	0.97	6.01	31.78	26.49	GV	29.14	37.71	F	protein binding	N/A	N/A
PF3D7_0524500	N/A	conserved Plasmodium protein, unknown function	14.505	no	0	21.83	4.15	6.98	1.61	8.23	26.06	10.28	GV	7.57	7.2	0	N/A	N/A	nucleus
PF3D7_1306900	SNRPA	U1 small nuclear ribonucleoprotein A, putative	51.938	no	0	31.95	13.15	14.94	2.93	1.04	5.07	42.49	O	33.01	25.13	M	U1 snRNA binding	mRNA splicing, via spliceosome	U1 snRNP;nucleus;spliceosomal complex
PF3D7_1118600	MYST	histone acetyltransferase MYST	71.133	no	0	64.05	16.93	10.55	2.51	2.39	16.11	353.78	O	83.51	54.94	M	histone acetyltransferase activity;histone binding;protein binding;transcription coregulator activity	histone H4-K12 acetylation;histone H4-K16 acetylation;histone H4-K5 acetylation;histone H4-K8 acetylation;negative regulation of transcription, DNA-templated;positive regulation of transcription by RNA polymerase II;response to xenobiotic stimulus	cytoplasm;host cell periphery;nucleus;symbiont-containing vacuole
PF3D7_1013100	UTP13	U3 small nucleolar RNA-associated protein 13, putative	144.6	no	0	74.13	20.58	8.35	0.8	3.72	39.75	30.24	R	15.33	80.61	F	U3 snoRNA binding	endonucleolytic cleavage in 5'-ETS of tricistronic rRNA transcript (SSU-rRNA, 5.8S rRNA, LSU-rRNA);endonucleolytic cleavage to generate mature 5'-end of SSU-rRNA from (SSU-rRNA, 5.8S rRNA, LSU-rRNA)	90S preribosome;nucleolus;small-subunit processome
PF3D7_1231600	PRP2	pre-mRNA-splicing factor ATP-dependent RNA helicase PRP2, putative	137.2	no	0	54.29	14.5	22.31	2.19	6.33	24.26	46.16	R	179.16	29.09	M	ATP-dependent activity, acting on RNA;RNA binding;RNA helicase activity	RNA splicing;mRNA splicing, via spliceosome;regulation of cell cycle	spliceosomal complex
PF3D7_0423000	N/A	conserved Plasmodium protein, unknown function	31.011	no	0	21.72	3.69	9.61	3.39	14.03	214.57	269.76	O	15.31	74.33	F	N/A	N/A	N/A
PF3D7_1358800	RPS15	40S ribosomal protein S15	17.25	no	0	189.89	207.18	86.98	5.99	74.09	75.84	152.83	eT	142.65	136.41	M	RNA binding;small ribosomal subunit rRNA binding;structural constituent of ribosome	translation	Maurer's cleft;cytosolic small ribosomal subunit;nucleolus;nucleus
PF3D7_1105100	H2B	histone H2B	13.125	no	0	309.53	379.32	2104.54	810.05	2957.94	3275.46	21512	O	3802.21	854.97	M	DNA binding;RNA binding	chromosome organization;nucleosome assembly	nucleosome;nucleus
PF3D7_1310700	PIC5	PhIL1-interacting candidate PIC5	16.526	no	0	10.08	1.07	83.41	64.66	182.78	1099.54	2354.12	O	19.35	511.64	F	protein binding	entry into host;schizogony;structural complex	inner membrane pellicle complex
PF3D7_1415400	N/A	Btz domain-containing protein, putative	178.5	no	0	13.21	35.55	33.82	4.41	8.76	33.77	47.12	O	159.31	48.38	M	mRNA binding	N/A	nucleus
PF3D7_0406000	N/A	conserved protein, unknown function	60.614	no	0	21.03	12.36	26.17	12.52	9.31	51.61	47.61	GV	60.98	31.43	M	N/A	N/A	cytoplasm
PF3D7_0111900	N/A	mitochondrial distribution and morphology protein, putative	9.5817	no	0	21.04	26.57	47.82	5.77	40.7	83.27	220.67	O	206.69	70.87	M	protein binding	N/A	mitochondrion
PF3D7_1211600	LSD1	lysine-specific histone demethylase 1, putative	350.58	no	0	22.35	12.62	7.45	1.39	1.1	10.96	106.93	O	143.65	46.81	M	oxidoreductase activity;polyamine oxidase activity	chromatin remodeling	nuclear periphery;nucleus
PF3D7_1107400	RAD51	DNA repair protein RAD51	38.592	no	0	37.19	12	71.34	14.19	32.42	202.44	711.67	O	143.07	928.22	F	ATP binding;ATP-dependent activity, acting on DNA;DNA binding;DNA strand exchange activity;damaged DNA binding;double-stranded DNA binding;protein binding;single-stranded DNA binding	DNA recombinase assembly;DNA recombination;DNA repair;chromosome organization involved in meiotic cell cycle;mitochondrial double-strand break repair;mitotic recombination;reciprocal meiotic recombination;response to ionizing radiation;strand invasion	condensed nuclear chromosome;mitochondrion;nucleus
PF3D7_1107000	LSM4	U6 snRNA-associated Sm-like protein LSm4, putative	14.202	no	0	124.5	88.08	123.78	164.71	222.49	137.82	84.79	GV	31.98	34.04	0	RNA binding;U6 snRNA binding	P-body assembly;mRNA splicing, via spliceosome;spliceosomal snRNP assembly	P-body;U4/U6 x U5 tri-snRNP complex;U6 snRNP;nucleus;sno(s)RNA-containing ribonucleoprotein complex;spliceosomal tri-snRNP complex
PF3D7_0316500	NUF2	kinetochore protein NUF2, putative	54.677	no	0	4.57	2.09	21.73	10.29	10.28	55.04	148.98	O	59.78	34.59	M	protein-containing complex binding	attachment of mitotic spindle microtubules to kinetochore;chromosome segregation;kinetochore organization;meiotic chromosome segregation;mitotic spindle organization	Ndc80 complex;chromosome, centromeric region;condensed nuclear chromosome kinetochore;kinetochore;nucleus
PF3D7_0202000	KAHRP	knob-associated histidine-rich protein	71.302	no	0	4606.05	41.48	14.7	2.55	68.44	16.21	574.9	R	17.29	5.81	M	RNA binding;actin binding;protein binding	cytoadherence to microvasculature, mediated by symbiont protein	Maurer's cleft;cytoplasm;extracellular vesicle;infected host cell surface knob
PF3D7_1324200	N/A	micro-fibrillar-associated protein, putative	59.627	no	0	220.15	128.47	84.99	37.19	29.09	24.42	187.92	R	258.46	589.7	F	extracellular matrix structural constituent	mRNA splicing, via spliceosome	U2-type spliceosomal complex;extracellular matrix
PF3D7_1460600	ISP3	inner membrane complex sub-compartment protein 3	17.117	no	0	6.65	1.54	4.66	3.89	3.8	95.65	46.7	GV	6.75	59.88	F	protein binding	structural complex	cell periphery;inner membrane pellicle complex
PF3D7_1237000	UBA2	SUMO-activating enzyme subunit 2	81.119	no	0	11.47	12.93	14.83	2.14	0.62	3.11	74.07	O	46.12	1.29	M	SUMO activating enzyme activity;ubiquitin activating enzyme activity	protein modification by small protein conjugation;protein sumoylation	SUMO activating enzyme complex;cytoplasm
PF3D7_1365000	N/A	conserved Plasmodium protein, unknown function	42.221	no	0	26.37	5.27	7.84	0.78	1.82	25.01	24.98	R	60.92	78.88	F	N/A	N/A	N/A
PF3D7_0913200	EF-1beta	elongation factor 1-beta	32.026	no	0	265.51	100.51	77.46	6.89	13.71	38.56	150.89	R	112.18	31.41	M	guanyl-nucleotide exchange factor activity	translational elongation	Maurer's cleft;cytosol;eukaryotic translation elongation factor 1 complex;nucleus
PF3D7_1407900	PMI	Plasmepsin I	51.46	no	1	316.79	45.87	25.65	46388	47150	27120	41760	GII	30225	0.35	M	aspartic-type endopeptidase activity	hemoglobin catabolic process	food vacuole
PF3D7_0410300	PPM1	protein phosphatase PPM1, putative	105.2	no	0	26.85	12.52	12.51	3.32	3.59	9.1	73.24	O	54.56	18.39	M	magnesium-dependent protein serine/threonine phosphatase activity;phosphoprotein phosphatase activity;protein serine/threonine phosphatase activity	protein dephosphorylation	cytoplasm;nucleus
PF3D7_1337900	N/A	conserved Plasmodium protein, unknown function	25.631	no	0	22.55	4.05	7.07	0.81	5.72	49.93	14.4	GV	3.64	18.57	F	N/A	N/A	N/A
PF3D7_1330800	N/A	RNA-binding protein, putative	68.009	no	0	404.82	484.55	63.89	11.47	24.2	54.54	1335.48	O	97.42	902.73	F	RNA binding;mRNA binding	RNA splicing;mRNA splicing, via spliceosome;regulation of alternative mRNA splicing, via spliceosome	ASAP complex;cytoplasm;nucleoplasm;nucleus
PF3D7_0934100	XPD	TFIIH transcription factor complex helicase XPD SU	122.84	no	0	52.7	25.47	18.32	3.21	4.92	18.59	32.07	R	19.99	15.03	M	5'-3' DNA helicase activity;DNA helicase activity;damaged DNA binding;protein binding;single-stranded DNA helicase activity	nucleotide-excision repair, DNA duplex unwinding;nucleotide-excision repair, DNA incision;positive regulation of mitotic recombination;regulation of mitotic recombination;response to UV;response to oxidative stress;transcription by RNA polymerase II	cytoplasm;nucleus
PF3D7_1458800	N/A	DNA-directed RNA polymerase III subunit RPC5, putative	103.36	no	0	8.36	3.6	2.21	0.15	2.33	11.75	9.45	GV	22.51	4.24	M	RNA binding	regulation of transcription	RNA polymerase III complex
PF3D7_1019600	N/A	conserved Plasmodium protein, unknown function	145.83	no	0	5.67	0.25	12.86	8.9	4.56	98.44	122.47	O	39.72	111.75	F	N/A	N/A	N/A
PF3D7_0815600	EIF3G	eukaryotic translation initiation factor 3 subunit G, putative	31.251	no	0	186.04	119.45	51.26	19.72	24.3	59.82	64.99	R	158.59	441.14	F	mRNA binding;translation initiation factor activity	translation;translational initiation	nucleus
PF3D7_1216900	N/A	DNA-binding chaperone, putative	111.06	no	0	220.24	178.03	59.42	5.91	6.12	29.52	76.35	R	118.79	49.72	M	DNA binding;protein binding	protein folding	nucleus
PF3D7_1347700	ECT	ethanolamine-phosphate cytidylyltransferase	66.039	no	0	133.49	5.05	25.73	3.83	4.07	22.72	59.07	R	50.91	115.51	F	ethanolamine-phosphate cytidylyltransferase activity	phospholipid biosynthetic process	cytosol
PF3D7_1145800	N/A	conserved Plasmodium protein, unknown function	108.95	no	0	32.44	12.89	4.48	0.85	1.86	15.25	30.31	R	31.8	17.65	M	N/A	N/A	N/A
PF3D7_1250300	VPS26	Vacuolar protein sorting-associated protein 26, putative	34.509	no	0	43800	14.51	47.71	13058	23.35	58.04	393.18	R	122.13	216.04	F	protein binding	intracellular protein transport;retrograde transport, endosome to Golgi	endosome;retromer complex
PF3D7_0912400	N/A	alkaline phosphatase, putative	52.704	yes	1	27.39	39.52	46.53	8.81	21.87	34.01	30.26	lT	31.21	22.98	M	enzyme activity	N/A	apicoplast;nucleus;plasma membrane;symbiont-containing vacuole
PF3D7_0708100	RPB10	DNA-directed RNA polymerases I, II, and III subunit RPABC5, putative	8.2408	no	0	71.2	23.14	13.25	0.61	41.22	177.64	30.92	GV	51.46	51.89	0	DNA-directed 5'-3' RNA polymerase activity;zinc ion binding	tRNA transcription by RNA polymerase III;transcription by RNA polymerase I;transcription by RNA polymerase II	RNA polymerase I complex;RNA polymerase II, core complex;RNA polymerase III complex;nucleus
PF3D7_1447900	MDR2	multidrug resistance protein 2	119.01	no	10	11.93	35.04	9.88	1.07	1.95	11.37	9.42	eT	14.29	14.64	0	ATPase-coupled transmembrane transporter activity;metal ion binding;metal ion transmembrane transporter activity	response to xenobiotic stimulus;transmembrane transport;xenobiotic transmembrane transport	symbiont-containing vacuole;integral component of membrane
PF3D7_1404000	RPB4	DNA-directed RNA polymerase II subunit RPB4, putative	20.05	no	0	14.2	9.21	6.56	1.07	44.29	865.01	61.34	GV	247.78	378.31	F	RNA binding;DNA binding	regulation of transcription	nucleus
PF3D7_1426200	PRMT1	protein arginine N-methyltransferase 1	47.446	no	0	88.7	62.27	26.83	4.28	3.73	11.61	63.39	R	14.9	20.57	F	protein-arginine N-methyltransferase activity	RNA metabolic process;RNA processing;histone methylation;ribosome biogenesis	cytoplasm;nucleus
PF3D7_0522800	BUD31	pre-mRNA-splicing factor BUD31, putative	17.389	no	0	34.39	16.03	6.69	1.24	11.43	27.64	120.15	O	39.71	5.58	M	RNA binding	RNA splicing;alternative mRNA splicing, via spliceosome;mRNA splicing, via spliceosome	U2 snRNP;nucleus;spliceosomal complex
PF3D7_0723400	N/A	conserved Plasmodium protein, unknown function	167.92	no	0	192.48	79.38	22.21	2.19	4.65	21.64	144.23	R	237.3	81.59	M	N/A	N/A	nucleus
PF3D7_1014700	PHB2	prohibitin 2	34.793	no	0	22.44	37.69	10	0.79	25.59	90.63	58.68	GV	16.53	59.92	F	protein binding	cellular process;mitochondrion organization;response to xenobiotic stimulus	mitochondrion
PF3D7_0715300	N/A	calcium/calmodulin-dependent protein kinase, putative	61.331	no	0	3.56	0.14	10.76	2.99	7.06	40.67	26.17	GV	6.03	32.67	F	protein kinase activity	protein phosphorylation	cytoplasm
PF3D7_0704200	NSUN1	RNA cytosine C(5)-methyltransferase, putative	141.23	no	0	17.7	12.83	4.69	0.51	0.66	7.06	14.21	R	1.49	6.38	F	methyltransferase activity	RNA methylation	nucleus
PF3D7_1426700	PEPC	phosphoenolpyruvate carboxylase	133.96	no	0	26.11	10.19	25.91	9.77	6.99	63.94	105.02	O	217.02	79.21	M	phosphoenolpyruvate carboxylase activity	carbon fixation	cytosol;nucleus
PF3D7_1117800	MLH	DNA mismatch repair protein MLH	118.31	no	0	13.04	3.7	10.35	2.81	2.66	12.61	20.56	O	85.6	11.79	M	ATP binding;ATP hydrolysis activity;endonuclease activity;protein binding	mismatch repair	MutLalpha complex;chiasma;chromosome, telomeric region;mismatch repair complex
PF3D7_0728600	N/A	RING zinc finger protein, putative	253.97	no	0	7.82	1.93	18.21	6.73	8.82	86.84	270.45	O	914.65	299.48	M	RNA binding	N/A	nucleus;cytoplasm
PF3D7_0727800	N/A	cation transporting ATPase, putative	225.07	no	12	27.54	32.28	30.24	7.68	3.4	27.99	58.33	O	21.65	37.62	F	transporter activity	cellular calcium ion homeostasis	integral component of membrane;membrane
PF3D7_0604300	N/A	conserved Plasmodium protein, unknown function	91.569	no	0	11.18	9.64	16.87	3.43	8.93	81.8	17.35	GV	22.29	6.29	M	N/A	N/A	N/A
PF3D7_1205500	N/A	zinc finger protein, putative	204.85	no	0	230.33	15.87	84.84	23.09	15.07	113.73	119.58	R	200.69	86.48	M	ubiquitin protein ligase activity	protein ubiquitination	cytoplasm;nucleus
PF3D7_0807300	RAB18	ras-related protein Rab-18	23.162	no	0	166.44	89.06	92.04	19.05	134.25	44.56	33.79	R	38.9	14.27	M	GTP binding;GTPase activity	intracellular protein transport;small GTPase mediated signal transduction	Golgi apparatus;endomembrane system;membrane;nucleus
PF3D7_0407700	N/A	TH1 domain-containing protein, putative	197.41	no	0	6.11	0.33	13.33	9.64	3.6	21.13	51.24	O	208.91	61.67	M	RNA binding	negative regulation of transcription elongation from RNA polymerase II promoter	NELF complex;nucleus
PF3D7_1010600	eIF2beta	eukaryotic translation initiation factor 2 subunit beta	25.322	no	0	429.26	92.4	93.89	18.73	39.05	106.08	58.49	R	91.58	89.95	0	RNA binding;mRNA binding;protein binding;translation initiation factor activity;translation initiation factor binding	formation of cytoplasmic translation initiation complex;formation of translation preinitiation complex;translational initiation	cytoplasm;eukaryotic translation initiation factor 2 complex;nucleus
PF3D7_1107200	N/A	vacuolar fusion protein CCZ1, putative	84.211	no	0	17.89	8.27	15.47	2.32	1.39	15.97	23.15	O	49.17	41.96	M	protein binding	vesicle-mediated transport	intracellular membrane-bounded organelle
PF3D7_1136400	SRP72	signal recognition particle subunit SRP72, putative	107.11	no	0	41.29	10.97	13.25	3.07	3.43	17.82	8.16	R	29.05	14.37	M	7S RNA binding;signal sequence binding	SRP-dependent cotranslational protein targeting to membrane	signal recognition particle, endoplasmic reticulum targeting
PF3D7_0917500	N/A	conserved protein, unknown function	79.674	no	0	5.61	1.47	28.42	13.25	5.88	22.82	44.1	O	174.4	35.6	M	N/A	N/A	N/A
PF3D7_1407100	NOP1	rRNA 2'-O-methyltransferase fibrillarin, putative	34.129	no	0	246.22	243.57	61.48	23.22	14.98	18.28	129.25	R	100.49	69.74	M	RNA binding;histone-glutamine methyltransferase activity;rRNA methyltransferase activity	box C/D RNA 3'-end processing;histone glutamine methylation;rRNA methylation;rRNA processing	Cajal body;box C/D RNP complex;nucleolus;nucleus;small-subunit processome;sno(s)RNA-containing ribonucleoprotein complex
PF3D7_1331200	N/A	conserved Plasmodium protein, unknown function	48.616	no	0	56.43	24.03	11.76	2.96	6.94	50.28	105.66	O	25.6	9.83	M	N/A	N/A	N/A
PF3D7_1002900	N/A	conserved Plasmodium protein, unknown function	14.517	no	1	50.36	4.26	23.26	6.07	120.56	244.38	91.19	GV	41.53	41.3	0	N/A	N/A	N/A
PF3D7_0323700	SART1	U4/U6.U5 tri-snRNP-associated protein 1, putative	82.899	no	0	35.4	16.66	13.93	2	2.24	14.3	77.78	O	94.06	66.24	M	RNA binding	mRNA cis splicing, via spliceosome;maturation of 5S rRNA	U4/U6 x U5 tri-snRNP complex;nucleus
PF3D7_0926100	N/A	protein kinase, putative	366.96	no	0	119.1	25.64	28.4	3.99	4.52	33.34	64.48	R	64.92	17.67	M	protein kinase activity	protein phosphorylation	N/A
PF3D7_0801000	N/A	Plasmodium exported protein (PHISTc)	147.07	no	1	178.02	162.69	23.28	0.77	0.71	3.38	1036.96	O	1.15	13.76	F	protein binding	entry into host	Maurer's cleft;extracellular vesicle;nucleus;protein-containing complex;rhoptry
PF3D7_1331700	N/A	glutamine--tRNA ligase, putative	108.53	no	0	125.78	111.41	71.69	18.35	5.16	18.9	52	R	13.81	25.91	F	glutamine-tRNA ligase activity	glutaminyl-tRNA aminoacylation	cytosol;nucleus
PF3D7_0320500	Nico	nicotinamidase, putative	50.151	no	0	14.81	25.95	22.97	8.21	4.17	77.65	68.32	GV	18.72	60.13	F	enzyme activity	N/A	cytoplasm;nucleus
PF3D7_1305300	GCN1	translational activator GCN1, putative	418.58	no	0	57.07	26.86	11.37	0.93	3.17	27.57	15.41	R	39.26	12.22	M	protein binding	regulation of translation	nucleus;cytoplasm
PF3D7_1010700	N/A	dolichyl-phosphate-mannose--protein mannosyltransferase, putative	25.678	yes	0	260.52	111.96	147.15	32.08	290.95	239.73	99.78	GII	247.09	172.69	M	enzyme activity	N/A	nucleus
PF3D7_1118200	N/A	heat shock protein 90, putative	108.46	no	0	35.68	74.78	27.1	1.05	6.37	28.8	106.59	O	57.53	167.41	F	ATP binding;ATP hydrolysis activity;mRNA binding;protein kinase binding;unfolded protein binding	protein folding;response to heat;response to unfolded protein	mitochondrial inner membrane;mitochondrion;nucleus
PF3D7_0528100	N/A	AP-1/2 complex subunit beta, putative	106.15	no	0	115.66	50.41	59.66	20.46	6.3	21.67	81.95	R	82.01	46.56	M	protein binding;clathrin binding	vesicle-mediated transport	clathrin adapter complex;membran coat
PF3D7_1238600	NSM	sphingomyelin phosphodiesterase	46.013	no	0	6	0.74	25.52	17.68	4.84	16.35	72.73	O	12.8	8.17	M	nuclease activity;phospholipase activity;sphingomyelin phosphodiesterase activity	sphingomyelin metabolic process	cytoplasm;nucleus
PF3D7_1147300	N/A	conserved Plasmodium protein, unknown function	158.9	no	0	7.42	5.9	18.37	3.37	4.97	56.97	212.49	O	66.77	92.87	F	N/A	N/A	nucleus
PF3D7_0824200	N/A	conserved Plasmodium protein, unknown function	133.8	no	0	4.1	1.68	4.4	0.65	1.68	9.74	27.78	O	65.97	3.04	M	N/A	N/A	N/A
PF3D7_1438600	GET4	Golgi to ER traffic protein 4	33.149	no	0	16.55	2.3	5.21	1.09	7.41	42.12	0	GV	9.57	8.61	0	protein binding	protein insertion into ER membrane	BAT3 complex;cytosol
PF3D7_1119800	ASF1	alternative splicing factor ASF-1, putative	23.652	no	0	25.48	9.96	10.18	3.59	17.6	59.49	10.61	GV	35.15	24.44	M	RNA binding;mRNA binding	alternative mRNA splicing, via spliceosome	Maurer's cleft;nucleus
PF3D7_1225600	N/A	Uncharacterized protein	93.046	no	0	43800	14.51	47.71	13058	23.35	58.04	393.18	R	122.13	216.04	F	N/A	N/A	N/A
PF3D7_0318600	N/A	cleavage and polyadenylation specificity factor, putative	118.85	no	0	39.76	16.85	7.15	2.21	1.22	9.22	4.83	R	20.95	10.82	M	mRNA binding	mRNA cleavage;mRNA polyadenylation;snRNA processing	mRNA cleavage and polyadenylation specificity factor complex;nucleus
PF3D7_0909900	N/A	helicase SKI2W, putative	160.37	no	0	28.73	7.92	11.19	1.63	2.02	9.06	8.98	R	20.33	10.27	M	RNA helicase activity	RNA catabolic process;nuclear-transcribed mRNA catabolic process, 3'-5' exonucleolytic nonsense-mediated decay	Ski complex
PF3D7_1123200	LRR11	leucine-rich repeat protein	93.333	no	0	10.22	0.77	17.35	7.05	6.67	13.4	30.64	O	394.72	15.99	M	protein binding	SCF-dependent proteasomal ubiquitin-dependent protein catabolic process;ubiquitin-dependent protein catabolic process	SCF ubiquitin ligase complex;cytoplasm;nucleus
PF3D7_1363100	N/A	conserved Plasmodium protein, unknown function	124.75	no	0	12.49	1.69	6.82	1.85	1.33	15.08	29.31	O	22.38	9.13	M	N/A	N/A	N/A
PF3D7_1345600	N/A	inner membrane complex protein	43.219	no	0	2.87	0.43	31.89	30.07	23.42	26.26	109.96	O	25.79	14.82	M	protein binding	structural complex	inner membrane pellicle complex
PF3D7_1238800	ACS11	acyl-CoA synthetase	92.091	no	0	60.81	21.66	22.81	5.05	1.21	19.16	60.66	R	17.87	222.03	F	long-chain fatty acid-CoA ligase activity	fatty acid metabolic process;response to xenobiotic stimulus	endoplasmic reticulum;membrane;nucleus
PF3D7_1469600	ACC	acetyl-CoA carboxylase	394.88	yes	0	4.7	0.45	3.53	0.62	1.71	21.81	117.71	O	7.36	51.35	F	acetyl-CoA carboxylase activity;biotin binding;biotin carboxylase activity	fatty acid biosynthetic process	acetyl-CoA carboxylase complex;apicoplast;biotin carboxylase complex
PF3D7_1126000	ThrRS	threonine--tRNA ligase	119.54	yes	0	97.23	75.56	39.69	12.63	9.31	10.24	58.64	R	36.62	36.04	0	ATP binding;aminoacyl-tRNA ligase activity;threonine-tRNA ligase activity	response to drug;response to xenobiotic stimulus;tRNA aminoacylation for protein translation;threonyl-tRNA aminoacylation	apicoplast;cytosol;mitochondrion;nucleus
PF3D7_0705700	N/A	40S ribosomal protein S29, putative	6.4156	no	0	307.36	185.31	107.65	20.54	100.8	118.34	80.2	R	185.4	134.98	M	structural constituent of ribosome;zinc ion binding	translation	cytosolic small ribosomal subunit;nucleus
PF3D7_1116700	DPAP1	Dipeptidyl aminopeptidase 1	80.411	yes	1	460.35	641.9	162.52	21.16	16316	16.24	295.04	GC II	19.38	34.67	F	cysteine-type endopeptidase activity	proteolysis involved in cellular protein catabolic process;response to xenobiotic stimulus	extracellular space;food vacuole;lysosome;symbiont-containing vacuole
PF3D7_0812100	N/A	proteasome activator complex subunit 4, putative	314.49	no	2	19.79	8.86	16.15	3.48	2.39	18.84	18.55	R	21.74	7.75	M	lysine-acetylated histone binding;peptidase activator activity;proteasome binding	proteasomal ubiquitin-independent protein catabolic process	cytosol;nucleus
PF3D7_1304200	MIT2	CorA-like Mg2+ transporter protein, putative	55.01	no	2	45325	42767	11841	41730	42461	31017	66.53	R	45490	15.44	M	magnesium ion transmembrane transporter activity	magnesium ion transport	integral component of membrane
PF3D7_0217900	N/A	thioesterase/thiol ester dehydrase-isomerase, putative	60.597	no	0	23.42	3.07	34.86	5.31	2.73	16.23	36.09	O	15.26	8.31	M	acyl-CoA hydrolase activity	acyl-CoA metabolic process	mitochondrion
PF3D7_0718100	EST	exported serine/threonine protein kinase	317.69	no	0	5.74	0.79	9.74	1.62	2.67	18.85	28.62	O	286.85	23.21	M	protein serine/threonine kinase activity	protein phosphorylation	Maurer's cleft;extracellular vesicle;membrane
PF3D7_0920400	N/A	conserved Plasmodium protein, unknown function	224.49	no	0	7.2	4.58	5.47	1.05	1.17	8.74	11.57	O	18.47	8.44	M	N/A	N/A	N/A
PF3D7_0416400	HAT1	histone acetyltransferase, putative	146.72	no	0	23.91	32.37	90.95	27.34	6.12	10.98	652.73	O	6.29	71.97	F	H4 histone acetyltransferase activity	histone H4 acetylation	nucleus
PF3D7_0920800	IMPDH	inosine-5'-monophosphate dehydrogenase	56.15	no	0	234.36	64.7	21.6	4.09	3	8.36	21.86	R	21.88	18.36	0	enzyme activity	N/A	food vacuole;nucleus
PF3D7_1146000	RSA4	ribosome assembly protein 4, putative	73.127	no	0	47.4	21.69	12.96	4.85	6.6	12.82	98.11	O	7.16	27.04	F	protein binding	ribosomal large subunit assembly	nucleolus;nucleus
PF3D7_0523600	N/A	conserved protein, unknown function	24.555	no	0	5.15	4.45	34.45	21.57	53.67	28.49	34.37	G II	190.88	29.64	M	N/A	N/A	N/A
PF3D7_0423500	GAPM2	glideosome associated protein with multiple membrane spans 2	42.618	no	6	28.31	4.21	323.15	618.06	155.84	285.46	373.58	S	190.46	254.38	F	RNA binding;protein binding	entry into host	cell surface;inner membrane pellicle complex;protein-containing complex
PF3D7_0405100	SEC24B	protein transport protein Sec24B, putative	155.94	no	0	39.22	11.12	37.1	12.71	6.75	17.57	25.41	R	70.97	32.45	M	SNARE binding;zinc ion binding	COPII-coated vesicle cargo loading	COPII vesicle coat;Maurer's cleft;endoplasmic reticulum exit site
PF3D7_0920900	PRP24	U4/U6 snRNA-associated-splicing factor, putative	56.649	no	0	39.86	7.84	12.14	1.72	2.14	24.75	6.31	R	38.25	13.46	M	RNA binding	mRNA splicing	ribonucleoprotein complex
PF3D7_1201000	N/A	Plasmodium exported protein (PHISTb), unknown function	77.115	yes	0	69.59	454.13	54.46	0.93	1.7	2.17	34.54	T	49.86	3.58	M	protein binding	N/A	host cell periphery;host cell surface;infected host cell surface knob;nucleus;symbiont-containing vacuole
PF3D7_0209200	MTR3	exosome complex component MTR3, putative	31.249	no	0	35.68	10.8	8.2	0.85	7.36	13.71	177.1	O	8.7	13.51	F	protein binding	U4 snRNA 3'-end processing;nuclear mRNA surveillance;nuclear-transcribed mRNA catabolic process, exonucleolytic, 3'-5';polyadenylation-dependent snoRNA 3'-end processing;rRNA catabolic process	cytoplasmic exosome (RNase complex);exosome (RNase complex);nuclear exosome (RNase complex);nucleolus;osmiophilic body
PF3D7_0507900	N/A	conserved Plasmodium protein, unknown function	13.51	no	0	131.62	28.67	21.53	2.19	36.68	18.34	20.13	R	1.52	36.63	F	N/A	N/A	N/A
PF3D7_1368400	N/A	ribosomal protein L1, putative	38.264	no	0	24.67	8.11	13.08	2.93	7.44	84.45	40.56	GV	17.78	101.47	F	RNA binding;structural constituent of ribosome	translation	cytosol;cytosolic small ribosomal subunit;nucleus
PF3D7_0505100	TRS85	trafficking protein particle complex subunit 8, putative	328.67	no	0	22.85	17.38	18.45	7.85	2.48	12.13	169.71	O	26.61	25.56	0	protein binding	autophagosome assembly;autophagy of peroxisome;endoplasmic reticulum to Golgi vesicle-mediated transport;protein localization to phagophore assembly site	TRAPPIII protein complex;cytoplasmic vesicle;nucleus;phagophore assembly site
PF3D7_0404300	N/A	Ran-binding protein, putative	74.182	no	0	160.64	113.12	83.13	17.64	22.05	11.1	205.79	O	769.74	277.07	M	protein binding	intracellular transport	nucleus
PF3D7_1345100	TRX2	thioredoxin 2	18.63	yes	0	210.98	41.22	18.97	1.53	23.29	110.97	54.77	R	17.76	7.38	M	oxidoreductase activity, acting on a sulfur group of donors, disulfide as acceptor;protein binding;protein-disulfide reductase (NAD(P)) activity;protein-disulfide reductase activity	cell redox homeostasis	PTEX complex;cytoplasm;mitochondrion;symbiont-containing vacuole
PF3D7_1239700	FTSH1	ATP-dependent zinc metalloprotease FTSH 1	100.96	no	1	12.57	49.67	106.81	22.5	1.32	5.74	243.07	O	48.59	19.17	M	ATP binding;ATP-dependent peptidase activity;metalloendopeptidase activity	plastid organization;proteolysis;response to xenobiotic stimulus	apicoplast;mitochondrion
PF3D7_1408100	PMIII	plasmepsin III	51.693	no	1	331.47	158.86	69.58	5.84	12.64	12.54	48.62	R	37.03	9.53	M	aspartic-type endopeptidase activity	response to xenobiotic stimulus	food vacuole
PF3D7_0520300	LSM2	U6 snRNA-associated Sm-like protein LSm2, putative	12.056	no	0	86.8	33.23	16.22	2.09	28.04	46.39	38.9	R	40.96	20.43	M	RNA binding	mRNA splicing, via spliceosome	Lsm1-7-Pat1 complex;P-body;U4/U6 x U5 tri-snRNP complex;U6 snRNP;catalytic step 2 spliceosome;intracellular;nucleus;precatalytic spliceosome;sno(s)RNA-containing ribonucleoprotein complex
PF3D7_0602600	N/A	SAC3 domain-containing protein, putative	153.72	no	0	63.37	11.71	8.11	1.23	2.24	17.14	11.54	R	34.02	12.93	M	RNA binding	mRNA export from nucleus	cytoplasm;nucleus;transcription export complex 2
PF3D7_1021400	N/A	endomembrane protein 70, putative	72.533	yes	9	87.87	11.41	32.77	8.86	9.06	20.44	29.38	R	16.17	17.21	0	N/A	protein localization to membrane	integral component of membrane
PF3D7_0827000	DBP10	ATP-dependent RNA helicase DBP10, putative	151.1	no	0	70.36	41.06	15.42	1.18	0.91	8.26	71.34	O	164.04	65.86	M	ATP binding;RNA binding	assembly of large subunit precursor of preribosome	nucleolus
PF3D7_1033200	ETRAMP10.2	early transcribed membrane protein 10.2	38.925	yes	2	56.51	469.05	113.15	43.66	44.92	13.95	333.37	T	4.22	3.51	0	N/A	N/A	Maurer's cleft;symbiont-containing vacuole membrane
PF3D7_0520700	N/A	CDC73 domain-containing protein, putative	118	no	0	17.35	11.54	4.41	0.54	1.68	16.96	2.06	R	4.91	7.37	F	RNA polymerase II complex binding	positive regulation of transcription elongation from RNA polymerase II promoter;recruitment of 3'-end processing factors to RNA polymerase II holoenzyme complex	Cdc73/Paf1 complex
PF3D7_1428800	N/A	Transcription initiation TFIID-like, putative	41.978	no	1	42583	43556	30072	35431	15281	107.79	45319	O	24.15	67.6	F	RNA polymerase II general transcription initiation factor activity	DNA-templated transcription, initiation	nucleus
PF3D7_1419000	N/A	conserved Plasmodium protein, unknown function	136.94	no	0	10.25	3.42	24.4	5.62	5.15	25.57	77.83	O	362.77	113.47	M	N/A	N/A	nucleus
PF3D7_1328500	N/A	alpha/beta-hydrolase, putative	115.89	no	0	12.8	33.77	19.42	2.03	1.84	9.48	60.1	O	17.41	11.37	M	enzyme activity	N/A	N/A
PF3D7_1324800	DHFS-FPGS	dihydrofolate synthase/folylpolyglutamate synthase	60.064	no	0	27.12	7.88	34.46	5.42	3.89	14.16	1014.84	O	25.35	3.65	M	ATP binding;dihydrofolate synthase activity;tetrahydrofolylpolyglutamate synthase activity	folic acid-containing compound biosynthetic process	cytoplasm;cytosol;mitochondrion
PF3D7_0903500	NUP138	nucleoporin NUP138, putative	155.15	no	0	72.56	28.49	20.67	5.55	1.9	6.39	33.44	R	61.61	18.41	M	protein binding	nucleocytoplasmic transport	nuclear pore;nucleus
PF3D7_1342800	PEPCK	phosphoenolpyruvate carboxykinase	66.208	no	0	48.08	81.13	25.73	1.75	3.23	84.88	206.04	O	16.63	437.73	F	phosphoenolpyruvate carboxykinase (ATP) activity	gluconeogenesis	cytosol;mitochondrion;nucleus
PF3D7_1435700	N/A	Ataxin-2 like protein, putative	105.193	no	0	34790	15.75	34.21	34790	19.97	42.6	96.12	S	180.07	68.06	M	RNA binding	regulation of cytoplasmic mRNA processing body assembly;stress granule assembly	cytoplasmic stress granule;mitochondrion
PF3D7_1021200	N/A	conserved Plasmodium protein, unknown function	82.849	no	0	5.73	2.18	33.86	12.13	8.98	41.8	1142.78	O	714.78	99.01	M	N/A	N/A	N/A
PF3D7_1464000	N/A	YL1 nuclear protein, putative	84.612	no	0	75.86	39.27	26.34	8.06	3.41	17.98	15.92	R	50.61	71.71	F	protein binding	histone exchange	nucleus
PF3D7_0924700	SF3A3	splicing factor 3A subunit 3, putative	71.384	no	0	35.49	11.86	12.14	1.21	9.08	142.54	246.09	O	46.13	27.27	M	RNA binding	mRNA splicing, via spliceosome	spliceosomal complex
PF3D7_1463400	N/A	DNA-directed RNA polymerase III subunit RPC4, putative	39.119	no	0	25.05	7.33	3.86	0.16	4.16	19.51	5.41	R	34.5	7.62	M	DNA binding;RNA binding	regulation of transcription	RNA polymerase III complex
PF3D7_1105800	N/A	conserved Apicomplexan protein, unknown function	30.661	no	1	92.54	99.6	106.58	36.7	48.22	91.2	175.82	O	42.58	56.12	F	N/A	N/A	food vacuole;mitochondrion
PF3D7_0828500	N/A	translation initiation factor eIF-2B subunit alpha, putative	40.026	no	0	3.41	0.43	22.89	6.28	10.97	61.12	37.6	GV	19.2	55.65	F	translation initiation factor activity	regulation of translational initiation;translational initiation	eukaryotic translation initiation factor 2B complex
PF3D7_0407900	N/A	AAA family ATPase, putative	77.81	no	0	10.99	4.06	9.67	1.95	1.34	9.13	51.57	O	4.51	49	F	ATP hydrolysis activity;microtubule-severing ATPase activity	cytoplasmic microtubule organization;regulation of double-strand break repair via homologous recombination	nucleus
PF3D7_1459000	DBP5	ATP-dependent RNA helicase DBP5	84.313	no	0	219.61	30.01	45.93	5.12	8.44	27.29	267.93	O	73.85	66.19	M	3'-5' DNA/RNA helicase activity;5'-3' DNA/RNA helicase activity;ATP hydrolysis activity;RNA binding;RNA helicase activity;single-stranded DNA helicase activity	DNA duplex unwinding;poly(A)+ mRNA export from nucleus	cytoplasm;cytoplasmic stress granule;nucleus
PF3D7_1202600	NEMF	nuclear export mediator factor NEMF, putative	254.29	no	0	217.88	133.11	94.3	76.86	14.44	44.1	660.64	O	234.67	357.87	F	ribosomal large subunit binding;tRNA binding	nuclear export;rescue of stalled ribosome;ribosome-associated ubiquitin-dependent protein catabolic process	RQC complex;nucleus
PF3D7_1103700	CK2beta1	casein kinase II beta chain	28.365	no	0	60.92	20.73	30.85	3.93	24.82	34.67	32.46	R	12.28	21.31	F	protein kinase regulator activity;protein serine/threonine kinase activity	protein phosphorylation	cytoplasm;nucleus;protein kinase CK2 complex
PF3D7_0316600	FNT	formate-nitrite transporter	34.458	no	6	189.02	171.8	80.43	15.33	14.45	27.68	119.68	R	54.01	15.98	M	high-affinity secondary active nitrite transmembrane transporter activity;lactate:proton symporter activity	acetate transport;formate transport;lactate transmembrane transport;nitrite transport;pyruvate transport;response to xenobiotic stimulus	cell surface;integral component of plasma membrane;plasma membrane
PF3D7_0205400	N/A	PCI domain-containing protein, putative	54.351	no	0	49.55	8.48	7.44	0.71	7.44	35.13	20.83	R	42.01	27.67	M	RNA binding;double-stranded DNA binding	nuclear retention of pre-mRNA at the site of transcription;poly(A)+ mRNA export from nucleus;posttranscriptional tethering of RNA polymerase II gene DNA at nuclear periphery;transcription elongation from RNA polymerase II promoter	transcription export complex 2
PF3D7_0531400	N/A	G-patch domain-containing protein, putative	142.14	no	0	14.8	5.01	2.84	0.47	1.48	17.14	3.31	GV	19.23	5.64	M	protein binding	spliceosomal complex disassembly	U2-type post-mRNA release spliceosomal complex
PF3D7_1414000	RPN13	26S proteasome regulatory subunit RPN13, putative	29.487	no	0	11.34	4.56	40.36	7.59	15.47	60.24	104.54	O	133.3	141.3	F	endopeptidase activator activity;proteasome binding;ubiquitin binding	ubiquitin-dependent protein catabolic process	proteasome regulatory particle, lid subcomplex
PF3D7_1310400	N/A	conserved Plasmodium protein, unknown function	132.86	no	0	33.4	25.94	8.93	1.1	1.35	16.19	117.32	O	31.13	11.61	M	N/A	N/A	N/A
PF3D7_0607700	N/A	conserved Plasmodium protein, unknown function	325.01	no	0	4.96	0.25	18.52	10.55	4.38	302.97	126.05	GV	116.32	670.1	F	N/A	N/A	N/A
PF3D7_0728000	eIF2alpha	eukaryotic translation initiation factor 2 subunit alpha	37.82	no	0	334.37	102.99	141.94	30.15	9.7	21.15	96.56	R	162.16	71.68	M	RNA binding;ribosome binding;translation initiation factor activity	translational initiation	eukaryotic 48S preinitiation complex;eukaryotic translation initiation factor 2 complex;eukaryotic translation initiation factor 2B complex;multi-eIF complex;nucleus
PF3D7_0528700	CYP23	peptidyl-prolyl cis-trans isomerase	23.199	no	0	78.15	32.21	42.23	5.18	205.66	236.21	104	GV	75	93.27	F	cyclosporin A binding;peptidyl-prolyl cis-trans isomerase activity	protein folding;protein peptidyl-prolyl isomerization	nucleus
PF3D7_1475000	MED31	mediator of RNA polymerase II transcription subunit 31	16.606	no	0	7.3	4.62	5.12	0.39	1.42	20.92	0	GV	12.76	22.07	F	protein binding	regulation of transcription by RNA polymerase II	core mediator complex;mediator complex;nucleus
PF3D7_1419300	GST	Glutathione S-transferase	24.789	no	0	31.76	32356	24624	45352	15.28	21.68	0	S	41821	43586	F	glutathione transferase activity	glutathione metabolic process;response to xenobiotic stimulus	cytoplasm
PF3D7_1104000	N/A	phenylalanine--tRNA ligase beta subunit	72.501	no	0	50.92	21.22	13.09	2.05	2.02	11.11	12.4	R	2.36	5.74	0	phenylalanine-tRNA ligase activity	phenylalanyl-tRNA aminoacylation	intracellular;nucleus;phenylalanine-tRNA ligase complex
PF3D7_1442300	tRIP	tRNA import protein tRIP	46.441	no	0	111.43	41.12	30.21	3.3	3.69	20.39	42.18	R	12.43	32.74	F	RNA binding;aminoacyl-tRNA ligase activity	tRNA aminoacylation for protein translation	cell surface;nucleus;plasma membrane
PF3D7_0101300	MC-2TM	Pfmc-2TM Maurers cleft two transmembrane protein	27.56	no	3	13881	28246	0.17	0	0.33	0.11	25051	eT	0	0	0	N/A	translocation of peptides or proteins into host	Maurer's cleft;integral component of membrane;membrane
PF3D7_1305900	N/A	conserved Plasmodium protein, unknown function	57.924	no	0	5.63	7.72	9.65	1.77	1.81	12.75	17.62	O	28.59	23.87	M	N/A	N/A	N/A
PF3D7_1442100	RPA3	replication factor A protein 3, putative	12.61	no	0	5.7	6.24	16.13	1.98	23.62	51	45.38	GV	165.38	24.3	M	damaged DNA binding;single-stranded DNA binding	DNA replication;base-excision repair;double-strand break repair via homologous recombination;mismatch repair;nucleotide-excision repair	DNA replication factor A complex;site of double-strand break
PF3D7_1357700	UTP21	U3 small nucleolar RNA-associated protein 21, putative	143.36	no	0	87.49	25.91	5.22	0.22	1.44	17.5	19.58	R	22.04	20	0	RNA binding	mRNA splicing, via splicosome	nucleolus;nucleus
PF3D7_0828900	N/A	conserved protein, unknown function	21.074	no	0	6.1	0.39	13.9	7.64	6	50.52	137.22	O	4.69	22.43	F	N/A	N/A	N/A
PF3D7_1126400	MED21	mediator of RNA polymerase II transcription subunit 21	21.718	no	0	36.61	8.48	3.95	0.45	16.07	52.03	144.76	O	43.52	55.74	F	protein binding	regulation of transcription by RNA polymerase II	core mediator complex;mediator complex;nucleus
PF3D7_0207500	SERA6	serine repeat antigen 6	118.83	yes	0	12.36	1.19	245.09	91.55	3.94	1.16	61.72	lT	0.54	1.24	0	cysteine-type endopeptidase activity;cysteine-type peptidase activity;protein binding	exit from host cell;immunoglobulin production;proteolysis;proteolysis involved in cellular protein catabolic process;regulation of immune response	extracellular space;lysosome;nucleus;symbiont-containing vacuole
PF3D7_0812700	SNRPC	U1 small nuclear ribonucleoprotein C, putative	27.878	no	0	64.39	16.92	22.12	3.78	24.51	44.96	35.79	R	23.94	9.56	M	RNA binding;pre-mRNA 5'-splice site binding	mRNA 5'-splice site recognition;mRNA splicing, via spliceosome	U1 snRNP
PF3D7_1417100	N/A	conserved Plasmodium protein, unknown function	32.338	no	0	3.9	0.62	3.28	1.31	6.72	23.72	7.54	GV	3.65	10.64	F	N/A	N/A	N/A
PF3D7_1032700	N/A	conserved Plasmodium protein, unknown function	65.543	no	0	18.42	9.37	11.47	2.46	4.3	31.28	76.93	O	186.51	49.94	M	N/A	N/A	cytoplasm;nucleus;transcription regulator complex;vesicle
PF3D7_1003600	IMC1c	inner membrane complex protein 1c	32.653	no	0	8.3	3.78	48.2	38.07	4.65	251.3	1407.69	O	24.58	953.96	F	protein binding	structural complex	inner membrane pellicle complex
PF3D7_0319100	RBX1	E3 ubiquitin-protein ligase RBX1, putative	12.419	no	0	20.46	16.05	27.96	6.92	72.02	202.05	119.05	GV	27.69	183.26	F	cullin family protein binding;ubiquitin protein ligase activity;ubiquitin-protein transferase activity	protein ubiquitination;ubiquitin-dependent protein catabolic process	SCF ubiquitin ligase complex;cullin-RING ubiquitin ligase complex;nucleus;ubiquitin ligase complex
PF3D7_0928300	N/A	conserved Plasmodium protein, unknown function	23.393	no	0	24.88	3.42	5	0.38	22.47	82.25	22.01	GV	5.1	15.33	F	N/A	N/A	N/A
PF3D7_1311400	AP1M1	AP-1 complex subunit mu-1	50.81	no	0	91.11	39.88	48.84	20.93	9.88	27.98	35.57	R	60.26	15.12	M	protein binding	intracellular protein transport;vesicle-mediated transport	Golgi apparatus;clathrin adaptor complex;clathrin vesicle coat;cytoplasmic vesicle;intracellular membrane-bounded organelle;rhoptry
PF3D7_1241900	N/A	tetratricopeptide repeat protein, putative	79.8	no	1	38.95	9.97	10.79	3.77	2.63	33.84	55.7	O	116.99	81.94	M	protein binding	N/A	integral component of membrane
PF3D7_0616200	NDC80	kinetochore protein NDC80	69.874	no	0	8.34	9.6	36.73	18.91	25.49	30.36	438.89	O	310.06	68.54	M	microtubule binding	attachment of mitotic spindle microtubules to kinetochore;chromosome segregation	Ndc80 complex;chromosome, centromeric region;condensed nuclear chromosome kinetochore;microtubule;nucleus
PF3D7_1137300	N/A	CLPTM1 domain-containing protein, putative	81.606	no	6	62.25	33.12	26.16	2.05	11.92	52.08	64.28	O	93.69	14.94	M	N/A	N/A	endomembrane system;membrane
PF3D7_1469700	MED6	mediator of RNA polymerase II transcription subunit 6	24.568	no	0	3.19	2.42	7.14	1.2	17.37	183.73	34.02	GV	38.06	63.23	F	protein binding	regulation of transcription by RNA polymerase II	core mediator complex;mediator complex;nucleus
PF3D7_1471200	SulP	inorganic anion exchanger, inorganic anion antiporter	75.467	no	11	18.15	19.23	97.98	25.39	8.04	19.07	511.89	O	208.4	46.59	M	transporter activity	response to xenobiotic stimulus	integral component of plasma membrane;plasma membrane
PF3D7_0309200	ARK2	aurora-related kinase ARK2, putative	193.78	no	0	10.07	3.95	18.87	3.88	7.55	53.61	792.94	O	723.17	142.91	M	histone serine kinase activity;protein serine/threonine kinase activity	mitotic spindle organization;protein phosphorylation;regulation of cytokinesis	chromosome passenger complex;kinetochore;mitotic spindle;spindle microtubule;spindle midzone;spindle pole centrosome
PF3D7_0627700	N/A	transportin	132.84	no	0	66.34	15.77	34.44	6.78	4.25	16.27	23.98	R	37.44	16.26	M	nuclear import signal receptor activity;nuclear localization sequence binding;protein transmembrane transporter activity	protein import into nucleus	apicoplast;cytoplasm;nuclear pore;nucleus
PF3D7_1033100	AdoMetDC/ODC	S-adenosylmethionine decarboxylase/ornithine decarboxylase	168.17	no	0	577	307.54	187.19	58.86	11.95	51.45	323.43	R	110.74	299.82	F	adenosylmethionine decarboxylase activity;ornithine decarboxylase activity	polyamine biosynthetic process;putrescine biosynthetic process from ornithine;putrescine metabolic process	cytoplasm;nucleus
PF3D7_0622900	AP2Tel	AP2 domain transcription factor AP2Tel	237.36	no	0	69.5	12.07	8.39	1.68	2.51	18.98	114.12	O	34.73	15.43	M	DNA binding;telomeric DNA binding	regulation of transcription, DNA-templated	chromosome, telomeric region;nuclear periphery
PF3D7_1309300	PRPF3	U4/U6 small nuclear ribonucleoprotein PRP3, putative	86.489	no	0	76.3	34.22	28.94	6.41	2.74	25.25	101.22	O	156.58	97.81	M	RNA binding	mRNA splicing, via spliceosome	U4/U6 x U5 tri-snRNP complex
PF3D7_0411800	N/A	conserved Plasmodium protein, unknown function	229.69	no	0	3.77	0.61	5.13	1.48	2.28	27.2	24.95	GV	23.85	14.84	M	N/A	N/A	N/A
PF3D7_1211200	N/A	conserved Plasmodium protein, unknown function	219.65	no	0	23.55	17.19	7.79	0.62	2.12	21.16	51.7	O	59.94	26.79	M	N/A	N/A	cytoplasm;nucleus
PF3D7_1355300	SET6	histone-lysine N-methyltransferase, putative	60.023	no	0	25.03	3.61	3	0.25	1.97	10.37	7.26	R	4.63	12.2	F	histone-lysine N-methyltransferase activity	histone lysine methylation	nuclear periphery;nucleus
PF3D7_1212000	TPx(Gl)	glutathione peroxidase-like thioredoxin peroxidase	23.952	no	0	6.17	4.16	22.4	4.06	29.78	51.04	18.13	GV	22.04	14.19	M	peroxidase activity;thioredoxin peroxidase activity	Peroxidation complex	apicoplast;cytosol;mitochondrion
PF3D7_1418000	UFD1	ubiquitin fusion degradation protein 1, putative	32.478	no	0	42.97	19.86	50.79	20.87	37.54	38.73	38.06	lT	329.58	134.98	M	polyubiquitin modification-dependent protein binding;ubiquitin binding	ER-associated misfolded protein catabolic process;ubiquitin-dependent ERAD pathway;ubiquitin-dependent protein catabolic process	VCP-NPL4-UFD1 AAA ATPase complex;intracellular;nucleus
PF3D7_1361000	PRMT5	protein arginine N-methyltransferase 5, putative	85.551	no	0	38.47	10.13	4.47	1.83	1.59	5.94	1.4	R	14.28	3.21	M	histone-arginine N-methyltransferase activity;protein binding;protein-arginine N-methyltransferase activity	histone arginine methylation;regulation of transcription, DNA-templated	cytosol;nucleus
PF3D7_1114900	N/A	filamin domain-containing protein, putative	295.38	no	0	4.67	0.22	3.98	3.01	1.05	23.03	28.62	O	6.91	52.78	F	N/A	plastid organization	N/A
PF3D7_1335700	COG3	conserved oligomeric Golgi complex subunit 3, putative	193.64	no	0	7.97	6.77	13.11	3.99	2.3	15.3	28.9	O	16.99	16.23	0	N/A	intra-Golgi vesicle-mediated transport	cytoplasm
PF3D7_0605300	ARK1	aurora-related kinase ARK1	40.908	no	0	8.72	0.83	38.46	9.27	57.44	196.97	135.55	GV	395.58	288.46	M	kinase activity	schizogony	nucleus;spindle pole body
PF3D7_1235300	NOT4	CCR4-NOT transcription complex subunit 4, putative	194.67	no	0	201.91	27.26	19.57	6.46	7.38	38.25	234.99	O	1104.27	245.68	M	mRNA binding;ubiquitin-protein transferase activity	protein ubiquitination	CCR4-NOT complex;nucleus
PF3D7_1126300	N/A	DnaJ protein, putative	73.528	no	0	9.93	18.34	21.58	4.86	5.74	62.87	355.02	O	22.75	35.36	F	RNA binding;unfolded protein binding	chaperone cofactor-dependent protein refolding;protein refolding	cytoplasm;nucleus
PF3D7_1210400	N/A	general transcription factor 3C polypeptide 5, putative	107.05	no	0	26.23	6.67	7.28	0.65	1.8	8.29	59.71	O	5.26	15.47	F	DNA binding	regulation of transcription	transcription factor TFIIIC complex;nucleus
PF3D7_1450100	SRP54	signal recognition particle subunit SRP54	55.979	no	0	366.28	59.81	53.48	29.49	4.92	15.38	78.53	R	46.98	36.77	M	7S RNA binding;endoplasmic reticulum signal peptide binding;protein binding;ribosome binding;signal sequence binding	SRP-dependent cotranslational protein targeting to membrane;SRP-dependent cotranslational protein targeting to membrane, translocation	cytosol;endoplasmic reticulum membrane;signal recognition particle, endoplasmic reticulum targeting
PF3D7_1226800	ATX3	ataxin-3, putative	44.979	no	0	7.87	4.23	18.27	7.63	8.88	51.13	134.24	O	125.83	121.07	M	thiol-dependent deubiquitinase	protein deubiquitination	nucleus
PF3D7_0918900	gammaGCS	gamma-glutamylcysteine synthetase	124.46	no	0	64.48	48.03	19.36	1.84	7.05	58.31	202.16	O	51.19	98.44	F	glutamate-cysteine ligase activity	glutathione biosynthetic process	cytoplasm
PF3D7_0106000	N/A	conserved protein, unknown function	109.28	no	0	10.37	3.36	16.45	8.63	0.87	12.9	40.59	O	3.23	16.36	F	N/A	N/A	N/A
PF3D7_1250900	N/A	conserved protein, unknown function	38.889	no	0	6.8	5.57	5.6	0.68	1.7	15.55	84.26	O	18.37	32.24	F	N/A	N/A	N/A
PF3D7_0520400	N/A	single-stranded DNA-binding protein, putative	35.659	no	0	3.87	4.12	10.75	2.23	2.66	14.66	3.79	GV	2.59	15.5	F	DNA binding	DNA replication	intracellular;nucleus
PF3D7_0608900	N/A	conserved Plasmodium protein, unknown function	120.67	no	3	8.77	15.56	10.7	2.95	6.53	44.72	16.31	GV	20.37	46.23	F	N/A	N/A	N/A
PF3D7_1403900	CPPED1	serine/threonine protein phosphatase CPPED1, putative	35.219	no	0	12.11	26.3	10.55	1.4	21.28	101.91	71.88	GV	9.3	35.26	F	enzyme activity	phosphorylation process	nucleus
PF3D7_1209200	LSM7	U6 snRNA-associated Sm-like protein LSm7, putative	11.996	no	0	68.19	29.48	26.74	6.28	106.14	38.69	0	GII	22.19	19.11	0	RNA binding	RNA splicing, via transesterification reactions;mRNA splicing, via spliceosome	Lsm1-7-Pat1 complex;U12-type spliceosomal complex;U2-type prespliceosome;U6 snRNP;catalytic step 2 spliceosome;nucleus;ribonucleoprotein complex;sno(s)RNA-containing ribonucleoprotein complex;spliceosomal complex;spliceosomal tri-snRNP complex
PF3D7_0701600	MC-2TM	Pfmc-2TM Maurer's cleft two transmembrane protein	59.788	no	3	1.65	7.68	0.26	0	0	0.4	0	eT	0.08	0.12	0	N/A	translocation of peptides or proteins into host	Maurer's cleft;membrane
PF3D7_0203200	N/A	conserved Plasmodium protein, unknown function	28.255	no	0	17.13	4.77	3.55	0.87	2.1	54.97	51.04	GV	80.61	114.31	F	N/A	N/A	N/A
PF3D7_1024800	EXP3	exported protein 3	35.019	yes	2	518.84	211.13	110.18	12.91	68	158.36	694.69	O	2065.3	619.42	M	protein binding;protein-containing complex binding	N/A	cytoplasm;symbiont-containing vacuole;symbiont-containing vacuole membrane
PF3D7_1301700	CBP2	CX3CL1-binding protein 2	28.496	no	3	451.57	95.57	8.58	0.41	2.47	1.93	21.28	R	0.36	0.24	0	ATP binding;chemokine binding;nucleic acid binding;protein binding	cytoadherence to microvasculature, mediated by symbiont protein	Maurer's cleft;host cell surface;nucleus
PF3D7_1329600	N/A	conserved Plasmodium protein, unknown function	270.47	no	0	102.67	19.31	17.38	1.42	21.06	97.1	52.49	R	86.4	22.93	M	N/A	N/A	N/A
PF3D7_1135400	N/A	HotDog domain-containing protein, putative	33.411	no	0	124.02	12.75	21.98	5.68	6.41	25.83	0	R	46.92	9.6	M	RNA binding	N/A	symbiont-containing vacuole
PF3D7_1436200	BCP1	basal complex protein BCP1	271.49	no	0	6.82	0.39	8.12	9.58	0.97	6.24	35.28	O	3.5	4.09	0	protein binding	structural complex	basal part of cell;inner membrane pellicle complex
PF3D7_1471100	EXP2	exported protein 2	63.109	yes	0	384.53	1445.82	386.76	37.45	51.11	19.77	209.28	lT	15.95	7.71	M	RNA binding;channel activity;protein binding	entry into host;pore formation in membrane of host by symbiont	PTEX complex;extracellular vesicle;host cell cytoplasmic vesicle;merozoite dense granule;nucleus;symbiont-containing vacuole membrane
PF3D7_0204100	N/A	Sel1 repeat-containing protein, putative	23.99	yes	0	9.43	3.3	47.1	71.8	5.6	40.2	111.36	O	72.03	46.2	M	protein binding	N/A	cytosol
PF3D7_1007900	EIF3D	eukaryotic translation initiation factor 3 subunit D, putative	244.67	no	0	149.3	37.91	38.38	3.47	4.6	16.2	49.13	R	27.12	15.79	M	translation initiation factor activity	translational initiation	eukaryotic translation initiation factor 3 complex;nucleus
PF3D7_1455200	N/A	methyltransferase AAMT	70.622	no	0	3.63	4.47	9.05	1.58	8.51	32.44	25.57	GV	146.54	38.43	M	methyltransferase activity	N/A	apical part of cell
PF3D7_0609900	N/A	tetratricopeptide repeat protein, putative	50.76	no	0	34.32	5.61	11.49	12.07	4.48	12.04	8.41	R	30.53	11.04	M	DNA binding	transcription by RNA polymerase III	transcription factor TFIIIC complex
PF3D7_1346500	N/A	conserved Plasmodium protein, unknown function	27.675	no	0	49.88	11.8	4.62	0.41	0.96	12.62	20.44	R	54.49	32.2	M	N/A	N/A	N/A
PF3D7_1236300	N/A	conserved protein, unknown function	70.66	no	0	2.73	0.45	4.52	1.22	3.63	18.21	64.48	O	46	2.66	M	endopeptidase activity	N/A	N/A
PF3D7_0619900	SF3A2	splicing factor 3A subunit 2, putative	33.071	no	0	13.49	5.61	9.37	0.89	5.28	32.01	85.16	O	15.85	24.45	F	RNA binding	RNA splicing;spliceosomal complex assembly	U2 snRNP;U2-type prespliceosome;catalytic step 2 spliceosome;spliceosomal complex
PF3D7_1334500	MSRP6	MSP7-like protein	220.45	yes	0	5.8	15.24	11.13	1.29	0.59	0.68	6.82	eT	7	0.31	M	protein binding	cell adhesion	Maurer's cleft
PF3D7_1455400	HlyIII	hemolysin III	120.15	no	7	45.63	16.56	19.15	2.28	36.24	76.36	50.04	GV	41.07	75.55	F	signaling receptor activity	hemolysis in other organism	food vacuole;membrane
PF3D7_0703000	N/A	conserved Plasmodium protein, unknown function	149.48	no	1	3.07	1.34	2.95	0.62	0.92	9.41	8.03	GV	3.99	2.72	0	N/A	N/A	N/A
PF3D7_1106700	DNA2	DNA replication ATP-dependent helicase/nuclease DNA2, putative	25.379	no	0	25.64	9.15	10.23	1.4	2.1	9.03	58.53	O	88.77	19.55	M	nuclease activity	DNA-dependent DNA replication	nucleus
PF3D7_0306200	AHA1	activator of Hsp90 ATPase	191.38	no	0	16.95	6.92	6.77	0.37	8.56	322.52	244.72	GV	18.11	172.53	F	ATPase activator activity;Hsp90 protein binding	positive regulation of ATP-dependent activity;protein folding	cytosol
PF3D7_1020700	N/A	N-acetyltransferase, GNAT family, putative	53.674	no	0	38.87	20.19	4.93	0.37	1.27	14.24	17.16	R	14.99	21.05	F	rRNA cytidine N-acetyltransferase activity;tRNA binding	rRNA acetylation involved in maturation of SSU-rRNA	nucleolus;nucleus
PF3D7_1149400	N/A	Plasmodium exported protein, unknown function	210.71	yes	0	14.57	76.44	25.21	0.35	0.84	2.09	0	eT	0.14	0.07	0	N/A	N/A	host cell
PF3D7_0820900	N/A	conserved Plasmodium protein, unknown function	323.2	no	2	18.59	2.65	9.37	4.73	2.01	17.88	16.22	R	80.61	27.56	M	N/A	N/A	N/A
PF3D7_0210600	CERLI1	protein CERLI1	17.841	no	0	7.1	1.27	31.71	27.79	6.73	197.47	409.32	O	10.85	214.63	F	lipid binding	entry into host	apical part of cell;rhoptry;rhoptry membrane
PF3D7_1435600	N/A	conserved Plasmodium protein, unknown function	175.57	no	0	7.96	0.59	11.62	11.95	3.42	140.6	545.53	O	204.39	597.76	F	N/A	N/A	nucleus
PF3D7_0615400	N/A	ribonuclease, putative	24.259	no	1	47.62	16.97	22.89	4.16	4.65	21.91	102.84	O	232.36	91.26	M	3'-5'-exoribonuclease activity;ribonuclease activity	RNA processing;mRNA catabolic process	P-body;exosome (RNase complex);nucleus
PF3D7_0719000	N/A	translation machinery-associated protein, putative	168.93	no	0	4.3	1.88	2.28	0	15.78	51.42	14.04	GV	91.69	17.03	M	protein-macromolecule adaptor activity	proteasome regulatory particle assembly	cytoplasm;nucleus
PF3D7_0803500	N/A	AAA family ATPase, putative	50.812	no	1	17.13	13.1	13.2	4.13	3.22	17.93	12.54	GV	15.02	9.33	M	ATP-dependent peptidase activity	proteolysis	mitochondrion
PF3D7_1004500	AKIT2	apicomplexan kinetochore protein 2, putative	111.44	no	0	3.09	0.75	5.41	2.69	4.67	17.29	20.89	O	23.69	12.24	M	DNA binding	DNA-dependent DNA replication	kinetochore;nucleus
PF3D7_1454200	N/A	conserved Plasmodium protein, unknown function	51.931	no	2	24.51	16.77	3.84	0.26	2.64	19.59	17.07	R	5.31	4.3	0	N/A	transcription, DNA-templated	nucleus
PF3D7_1031800	N/A	conserved protein, unknown function	28.949	no	0	2.76	0.2	13.39	5.22	0.83	6.75	85.04	O	12.19	40.8	F	N/A	N/A	N/A
PF3D7_1453900	N/A	conserved Plasmodium protein, unknown function	138.86	no	0	49.43	7.8	4.62	0.66	2.77	17.11	15.94	R	21.79	22.03	0	N/A	N/A	N/A
PF3D7_0826300	N/A	SPRY domain, putative	47.578	no	0	3.77	1.93	14.07	2.25	4.19	35.85	42.08	O	43.14	27.6	M	transcription cis-regulatory region binding	histone H3-K4 methylation	Set1C/COMPASS complex;nucleus
PF3D7_1370300	MAHRP1	membrane associated histidine-rich protein 1	70.426	no	1	3028.12	1030.67	37.48	9.28	23.01	19.99	40.61	R	15.22	24.85	F	protein binding	cell adhesion	Maurer's cleft;extracellular vesicle
PF3D7_1360800	FLN	falcilysin	61.681	no	0	152.6	67.64	64.01	11.08	5.79	28.64	235.69	O	26.33	40.96	F	metalloendopeptidase activity	hemoglobin catabolic process;protein processing	apicoplast;cytoplasm;food vacuole
PF3D7_1457000	SPP	signal peptide peptidase	54.722	no	8	126.33	90.99	157.6	41.91	43.96	300.13	241.98	GV	93.24	503.18	F	aspartic endopeptidase activity, intramembrane cleaving;peptidase activity;protein homodimerization activity	membrane protein proteolysis;response to xenobiotic stimulus;signal peptide processing	cell surface;endoplasmic reticulum;integral component of cytoplasmic side of endoplasmic reticulum membrane;integral component of lumenal side of endoplasmic reticulum membrane;microneme
PF3D7_0623600	N/A	splicing factor-like protein 1, putative	220.4	no	0	120.96	42.53	58.06	21.17	20.03	15.51	113.26	R	53.65	34.3	M	RNA binding;mRNA binding	RNA splicing;RNA splicing, via transesterification reactions;mRNA splicing, via spliceosome;regulation of alternative mRNA splicing, via spliceosome	nucleus
PF3D7_1121900	PDK1	3-phosphoinositide-dependent protein kinase 1	120.38	no	0	2.72	0.23	12.55	3.49	0.47	9.7	6.95	lT	6.1	16.4	F	protein kinase activity;protein serine/threonine kinase activity	activation of protein kinase activity;intracellular signal transduction;peptidyl-serine phosphorylation;protein phosphorylation;response to xenobiotic stimulus	cytosol;nucleus
PF3D7_1218400	N/A	triose or hexose phosphate/phosphate translocator	191.46	no	10	256.69	29.63	43.13	21.58	33.76	84.9	107.9	R	43.84	27.43	M	antiporter activity;transmembrane transporter activity	transporter complex	Golgi apparatus;membrane
PF3D7_1450400	N/A	E3 ubiquitin-protein ligase ZNF598, putative	165.75	no	0	45.1	15.26	12.46	4.72	1.95	17.93	47.98	O	28.25	19.2	M	ligase activity	protein ubiquitination complex	nucleus
PF3D7_1141300	APR1	apical polar ring protein APR1, putative	46.016	no	0	4.09	0.38	19.89	8.76	11.23	50.97	29.19	GV	44.67	117.88	F	protein binding	structural complex	apical complex;microneme;plasma membrane
PF3D7_1358200	N/A	conserved Plasmodium protein, unknown function	76.68	no	0	31.7	10.8	9	1.63	1.92	17	12.05	R	43.25	24.84	M	N/A	N/A	N/A
PF3D7_1344300	N/A	zinc finger protein, putative	140.26	no	0	5.22	5.33	22.17	14.25	4.14	32.99	73.95	O	42.2	28.75	M	protein binding	N/A	cytoplasm;nucleus
PF3D7_1336800	NUDC	nuclear movement protein, putative	282.22	no	0	51.63	28.53	12.42	0.59	3.89	19.55	40.44	R	86.84	45.79	M	unfolded protein binding	developmental process;protein folding	cytoplasm;nucleus
PF3D7_0502100	N/A	HCNGP-like protein	36.611	no	0	3.17	0.99	2.83	1.16	3.76	17.93	16.63	GV	10.13	24.73	F	N/A	N/A	nucleus
PF3D7_0408500	FEN1	flap endonuclease 1	63.854	no	0	9.73	1.55	51.59	26.82	10.07	9.97	121.16	O	1072.17	59.74	M	5'-3' exonuclease activity;5'-flap endonuclease activity;endodeoxyribonuclease activity;flap endonuclease activity		nucleus
PF3D7_1211900	ATP4	non-SERCA-type Ca2+ -transporting P-ATPase	69.678	no	8	97.79	104.68	73.6	17.69	3.79	7.62	65.62	eT	27.52	32.97	F	ATP hydrolysis activity;P-type calcium transporter activity;P-type proton-exporting transporter activity	calcium ion transmembrane transport;cellular calcium ion homeostasis;regulation of sodium ion transport;response to xenobiotic stimulus
PF3D7_1008000	HDA2	histone deacetylase 2	198.28	no	0	70.23	35.07	26.53	6.58	2.9	21.36	45.15	R	150.69	35.45	M	deacetylase activity	inositol phosphate biosynthetic process;regulation of gene expression;chromatin remodeling	nucleus
PF3D7_0319500	N/A	RNA-binding protein, putative	132.61	no	0	163.64	56.62	58.19	6.41	18.29	29.71	59.94	R	137.53	117.33	M	RNA binding	mRNA splicing, via spliceosome	U2 snRNP;precatalytic spliceosome
PF3D7_1242600	N/A	protein farnesyltransferase subunit alpha	112.7	no	0	11.78	12.05	5.04	0.65	2.87	15.03	22.38	O	6.06	8.04	0	enzyme activity	protein farnesylation;protein geranylgeranylation	CAAX-protein geranylgeranyltransferase complex;cytoplasm;protein farnesyltransferase complex
PF3D7_0420600	AKIT6	apicomplexan kinetochore protein 6, putative	419.08	no	0	5.59	2.69	19	10.88	6.52	62.42	0	GV	210.81	82.79	M	DNA binding	DNA replication	kinetochore;nucleus
PF3D7_0627100	N/A	ankyrin-repeat protein, putative	16.012	no	0	120.81	40.2	29.06	7.37	4.43	45.03	74.09	R	98.11	18.43	M	N/A	N/A	N/A
PF3D7_1211300	MCM8	DNA helicase MCM8, putative	98.542	no	0	5.73	0.5	6.88	2.18	2.52	12.78	13.22	O	32.44	36.01	0	ATP binding;ATP-dependent activity, acting on DNA;DNA helicase activity;DNA replication origin binding;single-stranded DNA binding	DNA replication initiation;DNA strand elongation involved in DNA replication	MCM complex;nuclear pre-replicative complex;nucleus
PF3D7_0505700	N/A	conserved Plasmodium membrane protein	96.86	yes	4	30.5	12.43	26.21	5.45	3.19	12.11	97.52	O	117.64	148.99	F	N/A	N/A	apicoplast
PF3D7_1325400	N/A	CRWN-like protein, putative	32.783	no	0	5.49	0.34	12.48	7.52	3.74	50.96	79.13	O	80.14	103.24	F	chromatin binding	N/A	heterochromatin;nucleus
PF3D7_1123900	SNU13	13 kDa ribonucleoprotein-associated protein, putative	48.063	no	0	495.51	199.33	81.42	8.88	257.61	82.42	104.38	O	99.29	64.75	M	RNA binding;U3 snoRNA binding;U4 snRNA binding	mRNA splicing, via spliceosome;maturation of LSU-rRNA;maturation of SSU-rRNA	U4/U6 x U5 tri-snRNP complex;box C/D RNP complex;nucleolus;nucleus;precatalytic spliceosome;small-subunit processome
PF3D7_1028500	N/A	partial CSTF domain-containing protein, putative	76.832	no	0	56.23	18.95	12.54	3.07	2.95	53.76	186.77	O	64.36	104.16	F	N/A	N/A	nucleus
PF3D7_0906600	N/A	zinc finger protein, putative	14.603	no	0	383.6	154.92	24.61	2.13	4.11	32.47	160.02	R	28.6	10.6	M	mRNA binding	N/A	nucleus
PF3D7_1353100	N/A	Plasmodium exported protein, unknown function	326.04	no	2	237.88	272.75	12.47	0.8	4.29	3.93	5.04	eT	52.53	0.9	M	protein binding	N/A	Maurer's cleft;extracellular vesicle;nucleus
PF3D7_0212300	ERF1	eukaryotic peptide chain release factor subunit 1, putative	73.03	no	0	165.17	109.79	74.15	7.41	4.51	10.01	94.37	R	63.49	364.13	F	sequence-specific mRNA binding;translation release factor activity;translation release factor activity, codon specific	cytoplasmic translational termination;regulation of translational termination	cytosol;nucleus;translation release factor complex
PF3D7_1438000	N/A	eukaryotic translation initiation factor eIF2A, putative	11.004	no	0	122.85	24.59	19.1	2.61	4.51	32.68	44.27	R	57.73	44.99	M	mRNA binding;ribosome binding;tRNA binding;translation initiation factor activity		cytosolic small ribosomal subunit;nucleus
PF3D7_0528000	UMP1	proteasome maturation factor UMP1, putative	41.934	no	0	18.46	9.13	12.79	2.87	19.73	142.73	50.36	GV	38.48	175.22	F	protein binding	proteasome assembly	cytoplasm;nucleus;proteasome complex
PF3D7_1414500	ABCk2	atypical protein kinase, ABC-1 family, putative	78.573	no	0	52.58	9.77	16.99	8.83	5.74	54.44	413.23	O	75.31	193.62	F	kinase activity	N/A	N/A
PF3D7_0111800	N/A	eukaryotic translation initiation factor 4E, putative	51.002	no	0	11.27	13.05	11.53	1.16	2.28	14.91	40.76	O	57.32	49.14	M	RNA 7-methylguanosine cap binding;translation initiation factor activity	N/A	eukaryotic translation initiation factor 4F complex;nucleus
PF3D7_1415200	N/A	DNA-directed RNA polymerases I and III subunit RPAC2	202.14	no	0	66.2	17.72	4.32	0.67	34.34	29.47	0	R	23.61	21	0	DNA-directed 5'-3' RNA polymerase activity	transcription, DNA-templated	RNA polymerase I complex;RNA polymerase III complex
PF3D7_1445700	N/A	conserved Plasmodium protein, unknown function	46.025	no	0	86.6	51.32	29.15	2.46	4.66	42.68	105.68	O	108.27	92.4	M	N/A	N/A	Maurer's cleft;cytosol;inner membrane pellicle complex
PF3D7_1366900	N/A	conserved protein, unknown function	76.564	no	0	367.91	87.94	97.5	19.49	14.75	48.64	158.75	R	207.94	46.16	M	mRNA binding	N/A	cytoplasm;nucleus
PF3D7_0910800	NBP35	cytosolic Fe-S cluster assembly factor NBP35, putative	37.284	no	1	25.35	19.92	17.23	8.19	2.63	3.71	19.95	R	9.35	10.45	0	iron-sulfur cluster binding	iron-sulfur cluster assembly	apicoplast;cytosol;mitochondrion
PF3D7_0308100	N/A	zinc finger protein, putative	100.17	no	0	6.16	0.29	11.98	10.29	1.32	5.98	147.37	O	6.05	20.83	F	protein binding	N/A	cytoplasm;membrane;nucleus
PF3D7_1301400	HYP12	Plasmodium exported protein (hyp12), unknown function	26.04	yes	1	53.54	173.95	2.54	0.13	0.3	1.43	8.88	eT	2.55	1	0	N/A	N/A	Maurer's cleft;food vacuole;host cell cytoplasm
PF3D7_1354900	N/A	conserved Plasmodium protein, unknown function	15.262	no	0	10.52	6.89	5.9	2.19	4.32	25.22	17.59	GV	49.14	18.85	M	N/A	N/A	N/A
PF3D7_0716800	EIF3I	eukaryotic translation initiation factor 3 subunit I, putative	91.144	no	0	355.7	209.51	132.52	11.21	25.76	86.8	304.59	R	113.7	111.58	0	RNA binding;translation initiation factor activity	cytoplasmic translational initiation;regulation of translational initiation;translational initiation	eukaryotic translation initiation factor 3 complex;eukaryotic translation initiation factor 3 complex, eIF3m;nucleus
PF3D7_1207100	N/A	pre-rRNA-processing protein ESF1, putative	134.57	no	0	62.49	31.83	15.73	1.73	4.28	24.31	157.61	O	307.93	85.73	M	RNA binding	rRNA processing	nucleus
PF3D7_0316700	YOP1	protein YOP1, putative	74.442	no	3	23.93	34.97	44.22	38.8	9.61	16.32	48.41	O	43.64	6.45	M	protein binding	endoplasmic reticulum organization;endoplasmic reticulum tubular network organization	cell surface;endoplasmic reticulum
PF3D7_1117300	N/A	conserved protein, unknown function	53.722	no	3	119.04	6.87	25.33	10.21	14.37	79.5	10.41	R	19.94	64.03	F	N/A	N/A	N/A
PF3D7_0623100	NAB2	nuclear polyadenylated RNA-binding protein NAB2, putative	178.07	no	0	561.35	175.35	96.22	18.52	22.36	31.62	252.45	R	247.02	118.44	M	RNA binding;poly(A) binding	negative regulation of mRNA polyadenylation;regulation of mRNA stability	cytoplasm;nuclear periphery;nucleus
PF3D7_1364300	PRP16	pre-mRNA-splicing factor RNA helicase PRP16	124.94	no	0	81.65	22.9	9.05	2.51	1.69	18.83	17.96	R	26.93	12.71	M	RNA helicase activity	regulation of transcription	nucleus
PF3D7_0424500	FIKK4.1	serine/threonine protein kinase, FIKK family	45.985	no	1	106.28	1.15	0.68	0	0.22	2.79	0.87	R	5.69	0.12	0	protein serine/threonine kinase activity	cytoadherence to microvasculature, mediated by symbiont protein;intracellular signal transduction;modulation by symbiont of host process;protein phosphorylation	Maurer's cleft;cytoplasm;host cell periphery
PF3D7_1420000	SF3B4	splicing factor 3B subunit 4, putative	75.163	no	0	271.19	120.67	109.97	11.56	23.14	12.97	120.37	R	129.99	133.99	F	RNA binding	RNA splicing;RNA splicing, via transesterification reactions;mRNA splicing, via spliceosome	U2 snRNP;ribonucleoprotein complex;spliceosomal complex
PF3D7_1225700	N/A	VAC14 domain-containing protein, putative	245.04	no	1	51.82	14.58	11.51	0.97	2.03	7.25	9.44	R	13.8	7.18	M	protein binding	phosphatidylinositol biosynthetic process;positive regulation of kinase activity	PAS complex;endosome membrane;extrinsic component of vacuolar membrane;vacuolar membrane
PF3D7_1228300	NEK1	NIMA related kinase 1	31.245	no	0	6.99	2.82	49.89	20.53	4.58	12.14	475.52	O	355.09	42.46	M	kinase activity	mitotic cell cycle;protein phosphorylation;response to xenobiotic stimulus	nucleus
PF3D7_1314900	P44	general transcription factor IIH subunit 2	190.94	no	0	60.35	18.63	22.33	2.7	2.1	6	3.44	R	137.43	10.72	M	protein binding;DNA binding	nucleotide-excision repair;regulation of transcription by RNA polymerase II	cytoplasm;nucleus;transcription factor TFIIH holo complex
PF3D7_0625600	PAP	poly(A) polymerase PAP, putative	157.31	no	0	34.22	5.48	2.29	0.42	2.68	13.77	4.01	R	13.68	9.61	M	polynucleotide adenylyltransferase activity	RNA polyadenylation;mRNA polyadenylation	nucleus
PF3D7_1133200	N/A	conserved Plasmodium protein, unknown function	23.573	no	0	9.18	1.78	41.01	10.84	8.38	24.27	238.59	O	20.21	73.52	F	N/A	N/A	nucleus
PF3D7_1340100	RRP42	exosome complex component RRP42, putative	16.539	no	0	46.63	12	8.09	1.07	6.51	125.61	109.72	GV	14.16	50.47	F	RNA binding	rRNA catabolic process	exosome (RNase complex)
PF3D7_0423600	N/A	conserved Plasmodium protein, unknown function	74.368	no	0	39.89	22.44	9.79	1.99	4.85	29.82	182.06	O	94	58.21	M	N/A	N/A	N/A
PF3D7_0602100	MTR4	ATP-dependent RNA helicase MTR4	60.188	no	0	39.5	17.73	8.33	0.29	2.59	23.23	102.05	O	42.07	32.8	M	RNA helicase activity;protein binding	RNA catabolic process;maturation of 5.8S rRNA	TRAMP complex;nuclear periphery;nucleus
PF3D7_0936200	N/A	Plasmodium exported protein (hyp11), unknown function	77.218	yes	0	12.81	29.15	3.78	0.24	23	197.48	13.94	GV	8.55	17.53	F	N/A	N/A	Maurer's cleft;host cell
PF3D7_1203900	UBC	ubiquitin-conjugating enzyme E2	149.32	no	0	243.54	225.32	212.64	92.18	1228.58	1828.85	1225.87	GV	993.79	2149.05	F	ubiquitin conjugating enzyme activity;ubiquitin-protein transferase activity	cellular protein modification process;protein polyubiquitination	cytoplasm;nucleus
PF3D7_1129400	NSUN3	RNA cytosine C(5)-methyltransferase, putative	137.53	no	0	51	41.04	13.34	0.79	5.54	10.6	62.24	O	9.49	33.55	F	rRNA (cytosine-C5-)-methyltransferase activity	RNA methylation;maturation of LSU-rRNA;rRNA base methylation	nucleolus;nucleus
PF3D7_0532300	N/A	Plasmodium exported protein (PHISTb), unknown function	159.36	no	0	238.76	433.92	23.72	0.46	0.89	1.19	19.2	eT	13.47	0.1	M	protein binding	N/A	Maurer's cleft;host cell cytoplasm;host cell surface
PF3D7_0606500	PTB	polypyrimidine tract-binding protein, putative	61.418	no	0	70.9	8.85	13.32	1.82	4.21	28.39	65.98	R	51.31	17.2	M	mRNA binding;poly-pyrimidine tract binding	RNA splicing;regulation of RNA splicing;regulation of translation	nucleus
PF3D7_1448000	UTP12	U3 small nucleolar RNA-associated protein 12, putative	69.348	no	0	63.61	16.09	5.94	0.27	1.55	14.25	14.4	R	14.61	18.09	F	snoRNA binding	maturation of SSU-rRNA	Pwp2p-containing subcomplex of 90S preribosome;nucleolus;small-subunit processome
PF3D7_1308900	DCP2	mRNA-decapping enzyme 2, putative	10.109	no	0	181.57	78.75	30.88	5.29	3.39	21.18	472.16	O	151.21	60.83	M	hydrolase activity;m7G(5')pppN diphosphatase activity	deadenylation-dependent decapping of nuclear-transcribed mRNA	cytoplasm;nucleus
PF3D7_0621100	N/A	tetratricopeptide repeat protein, putative	39.135	no	0	8.32	1.56	22.23	17.58	2.55	38.08	51.04	O	7.35	84.37	F	protein binding	N/A	N/A
PF3D7_0528200	EIF3E	eukaryotic translation initiation factor 3 subunit E, putative	102	no	2	146.91	55.97	43.09	4.03	11.95	60.74	27.87	R	32.63	19.57	M	mRNA binding	translational initiation	eukaryotic translation initiation factor 3 complex;nucleus
PF3D7_1445600	N/A	RNA-binding protein, putative	60.799	no	0	132.96	23.29	19.46	3.38	7.11	32.08	80.16	R	54.83	15.09	M	RNA binding	N/A	nucleus
PF3D7_1355800	SF3B5	splicing factor 3B subunit 5, putative	671.11	no	0	36.43	14.21	9.89	1.42	20.39	22.03	12.41	R	52.57	8.22	M	RNA binding	mRNA splicing, via spliceosome;spliceosomal complex assembly	U2 snRNP;nucleus;precatalytic spliceosome
PF3D7_1439700	N/A	leucine carboxyl methyltransferase, putative	59.686	no	0	2.23	0.56	9.97	1.8	8.09	17.56	13.33	GV	34.9	3.81	M	methyltransferase activity	N/A	N/A
PF3D7_1226400	N/A	regulator of MON1-CCZ1 complex, putative	38.76	no	0	42.55	22.21	26.85	6.15	9.95	57.57	97.97	O	42.45	123.06	F	protein binding	regulation of autophagy	Mon1-Ccz1 complex;late endosome membrane
PF3D7_0217500	CDPK1	Calcium-dependent protein kinase 1	60.8	no	0	19906	0.85	60.65	51.87	31564	19.97	163.66	GII	1341.63	638.05	M	14-3-3 protein binding;calcium-dependent protein serine/threonine kinase activity;calmodulin binding;protein binding;protein serine/threonine kinase activity	entry into host;exit from host cell;intracellular signal transduction;peptidyl-serine phosphorylation;protein autophosphorylation;protein phosphorylation;response to drug;response to xenobiotic stimulus	cytoplasm;membrane;nucleus;plasma membrane;symbiont-containing vacuolar space;symbiont-containing vacuole;symbiont-containing vacuole membrane
PF3D7_0923800	TRXR	Thioredoxin reductase	68.698	no	0	45436	26785	117.94	62.9	45748	16193	440.71	GII	69.7	135.07	F	thioredoxin-disulfide reductase activity	cell redox homeostasis	cytoplasm;mitochondrion
PF3D7_0728100	N/A	anaphase-promoting complex subunit 1, putative	67,12	no	4	4.07	23.64	45.61	47.90	41.63	61.78	33.04	GV	82.44	10.95	M	molecular adaptor activity	metaphase/anaphase transition of mitotic cell cycle	anaphase-promoting complex; nucleus
PF3D7_0410400	RRP4	exosome complex component RRP4	12.263	no	0	52.17	13.87	6.14	1.39	32.3	115.72	102.61	GV	98.27	27.55	M	3'-5'-exoribonuclease activity;RNA binding;protein binding	CUT catabolic process;U4 snRNA 3'-end processing;exonucleolytic catabolism of deadenylated mRNA;exonucleolytic trimming to generate mature 3'-end of 5.8S rRNA from tricistronic rRNA transcript (SSU-rRNA, 5.8S rRNA, LSU-rRNA);nuclear polyadenylation-dependent rRNA catabolic process;nuclear polyadenyl	TRAMP complex;cytoplasm;cytoplasmic exosome (RNase complex);exosome (RNase complex);nuclear exosome (RNase complex)
PF3D7_1329400	AMPD	AMP deaminase	277.69	no	0	23.91	9.22	18.66	5.93	7.1	6.27	9.86	R	23.01	40.18	F	AMP deaminase activity	AMP catabolic process;AMP metabolic process;IMP biosynthetic process;purine nucleotide metabolic process	Maurer's cleft;cytosol
PF3D7_1224900	SF3B6	splicing factor 3B subunit 6, putative	52.158	no	0	34.59	19.11	12.88	2.08	80.75	148.88	138.9	GV	128.99	78.97	M	RNA binding	mRNA splicing, via spliceosome	U12-type spliceosomal complex;U2 snRNP;U2-type spliceosomal complex;catalytic step 2 spliceosome;precatalytic spliceosome
PF3D7_1312800	AAP2	protein AAP2	63.944	no	0	7.18	2.06	17.96	9.43	3.52	34.23	206.12	O	271.11	320.34	F	protein binding	structural complex	apical part of cell
PF3D7_1349800	N/A	GPN-loop GTPase, putative	212.53	no	0	19.92	3.85	2.71	0.59	2.75	18.48	6.76	R	29.25	15.34	M	ATP binding;GTPase activity	N/A	N/A
PF3D7_0910900	N/A	DNA primase large subunit, putative	460.08	no	0	4.22	0.71	18.95	2.64	2.37	7.12	17.9	lT	158.78	17.75	M	DNA primase activity	DNA replication, synthesis of RNA primer	alpha DNA polymerase:primase complex;nucleus
PF3D7_1349300	TKL3	tyrosine kinase-like protein	29.764	no	0	13.45	2.16	9.86	2.98	1.8	23.53	80.68	O	30.24	32.49	0	protein kinase activity	protein phosphorylation	cytoplasm;microtubule cytoskeleton
PF3D7_0403400	N/A	zinc finger protein, putative	100.27	no	2	18.02	7.39	7.87	1.92	2.57	17.41	47.42	O	22.34	14.54	M	protein binding	N/A	cytoplasm;nucleus
PF3D7_1124800	RRS1	ribosome biogenesis regulatory protein, putative	62.881	no	0	122.18	36.73	16.31	2.89	17.11	117.72	331.35	O	171.6	308.15	F	RNA binding	endonucleolytic cleavage in ITS1 to separate SSU-rRNA from 5.8S rRNA and LSU-rRNA from tricistronic rRNA transcript (SSU-rRNA, 5.8S rRNA, LSU-rRNA);ribosomal large subunit biogenesis;ribosomal large subunit export from nucleus	nucleolus;preribosome, large subunit precursor
PF3D7_0811000	CUL1	cullin-1, putative	118.33	no	0	3.06	0.27	13.37	5.72	3.63	18	17.24	GV	27.67	18.79	M	protein binding;ubiquitin protein ligase binding;ubiquitin-protein transferase activity	SCF-dependent proteasomal ubiquitin-dependent protein catabolic process;protein ubiquitination	SCF ubiquitin ligase complex;cullin-RING ubiquitin ligase complex;nucleus;cytoplasm
PF3D7_1123400	ERF3	eukaryotic peptide chain release factor GTP-binding subunit, putative	73.484	no	0	347.06	148.87	133.98	17.18	9.71	25.08	98.22	R	72.39	112.45	F	GTP binding;GTPase activity;translation elongation factor activity;translation release factor activity	cytoplasmic translational termination;translation;translational elongation	eukaryotic translation elongation factor 1 complex;translation release factor complex
PF3D7_1130500	COG2	conserved oligomeric Golgi complex subunit 2, putative	51.568	no	0	6.2	2.03	12.39	3.89	2.41	16.22	90.14	O	47.25	7.73	M	N/A	Golgi organization;endoplasmic reticulum to Golgi vesicle-mediated transport;intra-Golgi vesicle-mediated transport	Golgi transport complex
PF3D7_1305400	N/A	AAR2 protein, putative	75.915	no	0	34.05	6.8	7.72	0.15	2.59	33.19	71.69	O	26.63	34.42	F	N/A	spliceosomal tri-snRNP complex assembly	nucleus
PF3D7_0724200	TAP42	type 2A phosphatase-associated protein 42, putative	94.403	no	0	33.08	13.75	10.88	1.09	3.03	17.64	20.43	R	76.54	40.89	M	protein phosphatase 2A binding	regulation of dephosphorylation	cytosol
PF3D7_0409400	DnaJ	chaperone protein DnaJ	27.957	no	0	43.71	31.24	15.11	1.16	1.55	8.61	43.05	O	74.35	30.77	M	DNA binding;DNA replication origin binding;unfolded protein binding	chaperone cofactor-dependent protein refolding;protein refolding;response to heat	apicoplast;cytoplasm;mitochondrion
PF3D7_1120500	N/A	tRNA nucleotidyltransferase, putative	97.763	yes	0	25.12	8.93	9.11	1.17	1.78	15.61	19.21	R	11.17	19.2	F	ATP:3'-cytidine-cytidine-tRNA adenylyltransferase activity;CTP:3'-cytidine-tRNA cytidylyltransferase activity;nucleotidyltransferase activity	tRNA 3'-terminal CCA addition	apicoplast
PF3D7_0206800	MSP2	Merozoite surface protein 2	27.957	no	0	0.22	0	0.22	0.37	0.02	0.2	0	S	45325	45445	F	protein binding	protein adhesion	anchored component of plasma membrane;integral component of membrane;integral component of plasma membrane;membrane;nucleus;plasma membrane
PF3D7_0926700	NADSYN	glutamine-dependent NAD(+) synthetase, putative	107.24	no	0	23.31	13.52	15.26	3.18	0.84	6.85	180.97	O	8.11	14.15	F	NAD+ synthase (glutamine-hydrolyzing) activity;glutaminase activity	NAD biosynthetic process	cytoplasm
PF3D7_0821100	PK1	protein kinase 1	242.55	no	0	48.05	6.52	17.08	3.47	2.15	9.98	20.98	R	9.59	14.93	F	protein serine/threonine kinase activity	signal transduction	cytoplasm;cytosol
PF3D7_1362400	Pcalp	calpain	419.39	no	0	39.77	10.04	13.37	3.39	3.55	57.28	54.57	GV	68.7	171.79	F	protease activity	signal transduction	cytoplasm;nucleolus
PF3D7_1457900	N/A	conserved Plasmodium protein, unknown function	154.09	no	5	12.63	4.67	9.44	3.98	2.58	17.97	10.56	GV	51.63	47.58	M	N/A	N/A	N/A
PF3D7_0310400	PIESP1	parasite-infected erythrocyte surface protein	153.7	yes	0	10.99	1.36	63.26	23.05	1.46	23.74	139.59	O	8.58	123.72	F	protein binding	structural complex	cell surface;host cell plasma membrane;nucleus;tubovesicular membrane network
PF3D7_1123500	GP2	golgi protein 2	63.619	yes	2	70.85	24.94	29.86	5.94	3.23	17.24	53.65	R	31.21	22.83	M	protein binding;protein-containing complex binding	golgi organization	Golgi apparatus;apicoplast;symbiont-containing vacuole
PF3D7_0810300	PPM5	protein phosphatase PPM5, putative	67.786	no	0	10.73	13.05	70.65	31.75	22.62	85.93	556.33	O	804.95	255.6	M	phosphatase activity	phosphorylation process	nucleus
PF3D7_0309000	YVH1	dual specificity protein phosphatase	41.717	no	0	60.42	9.65	11.08	2.1	6.34	30.8	26.81	R	51.76	16.26	M	phosphatase activity;protein binding;protein tyrosine/serine/threonine phosphatase activity;structural constituent of nuclear pore;zinc ion binding	negative regulation of nucleocytoplasmic transport;protein dephosphorylation;protein phosphorylation;regulation of cell development	cytoplasm;nucleus
PF3D7_1472900	N/A	dihydroorotase, putative	36.505	no	0	14.26	5.62	13.95	7.35	124.16	33.27	122.01	GII	14.14	18.27	F	dihydroorotase activity	'de novo' pyrimidine nucleobase biosynthetic process;pyrimidine nucleotide biosynthetic process	cytoplasm;nucleus
PF3D7_1032800	LRR1	leucine-rich repeat protein 1	39.424	no	0	3.85	1.33	8.74	2.47	5.88	36.16	30.88	GV	11.04	10.29	0	protein binding;protein serine/threonine phosphatase inhibitor activity	N/A	protein phosphatase type 1 complex
PF3D7_1113300	UGT	UDP-galactose transporter, putative	51.688	no	8	14.05	2.35	28.57	10.78	9.66	80.44	21.35	GV	6.61	56.51	F	UDP-galactose transmembrane transporter activity;UDP-glucose transmembrane transporter activity;transmembrane transporter activity	UDP-galactose transmembrane transport;response to xenobiotic stimulus	endoplasmic reticulum;integral component of Golgi membrane;integral component of endoplasmic reticulum membrane;membrane
PF3D7_0829400	N/A	prolyl 4-hydroxylase subunit alpha, putative	529.36	no	0	4.4	0.13	11.76	6.22	4.2	26.62	50.01	O	240.89	51.61	M	N/A	peptidyl-proline hydroxylation to 4-hydroxy-L-proline	endoplasmic reticulum
PF3D7_0703900	N/A	conserved Plasmodium membrane protein	129.2	no	11	66.37	25.85	3.78	0.47	1.54	25.05	51.77	R	36.54	12.81	M	WW domain binding	N/A	membrane;nucleus
PF3D7_1227800	ELP3	elongator complex protein 3, putative	311.42	no	1	79.99	63.53	12.51	0.95	2.49	5.07	79.1	R	15.93	13.07	0	histone acetyltransferase activity	tRNA wobble base 5-methoxycarbonylmethyl-2-thiouridinylation	cytoplasm;elongator holoenzyme complex;mitochondrial outer membrane;mitochondrion;nucleus
PF3D7_1207000	N/A	conserved Plasmodium protein, unknown function	89.326	no	0	6.9	2.22	15.63	8.27	1.76	15.48	213.6	O	755.85	48.1	M	N/A	N/A	mitochondrion;nucleus
PF3D7_0215500	N/A	conserved Plasmodium protein, unknown function	159.53	no	0	28.18	12.84	6.93	1.87	0.93	7.73	27.99	R	95.66	18.14	M	N/A	N/A	N/A
PF3D7_0714200	N/A	conserved Plasmodium protein, unknown function	24	no	0	37.26	19.17	21.89	7.67	2.71	22.01	80.01	O	66.94	28.44	M	N/A	N/A	nucleus
PF3D7_1472000	ISY1	pre-mRNA-splicing factor ISY1, putative	135.82	no	0	29.46	19.38	12.22	3.31	82.25	67.17	26.31	GII	228.41	85.1	M	RNA binding	generation of catalytic spliceosome for second transesterification step;mRNA 3'-splice site recognition	Prp19 complex;catalytic step 2 spliceosome;post-mRNA release spliceosomal complex;post-spliceosomal complex
PF3D7_0923400	N/A	conserved Plasmodium protein, unknown function	57.642	no	0	17.53	15.57	6.46	0.58	2.06	21.53	172.45	O	41.16	93.18	F	N/A	N/A	N/A
PF3D7_1471400	N/A	diacylglycerol kinase, putative	129.05	no	0	4.28	1.04	26.01	12.51	2.74	17.93	110.87	O	68.16	25.67	M	diacylglycerol kinase activity	protein kinase C-activating G protein-coupled receptor signaling pathway;second-messenger-mediated signaling	nucleus
PF3D7_0802300	PWP2	periodic tryptophan protein 2, putative	93.754	no	0	113.16	54.11	16.96	1.74	6.04	12.09	66.54	R	45.73	39.97	M	RNA binding	maturation of SSU-rRNA from tricistronic rRNA transcript (SSU-rRNA, 5.8S rRNA, LSU-rRNA);ribosomal small subunit assembly	Pwp2p-containing subcomplex of 90S preribosome;nucleolus;small-subunit processome
PF3D7_0914300	N/A	met-10+ like protein, putative	27.61	no	1	34.05	12.31	7.71	0.78	2.24	11.65	10.99	R	39.85	58.13	F	tRNA (guanine-N1-)-methyltransferase activity;tRNA methyltransferase activity	tRNA N1-guanine methylation;tRNA methylation	apicoplast;cytoplasm
PF3D7_1008900	AK1	adenylate kinase	154.9	no	0	93.97	78.85	85.11	11.95	23.24	32.91	132.43	O	18.2	34.44	F	adenylate kinase activity	generation of precursor metabolites and energy;nucleoside diphosphate metabolic process;purine nucleotide metabolic process	cytoplasm;cytosol;mitochondrion;nucleus
PF3D7_1244100	N/A	N-alpha-acetyltransferase 15, NatA auxiliary subunit, putative	46.597	no	0	24.12	22.8	14.76	3.65	1.65	12.66	26.08	O	30.19	15.45	M	enzyme activity	N-terminal peptidyl-methionine acetylation	cytoplasm;nucleus
PF3D7_1202100	N/A	SRAP domain-containing protein, putative	46.668	no	0	45992	45604	22.99	24473	28185	55.91	378.04	R	134.92	2993.15	F	single-stranded DNA binding, peptidase activity	cellular response to DNA damage stimulus, protein-DNA covalent cross-linking	N/A
PF3D7_1234500	N/A	conserved Plasmodium protein, unknown function	46.676	no	0	29.16	5.97	5.28	0.59	2.65	23.77	15.36	R	67.05	12.33	M	N/A	N/A	N/A
PF3D7_0619500	ACS12	acyl-CoA synthetase	163.9	no	0	17.37	11.03	8.14	0.98	0.82	2.37	3	R	1.58	0.57	0	medium-chain fatty acid-CoA ligase activity	fatty acid metabolic process	cytoplasm
PF3D7_0530600	N/A	XAP-5 DNA binding protein, putative	52.033	no	0	40.83	8.08	5.15	0.61	13.3	86.11	66.41	GV	82.14	24.41	M	DNA binding	chromatin organization	nucleus
PF3D7_1364000	N/A	conserved protein, unknown function	97.4	no	0	10.99	3.34	8.71	2.19	3.19	17.87	33.18	O	17.8	9.14	M	N/A	N/A	N/A
PF3D7_1467500	N/A	DNA/RNA-binding protein KIN17, putative	52.461	no	0	43.88	13.86	20.36	6.75	1.42	6.5	7.67	R	21.23	13.09	M	double-stranded DNA binding	DNA replication;cellular response to DNA damage stimulus	nucleus
PF3D7_0505200	ALP2b	actin-like protein, putative	65.868	no	0	10.44	6.93	10.08	4.39	1.26	14.33	61.93	O	1.63	23.44	F	chromatin binding;structural constituent of cytoskeleton	ATP-dependent chromatin remodeling;cytoskeleton organization;histone H4 acetylation;regulation of transcription by RNA polymerase II	NuA4 histone acetyltransferase complex;SWI/SNF complex;actin cytoskeleton;nucleus
PF3D7_1021600	DPA	deoxyribose-phosphate aldolase, putative	28.979	no	0	24.83	15.86	37.24	4.42	71.51	56.06	334.46	O	11.42	83.12	F	deoxyribose-phosphate aldolase activity	carbohydrate catabolic process;deoxyribonucleotide catabolic process;pentose-phosphate shunt	intracellular
PF3D7_1363200	PNKP	bifunctional polynucleotide phosphatase/kinase	55.333	no	0	12.87	3.16	3.58	0.47	1.35	6.69	1.52	R	45.36	3.77	M	damaged DNA binding;double-stranded DNA binding;polydeoxyribonucleotide 5'-hydroxyl-kinase activity;polynucleotide 3'-phosphatase activity	DNA repair;cellular response to DNA damage stimulus;nucleotide phosphorylation	nucleus
PF3D7_1315700	GCD14	tRNA (adenine(58)-N(1))-methyltransferase catalytic subunit TRM61, putative	37.204	no	0	34.31	11.04	5.22	1.65	5.22	96.27	27.32	GV	3.81	91.57	F	methyltransferase activity	tRNA methylation	nucleus;tRNA (m1A) methyltransferase complex
PF3D7_1448100	N/A	conserved Plasmodium protein, unknown function	23.439	no	0	10.42	2.91	2.09	0.27	6.93	27.17	6.25	GV	24.3	9.68	M	N/A	N/A	N/A
		nuclear localization
		with signal peptide
		peak values - lifecycle stages
		peak values - sex

## Sheet: interactors curated
						Expression								Sex			GO Terms
Gene ID	Short name	Product Description	Mol. weight [kDa]	Signal Peptide	# TM Domains	Ring (R )	Early Trophozoite (eT)	Late Trophozoite (lT)	Schizont (S)	Gametocyte II (GII)	Gametocyte V (GV)	Ookinete (O)	Peak expression	Male gametocyte (M)	Female gametocyte (F)	Sex specificity	Curated GO Functions (Molecular)	Curated GO Processes (Biological)	Curated GO Components (Cellular)
PF3D7_0613800	ApiAP2	AP2 domain transcription factor, putative	485.58	no	0	9.78	1.34	89.95	46.14	11.78	17.07	97.31	O	85.41	6.69	M	sequence-specific DNA binding, DNA-binding transcription factor activity, DNA binding	response to xenobiotic stimulus, regulation of transcription, DNA-templated	nucleus
PF3D7_1468100	MORC	MORC family protein	295.83	no	0	170.77	129.57	91.3	24.26	7.88	27.78	110.92	R	155.68	84.96	M	protein binding	regulation of cell cycle	nucleus
PF3D7_0704600	UT	HECT-type E3 ubiquitin ligase UT	460.41	no	0	134.3	57.58	41.68	13.08	14.52	61.2	373.27	O	561.82	158.74	M	ubiquitin-protein transferase activity	response to drug	endoplasmic reticulum, Golgi apparatus
PF3D7_0910200	N/A	conserved Plasmodium protein, unknown function	368.34	no	0	18.62	6.72	13.52	4.05	3.6	11.87	40.91	O	55	33.69	M	N/A	N/A	nucleus
PF3D7_1008100	PHD1	PHD finger protein PHD1	453	no	0	86.17	53.3	21.26	8.32	3.22	17.25	68.53	R	35.99	17.39	M	methylated histone binding, metal ion binding	entry into host, histone H3-K9 acetylation, histone H3-K4 trimethylation	histone acetyltransferase complex, nucleus
PF3D7_0317300	NUP335	nucleoporin NUP335, putative	402.95	no	0	53.47	39.23	25.6	8.19	6.84	23.42	78.67	O	166.65	27.89	M	DNA-binding transcription factor activity, protein binding, sequence-specific DNA binding	protein autoprocessing, positive regulation of transcription, DNA-templated	nucleus, cytoplasm, endoplasmic reticulum membrane, nuclear periphery, membrane
PF3D7_1221000	SET10	histone-lysine N-methyltransferase, H3 lysine-4 specific	271.07	no	0	5.25	3.05	21.93	5.72	2.16	12.63	50.6	O	9.49	12.36	0	histone methyltransferase activity (H3-K4 specific), metal ion binding	chromatin remodelling;regulation of transcription	nuclear periphery, nucleus
PF3D7_0405400	PRPF8	pre-mRNA-processing-splicing factor 8, putative	366.39	no	0	156.78	102.89	99.78	16.79	6.56	15.84	402.18	O	85.17	40.86	M	U1 snRNA binding, U6 snRNA binding, U2 snRNA binding, U5 snRNA binding, U1 snRNA binding, U6 snRNA binding, pre-mRNA intronic binding	spliceosomal tri-snRNP complex assembly, RNA splicing, via transesterification reactions, RNA splicing	nucleus, cytoplasm, spliceosomal complex, U5 snRNP, apicoplast
PF3D7_0317700	N/A	CPSF (cleavage and polyadenylation specific factor), subunit A, putative	338.53	no	0	35.07	13.47	13.36	2.84	5.65	38.85	85.22	O	166.9	117.96	M	damaged DNA binding; nucleic acid binding; protein binding	nucleotide-excision repair; DNA repair; proteasome-mediated ubiquitin-dependent protein catabolic process	nucleus; cullin-RING ubiquitin ligase complex
PF3D7_0609000	NUP637	nucleoporin NUP637, putative	720.51	no	0	86.14	62.26	38.45	12.58	8.74	47.35	51.5	R	79.23	33.93	M	protein binding	nucleocytoplasmic transport	nuclear periphery; nucleus
PF3D7_1239200	ApiAP2	AP2 domain transcription factor, putative	299.38	no	0	16650	28095	61.7	45480	34029	28.91	223.22	S	69	39.57	M	DNA binding, DNA-binding transcription factor activity	regulation of transcription, DNA-templated,	heterochromatin, nucleus
PF3D7_0605800	RAD50	DNA repair protein RAD50, putative	267.95	no	0	20.12	6.26	12.65	2.62	1.82	9.21	35.8	O	19.13	14.92	M	G-quadruplex DNA binding; metal ion binding; single-stranded telomeric DNA binding ; adenylate kinase activity; double-stranded telomeric DNA binding; single-stranded DNA endodeoxyribonuclease activity	telomere maintenance via recombination; double-strand break repair; telomere maintenance via telomerase; DNA duplex unwinding; chromosome organization involved in meiotic cell cycle	condensed nuclear chromosome; nucleus; Mre11 complex; site of double-strand break
PF3D7_0629700	SET1	SET domain protein, putative	796.04	no	0	45.67	31.36	25.3	4.3	3.13	23.45	102.36	O	82.65	38.44	M	histone methyltransferase activity (H3-K4 specific)	positive regulation of transcription, DNA-templated, histone H3-K4 methylation	nucleus;histone methyltransferase complex
PF3D7_0922800	N/A	conserved Plasmodium protein, unknown function	516.45	no	2	10.86	3.03	7.97	0.99	3.65	34.85	35.96	O	61.71	21.16	M	protein kinase binding	signal transduction	integral component of membrane
PF3D7_0628100	HECT1	HECT domain-containing protein 1, putative	1206	no	2	8.24	0.65	21.71	36.8	2.47	28.22	948.15	O	8.36	58.58	F	ubiquitin protein ligase activity, protein binding, ubiquitin-protein transferase activity	N/A	integral component of membrane
PF3D7_1472200	HDA1	histone deacetylase, putative	268.92	no	3	127.77	27.82	14.49	4.13	5.76	46.66	129.46	O	122.03	38.33	M	NAD-dependent histone deacetylase activity (H3-K14 specific)	chromatin remodelling;regulation of transcription	nucleus, integral component of membrane
PF3D7_1303800	N/A	conserved Plasmodium protein, unknown function	1111.8	no	2	5.85	3.71	11.23	1.84	2.07	33.23	81.14	O	109.15	24.81	M	N/A	N/A	nucleus, integral component of membrane
PF3D7_0516800	ApiAP2	AP2 domain transcription factor AP2-O2, putative	276.42	no	0	12.31	1.7	43.02	9.63	6.21	80.08	288.62	O	122.19	204.96	F	sequence-specific DNA binding, DNA-binding transcription factor activity, DNA binding	regulation of transcription, DNA-templated	heterochromatin, nucleus
PF3D7_1322300	N/A	BRCT domain-containing protein, putative	178.35	no	0	5.93	3.97	8.03	1.79	4.15	27.02	75.21	O	508.88	10.67	M	N/A	N/A	nucleus
PF3D7_1434500	N/A	dynein-related AAA-type ATPase, putative	971	no	9	46.73	45.83	7.08	0.54	1.98	20.47	18.71	R	64.58	16.9	M	ATP binding; ATP hydrolysis activity	rRNA processing; ribosomal large subunit assembly	nucleus; membrane; integral component of membrane; preribosome, large subunit precursor
PF3D7_1308400	N/A	conserved Plasmodium protein, unknown function	737.69	no	3	15.92	18.24	15.04	3.71	2.8	16.91	31.38	O	30.75	13.91	M	N/A	N/A	N/A
PF3D7_0726500	N/A	ubiquitin carboxyl-terminal hydrolase, putative	373.16	no	0	76.66	27.76	41.7	8.34	12.86	90.14	137.99	O	112.68	49.59	M	cysteine-type endopeptidase activity; thiol-dependent deubiquitinase; protein binding	protein deubiquitination; ubiquitin-dependent protein catabolic process	nucleus; cytosol
PF3D7_1433400	PHD2	PHD finger protein PHD2, putative	682.45	no	12	16.22	42.77	44.79	13.13	3.44	35.46	76.44	O	157.85	59.14	M	metal ion binding	N/A	histone acetyltransferase complex; nucleus; membrane; integral component of membrane
PF3D7_1128000	N/A	onserved Plasmodium protein, unknown function	211.53	no	0	55.96	35.29	33.4	21276	45506	22.75	105.73	GII	17.89	16.75	0	N/A	N/A	N/A
PF3D7_0422500	BRR2	pre-mRNA-splicing helicase BRR2, putative	337.9	no	0	105.44	72.81	27.09	4.35	8.08	18.99	136.41	O	92.14	36.5	M	RNA helicase activity; nucleic acid binding; mRNA binding	regulation of translation; RNA splicing, via transesterification reactions	spliceosomal complex; cytoplasmic stress granule;nucleus
PF3D7_1003800	EFTUD2	U5 small nuclear ribonucleoprotein component, putative	142.94	no	0	77.87	48.98	25.68	2.72	8.2	15.49	24.12	R	81.59	18.3	M	GTPase activity; U5 snRNA binding, RNA binding GTP binding;	RNA splicing, via transesterification reactions; mRNA splicing, via spliceosome	U4/U6 x U5 tri-snRNP complex; U2-type catalytic step 2 spliceosome; ribonucleoprotein complex
PF3D7_0318200	RPB1	DNA-directed RNA polymerase II subunit RPB1	278.67	no	0	227.11	99.19	104.71	27.79	14.63	10.43	78.93	R	39.53	34.43	0	DNA-directed 5'-3' RNA polymerase activity; protein binding; metal ion binding	transcription, DNA-templated; transcription by RNA polymerase II	transcription by RNA polymerase II; transcription, DNA-templated
PF3D7_1460500	N/A	conserved Plasmodium protein, unknown function	192.01	no	0	4.68	2.11	7.58	1.74	2.35	14.39	14.84	O	36.53	2.71	M	N/A	N/A	nucleus
PF3D7_1410300	N/A	WD repeat-containing protein, putative	526.73	no	0	26.36	4.05	9.03	1.22	3.16	22.31	15.23	R	128.48	24.03	M	U3 snoRNA binding	endonucleolytic cleavage in 5'-ETS of tricistronic rRNA transcript (SSU-rRNA, 5.8S rRNA, LSU-rRNA)	nucleus;cytoplasm
PF3D7_0317500	EG5	kinesin-5	191.78	no	0	42.54	25.61	21.3	5.23	5.77	17.14	44.4	O	110.89	21.4	M	ATP hydrolysis activity, microtubule motor activity; microtubule binding, plus-end-directed microtubule motor activity	microtubule-based movement, response to xenobiotic stimulus	nucleus, kinesin complex
PF3D7_1308200	cpsSII	carbamoyl phosphate synthetase	273.43	no	0	131.81	92.56	20.97	1.88	1.73	7.79	30.79	R	21.64	9.93	M	carbamoyl-phosphate synthase (glutamine-hydrolyzing) activity, ATP binding,	de novo' pyrimidine nucleobase biosynthetic process, nitrogen compound metabolic process, glutamine metabolic process, glutamate catabolic process	nucleus, cytoplasm
PF3D7_1012700	NIF4	NLI interacting factor-like phosphatase, putative	171.01	no	0	16.21	6.12	11.28	2.63	2.17	7.39	29.05	O	4.24	13.92	F	RNA polymerase II CTD heptapeptide repeat phosphatase activity	dephosphorylation of RNA polymerase II C-terminal domain	nucleus
PF3D7_1369400	N/A	conserved Plasmodium protein, unknown function	346.81	no	2	3.46	1.66	3.61	0.65	2.47	15.03	8.04	GV	10.66	6.96	0	N/A	N/A	integral component of membrane
PF3D7_0826100	HEUL	HECT-like E3 ubiquitin ligase, putative	1005.1	no	2	99.48	75.67	24.99	3.25	6.02	43.36	68.66	R	119.77	52.32	M	ubiquitin protein ligase activity; ubiquitin-protein transferase activity	proteasome-mediated ubiquitin-dependent protein catabolic process; positive regulation of protein catabolic process; protein ubiquitination; ubiquitin-dependent protein catabolic process	cytoplasm; integral component of membrane
PF3D7_0321800	N/A	WD repeat-containing protein, putative	322.24	no	0	77.86	29.97	17.73	10.61	2.66	15.76	43.51	R	184.29	15.87	M	protein binding	RNA splicing	nucleus; precatalytic spliceosome
PF3D7_0410900	AKIT7	apicomplexan kinetochore protein 7, putative	117.53	no	0	22.49	12.17	8.33	1	3.33	22.24	189.56	O	133.3	46.13	M	N/A	N/A	kinetochore; nucleus
PF3D7_0827800	SET3	SET domain protein, putative	283.55	no	0	64.54	10.91	23.63	8.84	6.71	49.68	167.97	O	119.89	325	F	protein binding; histone-lysine N-methyltransferase activity	chromatin remodelling;regulation of transcription	nuclear periphery; nucleus
PF3D7_0710200	N/A	conserved Plasmodium protein, unknown function	350.7	no	0	8.14	11.06	10.76	10.36	4.34	56.98	330.97	O	3852.79	1172.2	M	N/A	N/A	nucleus
PF3D7_0420000	N/A	zinc finger protein, putative	401.14	no	0	64.52	36.23	11.67	1.96	2.55	21.96	96.31	O	83.95	39.48	M	zinc ion binding	N/A	cytoplasm; membrane; nucleus
PF3D7_0629800	N/A	cullin-2, putative	136.34	no	0	69.76	7.61	10.68	1.65	2.34	30.56	11.76	R	48.74	24.9	M	protein binding; ubiquitin-protein transferase activity; ubiquitin protein ligase binding	G1/S transition of mitotic cell cycle; ubiquitin-dependent protein catabolic process; protein ubiquitination; regulation of cell cycle	cullin-RING ubiquitin ligase complex;nucleus
PF3D7_1107800	ApiAP2-P	AP2 domain transcription factor, putative	206.87	no	0	39.31	93.68	44.62	35.76	10.53	72.68	200.31	O	29.6	146.15	F	sequence-specific DNA binding; DNA-binding transcription factor activity; DNA binding	regulation of transcription, DNA-templated	heterochromatin; nucleus
PF3D7_1130700	SMC1	structural maintenance of chromosomes protein 1	214.67	no	0	6.89	8.26	26.27	5.38	5.1	45.26	97.2	O	196.05	131.32	M	ATP hydrolysis activity;ATP binding; double-stranded DNA binding; protein binding	mitotic sister chromatid segregation; chromosome organization	chromosome;cohesin complex; nuclear mitotic cohesin complex
PF3D7_1228800	N/A	WD repeat-containing protein, putative	378.91	no	1	37.43	30.41	51.02	14.24	7.36	39.98	253.23	O	225.37	160	M	protein binding	nucleosome assembly	CAF-1 complex; nucleus; integral component of membrane
PF3D7_1428900	N/A	conserved Plasmodium protein, unknown function	172.15	no	0	8.17	4.99	23.26	5.97	4.02	15.46	55.15	O	11.28	47.39	F	N/A	N/A	N/A
PF3D7_1218200	N/A	symplekin domain-containing protein, putative	256.15	no	2	30.51	9.13	8.59	2.49	2.42	17.87	31.06	O	40.69	10.02	M	N/A	N/A	integral component of membrane
PF3D7_0624600	ISWI	ISWI chromatin-remodeling complex ATPase	315.62	no	0	236.36	81.38	73.9	18.07	8.8	44.49	197.63	R	451.1	62.63	M	ATP-dependent activity, acting on DNA; transcription cis-regulatory region binding; DNA binding; DNA helicase activity; helicase activity	positive regulation of transcription, DNA-templated; chromatin remodeling	nucleus
PF3D7_1148000	N/A	serine/threonine protein kinase, putative	170.7	no	0	6.11	1.34	12.99	2.78	4.63	22.21	81.72	O	59.36	41.96	M	ATP binding, protein serine/threonine kinase activity, protein kinase activity	regulation of chromatin assembly or disassembly, protein phosphorylation, chromosome segregation, peptidyl-serine phosphorylation, intracellular signal transduction	nucleus
PF3D7_1234800	SF3B3	splicing factor 3B subunit 3, putative	151.81	no	0	77.19	39.63	36.93	3.75	9.01	18.18	91.56	O	46.12	37.97	M	nucleic acid binding, protein binding	RNA splicing, mRNA splicing, via spliceosome, RNA splicing, via transesterification reactions, spliceosomal complex assembly	spliceosomal complex, U2 snRNP nucleus, cytoplasm
PF3D7_0514100	UvrD	ATP-dependent DNA helicase UvrD	170.29	no	1	6.2	3.2	17.97	6.27	6.44	29.73	89.45	O	27.77	33.96	F	3'-5' DNA helicase activity; single-stranded DNA helicase activity; ATP binding; DNA helicase activity; protein binding	recombinational repair, DNA repair	nucleus
PF3D7_1104200	SNF2L	chromatin remodeling protein	167.44	no	0	185.35	54	35.85	6.97	3.54	23.34	164.78	R	22.56	21.17	M	ATP binding; DNA binding; helicase activity	regulation of transcription, DNA-templated; nucleosome positioning; chromatin remodeling	nucleus
PF3D7_0706000	N/A	importin-7, putative	145.51	no	0	87.79	27.74	41.24	10.56	14.46	84.34	38.58	R	77.58	44.48	M	N/A	protein import into nucleus; intracellular protein transport	cytoplasm; cytosol; nuclear envelope; nucleus; nuclear pore
PF3D7_1458600	N/A	zinc finger protein, putative	139.59	no	0	67.96	8.21	7.98	1.5	3.18	13.13	7.82	R	31.5	10.95	M	protein binding	N/A	nucleus; cytoplasm
PF3D7_1208900	PPM11	protein phosphatase PPM11, putative	166.86	no	0	10.69	16.35	63.35	21.44	14.28	51.73	81.43	O	199.06	27.11	M	phosphoprotein phosphatase activity;phosphatase activity	N/A	nucleus
PF3D7_0317200	CRK4	cdc2-related protein kinase 4	182.22	no	0	10.39	5.75	73.63	29.01	3.48	8	243.56	O	43.8	24.98	M	protein kinase activity; cyclin-dependent protein serine/threonine kinase activity; ATP binding	mitotic cell cycle; DNA replication; protein phosphorylation; peptidyl-serine phosphorylation; regulation of cell cycle	nucleus;cytosol;protein kinase CK2 complex
PF3D7_0505500	MSH6	DNA mismatch repair protein MSH6, putative	156.44	no	0	9.34	6.55	55.5	9.61	2.49	7.86	43.93	lT	219.05	23.24	M	ATP-dependent activity, acting on DNA; mismatched DNA binding; four-way junction DNA binding	meiotic mismatch repair; DNA repair; pyrimidine dimer repair; maintenance of DNA repeat elements; negative regulation of DNA recombination	nucleus; mismatch repair complex; MutSalpha complex
PF3D7_0513200	N/A	CPSF domain-containing protein, putative	332.13	no	0	76.27	13.9	11.28	4.06	2.27	18.49	76.44	O	64.45	16.96	M	polynucleotide adenylyltransferase activity;nucleic acid binding; protein binding	histone mRNA catabolic process; sno(s)RNA polyadenylation	nucleus; nucleolus; TRAMP complex
PF3D7_1329100	MyoF	myosin F, putative	250.29	no	0	19.44	66.45	51.14	22.61	5.62	19.54	106.53	O	79.52	39.69	M	actin filament binding; microfilament motor activity; cytoskeletal motor activity; protein binding; ATP binding; actin-dependent ATPase activity	cytoskeleton organization; actin filament organization; actin filament-based movement; vesicle transport along actin filament	cytoplasm; cytosol; nuclear envelope; nucleus; nuclear pore; actin cytoskeleton; myosin complex; vesicle; apical part of cell
PF3D7_0526500	N/A	Suf domain-containing protein, putative	165.38	no	0	88.79	24.83	16.01	1.62	3.76	15.92	41.01	R	80.94	45.64	M	mRNA binding	RNA 3'-end processing	nucleus
PF3D7_0105800	N/A	cyclin-dependent kinases regulatory subunit, putative	99.309	no	0	5.42	1.25	24.78	12.7	4.33	26.24	56.62	O	28.4	36.31	F	kinase activity	signal transduction	nucleus
PF3D7_1465300	N/A	ribonuclease Z, putative	100.04	no	0	34.03	9.81	5.09	0.43	1.59	14.89	17.85	R	10.16	13.76	0	3'-tRNA processing endoribonuclease activity	mitochondrial tRNA 3'-trailer cleavage, endonucleolytic	mitochondrion
PF3D7_0527000	MCM3	DNA replication licensing factor MCM3, putative	109.8	no	0	53.07	30.87	511.11	273.79	16.69	48.61	269.17	lT	2853.14	372.7	M	ATP hydrolysis activity	DNA replication	nucleus
PF3D7_0215700	RPB2	DNA-directed RNA polymerase II subunit RPB2, putative	151.72	no	0	99.34	58.36	67.24	8.9	1.43	4.46	56.77	R	202.29	68.53	M	DNA-directed 5'-3' RNA polymerase activity	transcription by RNA polymerase II	RNA polymerase II, core complex
PF3D7_1352700	AQR	intron-binding protein aquarius, putative	304.3	no	0	54.96	21.31	9.91	1.34	1.54	8.94	5.34	R	36.03	6.85	M	RNA binding;RNA helicase activity	nuclear-transcribed mRNA catabolic process, nonsense-mediated decay;mRNA splicing, via spliceosome	spliceosomal complex;catalytic step 2 spliceosome;nucleus
PF3D7_0305500	N/A	protein dopey homolog, putative	467.88	no	0	87.86	100.77	31.51	17.36	6.9	30.1	68.16	eT	25.46	11.08	M	N/A	Golgi to endosome transport;protein transport	cytosol;trans-Golgi network;endosome;peroxisome
PF3D7_0107800	MRE11	double-strand break repair protein MRE11	146.15	no	0	6.2	4.86	7.78	1.16	1.93	18.27	39.47	O	15.12	12.23	0	nuclease activity;protein binding;single-stranded DNA endodeoxyribonuclease activity	DNA repair;double-strand break repair via homologous recombination;double-strand break repair via nonhomologous end joining;meiotic DNA double-strand break formation;mitochondrial double-strand break repair via homologous recombination;mitotic G2 DNA damage checkpoint signaling;telomere maintenance	Mre11 complex;nucleus;site of double-strand break
PF3D7_0604100	SIP2	AP2 domain transcription factor	229.62	no	0	5.73	0.57	29.83	15.16	6.58	5.73	40.37	O	45.16	1.87	M	sequence-specific DNA binding;telomeric DNA binding	N/A	nuclear periphery;nucleus
PF3D7_0511800	INO1	inositol-3-phosphate synthase	69.111	no	0	132.59	17.25	80.78	17.5	2.47	36.51	298.86	O	82.39	480.43	F	inositol-3-phosphate synthase activity	inositol biosynthetic process	cytoplasm
PF3D7_0804500	N/A	conserved Plasmodium membrane protein	720.95	no	8	20.68	21.82	19.27	5.83	4.01	55.55	74.26	O	375.68	50.13	M	N/A	vacuolar acidification	RAVE complex
PF3D7_1366300	N/A	conserved Plasmodium protein, unknown function	494.68	no	0	75.37	41.91	14.07	1.33	3.05	27.38	94.33	O	58.4	32.96	M	N/A	N/A	RNA N6-methyladenosine methyltransferase complex;nucleus
PF3D7_0219600	RFC1	replication factor C subunit 1	104.18	no	0	6.02	2.72	24.02	5.31	3.69	11.36	106.06	O	282.45	17.91	M	DNA binding	DNA repair;DNA replication	vacuolar acidification;vacuolar transport
PF3D7_0820000	SRCAP	Snf2-related CBP activator, putative	246.75	no	0	41.42	33.94	15.68	1.21	2.94	11.26	93.84	O	39.79	33.45	M	ATP binding;ATP hydrolysis activity;helicase activity;histone binding;transcription coactivator activity	ATP-dependent chromatin remodeling;chromatin remodeling;gene silencing;histone exchange	Swr1 complex;cytoplasm;membrane;nucleus
PF3D7_1033600	CEF1	pre-mRNA-splicing factor CEF1, putative	108.41	no	0	194.63	116.32	60.04	17.35	7.74	14.41	248.4	O	176.84	91.41	M	DNA binding;protein binding	mRNA splicing, via spliceosome;regulation of transcription, DNA-templated	ATP-dependent chromatin remodeling;chromatin remodeling;gene silencing;histone exchange
PF3D7_0727900	N/A	conserved Plasmodium protein, unknown function	230.43	no	2	38.79	4.71	4.81	1.5	1.94	24.82	8.71	R	7.54	7.14	0	DNA-binding transcription factor activity;sequence-specific DNA binding	positive regulation of transcription, DNA-templated;protein autoprocessing	endoplasmic reticulum membrane;nucleus
PF3D7_0303100	N/A	CLP1 P-loop domain-containing protein, putative	170.17	no	0	3.82	2.53	4.3	1.18	1.16	8.17	11.88	O	18.64	7.25	M	polynucleotide 5'-hydroxyl-kinase activity	RNA processing;cleavage in ITS2 between 5.8S rRNA and LSU-rRNA of tricistronic rRNA transcript (SSU-rRNA, 5.8S rRNA, LSU-rRNA)	cytosol;nucleus
PF3D7_0709300	MED14	mediator of RNA polymerase II transcription subunit 14	325.49	no	0	19.66	9.05	8.28	1.61	1.74	11.7	17.26	R	30.96	12.1	M	protein binding	regulation of transcription	mediator complex;nucleolus;nucleus
PF3D7_0513600	N/A	deoxyribodipyrimidine photo-lyase, putative	129.2	no	0	13.47	26.26	47.79	5.71	17.26	94.76	1193.82	O	100.8	190.88	F	deoxyribodipyrimidine photo-lyase activity	DNA repair	cytostome;food vacuole;mediator complex;nucleolus;symbiont-containing vacuole membrane
PF3D7_0603400	TEX1/ZNRF1	trophozoite exported protein 1/ring finger protein	132.47	no	0	22.98	22.01	12.65	0.91	3.28	17.64	65.08	O	124.79	33.72	M	ubiquitin protein ligase activity	proteasome-mediated ubiquitin-dependent protein catabolic process	Maurer's cleft
PF3D7_1304000	CAPH	condensin complex subunit 2, putative	119.22	no	0	4.84	0.86	29.56	18.96	11.09	12.11	74.38	O	140.41	26.73	M	DNA topoisomerase binding;DNA topoisomerase type II (double strand cut, ATP-hydrolyzing) activator activity;chromatin binding	mitotic chromosome condensation	condensin complex;nucleus
PF3D7_1355100	MCM6	DNA replication licensing factor MCM6	105.67	no	0	9.8	7.08	110.38	42.81	1.91	8.18	57.04	lT	1124.74	56.3	M	ATP-dependent activity, acting on DNA;DNA binding;DNA replication origin binding;protein binding;single-stranded DNA binding	DNA replication initiation;DNA unwinding involved in DNA replication;double-strand break repair via break-induced replication;mitotic DNA replication;pre-replicative complex assembly involved in nuclear cell cycle DNA replication	MCM complex;cytoplasm;nucleus
PF3D7_1248700	N/A	conserved protein, unknown function	231.32	no	0	312.04	166.94	96.03	21.1	16.74	35.34	527.35	O	589.21	211.21	M	N/A	chromatin remodeling	nucleus
PF3D7_0411900	N/A	DNA polymerase alpha catalytic subunit A	225.4	no	0	5.61	3.94	47.52	14.94	6.49	42.82	46.11	lT	467.94	35.04	M	3'-5' exonuclease activity;DNA replication origin binding;DNA-directed DNA polymerase activity;chromatin binding;purine nucleotide binding;pyrimidine nucleotide binding;single-stranded DNA binding	DNA replication;lagging strand elongation;leading strand elongation;mitotic DNA replication initiation	alpha DNA polymerase:primase complex
PF3D7_0611400	SWIB	SWI/SNF-related matrix-associated actin-dependent regulator of chromatin	97.789	no	0	14.57	3.36	5.49	1.01	1.07	9.72	10.54	R	29.07	17.75	M	protein binding	regulation of gene expression;regulation of transcription by RNA polymerase II	cytoplasm;nucleus
PF3D7_0403700	CLF1	pre-mRNA-splicing factor CLF1, putative	94.017	no	0	80.84	48.89	31.01	7.52	5.83	13.21	161.17	O	589.82	61.49	M	RNA binding;chromatin binding	DNA replication initiation;cis assembly of pre-catalytic spliceosome;mRNA splicing, via spliceosome;spliceosomal complex assembly	Prp19 complex;U2-type catalytic step 2 spliceosome;U2-type prespliceosome;catalytic step 2 spliceosome;post-mRNA release spliceosomal complex
PF3D7_1249800	THO2	THO complex subunit 2, putative	348.67	no	2	80.68	47.06	30.83	8.05	5.43	20.81	43.22	R	141.68	51.21	M	mRNA binding	mRNA export from nucleus	THO complex part of transcription export complex;nucleus
PF3D7_1352400	NUP176	nucleoporin NUP176, putative	190.29	no	0	21.45	11.81	11.75	3.17	1.49	11.76	19.88	R	29.9	19.17	M	protein binding	import/export from nucleus	nuclear periphery;nucleus
PF3D7_0511500	N/A	RNA pseudouridylate synthase, putative	1187.6	no	0	123.39	80.8	23.46	4.89	3.7	34.06	95.55	R	124.35	50.82	M	mRNA binding	N/A	nucleus
PF3D7_1359000	N/A	conserved Plasmodium protein, unknown function	394.59	no	3	27.24	12.18	3.76	0.29	1.23	15.7	11.17	R	17.04	10.88	M	N/A	N/A	N/A
PF3D7_0724700	BDP6	bromodomain protein 6, putative	420.67	no	0	42.01	19.54	10.52	2.44	4.24	19.55	32.71	R	24.66	18.5	M	protein binding	regulation of transcription	nucleus;transcription regulator complex
PF3D7_1433500	TOP2	DNA topoisomerase 2	169.23	no	0	111.47	15.78	36.65	6.46	2.06	9.82	72.07	R	254.67	3.28	M	DNA topoisomerase type II (double strand cut, ATP-hydrolyzing) activity	DNA topological change;mitotic DNA integrity checkpoint signaling;resolution of meiotic recombination intermediates;sister chromatid segregation	nucleus
PF3D7_1210600	N/A	kelch protein, putative	122.85	no	0	78.38	15.42	19.46	3.44	5.51	26.27	110.9	O	108.61	34.02	M	protein bindng	N/A	N/A
PF3D7_1235900	XAB2	pre-mRNA-splicing factor SYF1, putative	125.43	no	1	76.06	22.68	17.74	2.69	5.63	30.58	67.57	R	108.46	30.05	M		generation of catalytic spliceosome for first transesterification step;mRNA splicing, via spliceosome	Prp19 complex;U2-type catalytic step 2 spliceosome;U2-type prespliceosome;catalytic step 2 spliceosome;post-mRNA release spliceosomal complex
PF3D7_0709600	POP1	ribonucleases P/MRP protein subunit POP1, putative	138.3	no	0	32.52	20.67	5.42	0.77	1.54	5.16	7.96	R	0.9	5.04	F	ribonuclease MRP activity;ribonuclease P activity	RNA phosphodiester bond hydrolysis, endonucleolytic;tRNA processing	nucleolar ribonuclease P complex;ribonuclease MRP complex;ribonuclease P complex
PF3D7_0409600	RPA1	replication protein A1, large subunit	134.2	no	0	8.16	10.81	24.7	5.94	1.44	12.79	52.5	O	45.15	31.82	M	damaged DNA binding;sequence-specific DNA binding;single-stranded DNA binding;single-stranded telomeric DNA binding	DNA repair;DNA replication;DNA unwinding involved in DNA replication;DNA-dependent DNA replication;double-strand break repair via homologous recombination;meiotic cell cycle;nucleotide-excision repair;regulation of DNA metabolic process;telomere maintenance;telomere maintenance via telomerase	DNA replication factor A complex;nucleus
PF3D7_1366400	RHOP148	rhoptry protein RHOP148	148.75	no	0	135.8	236.75	170.6	313.35	8.98	51.3	28.08	S	25.26	81.19	F	N/A	N/A	rhoptry
PF3D7_1224300	PABP1	polyadenylate-binding protein 1, putative	97.229	no	0	1875.9	685.21	499.54	234.63	24.1	64.04	249.12	R	322.42	162.99	M	RNA binding;mRNA 3'-UTR binding;mRNA binding;poly(A) binding;poly(U) RNA binding	RNA processing	P granule;cell surface;cytoplasm;cytosol;nuclear periphery;nucleus;ribonucleoprotein complex
PF3D7_1241200	NUP269	nucleoporin NUP269, putative	276.53	no	2	17.81	11.52	8.8	2.09	1.91	15.78	7.04	R	244.28	13.9	M	protein kinase activity	protein phosphorylation	nuclear periphery
PF3D7_0516700	N/A	ubiquitin carboxyl-terminal hydrolase 2, putative	156.33	no	0	19.53	10.38	18.47	7.23	3.51	8.23	40.98	O	52.68	10.59	M	thiol-dependent deubiquitinase	protein deubiquitination	nucleus;cytoplasm
PF3D7_0110500	BDP3	bromodomain protein 3, putative	268.2	no	0	20.61	32.68	12.96	1.68	9.5	34.61	111.42	O	99.22	48.99	M	N/A	histone acetylation	NuA4 histone acetyltransferase complex;nucleus
PF3D7_1362200	RUVB3	RuvB-like helicase 3	54.629	no	0	104.8	60.6	25.5	4.05	7.16	8.75	30.94	R	148.76	19.58	M	ATP hydrolysis activity;DNA helicase activity;protein binding	box C/D snoRNP assembly;chromatin remodeling;histone acetylation;regulation of transcription by RNA polymerase II	Ino80 complex;NuA4 histone acetyltransferase complex;R2TP complex;Swr1 complex;host cell periphery;nucleus;symbiont-containing vacuole
PF3D7_0716000	N/A	RNA-binding protein, putative	132.71	no	0	148.99	75.92	37.64	3.54	21.92	36.91	172.1	O	560.82	121.67	M	poly-pyrimidine tract binding;pre-mRNA 3'-splice site binding	N/A	U2-type prespliceosome;U2AF complex;commitment complex;nuclear speck
PF3D7_0630300	N/A	DNA polymerase epsilon catalytic subunit A, putative	344.6	no	0	4.33	1.08	11.56	1.66	2.02	24.46	16.96	GV	248.47	9.46	M	DNA binding;DNA-directed DNA polymerase activity;single-stranded DNA 3'-5' exodeoxyribonuclease activity	DNA replication proofreading;DNA-dependent DNA replication;base-excision repair, gap-filling;leading strand elongation;mitotic cell cycle;nucleotide-excision repair, DNA gap filling	epsilon DNA polymerase complex
PF3D7_1030100	PRP22	pre-mRNA-splicing factor ATP-dependent RNA helicase PRP22, putative	149.37	no	0	89.11	45.94	47.19	9.66	5.17	9.1	128.89	O	60.58	101.03	F	RNA binding;RNA helicase activity	RNA splicing;spliceosomal complex disassembly	catalytic step 2 spliceosome
PF3D7_1423700	N/A	conserved Plasmodium protein, unknown function	183.57	no	0	290.42	132.36	44.41	5.71	7.51	69.34	152.92	R	223.74	67.63	M	N/A	N/A	nucleus
PF3D7_1448500	N/A	conserved Plasmodium protein, unknown function	443.07	no	0	6.57	9.25	24.35	7.3	5.58	27.75	31.37	O	170.52	42.02	M	N/A	N/A	nucleus
PF3D7_0723800	AKIT1	apicomplexan kinetochore protein 1, putative	260.76	no	0	10.95	11.84	46.81	42.1	8.02	36.54	166.6	O	294.12	97.91	M	WW domain binding	N/A	kinetochore;nucleus
PF3D7_1305000	N/A	MCL1 domain-containing protein, putative	174.47	no	0	11.28	7.44	16.91	5.13	2.51	14.42	30.6	O	2.01	21.63	F	chromatin binding	DNA repair;DNA-dependent DNA replication;cellular response to DNA damage stimulus;mitotic cell cycle	nuclear replication fork;nucleus;replication fork protection complex
PF3D7_1419400	N/A	conserved Plasmodium membrane protein	262.31	no	4	77.18	20.02	8.64	1.05	3.62	31.75	22.31	R	38.41	12.24	M	N/A	N/A	integral component of membrane
PF3D7_0212500	NUP434	nucleoporin NUP434, putative	477.85	no	2	70.81	41.72	22.97	4.31	3.9	19.31	92.59	O	68.86	30.6	M	N/A	N/A	nuclear periphery
PF3D7_0417200	DHFR-TS	bifunctional dihydrofolate reductase-thymidylate synthase	71.736	no	0	7.5	4.21	40.65	7.23	5.84	12.83	387.77	O	58.59	7.6	M	RNA binding;thymidylate synthase activity	dTMP biosynthetic process;response to chloroquine;response to drug;response to xenobiotic stimulus	cytoplasm;cytosol;mitochondrion
PF3D7_1021900	N/A	PHAX domain-containing protein, putative	267.38	no	0	27.79	31.93	71.51	11.88	9.75	77.18	222.86	O	276.89	369.11	F	mRNA binding	N/A	nucleus
PF3D7_1014600	ADA2	transcriptional coactivator ADA2	300.25	no	1	176.38	156.32	115.15	33.94	6.81	17.88	125.06	R	123.81	63.55	M	DNA-binding transcription factor activity;chromatin binding;protein binding;transcription coactivator activity	chromatin remodeling;positive regulation of histone acetylation;regulation of transcription by RNA polymerase II;regulation of transcription, DNA-templated	histone acetyltransferase complex;nucleus
PF3D7_0814300	N/A	AAA family ATPase, putative	139.67	no	0	28.83	10.41	4.15	0.61	1.26	6.08	21.25	R	2.39	5.76	0	ATP hydrolysis activity;preribosome binding	positive regulation of telomerase activity;ribosome biogenesis	nucleus
PF3D7_1237500	N/A	conserved Plasmodium protein, unknown function	192.79	no	0	59.41	55.92	13.24	3.77	3.55	16.58	37.37	R	72.37	20.54	M	N/A	N/A	nucleus
PF3D7_1225200	N/A	DNA-binding protein, putative	138.14	no	0	35.67	11.27	14.29	3.22	1.84	19.75	10.66	R	56.24	14.4	M	N/A	N/A	nucleus
PF3D7_1106000	RUVB2	RuvB-like helicase 2	53.405	no	0	51.92	24.07	16.98	1.03	1.78	19.3	32.7	R	3.61	20.86	F	5'-3' DNA helicase activity;ATP hydrolysis activity;DNA helicase activity;RNA binding;protein binding	DNA recombination;DNA repair;box C/D snoRNP assembly;chromatin remodeling;histone acetylation;regulation of transcription by RNA polymerase II	Ino80 complex;NuA4 histone acetyltransferase complex;R2TP complex;Swr1 complex;cytoplasm
PF3D7_1238500	N/A	conserved Plasmodium protein, unknown function	212.76	no	0	13.47	21.8	24.29	4.48	3.14	18.86	115.71	O	220.7	27.87	M	N/A	N/A	nucleus
PF3D7_1408700	N/A	conserved protein, unknown function	851.88	no	0	37.27	10.13	14.03	3.19	3.36	46.01	87.6	O	88.85	43.04	M	K63-linked polyubiquitin modification-dependent protein binding;thiol-dependent deubiquitinase	plastid organization;protein deubiquitination involved in ubiquitin-dependent protein catabolic process	cytoplasm;nucleus
PF3D7_1213900	N/A	W2 domain-containing protein, putative	134.55	no	0	101.63	31.4	16.9	1.13	4.11	21.58	48.64	R	37.46	48.8	F	guanyl-nucleotide exchange factor activity;translation initiation factor activity;translation initiation factor binding		eukaryotic translation initiation factor 2B complex
PF3D7_1222600	AP2-G	AP2 domain transcription factor AP2-G	284.06	no	0	6.31	0.44	0.95	0.04	0.84	2.23	2.59	R	0.16	0.17	0	DNA-binding transcription activator activity;protein binding;sequence-specific DNA binding	response to xenobiotic stimulus	nucleus
PF3D7_0608800	OAT	ornithine aminotransferase	46.055	no	0	191.69	1715.73	1569.11	142.75	141.12	301.74	854.11	eT	114.62	833.8	F	RNA binding;identical protein binding;ornithine-oxo-acid transaminase activity;protein binding;pyridoxal phosphate binding	arginine catabolic process to glutamate;arginine catabolic process to proline via ornithine;ornithine metabolic process	cytoplasm;extracellular vesicle;food vacuole;intracellular;mitochondrion
PF3D7_1234100	BDP5	bromodomain protein 5	466.01	no	0	68.35	28.88	11.75	2.61	2.92	31.91	83.41	O	100.42	56.57	M	protein binding	N/A	nucleus;transcription regulator complex
PF3D7_1231900	N/A	WD repeat-containing protein, putative	130.78	no	0	7.94	3.14	2.37	0.44	0.78	12.02	12.75	O	9.88	16.12	F	protein binding	N/A	N/A
PF3D7_0317400	N/A	DNA replication complex GINS protein, putative	61.492	no	0	8.65	8.98	12.81	2.64	5.32	25.8	45.5	O	8.44	45.64	F	N/A	double-strand break repair via break-induced replication	GINS complex;replication fork protection complex
PF3D7_1205600	N/A	tetratricopeptide repeat protein, putative	39.017	no	0	18.28	50.17	85.34	19.59	20.31	47.55	177.97	O	2047.55	140.64	M	histone binding	CENP-A containing chromatin assembly;DNA replication-dependent chromatin assembly	nucleoplasm;nucleus
PF3D7_0725000	N/A	exonuclease I, putative	157.93	no	0	10.51	6.57	15.78	4.83	1.75	18.82	115.46	O	9.15	25.87	F	5'-3' exonuclease activity;5'-flap endonuclease activity;flap endonuclease activity	DNA recombination;mismatch repair	nucleus
PF3D7_0703200	N/A	conserved Plasmodium protein, unknown function	182.54	no	0	11.53	17.9	48.64	42.06	12.08	44.49	162.8	O	42.79	60.42	F	N/A	N/A	nucleus
PF3D7_1143300	RPC40	DNA-directed RNA polymerases I and III subunit RPAC1	38.962	no	0	105.2	31.73	12.05	2.45	5.62	56.14	102.24	R	55.67	50.72	M	DNA binding; polymerase activity	tRNA transcription by RNA polymerase III;transcription by RNA polymerase I	RNA polymerase I complex;RNA polymerase III complex
PF3D7_0917000	MOP	merozoite organizing protein	215.35	no	3	9.08	4.8	13.43	2.87	0.67	7.49	17.43	O	66.93	12.66	M	N/A	cell division;mitotic chromosome condensation	apical part of cell;condensed chromosome;condensin complex
PF3D7_1249300	PPM4	protein phosphatase PPM4, putative	119.6	no	0	29.4	13.49	25.15	4.69	2.7	11.17	124.95	O	48.51	30.66	M	magnesium-dependent protein serine/threonine phosphatase activity;protein serine/threonine phosphatase activity		nucleus
PF3D7_0309300	N/A	N2227-like protein, putative	112.25	no	0	37.83	11.42	24.53	9.6	4.12	7.5	29.73	R	24.17	15.36	M	S-adenosylmethionine-dependent methyltransferase activity	N/A	cytoplasm;nucleus
PF3D7_1309400	N/A	HORMA domain protein, putative	158.12	no	0	24.72	22.75	59.2	28.26	10.48	158.85	346.56	O	139.32	2078.18	F	N/A	N/A	nucleus
PF3D7_1421100	N/A	conserved Plasmodium protein, unknown function	150.71	no	0	28.74	2.45	4.84	2.11	1.47	10.45	5.96	R	6.39	6.66	0	N/A	N/A	N/A
PF3D7_0805700	FIKK8	serine/threonine protein kinase, FIKK family	171.8	no	0	7.04	1.11	16.65	6.97	2.04	10.72	87.91	O	13.35	12.9	0	protein serine/threonine kinase activity	intracellular signal transduction;protein phosphorylation	cytoplasm;cytosol;nucleus
PF3D7_0416900	N/A	conserved Plasmodium protein, unknown function	289.7	no	0	29.85	18.11	6.73	1.49	1.74	23.86	86.98	O	15.11	17.45	F	N/A	N/A	N/A
PF3D7_0729100	AKIT8	apicomplexan kinetochore protein 8, putative	304.52	no	0	7.69	3.83	13.36	1.61	3.38	21.43	63.27	O	53.85	20.87	M	allantoicase activity	allantoin catabolic process	kinetochore;nucleus
PF3D7_0306100	N/A	conserved Plasmodium protein, unknown function	74.327	no	0	33.32	10.03	10.27	1.63	2.25	27.52	54.24	O	22.87	32.48	F	N/A	N/A	nucleus
PF3D7_1443400	WLP1	WD repeat-containing protein	95.824	no	0	10.02	11.57	26.19	6.93	1.99	7.03	8.6	lT	23.14	4.2	M	protein binding	complex formation	cytosol;inner pelicle
PF3D7_0817700	RON5	rhoptry neck protein 5	133.69	no	0	9.26	0.7	87.16	138.2	16.98	17.42	99.94	S	86.88	59.67	M	RNA binding;host cell surface binding	N/A	protein-containing complex;rhoptry neck
PF3D7_1015800	N/A	ribonucleoside-diphosphate reductase small chain, putative	40.387	no	0	7.61	3.65	56.77	10.65	17.43	55.43	26.92	lT	206.75	49.49	M	ribonucleoside-diphosphate reductase activity, thioredoxin disulfide as acceptor	DNA replication;deoxyribonucleoside diphosphate metabolic process;deoxyribonucleotide biosynthetic process	ribonucleoside-diphosphate reductase complex
PF3D7_1224500	ASF1	histone chaperone ASF1	31.547	no	0	4.62	2.91	31.66	6.35	19.2	52.48	29.64	GV	35.66	23.46	M	chromatin binding;histone binding;unfolded protein binding	DNA replication-dependent chromatin assembly;DNA replication-independent chromatin assembly;chromatin assembly;gene silencing;histone exchange	nucleus
PF3D7_1138800	N/A	WD repeat-containing protein, putative	222.08	no	0	78.02	18.27	13.61	4.09	2.74	18.55	102.4	O	48.83	28.15	M	protein binding	N/A	nucleus
PF3D7_1108400	CK2alpha	casein kinase 2, alpha subunit	39.89	no	0	101.82	47.36	63.15	17.65	6.41	27.58	137.34	O	19.73	33.65	F	RNA binding;protein binding;protein serine/threonine kinase activity	peptidyl-serine phosphorylation;peptidyl-threonine phosphorylation;protein autophosphorylation;protein phosphorylation;regulation of cell cycle	cytoplasm;cytosol;extracellular vesicle;nucleus;protein kinase CK2 complex
PF3D7_0308600	PRPF19	pre-mRNA-processing factor 19, putative	60.753	no	0	87.33	38.22	41.68	4.64	3.19	6.89	87.33	O	17.59	7.95	M	protein binding;ubiquitin-protein transferase activity	generation of catalytic spliceosome for first transesterification step	Prp19 complex;U2-type catalytic step 1 spliceosome;catalytic step 2 spliceosome;nuclear matrix;nucleus
PF3D7_0206700	ADSL	adenylosuccinate lyase	55.176	no	0	1.31	0.3	0.14	0	0.14	0.16	0	R	4.22	21.68	F	N6-(1,2-dicarboxyethyl)AMP AMP-lyase (fumarate-forming) activity	purine nucleotide metabolic process	Maurer's cleft;nucleus
PF3D7_1223100	PKAr	cAMP-dependent protein kinase regulatory subunit	50.832	no	0	10.63	1.61	151.01	346.12	7.79	21.53	315.6	S	306.72	87.24	M	14-3-3 protein binding;RNA binding;cAMP-dependent protein kinase regulator activity;protein binding		cAMP-dependent protein kinase complex;extracellular vesicle;nucleus
PF3D7_0205600	N/A	conserved Plasmodium protein, unknown function	76.449	no	0	14.59	11.45	23.75	5.6	6.45	11.15	61.75	O	192.46	20.89	M	N/A	N/A	nucleus
PF3D7_1438700	N/A	DNA primase small subunit	53.489	no	0	21002	22282	42.4	45505	34455	27.69	55.58	S	326.36	70.91	M	DNA primase activity;RNA binding	DNA replication, synthesis of RNA primer	alpha DNA polymerase:primase complex
PF3D7_0520200	MED17	mediator of RNA polymerase II transcription subunit 17, putative	82.394	no	0	9.15	11.46	10.71	1.28	1.51	6.68	40.65	O	36.17	13.04	M	N/A	N/A	mediator complex;nucleus
PF3D7_0501800	CAF1A	chromatin assembly factor 1 subunit A	125.35	no	0	4.88	4.06	27.53	3.78	2.1	9.17	63.82	O	236.91	34.05	M	histone binding;protein binding;transcription corepressor activity	DNA replication-independent chromatin assembly;mitotic sister chromatid segregation;obsolete regulation of chromatin silencing	HIR complex;nucleus
PF3D7_1442900	ARFGEF	Sec7 domain-containing protein ARFGEF, putative	404.58	no	2	148.08	18.68	27.7	6.99	3.76	27.09	38.97	R	51.3	23.23	M	N/A	response to brefeldin A	integral component of membrane
PF3D7_0815200	N/A	importin subunit beta, putative	99.963	no	0	80.94	34.55	40.57	4.74	7.58	25.51	61.61	R	79.78	22.95	M	nuclear import signal receptor activity;nuclear localization sequence binding	NLS-bearing protein import into nucleus;protein import into nucleus	cytoplasm;nuclear pore;nucleus
PF3D7_1429900	WRN	ADP-dependent DNA helicase RecQ	169.54	no	0	11.82	5.98	11.13	2.72	0.79	25.42	66.19	O	165.82	101.35	M	3'-5' DNA helicase activity;DNA helicase activity;four-way junction helicase activity;protein binding	DNA duplex unwinding;DNA recombination;DNA repair;DNA unwinding involved in DNA replication;double-strand break repair via homologous recombination	chromosome;chromosome, telomeric region;cytoplasm;nucleus
PF3D7_1329000	N/A	DNA-directed RNA polymerase III subunit RPC1, putative	274.83	no	0	71.87	38.9	13.44	3.58	2.22	14.13	53.81	R	19.77	19.71	0	DNA-directed 5'-3' RNA polymerase activity	transcription by RNA polymerase III	RNA polymerase III complex
PF3D7_0320800	DOZI	ATP-dependent RNA helicase DDX6	49.413	no	0	6.5	20.89	54.61	11.23	47.25	163.76	237.14	O	110.82	263.97	F	RNA helicase activity;mRNA binding;protein binding	P-body assembly;stress granule assembly	P-body;cytoplasm;cytoplasmic stress granule;nucleus
PF3D7_0510100	N/A	KH domain-containing protein, putative	297.57	no	0	6.52	7.19	38.61	10.19	2.95	17.42	30.71	lT	91.56	10.18	M	RNA binding	N/A	nucleus
PF3D7_0410800	AKIT3	apicomplexan kinetochore protein 3, putative	150.27	no	0	10.68	11.15	55.02	17.66	11.24	38.06	107.14	O	322.61	77.92	M	protein binding	cell division	kinetochore;nucleus
PF3D7_0620500	N/A	cleavage stimulation factor subunit 1, putative	76.491	no	0	31.44	15.11	9.28	2.22	2.95	12.55	20.34	R	5.21	17.95	F	RNA binding	RNA processing	mRNA cleavage stimulating factor complex
PF3D7_0630600	N/A	deubiquitinating enzyme MINDY, putative	110.12	no	0	16.52	7.76	38.11	9.58	5.62	33.99	105.26	O	74.44	39.73	M	thiol-dependent deubiquitinase;Lys48-specific deubiquitinase activity;Lys48-specific deubiquitinase activity	protein K48-linked deubiquitination	cytoplasm;nucleus
PF3D7_1449500	ApiAP2	AP2 domain transcription factor AP2-O5, putative	84.431	no	0	12.33	6.91	15.43	2.38	4.29	27.87	41.68	O	77.68	62.28	M	DNA-binding transcription factor activity	regulation of transcription, DNA-templated;cell motility	heterochromatin;nucleus
PF3D7_1223500	N/A	conserved Plasmodium protein, unknown function	544.35	no	0	21.96	8.56	6.9	1.21	2.1	34.53	11.7	GV	30.88	33.09	0	signaling receptor activity;transmembrane signaling receptor activity	toll-like receptor signaling pathway;immune response	integral component of plasma membrane
PF3D7_1229000	N/A	conserved Plasmodium membrane protein, unknown function	223.74	no	7	33.96	6.2	5.49	0.47	1.24	9.64	26.54	R	13.57	13.57	0	N/A	N/A	integral component of membrane
PF3D7_1118300	N/A	insulinase, putative	173.62	no	0	149.71	39.73	51.13	10.2	14.3	18.53	61.07	R	50.92	24.59	M	metalloendopeptidase activity; metal ion binding	N/A	N/A
PF3D7_1205800	HMGB3	high mobility group protein B3, putative	267.02	no	0	111.87	55.52	45.64	13.44	4.28	30.02	208.46	O	60.29	63.24	0	DNA binding	N/A	nucleus
PF3D7_1007700	AP2-I	AP2 domain transcription factor AP2-I	182.66	no	0	35.1	204.32	285.73	99.61	2.49	14.17	189.67	lT	299.6	65.11	M	protein binding;sequence-specific DNA binding	response to xenobiotic stimulus	Maurer's cleft;nucleus;protein-containing complex
PF3D7_0507700	NPL4	nuclear protein localization protein 4, putative	62.574	no	0	56.39	19.95	28.39	4.74	5.56	32.48	166.21	O	48.98	38.85	M	ubiquitin binding;ubiquitin protein ligase binding	ubiquitin-dependent ERAD pathway;ubiquitin-dependent protein catabolic process	nucleus
PF3D7_0517400	FACT-L	FACT complex subunit SPT16, putative	132.68	no	0	139.58	175.55	174.46	143	27.06	23.39	1056.64	O	484.1	74.42	M	nucleosome binding	DNA replication-independent chromatin organization;positive regulation of transcription elongation from RNA polymerase II promoter;transcription elongation from RNA polymerase II promoter;transcription, DNA-templated	FACT complex;nucleus
PF3D7_1456500	N/A	STAG domain-containing protein, putative	283.2	no	0	5.28	2.08	13.94	2.25	2.51	88.83	66.84	GV	134.03	118.31	M	protein binding	N/A	cohesin complex;nucleus
PF3D7_0922600	N/A	glutamine synthetase	63.23	no	0	183.13	30.36	31.55	3.95	10.59	22.89	144.78	R	19.79	43.68	F	glutamate-ammonia ligase activity;catalytic activity	glutamine biosynthetic process;nitrogen compound metabolic process	cytosol
PF3D7_1103800	NOT1-G	CCR4-NOT transcription complex subunit NOT1-G, putative	391.94	no	4	7.06	8.95	17.42	2.72	5.79	50.75	124.88	O	380.35	147.15	M	mRNA binding;molecular adaptor activity	negative regulation of translation;nuclear-transcribed mRNA catabolic process, deadenylation-dependent decay	CCR4-NOT complex;CCR4-NOT core complex;P-body;cytosol;nucleus
PF3D7_1328200	N/A	BRCA2 protein, putative	320.13	no	0	11.49	1.29	7.23	2.38	1.15	10.8	100.26	O	29.68	11.97	M	N/A	DNA repair	nucleus
PF3D7_0610900	SPT5	transcription elongation factor SPT5, putative	149.36	no	0	144.61	74.8	24.35	3.25	15.75	32.14	146.31	O	213.18	73.26	M	mRNA binding	regulation of transcription by RNA polymerase II;transcription elongation from RNA polymerase II promoter;transcription, DNA-templated	DSIF complex;nucleus
PF3D7_1012900	ATG18	autophagy-related protein 18	43.519	no	0	181.88	53.41	27.07	4.97	6.49	27.66	32.06	R	29.26	13.13	M	phosphatidylinositol-3,5-bisphosphate binding;phosphatidylinositol-3-phosphate binding;protein binding	autophagosome assembly;autophagy of mitochondrion;autophagy of nucleus;plastid fission;protein lipidation;protein localization to phagophore assembly site;response to xenobiotic stimulus	cytoplasmic vesicle;cytosol;extrinsic component of membrane;food vacuole;phagophore assembly site membrane
PF3D7_0605100	KH1	KH domain-containing protein, putative	85.63	no	0	94.39	30.37	24.8	21.69	8.18	31.37	150.3	O	110.44	21.84	M	N6-methyladenosine-containing RNA binding;RNA binding;mRNA binding	regulation of gene expression	cytoplasm;nucleus
PF3D7_1322200	STU2	protein STU2, putative	402.41	no	0	7.42	6.79	22.7	9.88	9.18	46.69	172.04	O	302.3	31.79	M	N/A	N/A	kinetochore;nucleus
PF3D7_0302000	PRP46	pre-mRNA-splicing factor PRP46, putative	69.572	no	0	81.27	35.17	22.89	2.6	7.81	22.93	47.13	R	95.92	40.16	M	RNA binding	mRNA splicing, via spliceosome	Cul4-RING E3 ubiquitin ligase complex;Prp19 complex;catalytic step 2 spliceosome;spliceosomal complex
PF3D7_1230800	WTAP	pre-mRNA-splicing regulator WTAP, putative	71.307	no	0	108.15	43.58	19.74	2.49	6.32	15.78	168.8	O	242.04	120.2	M	protein binding	mRNA methylation;regulation of alternative mRNA splicing, via spliceosome	RNA N6-methyladenosine methyltransferase complex;nucleus
PF3D7_1223400	N/A	phospholipid-transporting ATPase, putative	190.44	no	10	352.87	150.9	74.98	34.36	14.67	32.9	115.95	R	88.29	51.43	M	ATP binding;ATPase-coupled intramembrane lipid transporter activity	aminophospholipid transport;endocytosis;phospholipid translocation;retrograde vesicle-mediated transport, Golgi to endoplasmic reticulum	endosome;integral component of membrane;membrane;plasma membrane;trans-Golgi network
PF3D7_1305500	MKP1	mitogen-activated protein kinase phosphatase 1, putative	92.275	no	2	5.8	4.16	3.67	0.21	3.47	23.77	4.87	GV	26.4	14.11	M	MAP kinase activity	cell cycle;response to drug;response to xenobiotic stimulus	integral component of membrane
PF3D7_0810800	PPPK-DHPS	hydroxymethyldihydropterin pyrophosphokinase-dihydropteroate synthase	83.373	no	0	20.91	15.29	10.16	0.87	0.96	1.9	7.46	R	14.14	2.96	M	dihydropteroate synthase activity	dihydrofolate biosynthetic process;response to xenobiotic stimulus;tetrahydrofolate biosynthetic process	mitochondrial envelope;nucleus
PF3D7_1030500	RPN9	26S proteasome regulatory subunit RPN9, putative	46.801	no	0	18.61	9.68	15.02	4.31	2.13	17.23	10.99	R	8.72	9.74	0	endopeptidase activity;structural molecule activity	proteasome assembly;ubiquitin-dependent protein catabolic process	cytosol;nucleus;proteasome regulatory particle;proteasome regulatory particle, lid subcomplex
PF3D7_0520100	PPM9	protein phosphatase PPM9, putative	83.404	no	0	29.88	11.77	6.9	1.29	3.37	8.77	10.57	R	112.1	17.24	M	catalytic activity;magnesium-dependent protein serine/threonine phosphatase activity;protein serine/threonine phosphatase activity		cytoplasm
PF3D7_1111700	N/A	conserved Plasmodium protein, unknown function	95.65	no	0	24.88	4.79	4.11	0.2	3.06	23.3	6.94	R	11.89	17.19	F	N/A	N/A	N/A
PF3D7_1126500	N/A	WD repeat-containing protein, putative	163.53	no	0	63.27	17.69	6.45	0.42	3.43	37.47	17.75	R	5.73	14.72	F	protein binding	N/A	N/A
PF3D7_0305600	APE1	DNA-(apurinic or apyrimidinic site) endonuclease	72.442	no	0	7.32	1.45	22.35	7.53	3.58	102.14	172.82	O	368.56	508.8	F	3'-5' exonuclease activity;DNA-(apurinic or apyrimidinic site) endonuclease activity;double-stranded DNA 3'-5' exodeoxyribonuclease activity;phosphatase activity;phosphodiesterase I activity;ribonuclease activity	DNA repair;base-excision repair;entry into host	mitochondrion;nucleus
PF3D7_1333600	UTP4	U3 small nucleolar RNA-associated protein 4, putative	159.34	no	1	118.79	83.82	11.71	1.78	4.58	20.87	22.24	R	41.72	24.81	F	protein binding	maturation of SSU-rRNA from tricistronic rRNA transcript (SSU-rRNA, 5.8S rRNA, LSU-rRNA)	90S preribosome;membrane;nucleolus;small-subunit processome;t-UTP complex
PF3D7_1345400	N/A	conserved Plasmodium protein, unknown function	174.49	no	0	9.27	8.9	19.93	5.55	2.79	19.76	213.43	O	1725.45	142.65	F	N/A	N/A	N/A
PF3D7_1369200	N/A	conserved Plasmodium protein, unknown function	259.08	no	0	20.37	7.01	7	1.03	1.2	25.91	23.23	GV	13.1	34.75	M	N/A	N/A	N/A
PF3D7_0704100	BTP2	basal complex transmembrane protein 2	425.26	no	7	7.24	0.77	15.24	16.12	4.86	220.48	148.4	GV	59.05	457.23	M	N/A	N/A	basal part of cell;inner membrane pellicle complex
PF3D7_1245100	KLP8	kinesin-13, putative	153.12	no	0	3.53	0.56	11.61	2.52	2.73	30.72	63.98	O	112.1	28.28	0	cytoskeletal motor activity	axoneme assembly;microtubule-based movement	cytoplasm;kinesin complex;kinetochore;nucleus
PF3D7_0212400	NUP390	nucleoporin NUP390, putative	494.21	no	7	18.97	13.56	9.58	1.65	3.32	21.83	26.29	O	18.83	7.73	M	protein binding	nucleocytoplasmic transport	nuclear periphery
PF3D7_1328000	N/A	conserved Plasmodium protein, unknown function	261.45	no	0	3.61	0.46	7.83	1.76	0.88	12.63	85.74	O	300.5	12.12	M	N/A	N/A	N/A
PF3D7_0608500	N/A	proteasome subunit alpha type-2, putative	26.528	no	0	27.23	14.55	40.38	9.35	14.22	57.75	75.37	O	61.22	53.59	M	endopeptidase activity	proteasomal protein catabolic process;proteasomal ubiquitin-independent protein catabolic process;proteasome-mediated ubiquitin-dependent protein catabolic process;ubiquitin-dependent protein catabolic process	cytoplasm;extracellular vesicle;nucleus;proteasome core complex;proteasome core complex, alpha-subunit complex
PF3D7_0802100	AP2-LT	AP2 domain transcription factor AP2-LT	299.29	no	0	7.72	1.64	39.37	26.49	7.16	32.48	220.82	O	142.23	54	M	sequence-specific DNA binding	regulation of transcription	histone acetyltransferase complex;nucleus
PF3D7_1326600	N/A	conserved Plasmodium protein, unknown function	575.46	no	0	5.23	1.44	8.33	1.36	1.62	15.97	24.12	O	247.48	16.86	M	N/A	N/A	N/A
PF3D7_0821600	CLP1	polyribonucleotide 5'-hydroxyl-kinase Clp1, putative	79.06	no	0	51.37	17.43	11.49	0.87	3.16	21.91	81.13	O	12.29	27.11	F	polydeoxyribonucleotide kinase activity;polynucleotide 5'-hydroxyl-kinase activity	RNA processing;mRNA polyadenylation;tRNA splicing, via endonucleolytic cleavage and ligation	nucleus;tRNA-intron endonuclease complex
PF3D7_0322700	N/A	conserved Plasmodium protein, unknown function	372.68	no	7	16.18	14.85	11.66	1.74	3.09	17.13	15.59	GV	59.66	16.42	M	N/A	N/A	N/A
PF3D7_0811500	CARM1	histone-arginine methyltransferase CARM1, putative	108.43	no	0	48.98	10.74	3.63	0.68	1.74	7.54	5.48	R	3.06	3	0	histone methyltransferase activity	histone methylation	nucleus
PF3D7_0819000	N/A	ribonuclease, putative	157.67	no	0	77.37	25.93	9.81	0.73	2.69	22.02	93.05	O	54.18	27.29	M	RNA binding	mRNA 3'-end processing by stem-loop binding and cleavage;mRNA polyadenylation;pre-mRNA cleavage required for polyadenylation	mRNA cleavage and polyadenylation specificity factor complex
PF3D7_1006700	N/A	conserved Plasmodium protein, unknown function	45.623	no	0	39.04	24.62	12.39	0.44	14.69	100.71	181.79	O	265.79	363.06	F	N/A	N/A	nucleus
PF3D7_1217900	N/A	PPPDE peptidase domain-containing protein, putative	56.089	no	0	10.83	5.84	23.09	29.59	8.96	83.2	70.28	GV	67.55	92.55	F	peptidase activity	protein modification by small protein removal	N/A
PF3D7_0305100	N/A	conserved Plasmodium protein, unknown function	475.13	no	2	8.82	14.44	12.02	2.88	4.34	40.65	33.74	GV	268.59	57.2	M	N/A	N/A	N/A
PF3D7_0811400	N/A	conserved protein, unknown function	71.369	no	0	179.07	76.29	53.67	13.1	10.31	12.55	63.45	R	149.38	25.93	M	N/A	N/A	nucleus
PF3D7_1355700	NIF3	NLI interacting factor-like phosphatase, putative	151.54	no	0	63.86	32.67	22.22	5.36	8.66	42.63	25.36	R	19.83	18.81	0	RNA polymerase II CTD heptapeptide repeat phosphatase activity	dephosphorylation of RNA polymerase II C-terminal domain	nucleus
PF3D7_1013600	N/A	Uncharacterized protein	269.27	no	0	27485	28856	45363	27454	28856	15.38	29921	lT	39.93	19.54	M	N/A	N/A	nucleus
PF3D7_0529400	AKIT5	apicomplexan kinetochore protein 5, putative	185.373	no	0	11.01	18.82	62	31.27	9.27	38.11	461.55	O	288.64	93.96	M	N/A	N/A	nucleus
PF3D7_1420200	UNC	myosin-specific chaperone UNC, putative	148.02	no	0	6.49	2.02	12.58	8.86	3.59	19	25.79	O	15.46	15.52	0	protein binding	protein folding	cytosol
PF3D7_1422400	N/A	nucleolar RNA-associated protein, putative	195.36	no	0	36.18	14.53	3.87	0.89	2.11	14.64	30.65	O	36.45	18.82	M	RNA binding	rRNA processing;tRNA export from nucleus	CURI complex;UTP-C complex;nucleolus;small-subunit processome
PF3D7_0933200	N/A	calcyclin-binding protein, putative	23.999	no	0	10.12	20.78	48.46	14.26	175.7	139.55	37.16	GII	332.92	221.68	M	protein binding	protein stabilization;regulation of protein stability	N/A
PF3D7_0730500	N/A	conserved Plasmodium protein, unknown function	329.46	no	0	5.58	0.92	10.46	3.78	2.68	26.83	67.63	O	19.23	47.57	F	N/A	N/A	nucleus
PF3D7_1004300	RFUL	RING finger E3 ubiquitin-protein ligase	131.7	no	0	166.81	29.31	59.63	14.23	9.65	88.75	244.47	O	180.51	739.51	F	ubiquitin protein ligase activity	protein ubiquitination;ubiquitin-dependent protein catabolic process	cytoplasm;nucleus
PF3D7_0607000	N/A	translation initiation factor IF-2, putative	112.36	no	0	262.17	174.02	64.16	15.05	9.03	23.82	207.45	R	175.02	100.5	M	translation initiation factor activity	translational initiation	nucleus
PF3D7_0910100	N/A	exportin-7, putative	139.18	no	0	37.56	8.2	37.48	8.39	4.83	7.55	13.01	R	40.83	8.46	M	nuclear export signal receptor activity	plastid organization;protein export from nucleus	cytoplasm;nuclear pore;nucleus
PF3D7_1343300	N/A	CDT1-like protein, putative	114.58	no	0	8.77	13.07	34.37	6.99	7.79	46.36	129.45	O	342.31	59.51	M	N/A	N/A	nucleus
PF3D7_0922100	N/A	ubiquitin-like protein, putative	182.09	no	2	235.85	27.78	21.69	3.04	5.73	27.64	59.17	R	171.26	59.16	M	polyubiquitin modification-dependent protein binding	ubiquitin-dependent protein catabolic process	cytosol
PF3D7_1422800	ARP4	actin-related protein ARP4	60.657	no	0	15.09	5.6	8.36	0.84	5.33	13.5	43.63	O	38.95	9.25	M	chromatin binding;protein binding;structural constituent of cytoskeleton	ATP-dependent chromatin remodeling;chromatin remodeling;cytoskeleton organization;endocytosis;exocytosis;histone H4 acetylation;regulation of gene expression;regulation of transcription by RNA polymerase II;schizogony	NuA4 histone acetyltransferase complex;SWI/SNF complex;actin filament;nucleus
PF3D7_1360700	PIAS	E3 SUMO-protein ligase PIAS, putative	130.64	no	0	33.57	18.75	30.26	7.74	2.71	16.61	52.92	O	78.64	18.78	M	SUMO transferase activity	protein sumoylation	N/A
PF3D7_1457300	N/A	MA3 domain-containing protein, putative	75.986	no	0	182.45	36.58	26.15	4.41	4.98	44.93	31.83	R	9.68	17.11	F	translation initiation factor binding	translation	apicoplast;nucleus
PF3D7_0212100	N/A	conserved Plasmodium protein, unknown function	214.68	no	0	49.63	26.06	45.75	11.1	8	14.18	180.4	O	75.13	26.74	M	N/A	N/A	nuclear periphery;nucleus
PF3D7_1406200	SPT6	transcription elongation factor SPT6, putative	338.38	no	0	102.71	61.35	21.1	2.44	5.82	29.94	60.85	O	224.56	96.85	M	histone binding;nucleosome binding	mRNA transcription by RNA polymerase II;nucleosome organization;obsolete chromatin maintenance;positive regulation of transcription elongation from RNA polymerase II promoter;regulation of mRNA processing;transcription elongation from RNA polymerase II promoter	nucleus;transcription elongation factor complex;transcriptionally active chromatin
PF3D7_0407800	CINCH	protein CINCH	230.12	no	0	5.14	0.48	36.03	22.44	4.14	43.47	225.65	O	46.25	176.58	F	protein binding	cell division	basal part of cell;inner membrane pellicle complex;nucleus
PF3D7_0921600	N/A	tetratricopeptide repeat protein, putative	198.03	no	0	33.35	11.83	5.09	0.75	1.27	13.07	26.52	R	30.94	13.19	M	protein binding	N/A	N/A
PF3D7_0808100	N/A	AP-3 complex subunit delta, putative	193.08	no	2	6.66	5.57	8.17	1.88	1.28	10.71	4.12	GV	2.91	11.01	F	protein binding	Golgi to vacuole transport;intracellular protein transport;protein targeting to vacuole	AP-3 adaptor complex;endosome membrane
PF3D7_0612900	NOG1	nucleolar GTP-binding protein 1, putative	79.533	no	0	424.38	254.88	72.02	12.96	26.81	55.44	284.1	R	52.09	385.59	F	GTP binding	ribosomal large subunit biogenesis	nucleolus;preribosome, large subunit precursor
PF3D7_1446500	NUP313	nucleoporin NUP313, putative	346.92	no	0	69.27	31.12	23.23	1.91	3.37	27.38	52.11	R	63.87	19.05	M	protein binding	nucleocytoplasmic transport	nuclear pore;nucleus
PF3D7_0704400	N/A	phosphoinositide-binding protein, putative	118.84	no	0	7.37	2.67	15.19	4.91	1.25	23.51	7.79	GV	22.36	56.25	F	transcription coactivator activity	histone H3 acetylation;regulation of transcription, DNA-templated;transcription initiation from RNA polymerase II promoter	nucleus;transcription factor TFIID complex
PF3D7_1412100	MCMBP	mini-chromosome maintenance complex-binding protein	112.77	no	0	8.12	5.38	15.08	6.86	1.21	7.49	16.46	O	27.05	5.82	M	chromatin binding	DNA-dependent DNA replication;schizogony	MCM complex;cytoplasm;nucleus
PF3D7_1345800	N/A	conserved Plasmodium protein, unknown function	118.92	no	0	33.18	23.32	21.71	4.63	6.31	24.3	17.32	R	109.6	17.73	M	N/A	N/A	nucleus
PF3D7_0210200	N/A	Uncharacterized protein	310.02	no	0	22586	22859	29.31	32721	19603	45.48	53.73	S	548.18	52.03	M	N/A	N/A	nucleolus;nucleus
PF3D7_1206600	RPC2	DNA-directed RNA polymerase III subunit RPC2, putative	167.29	no	0	95.46	39.26	14.03	1.06	2.24	23.32	71.43	R	38	44.63	F	DNA-directed 5'-3' RNA polymerase activity	transcription by RNA polymerase III	RNA polymerase III complex
PF3D7_1405600	RNR	ribonucleoside-diphosphate reductase small chain, putative	40.599	no	0	6.45	6.44	43.54	10.75	27.9	32.33	118.87	O	494.07	46.18	M	ribonucleoside-diphosphate reductase activity, thioredoxin disulfide as acceptor	deoxyribonucleotide biosynthetic process	intracellular;ribonucleoside-diphosphate reductase complex;cytoplasm;nucleus
PF3D7_1367100	SNP1	U1 small nuclear ribonucleoprotein 70 kDa homolog, putative	51.835	no	0	411.7	108.4	99.27	49.07	15.74	12.26	268.47	R	262.26	101.69	M	RNA binding;U1 snRNA binding;mRNA binding;snRNA binding	RNA processing;mRNA splicing, via spliceosome	U1 snRNP;U2-type prespliceosome;spliceosomal complex
PF3D7_1466800	N/A	NOC3 domain-containing protein, putative	105.45	no	0	25.9	12.41	4.08	0.23	47.43	116.99	628.46	O	19.05	307.57	F	chromatin binding	N/A	nucleus
PF3D7_1417600	OSCP	ookinete surface and oocyst capsule protein OSCP, putative	548.86	no	1	66.92	45.79	17.73	46844	30407	45350	71.3	S	67.25	45624	F	signaling receptor activity	cell motility	capsule;cell surface;integral component of plasma membrane
PF3D7_0509100	SMC4	structural maintenance of chromosomes protein 4, putative	201.67	no	0	12.7	5.3	49.19	17.16	9.97	12.86	132.53	O	749.06	46.7	M	chromatin binding	mitotic chromosome condensation	chromosome, centromeric region;condensin complex;nucleus
PF3D7_0526200	ARFGAP2	ADP-ribosylation factor GTPase-activating protein, putative	58.511	no	0	45512	29707	45310	13820	12086	45468	33.86	R	40.92	76.72	F	GTPase activator activity	N/A	N/A
PF3D7_1445900	DDX17	ATP-dependent RNA helicase DDX17	60.035	no	0	425.42	127.3	77.55	7.59	21.68	59.39	267.15	R	240.31	119.07	M	ATP hydrolysis activity;RNA binding;RNA helicase activity;helicase activity;nucleic acid binding		cytoplasm;host cell membrane;nucleus;ribonucleoprotein complex
PF3D7_0711500	N/A	regulator of chromosome condensation, putative	78.896	no	0	27.37	30.63	28.12	2.71	4.71	18.73	50.38	O	71.9	35.29	M	chromatin binding	Ran protein signal transduction;chromosome condensation;chromosome segregation;regulation of mitotic spindle assembly	Maurer's cleft;cytoplasm;nucleus
PF3D7_0521700	DDX1	ATP-dependent RNA helicase DDX1, putative	97.337	no	0	15.61	3.91	4.11	0.65	1.15	4.03	6.91	R	11.86	6.42	M	RNA binding	rRNA processing	nucleus
PF3D7_0807100	PSH3	DNA helicase PSH3	157.2	no	0	16.63	13.93	9.47	2.4	4.95	45.14	34.89	GV	66.75	31.31	M	3'-5' DNA helicase activity;ATP hydrolysis activity;RNA binding;RNA helicase activity;single-stranded DNA helicase activity	DNA duplex unwinding	cytoplasm;nucleus
PF3D7_1004200	N/A	WD repeat-containing protein, putative	358.07	no	4	12.85	12.49	23.4	8.26	2.93	21.24	37.3	O	25.21	43.36	F	protein binding	RNA splicing	nucleus;precatalytic spliceosome;integral component of membrane
PF3D7_1475600	BDP4	bromodomain protein 4, putative	85.802	no	0	54.56	18.05	13.16	2.03	2.69	13.61	21.76	R	33.04	29.24	M	protein binding	regulation of transcription	nucleus
PF3D7_1357500	N/A	DNA helicase, putative	106.29	no	0	10.13	5.57	23.9	8.13	2.7	5.64	23.43	O	131.45	10.02	M	ATP-dependent DNA/DNA annealing activity;ATP-dependent activity, acting on DNA;DNA helicase activity	DNA repair;DNA rewinding;cellular response to DNA damage stimulus;replication fork processing;replication fork protection	nuclear replication fork;nucleus
PF3D7_1316500	PRP40	pre-mRNA-processing factor 40, putative	106.12	no	0	30.88	26.83	22.97	2.56	2.73	10.38	58.69	O	47.37	27.64	M	protein binding;RNA binding	mRNA cis splicing, via spliceosome	spliceosomal complex;nucleus
PF3D7_0111400	GEXP19	conserved Plasmodium protein, unknown function	85.035	no	0	3.88	1.36	6.44	1.12	3.06	30.24	186.57	O	127.4	91.28	M	N/A	N/A	N/A
PF3D7_0414000	SMC3	structural maintenance of chromosomes protein 3	141.22	no	0	4.75	6.7	16.43	2.39	4.7	42	98.77	O	167.87	111.69	M	ATP binding;centromeric DNA binding;chromatin binding;minor groove of adenine-thymine-rich DNA binding;protein binding	chromosome organization;mitotic sister chromatid segregation;regulation of DNA replication	chromatin;chromosome, centromeric region;cohesin complex;nuclear chromosome;nuclear mitotic cohesin complex;nuclear periphery;nucleus
PF3D7_1122400	N/A	conserved Plasmodium protein, unknown function	101.94	no	0	47.66	9.44	11.77	1.14	2.32	19.68	29.12	R	48.56	27.06	M	N/A	N/A	N/A
PF3D7_0613500	N/A	AP-3 complex subunit beta, putative	159.77	no	0	4.65	4.31	7.6	2.11	3.13	33.52	61.38	O	38.51	42.08	0	N/A	vesicle-mediated transport	AP-3 adaptor complex;coated vesicle
PF3D7_1329300	CAF1B	chromatin assembly factor 1 subunit B, putative	66.511	no	0	7.86	1.35	36.46	6.21	8.4	23.98	40.73	O	143.86	25.16	M	chromatin binding;histone binding;protein binding;unfolded protein binding	chromatin assembly;chromatin assembly or disassembly	nucleus
PF3D7_1359600	N/A	conserved Plasmodium protein, unknown function	235.14	no	0	7.69	49.44	30.86	4.06	2.98	18.14	35.41	eT	20.51	32.19	F	N/A	N/A	nucleus
PF3D7_1403100	CAPD2	condensin complex subunit 1, putative	229.53	no	1	8.74	5.5	41.88	13.1	15.82	33.23	615.29	O	256	109.38	M	chromatin binding;histone binding	chromosome separation;meiotic chromosome condensation;mitotic chromosome condensation	condensed chromosome, centromeric region;condensin complex
PF3D7_0302100	SRPK1	serine/threonine protein kinase	157.37	no	0	38.29	33.71	24.41	2.2	3.78	26.91	68.03	O	259.41	38.1	M	MAP kinase activity;protein serine/threonine kinase activity	intracellular signal transduction;protein phosphorylation;regulation of gene expression;regulation of mRNA processing;spliceosomal complex assembly	cytoplasm;nucleus
PF3D7_0801800	N/A	mannose-6-phosphate isomerase, putative	117.66	no	1	151.07	351.16	97.39	17.91	8.38	28.18	104.44	eT	105.15	38.7	M	mannose-6-phosphate isomerase activity;zinc ion binding	GDP-mannose biosynthetic process;cell wall mannoprotein biosynthetic process;protein glycosylation	cytosol;nucleus
PF3D7_1141800	N/A	EELM2 domain-containing protein, putative	46.665	no	0	6.41	0.52	39.04	28.37	3.98	19.09	46.26	O	6.31	33.32	F	transcription corepressor activity;metal ion binding	negative regulation of transcription, DNA-templated	nucleus
PF3D7_0910400	N/A	selenide water dikinase, putative	140.32	no	0	9.78	7.06	10.13	4.23	1.8	10.68	13.51	O	18.6	15.82	0	selenide, water dikinase activity	selenocysteine biosynthetic process	cytoplasm;nucleus
PF3D7_0905900	SEC27	coatomer subunit beta, putative	118.24	no	0	63.1	8.78	17	2.75	1.45	13.95	50.03	R	29.33	21.01	M	protein binding	endoplasmic reticulum to Golgi vesicle-mediated transport;intra-Golgi vesicle-mediated transport;intracellular protein transport;retrograde vesicle-mediated transport, Golgi to endoplasmic reticulum	COPI vesicle coat
PF3D7_0822600	SEC23	protein transport protein SEC23	86.168	no	0	247.51	37.65	132.15	42.15	14.38	36.58	51.94	R	73.8	120.56	F	GTPase activator activity	COPII-coated vesicle cargo loading;endoplasmic reticulum to Golgi vesicle-mediated transport	COPII vesicle coat;Maurer's cleft;endoplasmic reticulum exit site
PF3D7_0501300	SBP1	skeleton-binding protein 1	36.298	no	1	5630.61	1039.83	114.73	15.29	24.32	11.48	125.2	R	3.79	2.12	0	protein binding	protein transport	Maurer's cleft;cytoplasm;extracellular vesicle;integral component of membrane;membrane;nucleus;symbiont-containing vacuolar space;symbiont-containing vacuole membrane
PF3D7_1347100	TOP3	DNA topoisomerase 3	84.305	no	0	7.65	2.04	18.95	6.61	3.85	75.6	116.55	O	69.75	157	F	DNA binding;DNA topoisomerase activity;protein binding	DNA topological change;DNA unwinding involved in DNA replication	mitochondrion;nucleus
PF3D7_0719300	ARP6	actin-related protein ARP6	121.13	no	0	67.57	25.65	22.1	2.16	4.58	24.11	558.24	O	77.78	90.84	F	nucleosome binding;protein binding	histone exchange	Swr1 complex;nucleus
PF3D7_0933000	N/A	CSTF domain-containing protein, putative	88.927	no	0	67.99	16.78	17.78	3.75	2.26	18.44	52.44	R	117.99	23.74	M	mRNA binding	pre-mRNA cleavage required for polyadenylation	mRNA cleavage and polyadenylation specificity factor complex;nucleus
PF3D7_1324100	N/A	cyclin-like protein, putative	61.55	no	5	4.61	0.88	15.75	5.26	2.67	10.38	8.13	lT	10.2	3.1	M	N/A	N/A	integral component of membrane;nucleus
PF3D7_1408400	FANCJ	FANCJ-like helicase, putative	135.54	no	0	10.87	14.94	10.88	2.72	0.98	13.05	43.48	O	278.6	10.44	M	ATP binding;DNA helicase activity;DNA polymerase binding	DNA duplex unwinding;negative regulation of DNA recombination;negative regulation of t-circle formation;regulation of double-strand break repair via homologous recombination;telomeric loop disassembly	mitochondrion;nucleus
PF3D7_0722400	OLA1	Obg-like ATPase 1, putative	45.163	no	0	196.76	106.14	119.82	19.13	6.13	6.39	85.92	R	12.21	6.8	M	ATP hydrolysis activity;GTP binding	signal transduction	cytoplasm;nucleus
PF3D7_0321500	N/A	peptidase, putative	125.89	no	0	6.2	4.4	18.98	3.75	2.02	35.74	30.93	GV	19.39	100.3	F	peptidase activity;serine-type endopeptidase activity	N/A	nucleus
PF3D7_0829000	N/A	conserved Plasmodium membrane protein, unknown function	228.81	no	5	13.07	6.67	10.29	2.2	2.31	15.23	47.85	O	31.25	14.56	M	N/A	N/A	integral component of membrane
PF3D7_0405700	N/A	amino acid decarboxylase AAD, putative	280.73	no	0	8.39	7.94	6.26	0.58	1.88	16.23	102.43	O	74.43	28.7	M	lysine decarboxylase activity	lysine catabolic process	cytoplasm
PF3D7_1010200	N/A	DNA2/NAM7 helicase, putative	217.16	no	0	185.97	60.34	12.11	0.93	2.12	12.33	25.6	R	13.03	5.14	M	RNA binding;RNA helicase activity	nuclear-transcribed mRNA catabolic process, nonsense-mediated decay	cytoplasm;nucleus
PF3D7_0807600	N/A	conserved Plasmodium protein, unknown function	159.03	no	0	143.64	53.18	34.07	5.28	5.87	18.43	63.24	R	64.44	55.06	M	N/A	N/A	nucleus
PF3D7_0807500	N/A	proteasome subunit alpha type-6, putative	29.499	no	0	34.26	17.51	57.18	10.35	8.95	24.86	79.68	O	50.95	62.74	F	endopeptidase activity	proteasomal protein catabolic process;proteasomal ubiquitin-independent protein catabolic process;proteasome-mediated ubiquitin-dependent protein catabolic process;ubiquitin-dependent protein catabolic process	cytoplasm;nucleus;proteasome core complex;proteasome core complex, alpha-subunit complex
PF3D7_0924400	N/A	conserved Plasmodium protein, unknown function	144.68	no	0	41.7	18.03	49.95	9.8	16.39	60.81	557.61	O	270.77	95.4	M	N/A	N/A	N/A
PF3D7_0218700	PRP45	pre-mRNA-processing protein 45, putative	57.525	no	0	35.23	18.41	10.35	1.41	4.59	27.48	164.6	O	233.68	76.18	M	RNA binding	RNA processing	nucleus
PF3D7_1247400	FKBP35	peptidyl-prolyl cis-trans isomerase FKBP35	34.826	no	0	17.76	32.59	23.49	3.13	2.66	9.09	35.88	O	85.93	16.16	M	FK506 binding;peptidyl-prolyl cis-trans isomerase activity;protein dimerization activity	chaperone-mediated protein folding;negative regulation of phosphoprotein phosphatase activity;protein folding;protein peptidyl-prolyl isomerization;response to xenobiotic stimulus	cytoplasm;nucleus
PF3D7_0727400	N/A	proteasome subunit alpha type-5, putative	28.388	no	0	168.66	69.91	228.43	89.03	56.18	47.95	89.49	lT	22.26	33.7	0	endopeptidase activity	proteasomal protein catabolic process;proteasomal ubiquitin-independent protein catabolic process;proteasome-mediated ubiquitin-dependent protein catabolic process;ubiquitin-dependent protein catabolic process	cytoplasm;extracellular vesicle;nucleus;proteasome core complex;proteasome core complex, alpha-subunit complex
PF3D7_1124300	BDP7	bromodomain protein 7	62.333	no	0	64.4	69.11	38.46	10.73	3.55	14.52	360.42	O	73.69	26.8	M	chromatin binding;histone binding;protein binding	regulation of transcription	heterochromatin;nucleus
PF3D7_1145200	N/A	serine/threonine protein kinase, putative	238.76	no	0	14.7	1.72	82.11	115.78	12.23	165.29	1299.69	O	74.52	1053.09	F	enzymatic activity	signal transduction	nucleus
PF3D7_0613700	N/A	syntaxin-binding protein, putative	82.767	no	0	10.68	10.44	21.72	10.42	5.22	55.31	206.15	O	25.8	143.86	F	syntaxin binding	intracellular protein transport;protein secretion;vesicle docking involved in exocytosis;vesicle-mediated transport	plasma membrane;secretory granule
PF3D7_1420600	PANK1	pantothenate kinase 1	59.916	no	0	21.25	8.12	13.6	2.82	3.07	9.96	2.94	R	20.59	0.79	M	14-3-3 protein binding;pantothenate kinase activity;protein binding	coenzyme A biosynthetic process;response to xenobiotic stimulus	cytosol;nucleus
PF3D7_0319400	N/A	kinesin-8X	157.39	no	0	6.22	0.4	16.49	2.91	5.7	31.08	49.68	O	293.33	45.04	M	ATP hydrolysis activity;microtubule binding;microtubule motor activity;plus-end-directed microtubule motor activity	microtubule depolymerization;microtubule-based movement	kinesin complex;microtubule;mitotic spindle;nucleus
PF3D7_1346400	N/A	VPS13 domain-containing protein, putative	697.04	no	0	44.58	16.01	22.43	6.53	3.75	37.64	167.02	O	42.82	59.33	F	protein binding	protein retention in Golgi apparatus;protein targeting to vacuole	extrinsic component of membrane
PF3D7_1369700	SNRPA1	U2 small nuclear ribonucleoprotein A', putative	20.418	no	0	60.45	7.55	5.27	1.24	16.53	34.73	18.06	R	13.52	9.74	M	RNA binding	mRNA splicing, via spliceosome	spliceosomal complex
PF3D7_1008800	NOP5	nucleolar protein 5, putative	53.409	no	0	127.27	62.97	23.33	1	10	34.74	182.09	O	98.41	141.36	F	RNA binding;snoRNA binding	rRNA processing	box C/D RNP complex;nucleolus;nucleus;small-subunit processome
PF3D7_1456000	AP2-HC	AP2 domain transcription factor AP2-HC	161.51	no	0	4.11	0.68	15.05	3.24	2.56	11.86	30.98	O	82.54	8.94	M	protein binding;sequence-specific DNA binding	regulation of transcription	heterochromatin;nucleus
PF3D7_1018200	PPP8	pseudophosphatase PPP8	254.11	no	0	16.4	1.78	46.07	79.3	6.66	48.53	259.74	O	7.75	184.96	F	protein binding;protein serine/threonine phosphatase activity	N/A	basal part of cell;cytoplasm;nucleus;protein-containing complex
PF3D7_1319400	N/A	conserved protein, unknown function	127.67	no	0	13.32	4.96	40.99	8.88	7.6	40.04	239.32	O	1028.5	132.26	M	N/A	N/A	nucleus
PF3D7_1213200	MED18	mediator of RNA polymerase II transcription subunit 18, putative	33.254	no	0	10.89	5.18	7.41	1.12	4.98	37.9	11.42	GV	13.84	25.14	F	protein binding	regulation of transcription	mediator complex;nucleus
PF3D7_0806700	N/A	conserved Plasmodium membrane protein, unknown function	307.6	no	4	31.25	5.25	8.78	2.09	2.96	25.05	32.98	O	70.93	34.69	M	N/A	N/A	N/A
PF3D7_1037500	DYN2	dynamin-like protein	81.525	no	0	3.6	0.5	10.53	6.3	1.48	19.73	51.41	O	11.47	19.22	F	GTPase activity;microtubule binding	mitochondrial fission;organelle fission	Golgi apparatus;apicoplast;cytoplasm;endoplasmic reticulum;membrane
PF3D7_1119400	N/A	ubiquitin-protein ligase, putative	256.82	no	2	24.82	10.01	13.14	2.89	1.23	14.73	129	O	177.54	45.73	M	ubiquitin conjugating enzyme activity	protein polyubiquitination;ubiquitin-dependent protein catabolic process
PF3D7_1414400	PP1	serine/threonine protein phosphatase PP1	34.904	no	0	22.21	26.86	170.82	90.06	50.23	195.76	310.63	O	155.58	92.23	M	protein binding;protein serine/threonine phosphatase activity	entry into host;exit from host cell;protein dephosphorylation	Maurer's cleft;cell surface;cytoplasm;nucleus
PF3D7_0909400	N/A	exoribonuclease, putative	154.96	no	0	77.12	29.14	29.26	4.33	2.38	27.46	31.23	R	31.25	87.57	F	5'-3' exoribonuclease activity;RNA binding	nuclear-transcribed mRNA catabolic process	nucleus
PF3D7_0923900	PABP2	polyadenylate-binding protein 2, putative	22.979	no	0	444.51	140.03	100.2	26.94	127.43	194.13	154.95	R	95.85	77.53	M	RNA binding;poly(A) binding	posttranscriptional regulation	cytosol;nucleus
PF3D7_0626000	N/A	conserved Plasmodium protein, unknown function	209.43	no	0	38.26	20.15	6.9	1.22	1.46	61.2	7.91	GV	9.26	41.16	F	N/A	N/A	N/A
PF3D7_1460800	SNAPC3	snRNA-activating protein complex subunit 3, putative	75.927	no	0	5.3	3.41	5.87	1.86	6.42	18.05	109.34	O	68.12	32.63	M	RNA polymerase III type 3 promoter sequence-specific DNA binding;bent DNA binding	snRNA transcription by RNA polymerase II;snRNA transcription by RNA polymerase III	nucleus;snRNA-activating protein complex
PF3D7_1019700	N/A	conserved Plasmodium protein, unknown function	128.21	no	0	7.24	2.36	9.76	3.61	2.82	19.95	217.76	O	199.14	339.55	F	N/A	N/A	histone acetyltransferase complex;nucleus
PF3D7_0725300	N/A	WD repeat-containing protein, putative	93.451	no	0	113.99	75.72	14.43	2.86	4.48	5.01	63.19	R	11.1	7.02	M	protein binding	ribosomal large subunit biogenesis	nucleolus;nucleus;preribosome, large subunit precursor
PF3D7_1455700	N/A	conserved Plasmodium protein, unknown function	126.12	no	0	3.9	0.78	9.91	3.03	2.84	14.22	45.05	O	33.18	17.59	M	N/A	N/A	nucleus
PF3D7_0903300	N/A	conserved protein, unknown function	380.98	no	6	3.96	0.52	29.82	8.95	3.99	21.76	49.15	O	145.53	27.55	M	N/A	N/A	integral component of membrane
PF3D7_0730300	ApiAP2	AP2 domain transcription factor AP2-L, putative	155.13	no	0	227.37	137.47	40.04	3.01	1.76	9.32	83.57	R	53.53	9.26	M	DNA binding	regulation of transcription	nucleus
PF3D7_1033500	WDR70	WD repeat-containing protein 70, putative	83.229	no	0	39.56	10.58	12.49	3.79	2.37	42.59	107.81	O	30.97	101.63	F	protein binding	regulation of DNA double-strand break processing;regulation of histone H2B conserved C-terminal lysine ubiquitination	nucleus;site of double-strand break
PF3D7_0312300	RPN12	26S proteasome regulatory subunit RPN12, putative	35.103	no	0	33.67	18.77	33.87	11.5	59.24	150.2	36.4	GV	110.44	37.74	M	protein binding	proteasome-mediated ubiquitin-dependent protein catabolic process;ubiquitin-dependent protein catabolic process	cytosol;intracellular;nucleus;proteasome regulatory particle;proteasome regulatory particle, lid subcomplex
PF3D7_0629100	NAPRT	nicotinate phosphoribosyltransferase, putative	77.125	no	0	24.4	14.71	19	5.35	1.36	23.13	117.81	O	6.53	72.99	F	nicotinate phosphoribosyltransferase activity	NAD biosynthetic process;NAD salvage	cytoplasm;cytosol
PF3D7_1136300	TSN	tudor staphylococcal nuclease	128.54	no	0	248.19	19.54	31.74	12.59	6.7	22.89	57.62	R	65.82	108.22	F	RNA binding;calcium ion binding;nuclease activity;protein binding	RNA catabolic process	cytoplasm;nucleus
PF3D7_1326400	eIF-2Bg	translation initiation factor eIF-2B subunit gamma, putative	55.041	no	0	58.95	8.89	11.95	0.98	5.61	33.96	14.58	R	50.42	13.16	M	protein binding	translational initiation	eukaryotic translation initiation factor 2B complex
PF3D7_1419900	YTH1	YTH domain-containing protein 1, putative	67.166	no	0	26.52	5.62	6.22	0.53	3.82	26.27	6.89	GV	42.05	16.95	M	N6-methyladenosine-containing RNA binding;mRNA binding	mRNA splicing, via spliceosome;regulation of mRNA splicing, via spliceosome	cytoplasm;nucleoplasm;nucleus
PF3D7_0527500	HIP	Hsc70-interacting protein	51.125	no	0	818.66	971.48	631.26	656.09	90.01	59.83	311.89	eT	290.55	320.92	F	heat shock protein binding	chaperone cofactor-dependent protein refolding;chaperone-mediated protein folding;protein-containing complex assembly	nucleus
PF3D7_0919000	NAPS	nucleosome assembly protein	31.826	no	0	541.25	142.4	251.29	39.57	72.58	65	248.73	R	357.25	45.25	M	chromatin binding;histone binding	nucleosome assembly	cytoplasm;histone acetyltransferase complex;nuclear periphery;nucleus
PF3D7_1438500	CPSF3	cleavage and polyadenylation specificity factor subunit 3, putative	101.18	no	0	24.85	6.74	6.28	0.51	2.22	4.01	16.95	R	21.65	11.06	M	5'-3' exonuclease activity;RNA binding;endoribonuclease activity	mRNA 3'-end processing by stem-loop binding and cleavage;mRNA cleavage;mRNA polyadenylation;response to xenobiotic stimulus	mRNA cleavage and polyadenylation specificity factor complex;nucleus
PF3D7_1364400	N/A	conserved Plasmodium protein, unknown function	386.33	no	2	27.67	21.32	7	1.1	2.35	10.21	21.2	R	18.36	6.72	M	N/A	N/A	histone acetyltransferase complex;nucleus;cytoplasm
PF3D7_1014300	N/A	SPRY domain-containing protein, putative	283.13	no	8	7.9	7.2	35.86	8.75	7.47	45.11	54.03	O	728.81	139.25	M	N/A	proteasome-mediated ubiquitin-dependent protein catabolic process	cytoplasm;membrane;nucleus
PF3D7_1360400	N/A	conserved Plasmodium protein, unknown function	36.773	no	0	12.99	8.33	4.72	0.13	15.24	59.82	5.96	GV	27.71	22.35	M	N/A	N/A	N/A
PF3D7_0412200	N/A	conserved Plasmodium protein, unknown function	39.101	no	0	6.66	3.02	1.97	0.47	4.73	32.12	0	GV	6.17	5.49	0	N/A	N/A	osmiophilic body
PF3D7_1126100	ATG7	autophagy-related protein 7, putative	156.63	no	0	5.19	3.44	6.87	0.88	1.47	7.71	105.32	O	0.75	6.77	F	Atg12 activating enzyme activity;Atg8 activating enzyme activity	C-terminal protein lipidation;autophagosome assembly;autophagy of mitochondrion;cellular response to nitrogen starvation;late nucleophagy;piecemeal microautophagy of the nucleus;plastid organization;protein modification by small protein conjugation	cytoplasm;phagophore assembly site
PF3D7_1443000	SRPK2	serine/threonine protein kinase	150.09	no	0	3.42	0.61	4.03	1.69	1.19	9.32	7.9	GV	6.59	15.58	F	protein kinase activity;protein serine/threonine kinase activity;protein tyrosine kinase activity	peptidyl-serine phosphorylation;peptidyl-threonine phosphorylation;protein phosphorylation	Maurer's cleft;cytoplasm;nucleus
PF3D7_0103300	N/A	conserved protein, unknown function	108.38	no	0	53.35	19.25	13.64	2.91	2.33	14.32	40.92	R	56.65	32.14	M	N/A	N/A	N/A
PF3D7_1316600	CCT	choline-phosphate cytidylyltransferase	104.78	no	0	56.47	37.32	41.62	22.49	6.61	15.91	90.53	O	35.14	17.65	M	choline-phosphate cytidylyltransferase activity;identical protein binding;phosphatidylcholine binding	phosphatidylcholine biosynthetic process	cytoplasm;nucleus
PF3D7_0110400	RPB9	DNA-directed RNA polymerase II subunit RPB9, putative	29.687	no	0	45.15	31.6	30.74	4.6	13.05	119.22	167.78	O	121.76	135.17	F	DNA-directed 5'-3' RNA polymerase activity	maintenance of transcriptional fidelity during DNA-templated transcription elongation from RNA polymerase II promoter;transcription by RNA polymerase II;transcription initiation from RNA polymerase II promoter;transcription-coupled nucleotide-excision repair	RNA polymerase II, core complex;nucleus
PF3D7_0714500	N/A	transcription elongation factor s-II, putative	47.352	no	0	32.83	12.19	11.63	1.69	2.43	11.63	92.88	O	112.43	12.57	M	DNA binding	regulation of DNA-templated transcription, elongation;regulation of transcription by RNA polymerase II	nucleus;transcription elongation factor complex
PF3D7_1315800	MYB1	transcription factor MYB1	49.992	no	0	25.21	22.7	15.37	2.9	3.82	53.3	38.97	GV	40.54	16.77	M	DNA-binding transcription factor activity	positive regulation of transcription, DNA-templated;regulation of mitotic cell cycle;regulation of transcription, DNA-templated	nucleus
PF3D7_1353300	N/A	conserved Plasmodium protein, unknown function	248.26	no	2	32.09	32.6	25.53	5.34	5.88	39.26	337.5	O	52	163.18	F	N/A	N/A	apicoplast
PF3D7_1316900	N/A	conserved protein, unknown function	114.27	no	0	59.6	24.81	16.82	3.21	5.55	28.94	19.4	R	63.12	9.14	M	N/A	regulation of transcription by RNA polymerase II	Piccolo NuA4 histone acetyltransferase complex;nucleus
PF3D7_0718500	N/A	prefoldin subunit 3, putative	22.642	no	0	23.17	24.48	33.37	7.36	114.48	94.99	145.46	O	116.37	70.29	M	tubulin binding;unfolded protein binding	'de novo' protein folding;microtubule-based process;tubulin complex assembly	cytoplasm;polysome;prefoldin complex
PF3D7_0801700	SENP2	sentrin-specific protease 2, putative	210.88	no	0	15.44	20.41	17.08	2.12	2.68	16.21	41.33	O	21.59	53.21	F	cysteine-type peptidase activity	proteolysis	nucleus
PF3D7_0517300	SR1	serine/arginine-rich splicing factor 1	34.561	no	0	404.84	179.12	92.82	18.5	15	43.87	133.57	R	93.83	76.82	M	RNA binding;phosphorylated histone binding	RNA splicing;cellular response to DNA damage stimulus;mRNA cis splicing, via spliceosome;mRNA processing;regulation of alternative mRNA splicing, via spliceosome;regulation of mRNA splicing, via spliceosome	cytoplasm;nuclear speck;nucleus;spliceosomal complex
PF3D7_1437400	PANK2	pantothenate kinase 2	91.041	no	0	10.06	9.72	15.29	3.89	1.12	6.15	22.92	O	10.76	3.2	M	14-3-3 protein binding;pantothenate kinase activity;protein binding	coenzyme A biosynthetic process	cytosol;nucleus
PF3D7_1110900	N/A	ES2 protein, putative	69.017	no	0	35.87	14.38	15.75	2.01	2.15	17.12	47.5	O	59.2	29.81	M	protein binding;RNA binding	RNA splicing	catalytic step 2 spliceosome
PF3D7_0311300	N/A	phosphatidylinositol 3- and 4-kinase, putative	110.56	no	0	6.17	1.72	45.19	20.67	11.52	35.88	147.36	O	159.71	49.59	M	enzymatic activity	signal transduction	nucleus;cytoplasm
PF3D7_0719900	N/A	conserved Plasmodium membrane protein, unknown function	402.7	no	4	53.44	26.28	34.75	23.27	5.67	26.9	41.61	R	37.14	46.57	F	N/A	N/A	trans-Golgi network
PF3D7_1340600	DBR1	RNA lariat debranching enzyme, putative	67.554	no	0	44.62	41.84	34.26	2.84	2.13	8.42	109.6	O	49.08	21.59	M	hydrolase activity, acting on ester bonds	mRNA processing	nucleus
PF3D7_0621800	N/A	nascent polypeptide-associated complex subunit alpha	20.623	no	0	727.07	431.74	116.63	8.14	243.72	158.76	103.51	R	52.9	52.33	0	unfolded protein binding	'de novo' cotranslational protein folding;protein targeting to membrane	cytoplasm;nascent polypeptide-associated complex;nucleus
PF3D7_0923000	RPB3	DNA-directed RNA polymerase II subunit RPB3, putative	38.345	no	0	75.74	13.31	9.78	0.61	4.2	36.68	11.96	R	25.76	12.27	M	DNA binding	regulation of transcription	RNA polymerase II, core complex;nucleus
PF3D7_0822800	SNRNP40	U5 small nuclear ribonucleoprotein 40 kDa protein, putative	37.086	no	0	24.1	6.32	8.54	0.55	1.71	11.55	25.15	O	19.01	20.98	0	RNA binding	RNA splicing, via transesterification reactions	catalytic step 2 spliceosome;sno(s)RNA-containing ribonucleoprotein complex
PF3D7_0707700	N/A	E3 ubiquitin-protein ligase, putative	110.78	no	0	136.99	65.52	57.95	34.11	37.56	96.7	133.19	R	167.1	67.43	M	chaperone binding;ubiquitin protein ligase activity	cellular response to misfolded protein;positive regulation of proteolysis;proteasome-mediated ubiquitin-dependent protein catabolic process;protein polyubiquitination;protein quality control for misfolded or incompletely synthesized proteins	cytoplasm;nucleus
PF3D7_1107300	PAIP1	polyadenylate-binding protein-interacting protein 1, putative	381.87	no	0	265.97	114.16	49.7	12.61	11.21	67.65	173.07	R	608.32	166.19	M	mRNA binding;mRNA cap binding;translation initiation factor activity	regulation of translation	eukaryotic translation initiation factor 4F complex;nucleus
PF3D7_1417500	CBF5	H/ACA ribonucleoprotein complex subunit 4, putative	52.941	no	0	111.44	39.78	22.12	2.5	4.97	10.72	21.22	R	182.67	23.21	M	pseudouridine synthase activity	box H/ACA RNA 3'-end processing;mRNA pseudouridine synthesis;rRNA pseudouridine synthesis;snRNA pseudouridine synth	box H/ACA snoRNP complex;nucleus
PF3D7_1105700	RTCB	RNA-splicing ligase RtcB homolog	56.32	no	0	100.05	36.31	45.84	28307	14.66	46722	34.82	GV	36.12	37.41	0	RNA ligase (ATP) activity	tRNA exon ligation utilizing 2',3' cyclic phosphate of 5'-exon as source of linkage phosphate;tRNA splicing, via endonucleolytic cleavage and ligation	nucleus;tRNA-splicing ligase complex
PF3D7_1126900	SNRPF	small nuclear ribonucleoprotein F, putative	9.8894	no	0	55.7	29.11	30.48	5.18	28.3	39.12	46.85	R	61.42	126.09	F	RNA binding	mRNA splicing, via spliceosome	U1 snRNP;U4/U6 x U5 tri-snRNP complex;U5 snRNP;catalytic step 2 spliceosome;nucleus
PF3D7_0309500	AS	asparagine synthetase [glutamine-hydrolyzing], putative	69.863	no	0	311.94	131.53	149.76	97.72	9.1	8.84	72.42	R	69.37	39.67	M	asparagine synthase (glutamine-hydrolyzing) activity	asparagine biosynthetic process	cytosol;nucleus
PF3D7_0705300	ORC2	origin recognition complex subunit 2	98.008	no	0	6.27	3	19.7	7.46	2.5	28.83	81.22	O	575.95	55.65	M	DNA replication origin binding	DNA replication initiation	endoplasmic reticulum;mitochondrion;nuclear origin of replication recognition complex;nuclear periphery;nucleus
PF3D7_0610200	RBM25	RNA-binding protein 25, putative	115.74	no	0	50.95	13.91	7.35	1.1	1.69	14.32	54.2	O	385.44	127.39	M	RNA binding	N/A	nucleus
PF3D7_0929000	TAF7	transcription initiation factor TFIID subunit 7, putative	46.798	no	0	54.96	12.9	12.12	1.98	14.15	48.04	34.1	R	72.91	36.34	M	RNA binding	RNA polymerase II preinitiation complex assembly;transcription by RNA polymerase II	transcription factor TFIID complex
PF3D7_0518600	WDR26	WD repeat-containing protein 26, putative	150.7	no	0	7.89	0.92	20.13	4.01	12.71	54.98	113.8	O	375.61	116.8	M	protein binding	N/A	N/A
[truncated: 543 more rows]
