# Supplementary material for: The Plasmodium falciparum histone methyltransferase SET10 participates in a chromatin modulation network crucial for intraerythrocytic development
Source: mSphere. 2024 Oct 24;9(11):e00495-24. doi: 10.1128/msphere.00495-24 (PMC11580448; doi:10.1128/msphere.00495-24)
Supplement: Table S4 — Select PfSET10 interactors grouped by function. [file msphere.00495-24-s0005.xlsx]

## Sheet: Description
			The Plasmodium falciparum histone methyltransferase SET10 participates in a chromatin modulation network crucial for intraerythrocytic development
			Jean-Pierre Musabyimana, Sherihan Musa, Janice Manti, Ute Distler, Stefan Tenzer, Che Julius Ngwa, and Gabriele Pradel
			Table S4. Selected groups of curated PfSET10 interactors sorted by functions in DNA replication, transcription and mRNA processing

## Sheet: Transcription
						Expression								Sex			GO Terms
Gene ID	Short name	Product Description	Mol. weight [kDa]	Signal Peptide	# TM Domains	Ring	Early Trophozoite	Late Trophozoite	Schizont	Gametocyte II	Gametocyte V	Ookinete	Peak expression	male gametocyte	female gametocyte	Sex specificity	Curated GO Functions (Molecular)	Curated GO Processes (Biological)	Curated GO Components (Cellular)
AP2 transcription factors
PF3D7_0420300	ApiAP2	AP2 domain transcription factor, putative	400.16	no	0	115.68	92.16	57.1	28.79	4.65	20.37	743.23	O	51.7	52.09	0	protein binding;sequence-specific DNA binding	regulation of transcription	nucleus
PF3D7_0516800	ApiAP2-O2	AP2 domain transcription factor AP2-O2, putative	276.42	no	0	12.31	1.7	43.02	9.63	6.21	80.08	288.62	O	122.19	204.96	F	sequence-specific DNA binding, DNA-binding transcription factor activity, DNA binding	regulation of transcription, DNA-templated	heterochromatin, nucleus
PF3D7_0604100	SIP2	AP2 domain transcription factor	229.62	no	0	5.73	0.57	29.83	15.16	6.58	5.73	40.37	O	45.16	1.87	M	sequence-specific DNA binding;telomeric DNA binding	N/A	nuclear periphery;nucleus
PF3D7_0613800	ApiAP2	AP2 domain transcription factor, putative	485.58	no	0	9.78	1.34	89.95	46.14	11.78	17.07	97.31	O	85.41	6.69	M	sequence-specific DNA binding, DNA-binding transcription factor activity, DNA binding	response to xenobiotic stimulus, regulation of transcription, DNA-templated	nucleus
PF3D7_0622900	AP2Tel	AP2 domain transcription factor AP2Tel	237.36	no	0	69.5	12.07	8.39	1.68	2.51	18.98	114.12	O	34.73	15.43	M	DNA binding;telomeric DNA binding	regulation of transcription, DNA-templated	chromosome, telomeric region;nuclear periphery
PF3D7_0730300	ApiAP2-L	AP2 domain transcription factor AP2-L, putative	155.13	no	0	227.37	137.47	40.04	3.01	1.76	9.32	83.57	R	53.53	9.26	M	DNA binding	regulation of transcription	nucleus
PF3D7_0802100	AP2-LT	AP2 domain transcription factor AP2-LT	299.29	no	0	7.72	1.64	39.37	26.49	7.16	32.48	220.82	O	142.23	54	M	sequence-specific DNA binding	regulation of transcription	histone acetyltransferase complex;nucleus
PF3D7_1007700	AP2-I	AP2 domain transcription factor AP2-I	182.66	no	0	35.1	204.32	285.73	99.61	2.49	14.17	189.67	lT	299.6	65.11	M	protein binding;sequence-specific DNA binding	response to xenobiotic stimulus	Maurer's cleft;nucleus;protein-containing complex
PF3D7_1107800	ApiAP2-P	AP2 domain transcription factor, putative	206.87	no	0	39.31	93.68	44.62	35.76	10.53	72.68	200.31	O	29.6	146.15	F	sequence-specific DNA binding; DNA-binding transcription factor activity; DNA binding	regulation of transcription, DNA-templated	heterochromatin; nucleus
PF3D7_1139300	AP2-G5	AP2 domain transcription factor AP2-G5	309.44	no	0	64.79	41.42	12.07	0.88	1.99	22.23	190.04	O	120.04	21.26	M	DNA-binding transcription factor activity;protein binding;sequence-specific DNA binding	regulation of transcription, DNA-templated	heterochromatin;nucleus
PF3D7_1222600	AP2-G	AP2 domain transcription factor AP2-G	284.06	no	0	6.31	0.44	0.95	0.04	0.84	2.23	2.59	R	0.16	0.17	0	DNA-binding transcription activator activity;protein binding;sequence-specific DNA binding	response to xenobiotic stimulus	nucleus
PF3D7_1239200	ApiAP2	AP2 domain transcription factor, putative	299.38	no	0	16650	28095	61.7	45480	34029	28.91	223.22	S	69	39.57	M	DNA binding, DNA-binding transcription factor activity	regulation of transcription, DNA-templated,	heterochromatin, nucleus
PF3D7_1449500	ApiAP2-O5	AP2 domain transcription factor AP2-O5, putative	84.431	no	0	12.33	6.91	15.43	2.38	4.29	27.87	41.68	O	77.68	62.28	M	DNA-binding transcription factor activity	regulation of transcription, DNA-templated;cell motility	heterochromatin;nucleus
PF3D7_1456000	AP2-HC	AP2 domain transcription factor AP2-HC	161.51	no	0	4.11	0.68	15.05	3.24	2.56	11.86	30.98	O	82.54	8.94	M	protein binding;sequence-specific DNA binding	regulation of transcription	heterochromatin;nucleus
Trancription factors, other
PF3D7_0522200	TAF10	transcription initiation factor TFIID subunit 10, putative	13.633	no	0	34.26	4.3	6.39	1.51	26.85	70.37	13.85	GV	17.25	11.92	M	protein binding	transcription by RNA polymerase II	transcription regulator complex
PF3D7_1014600	ADA2	transcriptional coactivator ADA2	300.25	no	1	176.38	156.32	115.15	33.94	6.81	17.88	125.06	R	123.81	63.55	M	DNA-binding transcription factor activity;chromatin binding;protein binding;transcription coactivator activity	chromatin remodeling;positive regulation of histone acetylation;regulation of transcription by RNA polymerase II;regulation of transcription, DNA-templated	histone acetyltransferase complex;nucleus
PF3D7_1210400	N/A	general transcription factor 3C polypeptide 5, putative	107.05	no	0	26.23	6.67	7.28	0.65	1.8	8.29	59.71	O	5.26	15.47	F	DNA binding	regulation of transcription	transcription factor TFIIIC complex;nucleus
PF3D7_1244200	TFB2	RNA polymerase II transcription factor B subunit 2, putative	111.87	no	0	73.96	19.46	11.81	1.23	2.67	21.02	38.76	R	14.92	18.47	F	double-stranded DNA binding	nucleotide-excision repair;phosphorylation of RNA polymerase II C-terminal domain;transcription by RNA polymerase II	nucleus;transcription factor TFIIH core complex;transcription factor TFIIH holo complex
PF3D7_1314900	P44	general transcription factor IIH subunit 2	190.94	no	0	60.35	18.63	22.33	2.7	2.1	6	3.44	R	137.43	10.72	M	protein binding;DNA binding	nucleotide-excision repair;regulation of transcription by RNA polymerase II	cytoplasm;nucleus;transcription factor TFIIH holo complex
PF3D7_1315800	MYB1	transcription factor MYB1	49.992	no	0	25.21	22.7	15.37	2.9	3.82	53.3	38.97	GV	40.54	16.77	M	DNA-binding transcription factor activity	positive regulation of transcription, DNA-templated;regulation of mitotic cell cycle;regulation of transcription, DNA-templated	nucleus
PF3D7_1428800	N/A	Transcription initiation TFIID-like, putative	41.978	no	1	42583	43556	30072	35431	15281	107.79	45319	O	24.15	67.6	F	RNA polymerase II general transcription initiation factor activity	DNA-templated transcription, initiation	nucleus
Epigenetic regulators
PF3D7_0110500	BDP3	bromodomain protein 3, putative	268.2	no	0	20.61	32.68	12.96	1.68	9.5	34.61	111.42	O	99.22	48.99	M	N/A	histone acetylation	NuA4 histone acetyltransferase complex;nucleus
PF3D7_0416400	HAT1	histone acetyltransferase, putative	146.72	no	0	23.91	32.37	90.95	27.34	6.12	10.98	652.73	O	6.29	71.97	F	H4 histone acetyltransferase activity	histone H4 acetylation	nucleus
PF3D7_0628600	N/A	DNA methyltransferase 1-associated protein 1, putative	46.557	no	0	32.66	16.54	11.66	1.03	7.5	38.86	101.09	O	29.91	20.19	M	transcription corepressor activity	histone H2A acetylation;histone H4 acetylation;histone exchange;negative regulation of transcription by RNA polymerase II	NuA4 histone acetyltransferase complex;Swr1 complex;nucleus
PF3D7_0629700	SET1	SET domain protein, putative	796.04	no	0	45.67	31.36	25.3	4.3	3.13	23.45	102.36	O	82.65	38.44	M	histone methyltransferase activity (H3-K4 specific)	positive regulation of transcription, DNA-templated, histone H3-K4 methylation	nucleus;histone methyltransferase complex
PF3D7_0724700	BDP6	bromodomain protein 6, putative	420.67	no	0	42.01	19.54	10.52	2.44	4.24	19.55	32.71	R	24.66	18.5	M	protein binding	regulation of transcription	nucleus;transcription regulator complex
PF3D7_0827800	SET3	SET domain protein, putative	283.55	no	0	64.54	10.91	23.63	8.84	6.71	49.68	167.97	O	119.89	325	F	protein binding; histone-lysine N-methyltransferase activity	chromatin remodelling;regulation of transcription	nuclear periphery; nucleus
PF3D7_0925700	HDAC1	histone deacetylase 1	51.375	no	0	156.78	62.14	85.17	62.49	20.6	21.37	76.19	R	89.71	34.53	M	histone deacetylase activity;protein binding;sphingolipid binding	cellular response to drug;histone deacetylation;response to xenobiotic stimulus	nucleus
PF3D7_1008000	HDA2	histone deacetylase 2	198.28	no	0	70.23	35.07	26.53	6.58	2.9	21.36	45.15	R	150.69	35.45	M	deacetylase activity	inositol phosphate biosynthetic process;regulation of gene expression;chromatin remodeling	nucleus
PF3D7_1008100	PHD1	PHD finger protein PHD1	453	no	0	86.17	53.3	21.26	8.32	3.22	17.25	68.53	R	35.99	17.39	M	methylated histone binding, metal ion binding	entry into host, histone H3-K9 acetylation, histone H3-K4 trimethylation	histone acetyltransferase complex, nucleus
PF3D7_1033700	BDP1	bromodomain protein 1	55.937	no	0	143.33	49.86	47.36	9.11	3.16	50.71	356.93	O	62.3	100.83	F	chromatin binding;histone binding;protein binding	entry into host;regulation of transcription, DNA-templated	chromosome, telomeric region;nucleus
PF3D7_1118600	MYST	histone acetyltransferase MYST	71.133	no	0	64.05	16.93	10.55	2.51	2.39	16.11	353.78	O	83.51	54.94	M	histone acetyltransferase activity;histone binding;protein binding;transcription coregulator activity	histone H4-K12 acetylation;histone H4-K16 acetylation;histone H4-K5 acetylation;histone H4-K8 acetylation;negative regulation of transcription, DNA-templated;positive regulation of transcription by RNA polymerase II;response to xenobiotic stimulus	cytoplasm;host cell periphery;nucleus;symbiont-containing vacuole
PF3D7_1124300	BDP7	bromodomain protein 7	62.333	no	0	64.4	69.11	38.46	10.73	3.55	14.52	360.42	O	73.69	26.8	M	chromatin binding;histone binding;protein binding	regulation of transcription	heterochromatin;nucleus
PF3D7_1212900	BDP2	bromodomain protein 2, putative	125.45	no	0	107.19	70.6	57.02	6.58	14.8	54.82	207.44	O	99.72	43.82	M	protein binding	regulation of transcription	nucleus
PF3D7_1221000	SET10	histone-lysine N-methyltransferase, H3 lysine-4 specific	271.07	no	0	5.25	3.05	21.93	5.72	2.16	12.63	50.6	O	9.49	12.36	0	histone methyltransferase activity (H3-K4 specific), metal ion binding	chromatin remodelling;regulation of transcription	nuclear periphery, nucleus
PF3D7_1234100	BDP5	bromodomain protein 5	466.01	no	0	68.35	28.88	11.75	2.61	2.92	31.91	83.41	O	100.42	56.57	M	protein binding	N/A	nucleus;transcription regulator complex
PF3D7_1322100	SET2	histone-lysine N-methyltransferase SET2	300.71	no	0	303.74	17.82	6.8	0.55	2.71	17.71	60.61	R	7.37	33.13	F	chromatin binding;histone methyltransferase activity (H3-K36 specific);histone-lysine N-methyltransferase activity;nucleosomal histone binding;protein binding	antigenic variation;histone H3-K36 methylation;histone H3-K36 trimethylation;regulation of transcription, DNA-templated	chromatin;chromosome;nuclear periphery;nucleus
PF3D7_1355300	SET6	histone-lysine N-methyltransferase, putative	60.023	no	0	25.03	3.61	3	0.25	1.97	10.37	7.26	R	4.63	12.2	F	histone-lysine N-methyltransferase activity	histone lysine methylation	nuclear periphery;nucleus
PF3D7_1433400	PHD2	PHD finger protein PHD2, putative	682.45	no	12	16.22	42.77	44.79	13.13	3.44	35.46	76.44	O	157.85	59.14	M	metal ion binding	N/A	histone acetyltransferase complex; nucleus; membrane; integral component of membrane
PF3D7_1468100	MORC	MORC family protein	295.83	no	0	170.77	129.57	91.3	24.26	7.88	27.78	110.92	R	155.68	84.96	M	protein binding	regulation of cell cycle	nucleus
PF3D7_1472200	HDA1	histone deacetylase, putative	268.92	no	3	127.77	27.82	14.49	4.13	5.76	46.66	129.46	O	122.03	38.33	M	NAD-dependent histone deacetylase activity (H3-K14 specific)	chromatin remodelling;regulation of transcription	nucleus, integral component of membrane
PF3D7_1475600	BDP4	bromodomain protein 4, putative	85.802	no	0	54.56	18.05	13.16	2.03	2.69	13.61	21.76	R	33.04	29.24	M	protein binding	regulation of transcription	nucleus
RNA polymerases
PF3D7_0110400	RPB9	DNA-directed RNA polymerase II subunit RPB9, putative	29.687	no	0	45.15	31.6	30.74	4.6	13.05	119.22	167.78	O	121.76	135.17	F	DNA-directed 5'-3' RNA polymerase activity	maintenance of transcriptional fidelity during DNA-templated transcription elongation from RNA polymerase II promoter;transcription by RNA polymerase II;transcription initiation from RNA polymerase II promoter;transcription-coupled nucleotide-excision repair	RNA polymerase II, core complex;nucleus
PF3D7_0215700	RPB2	DNA-directed RNA polymerase II subunit RPB2, putative	151.72	no	0	99.34	58.36	67.24	8.9	1.43	4.46	56.77	R	202.29	68.53	M	DNA-directed 5'-3' RNA polymerase activity	transcription by RNA polymerase II	RNA polymerase II, core complex
PF3D7_0303300	RPB6	DNA-directed RNA polymerases I, II, and III subunit RPABC2, putative	17.834	no	0	26.8	9.18	8.42	0.74	19.62	37.33	33.93	GV	19.8	10.59	M	DNA-directed 5'-3' RNA polymerase activity	transcription by RNA polymerase II	RNA polymerase I complex;RNA polymerase II, core complex;RNA polymerase III complex
PF3D7_0318200	RPB1	DNA-directed RNA polymerase II subunit RPB1	278.67	no	0	227.11	99.19	104.71	27.79	14.63	10.43	78.93	R	39.53	34.43	0	DNA-directed 5'-3' RNA polymerase activity; protein binding; metal ion binding	transcription, DNA-templated; transcription by RNA polymerase II	transcription by RNA polymerase II; transcription, DNA-templated
PF3D7_0509400	RNAPI	RNA polymerase I	340.67	no	0	106.77	76.52	12.86	1.42	2.56	11.12	26.32	R	5.62	14.88	F	RNA binding	regulation of transcription	RNA polymerase I complex;nucleolus
PF3D7_0708100	RPB10	DNA-directed RNA polymerases I, II, and III subunit RPABC5, putative	8.2408	no	0	71.2	23.14	13.25	0.61	41.22	177.64	30.92	GV	51.46	51.89	0	DNA-directed 5'-3' RNA polymerase activity;zinc ion binding	tRNA transcription by RNA polymerase III;transcription by RNA polymerase I;transcription by RNA polymerase II	RNA polymerase I complex;RNA polymerase II, core complex;RNA polymerase III complex;nucleus
PF3D7_0923000	RPB3	DNA-directed RNA polymerase II subunit RPB3, putative	38.345	no	0	75.74	13.31	9.78	0.61	4.2	36.68	11.96	R	25.76	12.27	M	DNA binding	regulation of transcription	RNA polymerase II, core complex;nucleus
PF3D7_1134700	RPA2	DNA-directed RNA polymerase I subunit RPA2, putative	175.53	no	0	100.82	61.29	9.83	0.49	4.59	12.21	17.07	R	27.44	18.67	M	DNA binding	regulation of transcription	nucleus
PF3D7_1143300	RPC40	DNA-directed RNA polymerases I and III subunit RPAC1	38.962	no	0	105.2	31.73	12.05	2.45	5.62	56.14	102.24	R	55.67	50.72	M		tRNA transcription by RNA polymerase III;transcription by RNA polymerase I	RNA polymerase I complex;RNA polymerase III complex
PF3D7_1206600	RPC2	DNA-directed RNA polymerase III subunit RPC2, putative	167.29	no	0	95.46	39.26	14.03	1.06	2.24	23.32	71.43	R	38	44.63	F	DNA-directed 5'-3' RNA polymerase activity	transcription by RNA polymerase III	RNA polymerase III complex
PF3D7_1213700	RPB8	DNA-directed RNA polymerases I, II, and III subunit RPABC3, putative	16.898	no	0	36.18	14.63	7.88	0.44	11.18	14.97	60.92	O	6.89	10.34	F	DNA-directed 5'-3' RNA polymerase activity	DNA-templated transcription, initiation	RNA polymerase I complex;RNA polymerase II, core complex;RNA polymerase III complex;nucleus
PF3D7_1329000	N/A	DNA-directed RNA polymerase III subunit RPC1, putative	274.83	no	0	71.87	38.9	13.44	3.58	2.22	14.13	53.81	R	19.77	19.71	0	DNA-directed 5'-3' RNA polymerase activity	transcription by RNA polymerase III	RNA polymerase III complex
PF3D7_1364800	RPB5	DNA-directed RNA polymerases I, II, and III subunit RPABC1, putative	24.154	no	0	185.49	68.8	33.03	1.2	81.54	74.57	61.96	R	53.98	90.2	F	DNA binding;DNA-directed 5'-3' RNA polymerase activity	transcription by RNA polymerase II	RNA polymerase I complex;RNA polymerase II, core complex;RNA polymerase III complex;nucleus
PF3D7_1404000	RPB4	DNA-directed RNA polymerase II subunit RPB4, putative	20.05	no	0	14.2	9.21	6.56	1.07	44.29	865.01	61.34	GV	247.78	378.31	F	RNA binding;DNA binding	regulation of transcription	nucleus
PF3D7_1415200	N/A	DNA-directed RNA polymerases I and III subunit RPAC2	202.14	no	0	66.2	17.72	4.32	0.67	34.34	29.47	0	R	23.61	21	0	DNA-directed 5'-3' RNA polymerase activity	transcription, DNA-templated	RNA polymerase I complex;RNA polymerase III complex
PF3D7_1458800	N/A	DNA-directed RNA polymerase III subunit RPC5, putative	103.36	no	0	8.36	3.6	2.21	0.15	2.33	11.75	9.45	GV	22.51	4.24	M	RNA binding	regulation of transcription	RNA polymerase III complex
PF3D7_1463400	N/A	DNA-directed RNA polymerase III subunit RPC4, putative	39.119	no	0	25.05	7.33	3.86	0.16	4.16	19.51	5.41	R	34.5	7.62	M	DNA binding;RNA binding	regulation of transcription	RNA polymerase III complex
Mediators of RNA polymerase II
PF3D7_0411100	MED8	mediator of RNA polymerase II transcription subunit 8	23.965	no	0	34.82	2.7	5.48	0.45	4.61	105.53	52.18	GV	39.21	54.38	F	protein binding	regulation of transcription	mediator complex;nucleus
PF3D7_0520200	MED17	mediator of RNA polymerase II transcription subunit 17, putative	82.394	no	0	9.15	11.46	10.71	1.28	1.51	6.68	40.65	O	36.17	13.04	M	N/A	N/A	mediator complex;nucleus
PF3D7_0709300	MED14	mediator of RNA polymerase II transcription subunit 14	325.49	no	0	19.66	9.05	8.28	1.61	1.74	11.7	17.26	R	30.96	12.1	M	protein binding	regulation of transcription	mediator complex;nucleolus;nucleus
PF3D7_0822100	MED7	mediator of RNA polymerase II transcription subunit 4, putative	28.197	no	0	20.92	7.64	5.3	0.86	59.08	126.74	31.95	GV	54.32	34.45	M	protein binding	regulation of transcription	mediator complex;nucleus
PF3D7_1126400	MED21	mediator of RNA polymerase II transcription subunit 21	21.718	no	0	36.61	8.48	3.95	0.45	16.07	52.03	144.76	O	43.52	55.74	F	protein binding	regulation of transcription by RNA polymerase II	core mediator complex;mediator complex;nucleus
PF3D7_1213200	MED18	mediator of RNA polymerase II transcription subunit 18, putative	33.254	no	0	10.89	5.18	7.41	1.12	4.98	37.9	11.42	GV	13.84	25.14	F	protein binding	regulation of transcription	mediator complex;nucleus
PF3D7_1465200	MED4	mediator of RNA polymerase II transcription subunit 4, putative	44.677	no	0	52.44	11.71	9.66	0.75	3.05	12.84	0	R	11.7	6.52	M	protein binding	regulation of transcription	mediator complex;nucleus
PF3D7_1469700	MED6	mediator of RNA polymerase II transcription subunit 6	24.568	no	0	3.19	2.42	7.14	1.2	17.37	183.73	34.02	GV	38.06	63.23	F	protein binding	regulation of transcription by RNA polymerase II	core mediator complex;mediator complex;nucleus
PF3D7_1469800	MED22	mediator of RNA polymerase II transcription subunit 22	25.168	no	0	7.43	10	10.9	3.11	113.91	815.29	172.11	GV	200.55	434.25	F	protein binding	regulation of transcription	mediator complex;nucleus
PF3D7_1475000	MED31	mediator of RNA polymerase II transcription subunit 31	16.606	no	0	7.3	4.62	5.12	0.39	1.42	20.92	0	GV	12.76	22.07	F	protein binding	regulation of transcription by RNA polymerase II	core mediator complex;mediator complex;nucleus
RNA helicases
PF3D7_0310500	DHX57	ATP-dependent RNA helicase DHX57, putative	267.23	no	0	22.97	20.27	15.48	1.98	2.34	18.6	38.18	O	26.64	15.82	M	RNA binding;helicase activity	maturation of SSU-rRNA from tricistronic rRNA transcript (SSU-rRNA, 5.8S rRNA, LSU-rRNA)	nucleolus;nucleus
PF3D7_0320800	DOZI	ATP-dependent RNA helicase DDX6	49.413	no	0	6.5	20.89	54.61	11.23	47.25	163.76	237.14	O	110.82	263.97	F	RNA helicase activity;mRNA binding;protein binding	P-body assembly;stress granule assembly	P-body;cytoplasm;cytoplasmic stress granule;nucleus
PF3D7_0321600	DDX42	ATP-dependent RNA helicase DDX42, putative	86.645	no	0	13.26	14.71	18.84	8.28	4.52	25.4	61.68	O	71.84	89.96	F	RNA binding;RNA helicase activity	regulation of transcription	cytoplasm;nucleus;ribonucleoprotein complex
PF3D7_0521700	DDX1	ATP-dependent RNA helicase DDX1, putative	97.337	no	0	15.61	3.91	4.11	0.65	1.15	4.03	6.91	R	11.86	6.42	M	RNA binding	rRNA processing	nucleus
PF3D7_0602100	MTR4	ATP-dependent RNA helicase MTR4	60.188	no	0	39.5	17.73	8.33	0.29	2.59	23.23	102.05	O	42.07	32.8	M	RNA helicase activity;protein binding	RNA catabolic process;maturation of 5.8S rRNA	TRAMP complex;nuclear periphery;nucleus
PF3D7_0810600	DBP1	ATP-dependent RNA helicase DBP1, putative	108.63	no	0	122.19	50.03	29.03	2.43	14.18	87.4	88.86	R	132.97	88.01	M	RNA binding;RNA helicase activity;mRNA binding	regulation of transcription	P granule;nucleus
PF3D7_0827000	DBP10	ATP-dependent RNA helicase DBP10, putative	151.1	no	0	70.36	41.06	15.42	1.18	0.91	8.26	71.34	O	164.04	65.86	M	ATP binding;RNA binding	assembly of large subunit precursor of preribosome	nucleolus
PF3D7_0909900	N/A	helicase SKI2W, putative	160.37	no	0	28.73	7.92	11.19	1.63	2.02	9.06	8.98	R	20.33	10.27	M	RNA helicase activity	RNA catabolic process;nuclear-transcribed mRNA catabolic process, 3'-5' exonucleolytic nonsense-mediated decay	Ski complex
PF3D7_0934100	XPD	TFIIH transcription factor complex helicase XPD SU	122.84	no	0	52.7	25.47	18.32	3.21	4.92	18.59	32.07	R	19.99	15.03	M	5'-3' DNA helicase activity;DNA helicase activity;damaged DNA binding;protein binding;single-stranded DNA helicase activity	nucleotide-excision repair, DNA duplex unwinding;nucleotide-excision repair, DNA incision;positive regulation of mitotic recombination;regulation of mitotic recombination;response to UV;response to oxidative stress;transcription by RNA polymerase II	cytoplasm;nucleus
PF3D7_1005500	UPF1	regulator of nonsense transcripts 1, putative	183.96	no	0	31.2	22.88	46.85	7.51	10.15	113.61	139.54	O	165.5	175.06	F	RNA binding;RNA helicase activity	nuclear-transcribed mRNA catabolic process, nonsense-mediated decay	cytoplasm;nucleus
PF3D7_1010200	N/A	DNA2/NAM7 helicase, putative	217.16	no	0	185.97	60.34	12.11	0.93	2.12	12.33	25.6	R	13.03	5.14	M	RNA binding;RNA helicase activity	nuclear-transcribed mRNA catabolic process, nonsense-mediated decay	cytoplasm;nucleus
PF3D7_1037600	XPB	TFIIH basal transcription factor complex helicase XPB subunit, putative	102.87	no	0	53.16	19.24	21.04	4.81	1.7	41.13	138.14	O	77.09	257.49	F	3'-5' DNA helicase activity;ATP hydrolysis activity;DNA binding;DNA helicase activity;damaged DNA binding;helicase activity;transcription factor binding	nucleotide-excision repair, DNA duplex unwinding;nucleotide-excision repair, DNA incision;response to UV;transcription by RNA polymerase II;transcription initiation from RNA polymerase II promoter	nucleotide-excision repair factor 3 complex;transcription factor TFIIH holo complex;transcription preinitiation complex
PF3D7_1445900	DDX17	ATP-dependent RNA helicase DDX17	60.035	no	0	425.42	127.3	77.55	7.59	21.68	59.39	267.15	R	240.31	119.07	M	ATP hydrolysis activity;RNA binding;RNA helicase activity;helicase activity;nucleic acid binding		cytoplasm;host cell membrane;nucleus;ribonucleoprotein complex
PF3D7_1459000	DBP5	ATP-dependent RNA helicase DBP5	84.313	no	0	219.61	30.01	45.93	5.12	8.44	27.29	267.93	O	73.85	66.19	M	3'-5' DNA/RNA helicase activity;5'-3' DNA/RNA helicase activity;ATP hydrolysis activity;RNA binding;RNA helicase activity;single-stranded DNA helicase activity	DNA duplex unwinding;poly(A)+ mRNA export from nucleus	cytoplasm;cytoplasmic stress granule;nucleus
Others
PF3D7_0205400	N/A	PCI domain-containing protein, putative	54.351	no	0	49.55	8.48	7.44	0.71	7.44	35.13	20.83	R	42.01	27.67	M	RNA binding;double-stranded DNA binding	nuclear retention of pre-mRNA at the site of transcription;poly(A)+ mRNA export from nucleus;posttranscriptional tethering of RNA polymerase II gene DNA at nuclear periphery;transcription elongation from RNA polymerase II promoter	transcription export complex 2
PF3D7_0407700	N/A	TH1 domain-containing protein, putative	197.41	no	0	6.11	0.33	13.33	9.64	3.6	21.13	51.24	O	208.91	61.67	M	RNA binding	negative regulation of transcription elongation from RNA polymerase II promoter	NELF complex;nucleus
PF3D7_0517400	FACT-L	FACT complex subunit SPT16, putative	132.68	no	0	139.58	175.55	174.46	143	27.06	23.39	1056.64	O	484.1	74.42	M	nucleosome binding	DNA replication-independent chromatin organization;positive regulation of transcription elongation from RNA polymerase II promoter;transcription elongation from RNA polymerase II promoter;transcription, DNA-templated	FACT complex;nucleus
PF3D7_0520700	N/A	CDC73 domain-containing protein, putative	118	no	0	17.35	11.54	4.41	0.54	1.68	16.96	2.06	R	4.91	7.37	F	RNA polymerase II complex binding	positive regulation of transcription elongation from RNA polymerase II promoter;recruitment of 3'-end processing factors to RNA polymerase II holoenzyme complex	Cdc73/Paf1 complex
PF3D7_0609900	N/A	tetratricopeptide repeat protein, putative	50.76	no	0	34.32	5.61	11.49	12.07	4.48	12.04	8.41	R	30.53	11.04	M	DNA binding	transcription by RNA polymerase III	transcription factor TFIIIC complex
PF3D7_0610900	SPT5	transcription elongation factor SPT5, putative	149.36	no	0	144.61	74.8	24.35	3.25	15.75	32.14	146.31	O	213.18	73.26	M	mRNA binding	regulation of transcription by RNA polymerase II;transcription elongation from RNA polymerase II promoter;transcription, DNA-templated	DSIF complex;nucleus
PF3D7_0611400	SWIB	SWI/SNF-related matrix-associated actin-dependent regulator of chromatin	97.789	no	0	14.57	3.36	5.49	1.01	1.07	9.72	10.54	R	29.07	17.75	M	protein binding	regulation of gene expression;regulation of transcription by RNA polymerase II	cytoplasm;nucleus
PF3D7_0624600	ISWI	ISWI chromatin-remodeling complex ATPase	315.62	no	0	236.36	81.38	73.9	18.07	8.8	44.49	197.63	R	451.1	62.63	M	ATP-dependent activity, acting on DNA; transcription cis-regulatory region binding; DNA binding; DNA helicase activity; helicase activity	positive regulation of transcription, DNA-templated; chromatin remodeling	nucleus
PF3D7_0714500	N/A	transcription elongation factor s-II, putative	47.352	no	0	32.83	12.19	11.63	1.69	2.43	11.63	92.88	O	112.43	12.57	M	DNA binding	regulation of DNA-templated transcription, elongation;regulation of transcription by RNA polymerase II	nucleus;transcription elongation factor complex
PF3D7_0820000	SRCAP	Snf2-related CBP activator, putative	246.75	no	0	41.42	33.94	15.68	1.21	2.94	11.26	93.84	O	39.79	33.45	M	ATP binding;ATP hydrolysis activity;helicase activity;histone binding;transcription coactivator activity	ATP-dependent chromatin remodeling;chromatin remodeling;gene silencing;histone exchange	Swr1 complex;cytoplasm;membrane;nucleus
PF3D7_1012700	NIF4	NLI interacting factor-like phosphatase, putative	171.01	no	0	16.21	6.12	11.28	2.63	2.17	7.39	29.05	O	4.24	13.92	F	RNA polymerase II CTD heptapeptide repeat phosphatase activity	dephosphorylation of RNA polymerase II C-terminal domain	nucleus
PF3D7_1316900	N/A	conserved protein, unknown function	114.27	no	0	59.6	24.81	16.82	3.21	5.55	28.94	19.4	R	63.12	9.14	M	N/A	regulation of transcription by RNA polymerase II	Piccolo NuA4 histone acetyltransferase complex;nucleus
PF3D7_1355700	NIF3	NLI interacting factor-like phosphatase, putative	151.54	no	0	63.86	32.67	22.22	5.36	8.66	42.63	25.36	R	19.83	18.81	0	RNA polymerase II CTD heptapeptide repeat phosphatase activity	dephosphorylation of RNA polymerase II C-terminal domain	nucleus
PF3D7_1406200	SPT6	transcription elongation factor SPT6, putative	338.38	no	0	102.71	61.35	21.1	2.44	5.82	29.94	60.85	O	224.56	96.85	M	histone binding;nucleosome binding	mRNA transcription by RNA polymerase II;nucleosome organization;obsolete chromatin maintenance;positive regulation of transcription elongation from RNA polymerase II promoter;regulation of mRNA processing;transcription elongation from RNA polymerase II promoter	nucleus;transcription elongation factor complex;transcriptionally active chromatin
PF3D7_1439500	ORP2	oocyst rupture protein 2, putative	123.02	no	0	6.12	0.56	10.69	6.11	3.91	20.15	10.89	GV	74.44	7.59	M	DNA-binding transcription activator activity, RNA polymerase II-specific;RNA polymerase II cis-regulatory region sequence-specific DNA binding	regulation of transcription, DNA-templated	cell periphery;cytoplasm;nucleus

## Sheet: mRNA processing
						Expression								Sex			GO Terms
Gene ID	Short name	Product Description	Mol. weight [kDa]	Signal Peptide	# TM Domains	Ring (R )	Early Trophozoite (eT)	Late Trophozoite (lT)	Schizont (S)	Gametocyte II (GII)	Gametocyte V (GV)	Ookinete (O)	Peak expression	Male gametocyte (M)	Female gametocyte (F)	Sex specificity	Curated GO Functions (Molecular)	Curated GO Processes (Biological)	Curated GO Components (Cellular)
small nuclear ribonucleoproteins
PF3D7_0218500	SNRPD2	small nuclear ribonucleoprotein Sm D2, putative	11.714	no	0	70.47	20.33	14.76	1.8	55.51	57.77	38.27	R	61.34	33.14	M	RNA binding	RNA splicing;RNA splicing, via transesterification reactions;spliceosomal snRNP assembly	U1 snRNP;U2 snRNP;U4/U6 x U5 tri-snRNP complex;U5 snRNP;catalytic step 2 spliceosome;precatalytic spliceosome;spliceosomal complex;nucleus
PF3D7_0323700	SART1	U4/U6.U5 tri-snRNP-associated protein 1, putative	82.899	no	0	35.4	16.66	13.93	2	2.24	14.3	77.78	O	94.06	66.24	M	RNA binding	mRNA cis splicing, via spliceosome;maturation of 5S rRNA	U4/U6 x U5 tri-snRNP complex;nucleus
PF3D7_0520300	LSM2	U6 snRNA-associated Sm-like protein LSm2, putative	12.056	no	0	86.8	33.23	16.22	2.09	28.04	46.39	38.9	R	40.96	20.43	M	RNA binding	mRNA splicing, via spliceosome	Lsm1-7-Pat1 complex;P-body;U4/U6 x U5 tri-snRNP complex;U6 snRNP;catalytic step 2 spliceosome;intracellular;nucleus;precatalytic spliceosome;sno(s)RNA-containing ribonucleoprotein complex
PF3D7_0812700	SNRPC	U1 small nuclear ribonucleoprotein C, putative	27.878	no	0	64.39	16.92	22.12	3.78	24.51	44.96	35.79	R	23.94	9.56	M	RNA binding;pre-mRNA 5'-splice site binding	mRNA 5'-splice site recognition;mRNA splicing, via spliceosome	U1 snRNP
PF3D7_0819900	LSM3	U6 snRNA-associated Sm-like protein LSm3, putative	10.701	no	0	23.44	7.05	4.52	1.25	14.44	47.45	71.71	O	163.54	86.32	M	RNA binding	P-body assembly;RNA splicing;RNA splicing, via transesterification reactions;mRNA splicing, via spliceosome	Lsm1-7-Pat1 complex;P-body;U4/U6 x U5 tri-snRNP complex;U6 snRNP;catalytic step 2 spliceosome;nucleus;precatalytic spliceosome;sno(s)RNA-containing ribonucleoprotein complex
PF3D7_0822300	SNRPG	small nuclear ribonucleoprotein G, putative	9.512	no	0	84.4	17.64	13.19	2.06	58.39	259.25	63.08	GV	24.96	27.2	0	RNA binding	RNA splicing, via transesterification reactions;mRNA splicing, via spliceosome	P granule;SMN-Sm protein complex;U1 snRNP;U12-type spliceosomal complex;U2 snRNP;U2-type prespliceosome;U4 snRNP;U4/U6 x U5 tri-snRNP complex;U5 snRNP;catalytic step 2 spliceosome;precatalytic spliceosome;ribonucleoprotein complex;sno(s)RNA-containing ribonucleoprotein complex;spliceosomal tri-snRNP
PF3D7_0822800	SNRNP40	U5 small nuclear ribonucleoprotein 40 kDa protein, putative	37.086	no	0	24.1	6.32	8.54	0.55	1.71	11.55	25.15	O	19.01	20.98	0	RNA binding	RNA splicing, via transesterification reactions	catalytic step 2 spliceosome;sno(s)RNA-containing ribonucleoprotein complex
PF3D7_0909800	SNRPD3	small nuclear ribonucleoprotein Sm D3, putative	12.981	no	0	60.21	13	10.68	0.92	26.75	51.99	45.11	R	50.35	21.34	M	RNA binding	spliceosomal snRNP complex activity;mRNA splicing, via spliceosome	spliceosomal complex;nucleus
PF3D7_0935000	SNRPB2	U2 small nuclear ribonucleoprotein B'', putative	22.294	no	0	118.96	35.61	40.86	7.7	28.3	100.78	58.85	R	27.78	30.07	0	U1 snRNA binding;mRNA binding	mRNA splicing, via spliceosome	U1 snRNP;nucleus
PF3D7_1003800	EFTUD2	U5 small nuclear ribonucleoprotein component, putative	142.94	no	0	77.87	48.98	25.68	2.72	8.2	15.49	24.12	R	81.59	18.3	M	GTPase activity; U5 snRNA binding, RNA binding GTP binding;	RNA splicing, via transesterification reactions; mRNA splicing, via spliceosome	U4/U6 x U5 tri-snRNP complex; U2-type catalytic step 2 spliceosome; ribonucleoprotein complex
PF3D7_1125500	SNRPD1	small nuclear ribonucleoprotein Sm D1, putative	14.337	no	0	75.14	24.58	11.72	1.08	30.6	89.63	54.68	GV	13.9	10.38	0	RNA binding;protein binding	RNA splicing;RNA splicing, via transesterification reactions;mRNA splicing, via spliceosome;spliceosomal snRNP assembly	SMN-Sm protein complex;U1 snRNP;U12-type spliceosomal complex;U2 snRNP;U4 snRNP;U5 snRNP;catalytic step 2 spliceosome;commitment complex;nucleus;pICln-Sm protein complex;precatalytic spliceosome;small nuclear ribonucleoprotein complex;spliceosomal tri-snRNP complex
PF3D7_1126900	SNRPF	small nuclear ribonucleoprotein F, putative	9.8894	no	0	55.7	29.11	30.48	5.18	28.3	39.12	46.85	R	61.42	126.09	F	RNA binding	mRNA splicing, via spliceosome	U1 snRNP;U4/U6 x U5 tri-snRNP complex;U5 snRNP;catalytic step 2 spliceosome;nucleus
PF3D7_1209200	LSM7	U6 snRNA-associated Sm-like protein LSm7, putative	11.996	no	0	68.19	29.48	26.74	6.28	106.14	38.69	0	GII	22.19	19.11	0	RNA binding	RNA splicing, via transesterification reactions;mRNA splicing, via spliceosome	Lsm1-7-Pat1 complex;U12-type spliceosomal complex;U2-type prespliceosome;U6 snRNP;catalytic step 2 spliceosome;nucleus;ribonucleoprotein complex;sno(s)RNA-containing ribonucleoprotein complex;spliceosomal complex;spliceosomal tri-snRNP complex
PF3D7_1306900	SNRPA	U1 small nuclear ribonucleoprotein A, putative	51.938	no	0	31.95	13.15	14.94	2.93	1.04	5.07	42.49	O	33.01	25.13	M	U1 snRNA binding	mRNA splicing, via spliceosome	U1 snRNP;nucleus;spliceosomal complex
PF3D7_1309300	PRPF3	U4/U6 small nuclear ribonucleoprotein PRP3, putative	86.489	no	0	76.3	34.22	28.94	6.41	2.74	25.25	101.22	O	156.58	97.81	M	RNA binding	mRNA splicing, via spliceosome	U4/U6 x U5 tri-snRNP complex
PF3D7_1343900	PRPF4	U4/U6 small nuclear ribonucleoprotein PRP4, putative	76.189	no	0	14.18	5.48	8.13	2.06	2.09	12.27	7.1	R	37.98	6.38	M	U4 snRNA binding;U6 snRNA binding	mRNA splicing, via spliceosome	U4/U6 x U5 tri-snRNP complex
PF3D7_1367100	SNP1	U1 small nuclear ribonucleoprotein 70 kDa homolog, putative	51.835	no	0	411.7	108.4	99.27	49.07	15.74	12.26	268.47	R	262.26	101.69	M	RNA binding;U1 snRNA binding;mRNA binding;snRNA binding	RNA processing;mRNA splicing, via spliceosome	U1 snRNP;U2-type prespliceosome;spliceosomal complex
PF3D7_1414800	SMB1	small nuclear ribonucleoprotein-associated protein B	22.332	no	0	56.39	34.3	36.42	4.03	12.02	14.63	23.66	R	12.73	20.39	F	RNA binding	RNA splicing;mRNA splicing, via spliceosome	U1 snRNP;U2 snRNP;U2-type prespliceosome;U4 snRNP;U4/U6 x U5 tri-snRNP complex;U5 snRNP;catalytic step 2 spliceosome;cytoplasm;nucleus;spliceosomal complex
mRNA splicing factors
PF3D7_0218700	PRP45	pre-mRNA-processing protein 45, putative	57.525	no	0	35.23	18.41	10.35	1.41	4.59	27.48	164.6	O	233.68	76.18	M	RNA binding	RNA processing	nucleus
PF3D7_0302000	PRP46	pre-mRNA-splicing factor PRP46, putative	69.572	no	0	81.27	35.17	22.89	2.6	7.81	22.93	47.13	R	95.92	40.16	M	RNA binding	mRNA splicing, via spliceosome	Cul4-RING E3 ubiquitin ligase complex;Prp19 complex;catalytic step 2 spliceosome;spliceosomal complex
PF3D7_0308600	PRPF19	pre-mRNA-processing factor 19, putative	60.753	no	0	87.33	38.22	41.68	4.64	3.19	6.89	87.33	O	17.59	7.95	M	protein binding;ubiquitin-protein transferase activity	generation of catalytic spliceosome for first transesterification step	Prp19 complex;U2-type catalytic step 1 spliceosome;catalytic step 2 spliceosome;nuclear matrix;nucleus
PF3D7_0403700	CLF1	pre-mRNA-splicing factor CLF1, putative	94.017	no	0	80.84	48.89	31.01	7.52	5.83	13.21	161.17	O	589.82	61.49	M	RNA binding;chromatin binding	DNA replication initiation;cis assembly of pre-catalytic spliceosome;mRNA splicing, via spliceosome;spliceosomal complex assembly	Prp19 complex;U2-type catalytic step 2 spliceosome;U2-type prespliceosome;catalytic step 2 spliceosome;post-mRNA release spliceosomal complex
PF3D7_0405400	PRPF8	pre-mRNA-processing-splicing factor 8, putative	366.39	no	0	156.78	102.89	99.78	16.79	6.56	15.84	402.18	O	85.17	40.86	M	U1 snRNA binding, U6 snRNA binding, U2 snRNA binding, U5 snRNA binding, U1 snRNA binding, U6 snRNA binding, pre-mRNA intronic binding	spliceosomal tri-snRNP complex assembly, RNA splicing, via transesterification reactions, RNA splicing	nucleus, cytoplasm, spliceosomal complex, U5 snRNP, apicoplast
PF3D7_0422500	BRR2	pre-mRNA-splicing helicase BRR2, putative	337.9	no	0	105.44	72.81	27.09	4.35	8.08	18.99	136.41	O	92.14	36.5	M	RNA helicase activity; nucleic acid binding; mRNA binding	regulation of translation; RNA splicing, via transesterification reactions	spliceosomal complex; cytoplasmic stress granule;nucleus
PF3D7_0522800	BUD31	pre-mRNA-splicing factor BUD31, putative	17.389	no	0	34.39	16.03	6.69	1.24	11.43	27.64	120.15	O	39.71	5.58	M	RNA binding	RNA splicing;alternative mRNA splicing, via spliceosome;mRNA splicing, via spliceosome	U2 snRNP;nucleus;spliceosomal complex
PF3D7_0614400	CWF7	pre-mRNA-splicing factor CWF7, putative	30.85	no	0	26.99	15.23	5.44	0.65	2.77	24.46	432.49	O	12.48	51.49	F	RNA binding	mRNA processing	Prp19 complex;catalytic step 2 spliceosome
PF3D7_0619900	SF3A2	splicing factor 3A subunit 2, putative	33.071	no	0	13.49	5.61	9.37	0.89	5.28	32.01	85.16	O	15.85	24.45	F	RNA binding	RNA splicing;spliceosomal complex assembly	U2 snRNP;U2-type prespliceosome;catalytic step 2 spliceosome;spliceosomal complex
PF3D7_0623600	N/A	splicing factor-like protein 1, putative	220.4	no	0	120.96	42.53	58.06	21.17	20.03	15.51	113.26	R	53.65	34.3	M	RNA binding;mRNA binding	RNA splicing;RNA splicing, via transesterification reactions;mRNA splicing, via spliceosome;regulation of alternative mRNA splicing, via spliceosome	nucleus
PF3D7_0722500	CWC15	pre-mRNA-splicing factor CWC15, putative	34.15	no	0	378.24	104.64	57.66	114.25	22.65	56.05	157.58	R	177.63	250.92	F	RNA binding	RNA splicing;mRNA cis splicing, via spliceosome;mRNA splicing, via spliceosome;regulation of cell cycle	U2-type spliceosomal complex;catalytic step 2 spliceosome;spliceosomal complex;nucleus
PF3D7_0917600	PRP43	pre-mRNA-splicing factor ATP-dependent RNA helicase PRP43, putative	94.144	no	0	60.85	25.1	26.07	2.55	1.14	3.76	9.19	R	47.08	15.27	M	RNA binding	N/A	nucleus
PF3D7_1030100	PRP22	pre-mRNA-splicing factor ATP-dependent RNA helicase PRP22, putative	149.37	no	0	89.11	45.94	47.19	9.66	5.17	9.1	128.89	O	60.58	101.03	F	RNA binding;RNA helicase activity	RNA splicing;spliceosomal complex disassembly	catalytic step 2 spliceosome
PF3D7_0924700	SF3A3	splicing factor 3A subunit 3, putative	71.384	no	0	35.49	11.86	12.14	1.21	9.08	142.54	246.09	O	46.13	27.27	M	RNA binding	mRNA splicing, via spliceosome	spliceosomal complex
PF3D7_1033600	CEF1	pre-mRNA-splicing factor CEF1, putative	108.41	no	0	194.63	116.32	60.04	17.35	7.74	14.41	248.4	O	176.84	91.41	M	DNA binding;protein binding	mRNA splicing, via spliceosome;regulation of transcription, DNA-templated	ATP-dependent chromatin remodeling;chromatin remodeling;gene silencing;histone exchange
PF3D7_1220100	PRP17	pre-mRNA-processing factor 17, putative	72.536	no	0	23.8	6.83	6.56	0.8	2.46	16.04	83.11	O	28.74	13.83	M	RNA binding	RNA splicing, via transesterification reactions;generation of catalytic spliceosome for second transesterification step;mRNA 3'-splice site recognition	spliceosomal complex;nucleus
PF3D7_1224900	SF3B6	splicing factor 3B subunit 6, putative	52.158	no	0	34.59	19.11	12.88	2.08	80.75	148.88	138.9	GV	128.99	78.97	M		mRNA splicing, via spliceosome	U12-type spliceosomal complex;U2 snRNP;U2-type spliceosomal complex;catalytic step 2 spliceosome;precatalytic spliceosome
PF3D7_1231600	PRP2	pre-mRNA-splicing factor ATP-dependent RNA helicase PRP2, putative	137.2	no	0	54.29	14.5	22.31	2.19	6.33	24.26	46.16	R	179.16	29.09	M	ATP-dependent activity, acting on RNA;RNA binding;RNA helicase activity	RNA splicing;mRNA splicing, via spliceosome;regulation of cell cycle	spliceosomal complex
PF3D7_1234800	SF3B3	splicing factor 3B subunit 3, putative	151.81	no	0	77.19	39.63	36.93	3.75	9.01	18.18	91.56	O	46.12	37.97	M	nucleic acid binding, protein binding	RNA splicing, mRNA splicing, via spliceosome, RNA splicing, via transesterification reactions, spliceosomal complex assembly	spliceosomal complex, U2 snRNP nucleus, cytoplasm
PF3D7_1235900	XAB2	pre-mRNA-splicing factor SYF1, putative	125.43	no	1	76.06	22.68	17.74	2.69	5.63	30.58	67.57	R	108.46	30.05	M		generation of catalytic spliceosome for first transesterification step;mRNA splicing, via spliceosome	Prp19 complex;U2-type catalytic step 2 spliceosome;U2-type prespliceosome;catalytic step 2 spliceosome;post-mRNA release spliceosomal complex
PF3D7_1248200	RBM22	Pre-mRNA-splicing factor RBM22, putative	41.967	no	0	38.85	24.29	13.53	2.71	17.94	110.22	121.74	O	65.51	145.18	F	U6 snRNA binding;pre-mRNA binding	mRNA cis splicing, via spliceosome	Prp19 complex;U2-type catalytic step 1 spliceosome;U2-type catalytic step 2 spliceosome
PF3D7_1321700	SF1	splicing factor 1	100.94	no	0	230.22	148.06	70.38	8.37	15.54	16.39	340.97	O	368.51	172.11	M	mRNA binding	RNA splicing;RNA splicing, via transesterification reactions	nucleus
PF3D7_1355800	SF3B5	splicing factor 3B subunit 5, putative	671.11	no	0	36.43	14.21	9.89	1.42	20.39	22.03	12.41	R	52.57	8.22	M	RNA binding	mRNA splicing, via spliceosome;spliceosomal complex assembly	U2 snRNP;nucleus;precatalytic spliceosome
PF3D7_1364300	PRP16	pre-mRNA-splicing factor RNA helicase PRP16	124.94	no	0	81.65	22.9	9.05	2.51	1.69	18.83	17.96	R	26.93	12.71	M	RNA helicase activity	regulation of transcription	nucleus
PF3D7_1420000	SF3B4	splicing factor 3B subunit 4, putative	75.163	no	0	271.19	120.67	109.97	11.56	23.14	12.97	120.37	R	129.99	133.99	F	RNA binding	RNA splicing;RNA splicing, via transesterification reactions;mRNA splicing, via spliceosome	U2 snRNP;ribonucleoprotein complex;spliceosomal complex
PF3D7_1451500	N/A	pre-mRNA-splicing factor CWF18, putative	17.257	no	0	11.63	3.85	2.37	0.12	8.48	30.41	0	GV	7.47	1.73	M	RNA binding	regulation of transcription	U2-type spliceosomal complex;nucleus;post-mRNA release spliceosomal complex
PF3D7_1461600	SF3B2	splicing factor 3B subunit 2, putative	79.338	no	0	152.59	71.38	41.67	6.14	24.04	20.53	106.24	R	99.31	38.84	M	RNA binding	mRNA splicing, via spliceosome	U2 snRNP;U2-type spliceosomal complex;catalytic step 2 spliceosome;nucleus;precatalytic spliceosome;spliceosomal complex
PF3D7_1472000	ISY1	pre-mRNA-splicing factor ISY1, putative	135.82	no	0	29.46	19.38	12.22	3.31	82.25	67.17	26.31	GII	228.41	85.1	M	RNA binding	generation of catalytic spliceosome for second transesterification step;mRNA 3'-splice site recognition	Prp19 complex;catalytic step 2 spliceosome;post-mRNA release spliceosomal complex;post-spliceosomal complex
PF3D7_1474500	SF3A1	splicing factor 3A subunit 1, putative	83.748	no	0	33.66	31.9	27.39	2.85	1.54	16.44	145.85	O	93.11	19.31	M	RNA binding	mRNA splicing, via spliceosome	U2 snRNP;U2-type prespliceosome;catalytic step 2 spliceosome;nucleus;spliceosomal complex
Others
PF3D7_0109200	CFIM25	cleavage and polyadenylation specificity factor subunit 5, putative	27.318	no	0	21.09	11.97	19.67	3.38	46.97	124.9	70.98	GV	22.24	16.42	M	RNA binding;mRNA binding	mRNA processing	mRNA cleavage factor complex
PF3D7_0318600	N/A	cleavage and polyadenylation specificity factor, putative	118.85	no	0	39.76	16.85	7.15	2.21	1.22	9.22	4.83	R	20.95	10.82	M	mRNA binding	mRNA cleavage;mRNA polyadenylation;snRNA processing	mRNA cleavage and polyadenylation specificity factor complex;nucleus
PF3D7_0513200	N/A	CPSF domain-containing protein, putative	332.13	no	0	76.27	13.9	11.28	4.06	2.27	18.49	76.44	O	64.45	16.96	M	polynucleotide adenylyltransferase activity;nucleic acid binding; protein binding	histone mRNA catabolic process; sno(s)RNA polyadenylation	nucleus; nucleolus; TRAMP complex
PF3D7_0620500	N/A	cleavage stimulation factor subunit 1, putative	76.491	no	0	31.44	15.11	9.28	2.22	2.95	12.55	20.34	R	5.21	17.95	F	RNA binding	RNA processing	mRNA cleavage stimulating factor complex
PF3D7_0625600	PAP	poly(A) polymerase PAP, putative	157.31	no	0	34.22	5.48	2.29	0.42	2.68	13.77	4.01	R	13.68	9.61	M	polynucleotide adenylyltransferase activity	RNA polyadenylation;mRNA polyadenylation	nucleus
PF3D7_0819000	N/A	ribonuclease, putative	157.67	no	0	77.37	25.93	9.81	0.73	2.69	22.02	93.05	O	54.18	27.29	M	RNA binding	mRNA 3'-end processing by stem-loop binding and cleavage;mRNA polyadenylation;pre-mRNA cleavage required for polyadenylation	mRNA cleavage and polyadenylation specificity factor complex
PF3D7_1009200	N/A	ribonuclease, putative	106.46	no	0	32.31	5.41	3.43	0.64	2.47	15.81	48.29	O	9.86	17.02	F	enzymatic activity;RNA binding	RNA processing	nucleus
PF3D7_1249800	THO2	THO complex subunit 2, putative	348.67	no	2	80.68	47.06	30.83	8.05	5.43	20.81	43.22	R	141.68	51.21	M	mRNA binding	mRNA export from nucleus	THO complex part of transcription export complex;nucleus
PF3D7_1305400	N/A	AAR2 protein, putative	75.915	no	0	34.05	6.8	7.72	0.15	2.59	33.19	71.69	O	26.63	34.42	F	N/A	spliceosomal tri-snRNP complex assembly	nucleus
PF3D7_1352700	AQR	intron-binding protein aquarius, putative	304.3	no	0	54.96	21.31	9.91	1.34	1.54	8.94	5.34	R	36.03	6.85	M	RNA binding;RNA helicase activity	nuclear-transcribed mRNA catabolic process, nonsense-mediated decay;mRNA splicing, via spliceosome	spliceosomal complex;catalytic step 2 spliceosome;nucleus

## Sheet: DNA replication
						Expression								Sex			GO Terms
Gene ID	Short name	Product Description	Mol. weight [kDa]	Signal Peptide	# TM Domains	Ring	Early Trophozoite	Late Trophozoite	Schizont	Gametocyte II	Gametocyte V	Ookinete	Peak expression	Male gametocyte	Female gametocyte	Sex specificity	Curated GO Functions (Molecular)	Curated GO Processes (Biological)	Curated GO Components (Cellular)
DNA polymerases
PF3D7_0308000	N/A	DNA polymerase delta small subunit, putative	57.721	no	0	4.63	8.8	14.98	1.67	6.89	22.7	21.25	GV	257.69	23.61	M	DNA-directed DNA polymerase activity	DNA biosynthetic process;DNA strand elongation involved in DNA replication	DNA polymerase complex;delta DNA polymerase complex
PF3D7_0411900	N/A	DNA polymerase alpha catalytic subunit A	225.4	no	0	5.61	3.94	47.52	14.94	6.49	42.82	46.11	lT	467.94	35.04	M	3'-5' exonuclease activity;DNA replication origin binding;DNA-directed DNA polymerase activity;chromatin binding;purine nucleotide binding;pyrimidine nucleotide binding;single-stranded DNA binding	DNA replication;lagging strand elongation;leading strand elongation;mitotic DNA replication initiation	alpha DNA polymerase:primase complex
PF3D7_0630300	N/A	DNA polymerase epsilon catalytic subunit A, putative	344.6	no	0	4.33	1.08	11.56	1.66	2.02	24.46	16.96	GV	248.47	9.46	M	DNA binding;DNA-directed DNA polymerase activity;single-stranded DNA 3'-5' exodeoxyribonuclease activity	DNA replication proofreading;DNA-dependent DNA replication;base-excision repair, gap-filling;leading strand elongation;mitotic cell cycle;nucleotide-excision repair, DNA gap filling	epsilon DNA polymerase complex
DNA helicases
PF3D7_0514100	UvrD	ATP-dependent DNA helicase UvrD	170.29	no	1	6.2	3.2	17.97	6.27	6.44	29.73	89.45	O	27.77	33.96	F	3'-5' DNA helicase activity; single-stranded DNA helicase activity; ATP binding; DNA helicase activity; protein binding	recombinational repair, DNA repair	nucleus
PF3D7_0604600	N/A	DNA helicase, putative	206.43	no	0	4.44	1.15	1.88	0.27	0.86	5.31	20.11	O	9.57	4.24	M	ATP-dependent DNA/DNA annealing activity;ATP-dependent activity, acting on DNA;DNA helicase activity;endodeoxyribonuclease activity	DNA repair;DNA rewinding;cellular response to DNA damage stimulus;replication fork processing;replication fork protection	nuclear replication fork;nucleus
PF3D7_0807100	PSH3	DNA helicase PSH3	157.2	no	0	16.63	13.93	9.47	2.4	4.95	45.14	34.89	GV	66.75	31.31	M	3'-5' DNA helicase activity;ATP hydrolysis activity;RNA binding;RNA helicase activity;single-stranded DNA helicase activity	DNA duplex unwinding	cytoplasm;nucleus
PF3D7_0818700	N/A	DNA helicase, putative	143.66	no	0	154.41	20.67	46.75	11.91	9.22	29.57	96.04	R	359.16	21.96	M	ATP-dependent activity, acting on DNA	regulation of replication	nucleus
PF3D7_1031500	DDX3X	ATP-dependent DNA helicase DDX3X	107.8	no	0	71.32	12.2	39.01	8.12	8.93	59.66	156.1	O	87.61	150.99	F	ATP hydrolysis activity;DNA helicase activity	mRNA splicing, via spliceosome	cytoplasm;nucleus
PF3D7_1106000	RUVB2	RuvB-like helicase 2	53.405	no	0	51.92	24.07	16.98	1.03	1.78	19.3	32.7	R	3.61	20.86	F	5'-3' DNA helicase activity;ATP hydrolysis activity;DNA helicase activity;RNA binding;protein binding	DNA recombination;DNA repair;box C/D snoRNP assembly;chromatin remodeling;histone acetylation;regulation of transcription by RNA polymerase II	Ino80 complex;NuA4 histone acetyltransferase complex;R2TP complex;Swr1 complex;cytoplasm
PF3D7_1106700	DNA2	DNA replication ATP-dependent helicase/nuclease DNA2, putative	25.379	no	0	25.64	9.15	10.23	1.4	2.1	9.03	58.53	O	88.77	19.55	M	nuclease activity	DNA-dependent DNA replication	nucleus
PF3D7_1357500	N/A	DNA helicase, putative	106.29	no	0	10.13	5.57	23.9	8.13	2.7	5.64	23.43	O	131.45	10.02	M	ATP-dependent DNA/DNA annealing activity;ATP-dependent activity, acting on DNA;DNA helicase activity	DNA repair;DNA rewinding;cellular response to DNA damage stimulus;replication fork processing;replication fork protection	nuclear replication fork;nucleus
PF3D7_1362200	RUVB3	RuvB-like helicase 3	54.629	no	0	104.8	60.6	25.5	4.05	7.16	8.75	30.94	R	148.76	19.58	M	ATP hydrolysis activity;DNA helicase activity;protein binding	box C/D snoRNP assembly;chromatin remodeling;histone acetylation;regulation of transcription by RNA polymerase II	Ino80 complex;NuA4 histone acetyltransferase complex;R2TP complex;Swr1 complex;host cell periphery;nucleus;symbiont-containing vacuole
PF3D7_1408400	FANCJ	FANCJ-like helicase, putative	135.54	no	0	10.87	14.94	10.88	2.72	0.98	13.05	43.48	O	278.6	10.44	M	ATP binding;DNA helicase activity;DNA polymerase binding	DNA duplex unwinding;negative regulation of DNA recombination;negative regulation of t-circle formation;regulation of double-strand break repair via homologous recombination;telomeric loop disassembly	mitochondrion;nucleus
PF3D7_1429900	WRN	ADP-dependent DNA helicase RecQ	169.54	no	0	11.82	5.98	11.13	2.72	0.79	25.42	66.19	O	165.82	101.35	M	3'-5' DNA helicase activity;DNA helicase activity;four-way junction helicase activity;protein binding	DNA duplex unwinding;DNA recombination;DNA repair;DNA unwinding involved in DNA replication;double-strand break repair via homologous recombination	chromosome;chromosome, telomeric region;cytoplasm;nucleus
DNA replication licensing factors
PF3D7_0416300	MCM9	DNA helicase MCM9, putative	171.31	no	0	9.4	5.04	16.46	3.63	1.93	12.57	624.75	O	22.8	79.5	F	ATP-dependent activity, acting on DNA;DNA replication origin binding;single-stranded DNA binding	DNA replication initiation;double-strand break repair via homologous recombination	MCM complex;nucleus
PF3D7_0527000	MCM3	DNA replication licensing factor MCM3, putative	109.8	no	0	53.07	30.87	511.11	273.79	16.69	48.61	269.17	lT	2853.14	372.7	M	ATP hydrolysis activity	DNA replication	nucleus
PF3D7_1211300	MCM8	DNA helicase MCM8, putative	98.542	no	0	5.73	0.5	6.88	2.18	2.52	12.78	13.22	O	32.44	36.01	0	ATP binding;ATP-dependent activity, acting on DNA;DNA helicase activity;DNA replication origin binding;single-stranded DNA binding	DNA replication initiation;DNA strand elongation involved in DNA replication	MCM complex;nuclear pre-replicative complex;nucleus
PF3D7_1355100	MCM6	DNA replication licensing factor MCM6	105.67	no	0	9.8	7.08	110.38	42.81	1.91	8.18	57.04	lT	1124.74	56.3	M	ATP-dependent activity, acting on DNA;DNA binding;DNA replication origin binding;protein binding;single-stranded DNA binding	DNA replication initiation;DNA unwinding involved in DNA replication;double-strand break repair via break-induced replication;mitotic DNA replication;pre-replicative complex assembly involved in nuclear cell cycle DNA replication	MCM complex;cytoplasm;nucleus
PF3D7_1412100	MCMBP	mini-chromosome maintenance complex-binding protein	112.77	no	0	8.12	5.38	15.08	6.86	1.21	7.49	16.46	O	27.05	5.82	M	chromatin binding	DNA-dependent DNA replication;schizogony	MCM complex;cytoplasm;nucleus
DNA repair
PF3D7_0206000	RAD2	DNA repair protein RAD2, putative	178.73	no	0	22.89	10.97	8.28	3.5	1.29	11.82	321.85	O	71.69	15.63	M	5'-flap endonuclease activity;damaged DNA binding;endonuclease activity;flap endonuclease activity;single-stranded DNA endodeoxyribonuclease activity	DNA repair;nucleotide-excision repair, DNA incision, 3'-to lesion	chromosome, telomeric region;nucleotide-excision repair factor 3 complex
PF3D7_0505500	MSH6	DNA mismatch repair protein MSH6, putative	156.44	no	0	9.34	6.55	55.5	9.61	2.49	7.86	43.93	lT	219.05	23.24	M	ATP-dependent activity, acting on DNA; mismatched DNA binding; four-way junction DNA binding	meiotic mismatch repair; DNA repair; pyrimidine dimer repair; maintenance of DNA repeat elements; negative regulation of DNA recombination	nucleus; mismatch repair complex; MutSalpha complex
PF3D7_0605800	RAD50	DNA repair protein RAD50, putative	267.95	no	0	20.12	6.26	12.65	2.62	1.82	9.21	35.8	O	19.13	14.92	M	G-quadruplex DNA binding; metal ion binding; single-stranded telomeric DNA binding ; adenylate kinase activity; double-stranded telomeric DNA binding; single-stranded DNA endodeoxyribonuclease activity	telomere maintenance via recombination; double-strand break repair; telomere maintenance via telomerase; DNA duplex unwinding; chromosome organization involved in meiotic cell cycle	condensed nuclear chromosome; nucleus; Mre11 complex; site of double-strand break
PF3D7_0726300	PMS1	DNA mismatch repair protein PMS1, putative	156.84	no	0	22.25	2.79	10.82	3.61	1.81	10.37	51.67	O	114.31	7.48	M	ATP binding;ATP hydrolysis activity;DNA binding;damaged DNA binding	DNA replication;mismatch repair	MutLalpha complex;mismatch repair complex;nucleus
PF3D7_1107400	RAD51	DNA repair protein RAD51	38.592	no	0	37.19	12	71.34	14.19	32.42	202.44	711.67	O	143.07	928.22	F	ATP binding;ATP-dependent activity, acting on DNA;DNA binding;DNA strand exchange activity;damaged DNA binding;double-stranded DNA binding;protein binding;single-stranded DNA binding	DNA recombinase assembly;DNA recombination;DNA repair;chromosome organization involved in meiotic cell cycle;mitochondrial double-strand break repair;mitotic recombination;reciprocal meiotic recombination;response to ionizing radiation;strand invasion	condensed nuclear chromosome;mitochondrion;nucleus
PF3D7_1117800	MLH	DNA mismatch repair protein MLH	118.31	no	0	13.04	3.7	10.35	2.81	2.66	12.61	20.56	O	85.6	11.79	M	ATP binding;ATP hydrolysis activity;endonuclease activity;protein binding	mismatch repair	MutLalpha complex;chiasma;chromosome, telomeric region;mismatch repair complex
PF3D7_1250800	Rhp16	DNA repair protein rhp16, putative	192.17	no	0	58.81	38.2	25.28	5.26	6.29	7.57	88.79	O	188.32	29.03	M	ATP binding;helicase activity	nucleotide-excision repair	nucleotide-excision repair complex
Others
PF3D7_0111300	N/A	P-loop containing nucleoside triphosphate hydrolase	139.21	no	0	4.91	2.18	12.37	2.73	2.33	21.09	24.92	O	171.23	27.02	M	DNA binding	DNA replication	DNA replication factor C complex;nucleus
PF3D7_0215800	ORC5	origin recognition complex subunit 5	103.99	no	0	7.16	1.23	11.68	1.93	1.7	12.83	24.33	O	234.01	8.45	M	ATP binding;ATP hydrolysis activity;DNA replication origin binding	DNA replication initiation	nuclear origin of replication recognition complex;nuclear pre-replicative complex
PF3D7_0317200	CRK4	cdc2-related protein kinase 4	182.22	no	0	10.39	5.75	73.63	29.01	3.48	8	243.56	O	43.8	24.98	M	protein kinase activity; cyclin-dependent protein serine/threonine kinase activity; ATP binding	mitotic cell cycle; DNA replication; protein phosphorylation; peptidyl-serine phosphorylation; regulation of cell cycle	nucleus;cytosol;protein kinase CK2 complex
PF3D7_0317400	N/A	DNA replication complex GINS protein, putative	61.492	no	0	8.65	8.98	12.81	2.64	5.32	25.8	45.5	O	8.44	45.64	F	N/A	double-strand break repair via break-induced replication	GINS complex;replication fork protection complex
PF3D7_0408500	FEN1	flap endonuclease 1	63.854	no	0	9.73	1.55	51.59	26.82	10.07	9.97	121.16	O	1072.17	59.74	M	5'-3' exonuclease activity;5'-flap endonuclease activity;endodeoxyribonuclease activity;flap endonuclease activity		nucleus
PF3D7_0409600	RPA1	replication protein A1, large subunit	134.2	no	0	8.16	10.81	24.7	5.94	1.44	12.79	52.5	O	45.15	31.82	M	damaged DNA binding;sequence-specific DNA binding;single-stranded DNA binding;single-stranded telomeric DNA binding	DNA repair;DNA replication;DNA unwinding involved in DNA replication;DNA-dependent DNA replication;double-strand break repair via homologous recombination;meiotic cell cycle;nucleotide-excision repair;regulation of DNA metabolic process;telomere maintenance;telomere maintenance via telomerase	DNA replication factor A complex;nucleus
PF3D7_0420600	AKIT6	apicomplexan kinetochore protein 6, putative	419.08	no	0	5.59	2.69	19	10.88	6.52	62.42	0	GV	210.81	82.79	M	DNA binding	DNA replication	kinetochore;nucleus
PF3D7_0501800	CAF1A	chromatin assembly factor 1 subunit A	125.35	no	0	4.88	4.06	27.53	3.78	2.1	9.17	63.82	O	236.91	34.05	M	histone binding;protein binding;transcription corepressor activity	DNA replication-independent chromatin assembly;mitotic sister chromatid segregation;obsolete regulation of chromatin silencing	HIR complex;nucleus
PF3D7_0503200	CDC6	cell division control protein 6, putative	115.09	no	0	12.88	4.9	10.67	2.32	1.87	83.12	330.08	O	570.22	504.11	M	DNA replication origin binding	DNA replication initiation;mitotic DNA replication checkpoint signaling;mitotic cell cycle	mitochondrion;nuclear origin of replication recognition complex
PF3D7_0520400	N/A	single-stranded DNA-binding protein, putative	35.659	no	0	3.87	4.12	10.75	2.23	2.66	14.66	3.79	GV	2.59	15.5	F	DNA binding	DNA replication	intracellular;nucleus
PF3D7_0705300	ORC2	origin recognition complex subunit 2	98.008	no	0	6.27	3	19.7	7.46	2.5	28.83	81.22	O	575.95	55.65	M	DNA replication origin binding	DNA replication initiation	endoplasmic reticulum;mitochondrion;nuclear origin of replication recognition complex;nuclear periphery;nucleus
PF3D7_0910900	N/A	DNA primase large subunit, putative	460.08	no	0	4.22	0.71	18.95	2.64	2.37	7.12	17.9	lT	158.78	17.75	M	DNA primase activity	DNA replication, synthesis of RNA primer	alpha DNA polymerase:primase complex;nucleus
PF3D7_0914800	N/A	GINS complex subunit Psf3, putative	24.843	no	0	12.2	1.17	10.89	2.8	10.18	141.91	47.86	GV	35.12	128.51	F	N/A	DNA replication	nucleus
PF3D7_1004500	AKIT2	apicomplexan kinetochore protein 2, putative	111.44	no	0	3.09	0.75	5.41	2.69	4.67	17.29	20.89	O	23.69	12.24	M	DNA binding	DNA-dependent DNA replication	kinetochore;nucleus
PF3D7_1015800	N/A	ribonucleoside-diphosphate reductase small chain, putative	40.387	no	0	7.61	3.65	56.77	10.65	17.43	55.43	26.92	lT	206.75	49.49	M	ribonucleoside-diphosphate reductase activity, thioredoxin disulfide as acceptor	DNA replication;deoxyribonucleoside diphosphate metabolic process;deoxyribonucleotide biosynthetic process	ribonucleoside-diphosphate reductase complex
PF3D7_1104200	SNF2L	chromatin remodeling protein	167.44	no	0	185.35	54	35.85	6.97	3.54	23.34	164.78	R	22.56	21.17	M	ATP binding; DNA binding; helicase activity	regulation of transcription, DNA-templated; nucleosome positioning; chromatin remodeling	nucleus
PF3D7_1305000	N/A	MCL1 domain-containing protein, putative	174.47	no	0	11.28	7.44	16.91	5.13	2.51	14.42	30.6	O	2.01	21.63	F	chromatin binding	DNA repair;DNA-dependent DNA replication;cellular response to DNA damage stimulus;mitotic cell cycle	nuclear replication fork;nucleus;replication fork protection complex
PF3D7_1329300	CAF1B	chromatin assembly factor 1 subunit B, putative	66.511	no	0	7.86	1.35	36.46	6.21	8.4	23.98	40.73	O	143.86	25.16	M	chromatin binding;histone binding;protein binding;unfolded protein binding	chromatin assembly;chromatin assembly or disassembly	nucleus
PF3D7_1334100	ORC4	origin recognition complex subunit 4, putative	117.79	no	0	4.8	2.93	13.36	2.56	3.68	11.85	44.21	O	204.94	26.96	M	DNA binding	regulation of replication	nucleus
PF3D7_1347100	TOP3	DNA topoisomerase 3	84.305	no	0	7.65	2.04	18.95	6.61	3.85	75.6	116.55	O	69.75	157	F	DNA binding;DNA topoisomerase activity;protein binding	DNA topological change;DNA unwinding involved in DNA replication	mitochondrion;nucleus
PF3D7_1438700	N/A	DNA primase small subunit	53.489	no	0	21002	22282	42.4	45505	34455	27.69	55.58	S	326.36	70.91	M	DNA primase activity;RNA binding	DNA replication, synthesis of RNA primer	alpha DNA polymerase:primase complex
PF3D7_1446600	CEN2	centrin-2	19.31	no	0	6.49	2.71	102.92	55.53	79.45	450.14	625.36	O	213.42	717.72	F	RNA binding;calcium ion binding	centriole replication;mitotic cell cycle	centriole;centrosome;nucleus
PF3D7_1446700	AKIT4	apicomplexan kinetochore protein 4, putative	42.631	no	0	20210	45047	25.67	26481	31686	89.37	62	eT	62.14	68.67	F	DNA binding	DNA replication	kinetochore;nucleus
PF3D7_1467500	KIN17	DNA/RNA-binding protein KIN17, putative	52.461	no	0	43.88	13.86	20.36	6.75	1.42	6.5	7.67	R	21.23	13.09	M	double-stranded DNA binding	DNA replication;cellular response to DNA damage stimulus	nucleus
