# Supplementary material for: The Plasmodium falciparum histone methyltransferase SET10 participates in a chromatin modulation network crucial for intraerythrocytic development
Source: mSphere. 2024 Oct 24;9(11):e00495-24. doi: 10.1128/msphere.00495-24 (PMC11580448; doi:10.1128/msphere.00495-24)
Supplement: Table S5 — TurboID string PfSET10 interactors. [file msphere.00495-24-s0006.xlsx]

## Sheet: Description
		The Plasmodium falciparum histone methyltransferase SET10 participates in a chromatin modulation network crucial for intraerythrocytic development
		Jean-Pierre Musabyimana, Sherihan Musa, Janice Manti, Ute Distler, Stefan Tenzer, Che Julius Ngwa, and Gabriele Pradel
		Table S5. STRING analysis of PfSET10 interactors (curated), sorted by cluster

## Sheet: String network 
Highest confidence (0.9000)
Markov clustering algorithm
top 12 clusters ( ≥ 6 proteins) analyzed
disconnected nodes excluded

## Sheet: List of clusters
#clustering method	cluster number	cluster color	gene count	protein name	protein identifier	protein description
MCL	1	Red	31	PF3D7_1469700	36329.Q8IKE0	Mediator of RNA polymerase II transcription subunit 6; Component of the Mediator complex, a coactivator involved in the regulated transcription of nearly all RNA polymerase II-dependent genes. Mediator functions as a bridge to convey information from gene- specific regulatory proteins to the basal RNA polymerase II transcription machinery. Mediator is recruited to promoters by direct interactions…
MCL	1	Red	31	PF3D7_1304900	36329.Q8IER7	Probable DNA-directed RNA polymerase II subunit RPB11; DNA-dependent RNA polymerase catalyzes the transcription of DNA into RNA using the four ribonucleoside triphosphates as substrates. Component of RNA polymerase II which synthesizes mRNA precursors and many functional non-coding RNAs. Pol II is the central component of the basal RNA polymerase II transcription machinery. It is composed of mobi…
MCL	1	Red	31	PF3D7_0110400	36329.Q8I241	DNA-directed RNA polymerase II subunit RPB9, putative.
MCL	1	Red	31	PF3D7_0215700	36329.O96236	DNA-directed RNA polymerase subunit beta; DNA-dependent RNA polymerase catalyzes the transcription of DNA into RNA using the four ribonucleoside triphosphates as substrates.
MCL	1	Red	31	PF3D7_0303300	36329.O77315	DNA-directed RNA polymerases I, II, and III subunit RPABC2, putative.
MCL	1	Red	31	PF3D7_0318200	36329.O77375	DNA-directed RNA polymerase subunit; DNA-dependent RNA polymerase catalyzes the transcription of DNA into RNA using the four ribonucleoside triphosphates as substrates.
MCL	1	Red	31	PF3D7_0509400	36329.Q8I410	DNA-directed RNA polymerase subunit; DNA-dependent RNA polymerase catalyzes the transcription of DNA into RNA using the four ribonucleoside triphosphates as substrates.
MCL	1	Red	31	PF3D7_0517400	36329.Q8I3T4	FACT complex subunit SPT16, putative.
MCL	1	Red	31	PF3D7_0520700	36329.Q8I3Q4	CDC73 domain-containing protein, putative.
MCL	1	Red	31	PF3D7_0610900	36329.C6KSV4	Transcription elongation factor SPT5, putative.
MCL	1	Red	31	PF3D7_0708100	36329.Q8IC08	DNA-directed RNA polymerases I, II, and III subunit RPABC5, putative.
MCL	1	Red	31	PF3D7_0714500	36329.Q8IBV2	Transcription elongation factor s-II, putative.
MCL	1	Red	31	PF3D7_0822100	36329.Q8IB55	Mediator of RNA polymerase II transcription subunit 7; Component of the Mediator complex, a coactivator involved in the regulated transcription of nearly all RNA polymerase II-dependent genes. Mediator functions as a bridge to convey information from gene- specific regulatory proteins to the basal RNA polymerase II transcription machinery.
MCL	1	Red	31	PF3D7_0921600	36329.Q8I2T7	Tetratricopeptide repeat protein, putative.
MCL	1	Red	31	PF3D7_0923000	36329.Q8I2S6	DNA-directed RNA polymerase II subunit RPB3, putative.
MCL	1	Red	31	PF3D7_0934100	36329.Q8I2H7	TFIIH basal transcription factor complex helicase XPD subunit.
MCL	1	Red	31	PF3D7_1037600	36329.Q8IJ31	TFIIH basal transcription factor complex helicase XPB subunit, putative.
MCL	1	Red	31	PF3D7_1134700	36329.Q8II17	DNA-directed RNA polymerase subunit beta; DNA-dependent RNA polymerase catalyzes the transcription of DNA into RNA using the four ribonucleoside triphosphates as substrates.
MCL	1	Red	31	PF3D7_1143300	36329.Q8IHT3	DNA-directed RNA polymerases I and III subunit RPAC1, putative.
MCL	1	Red	31	PF3D7_1145800	36329.Q8IHR0	Uncharacterized protein.
MCL	1	Red	31	PF3D7_1206600	36329.Q8I5X9	DNA-directed RNA polymerase subunit beta; DNA-dependent RNA polymerase catalyzes the transcription of DNA into RNA using the four ribonucleoside triphosphates as substrates.
MCL	1	Red	31	PF3D7_1213700	36329.Q8I5R8	DNA-directed RNA polymerases I, II, and III subunit RPABC3; DNA-dependent RNA polymerase catalyzes the transcription of DNA into RNA using the four ribonucleoside triphosphates as substrates. Common component of RNA polymerases I, II and III which synthesize ribosomal RNA precursors, mRNA precursors and many functional non- coding RNAs, and small RNAs, such as 5S rRNA and tRNAs, respectively.
MCL	1	Red	31	PF3D7_1244200	36329.Q8I4Y8	General transcription factor IIH subunit 4; Component of the general transcription and DNA repair factor IIH (TFIIH) core complex which is involved in general and transcription-coupled nucleotide excision repair (NER) of damaged DNA. Belongs to the TFB2 family.
MCL	1	Red	31	PF3D7_1314900	36329.Q8IEG6	General transcription factor IIH subunit.
MCL	1	Red	31	PF3D7_1329000	36329.Q8IE49	DNA-directed RNA polymerase subunit; DNA-dependent RNA polymerase catalyzes the transcription of DNA into RNA using the four ribonucleoside triphosphates as substrates.
MCL	1	Red	31	PF3D7_1364800	36329.Q8ID59	DNA-directed RNA polymerases I, II, and III subunit RPABC1, putative.
MCL	1	Red	31	PF3D7_1406200	36329.Q8IM32	Transcription elongation factor SPT6, putative.
MCL	1	Red	31	PF3D7_1415200	36329.Q8ILU4	DNA-directed RNA polymerases I and III subunit RPAC2, putative.
MCL	1	Red	31	PF3D7_1458800	36329.Q8IKP3	DNA-directed RNA polymerase III subunit RPC5, putative.
MCL	1	Red	31	PF3D7_1463400	36329.Q8IKK2	DNA-directed RNA polymerase III subunit RPC4, putative.
MCL	1	Red	31	PF3D7_1475000	36329.Q8IK88	Mediator of RNA polymerase II transcription subunit 31; Component of the Mediator complex, a coactivator involved in the regulated transcription of nearly all RNA polymerase II-dependent genes. Mediator functions as a bridge to convey information from gene- specific regulatory proteins to the basal RNA polymerase II transcription machinery. Mediator is recruited to promoters by direct interaction…
MCL	2	Salmon 2	29	PF3D7_0218700	36329.O96267	Pre-mRNA-processing protein 45, putative.
MCL	2	Salmon 2	29	PF3D7_0302000	36329.O97334	Pre-mRNA-splicing factor PRP46, putative.
MCL	2	Salmon 2	29	PF3D7_0302100	36329.O77306	Serine/threonine protein kinase.
MCL	2	Salmon 2	29	PF3D7_0308600	36329.O77325	Pre-mRNA-processing factor 19, putative.
MCL	2	Salmon 2	29	PF3D7_0319500	36329.O97318	RNA-binding protein, putative.
MCL	2	Salmon 2	29	PF3D7_0403700	36329.Q8I1Z2	Pre-mRNA-splicing factor CLF1, putative.
MCL	2	Salmon 2	29	PF3D7_0405400	36329.Q8I1X5	Pre-mRNA-processing-splicing factor 8, putative.
MCL	2	Salmon 2	29	PF3D7_0422500	36329.Q8IFP1	Pre-mRNA-splicing helicase BRR2, putative.
MCL	2	Salmon 2	29	PF3D7_0522800	36329.Q8I3N5	Pre-mRNA-splicing factor BUD31, putative.
MCL	2	Salmon 2	29	PF3D7_0528700	36329.Q8I3I0	Peptidyl-prolyl cis-trans isomerase; PPIases accelerate the folding of proteins. It catalyzes the cis-trans isomerization of proline imidic peptide bonds in oligopeptides; Belongs to the cyclophilin-type PPIase family.
MCL	2	Salmon 2	29	PF3D7_0614400	36329.C6KSY5	Pre-mRNA-splicing factor CWF7, putative.
MCL	2	Salmon 2	29	PF3D7_0623600	36329.C6KT72	Transcription or splicing factor-like protein, putative.
MCL	2	Salmon 2	29	PF3D7_0722500	36329.Q8IBM8	Pre-mRNA-splicing factor CWC15, putative.
MCL	2	Salmon 2	29	PF3D7_0822800	36329.C0H4X1	U5 small nuclear ribonucleoprotein 40 kDa protein, putative.
MCL	2	Salmon 2	29	PF3D7_0917600	36329.Q8I2X7	Pre-mRNA-splicing factor ATP-dependent RNA helicase PRP43, putative.
MCL	2	Salmon 2	29	PF3D7_1003800	36329.Q8IJZ9	U5 small nuclear ribonucleoprotein component, putative.
MCL	2	Salmon 2	29	PF3D7_1033600	36329.Q7KQL1	Pre-mRNA-splicing factor CEF1, putative.
MCL	2	Salmon 2	29	PF3D7_1220100	36329.Q8I5L1	Pre-mRNA-processing factor 17, putative.
MCL	2	Salmon 2	29	PF3D7_1231600	36329.Q8I5A4	Pre-mRNA-splicing factor ATP-dependent RNA helicase PRP2, putative.
MCL	2	Salmon 2	29	PF3D7_1235900	36329.A0A144A2S8	Pre-mRNA-splicing factor SYF1, putative.
MCL	2	Salmon 2	29	PF3D7_1249800	36329.Q8I4T6	THO complex subunit 2, putative.
MCL	2	Salmon 2	29	PF3D7_1305400	36329.Q8IER1	AAR2 protein, putative.
MCL	2	Salmon 2	29	PF3D7_1321700	36329.Q8IE99	Splicing factor 1.
MCL	2	Salmon 2	29	PF3D7_1352700	36329.Q8IDH3	Intron-binding protein aquarius, putative.
MCL	2	Salmon 2	29	PF3D7_1364300	36329.A0A5K1K9B8	Pre-mRNA-splicing factor ATP-dependent RNA helicase PRP16.
MCL	2	Salmon 2	29	PF3D7_1365000	36329.A0A5K1K8X0	Uncharacterized protein.
MCL	2	Salmon 2	29	PF3D7_1451500	36329.Q8IKW1	Pre-mRNA-splicing factor CWF18, putative.
MCL	2	Salmon 2	29	PF3D7_1472000	36329.Q8IKB8	Pre-mRNA-splicing factor ISY1, putative.
MCL	2	Salmon 2	29	PF3D7_1248200	36329.Q8I4V2	Pre-mRNA-splicing factor PFL2310w; Involved in pre-mRNA splicing. Binds RNA (By similarity).
MCL	3	Fire Brick	25	PF3D7_0819900	36329.C0H4W2	U6 snRNA-associated Sm-like protein LSm3; Binds specifically to the 3'-terminal U-tract of U6 snRNA.
MCL	3	Fire Brick	25	PF3D7_0812700	36329.Q8IAW3	U1 small nuclear ribonucleoprotein C; Component of the spliceosomal U1 snRNP, which is essential for recognition of the pre-mRNA 5' splice-site and the subsequent assembly of the spliceosome. U1-C is directly involved in initial 5' splice-site recognition for both constitutive and regulated alternative splicing. The interaction with the 5' splice-site seems to precede base-pairing between the pre…
MCL	3	Fire Brick	25	PF3D7_0218500	36329.O96265	Small nuclear ribonucleoprotein Sm D2.
MCL	3	Fire Brick	25	PF3D7_0323700	36329.O97303	U4/U6.U5 tri-snRNP-associated protein 1, putative.
MCL	3	Fire Brick	25	PF3D7_0520300	36329.Q8I3Q7	U6 snRNA-associated Sm-like protein LSm2; Binds specifically to the 3'-terminal U-tract of U6 snRNA.
MCL	3	Fire Brick	25	PF3D7_0619900	36329.C6KT39	Splicing factor 3A subunit 2, putative.
MCL	3	Fire Brick	25	PF3D7_0822300	36329.Q8IB57	Small nuclear ribonucleoprotein G.
MCL	3	Fire Brick	25	PF3D7_0909800	36329.C0H529	Small nuclear ribonucleoprotein Sm D3.
MCL	3	Fire Brick	25	PF3D7_0924700	36329.Q8I2R0	Splicing factor 3A subunit 3, putative.
MCL	3	Fire Brick	25	PF3D7_0935000	36329.Q8I2G9	U2 small nuclear ribonucleoprotein B'', putative.
MCL	3	Fire Brick	25	PF3D7_1125500	36329.Q8IIA8	Small nuclear ribonucleoprotein Sm D1; Essential for pre-mRNA splicing. Implicated in the formation of stable, biologically active snRNP structures. Belongs to the snRNP core protein family.
MCL	3	Fire Brick	25	PF3D7_1126900	36329.Q8II94	Small nuclear ribonucleoprotein F, putative.
MCL	3	Fire Brick	25	PF3D7_1209200	36329.Q8I5V6	U6 snRNA-associated Sm-like protein LSm7, putative.
MCL	3	Fire Brick	25	PF3D7_1224900	36329.Q8I5G8	Splicing factor 3B subunit 6, putative.
MCL	3	Fire Brick	25	PF3D7_1234800	36329.Q8I574	Splicing factor 3B subunit 3, putative.
MCL	3	Fire Brick	25	PF3D7_1306900	36329.C0H5A4	U1 small nuclear ribonucleoprotein A, putative.
MCL	3	Fire Brick	25	PF3D7_1309300	36329.Q8IEM1	U4/U6 small nuclear ribonucleoprotein PRP3, putative.
MCL	3	Fire Brick	25	PF3D7_1324200	36329.Q8IE75	Micro-fibrillar-associated protein, putative.
MCL	3	Fire Brick	25	PF3D7_1343900	36329.C0H5G7	U4/U6 small nuclear ribonucleoprotein PRP4, putative.
MCL	3	Fire Brick	25	PF3D7_1355800	36329.C0H5I5	Splicing factor subunit; Belongs to the SF3B5 family.
MCL	3	Fire Brick	25	PF3D7_1367100	36329.Q8ID37	U1 small nuclear ribonucleoprotein 70 kDa homolog, putative.
MCL	3	Fire Brick	25	PF3D7_1414800	36329.Q8ILU8	Small nuclear ribonucleoprotein-associated protein B, putative.
MCL	3	Fire Brick	25	PF3D7_1420000	36329.Q8ILQ0	Splicing factor 3B subunit 4, putative.
MCL	3	Fire Brick	25	PF3D7_1461600	36329.Q8IKL7	Splicing factor 3B subunit 2, putative.
MCL	3	Fire Brick	25	PF3D7_1474500	36329.Q8IK93	Splicing factor 3A subunit 1, putative.
MCL	4	Salmon	18	PF3D7_0802300	36329.Q8IAM3	Periodic tryptophan protein 2, putative.
MCL	4	Salmon	18	PF3D7_1008800	36329.Q8IJV7	Nucleolar protein 5, putative.
MCL	4	Salmon	18	PF3D7_1013100	36329.Q8IJR4	U3 small nucleolar RNA-associated protein 13, putative.
MCL	4	Salmon	18	PF3D7_1020700	36329.Q8IJJ5	RNA cytidine acetyltransferase; RNA cytidine acetyltransferase with specificity toward both 18S rRNA and tRNAs. Catalyzes the formation of N(4)-acetylcytidine (ac4C) in 18S rRNA. Required for early nucleolar cleavages of precursor rRNA at sites A0, A1 and A2 during 18S rRNA synthesis. Catalyzes the formation of ac4C in serine and leucine tRNAs. Requires a tRNA-binding adapter protein for full tRN…
MCL	4	Salmon	18	PF3D7_1123900	36329.Q8IIC4	Ribonucloprotein; Common component of the spliceosome and rRNA processing machinery; Belongs to the eukaryotic ribosomal protein eL8 family.
MCL	4	Salmon	18	PF3D7_1126500	36329.Q8II99	WD repeat-containing protein, putative.
MCL	4	Salmon	18	PF3D7_1207100	36329.Q8I5X4	Small subunit rRNA processing factor, putative.
MCL	4	Salmon	18	PF3D7_1208100	36329.Q8I5W6	Uncharacterized protein.
MCL	4	Salmon	18	PF3D7_1230800	36329.Q8I5B2	Pre-mRNA-splicing regulator, putative.
MCL	4	Salmon	18	PF3D7_1250900	36329.Q8I4S5	Uncharacterized protein.
MCL	4	Salmon	18	PF3D7_1307100	36329.Q8IEP4	U3 small nucleolar RNA-associated protein 6, putative.
MCL	4	Salmon	18	PF3D7_1333600	36329.Q8IDZ2	U3 small nucleolar RNA-associated protein 4, putative.
MCL	4	Salmon	18	PF3D7_1357700	36329.A0A5K1K903	U3 small nucleolar RNA-associated protein 21, putative.
MCL	4	Salmon	18	PF3D7_1359000	36329.C0H5J0	Uncharacterized protein.
MCL	4	Salmon	18	PF3D7_1407100	36329.Q8IM23	rRNA 2'-O-methyltransferase fibrillarin, putative.
MCL	4	Salmon	18	PF3D7_1417500	36329.Q8ILS0	H/ACA ribonucleoprotein complex subunit 4, putative.
MCL	4	Salmon	18	PF3D7_1422400	36329.Q8ILM9	Uncharacterized protein.
MCL	4	Salmon	18	PF3D7_1448000	36329.Q8IKZ5	U3 small nucleolar RNA-associated protein 12, putative.
MCL	5	Fire Brick 2	13	PF3D7_0312300	36329.O77345	26S proteasome regulatory subunit RPN12, putative.
MCL	5	Fire Brick 2	13	PF3D7_0317000	36329.O77396	Proteasome subunit alpha type-3, putative.
MCL	5	Fire Brick 2	13	PF3D7_0518300	36329.A0A5K1K7U1	Proteasome subunit beta; The proteasome is a multicatalytic proteinase complex which is characterized by its ability to cleave peptides with Arg, Phe, Tyr, Leu, and Glu adjacent to the leaving group at neutral or slightly basic pH; Belongs to the peptidase T1B family.
MCL	5	Fire Brick 2	13	PF3D7_0528000	36329.A0A5K1K941	Proteasome maturation factor UMP1, putative.
MCL	5	Fire Brick 2	13	PF3D7_0608500	36329.C6KST3	Proteasome endopeptidase complex; Belongs to the peptidase T1A family.
MCL	5	Fire Brick 2	13	PF3D7_0727400	36329.Q8IBI3	Proteasome subunit alpha type.
MCL	5	Fire Brick 2	13	PF3D7_0803800	36329.Q7K6A9	Proteasome subunit beta; Belongs to the peptidase T1B family.
MCL	5	Fire Brick 2	13	PF3D7_0807500	36329.Q8IAR3	Proteasome endopeptidase complex; Belongs to the peptidase T1A family.
MCL	5	Fire Brick 2	13	PF3D7_0812100	36329.Q8IAV6	Proteasome activator complex subunit 4, putative.
MCL	5	Fire Brick 2	13	PF3D7_0907700	36329.Q8I374	Proteasome activator 28 subunit beta, putative.
MCL	5	Fire Brick 2	13	PF3D7_0912900	36329.Q8I323	26S proteasome regulatory subunit RPN8, putative.
MCL	5	Fire Brick 2	13	PF3D7_1030500	36329.Q8IJA0	26S proteasome regulatory subunit RPN9, putative.
MCL	5	Fire Brick 2	13	PF3D7_1414000	36329.Q8ILV5	26S proteasome regulatory subunit RPN13, putative.
MCL	6	Brown	10	PF3D7_0820000	36329.C0H4W3	Probable ATP-dependent helicase PF08_0048; Catalytic component of a chromatin remodeling complex. Belongs to the SNF2/RAD54 helicase family. SWR1 subfamily.
MCL	6	Brown	10	PF3D7_0505200	36329.Q8I450	Actin-like protein, putative; Belongs to the actin family.
MCL	6	Brown	10	PF3D7_0624600	36329.C6KT82	SNF2 helicase, putative.
MCL	6	Brown	10	PF3D7_0628600	36329.C6KTC1	DNA methyltransferase 1-associated protein 1, putative.
MCL	6	Brown	10	PF3D7_0719300	36329.Q8IBQ9	Actin-related protein, putative; Belongs to the actin family.
MCL	6	Brown	10	PF3D7_1103600	36329.Q8IIW6	Actin-like protein, putative; Belongs to the actin family.
MCL	6	Brown	10	PF3D7_1106000	36329.Q8IIU3	RuvB-like helicase; Belongs to the RuvB family.
MCL	6	Brown	10	PF3D7_1362200	36329.Q8ID85	RuvB-like helicase; Belongs to the RuvB family.
MCL	6	Brown	10	PF3D7_1422800	36329.Q8ILM5	Actin-related protein, putative; Belongs to the actin family.
MCL	6	Brown	10	PF3D7_1464000	36329.Q8IKJ7	YL1 nuclear protein, putative.
MCL	7	Saddle Brown	10	PF3D7_0528200	36329.Q8I3I5	Eukaryotic translation initiation factor 3 subunit E; Component of the eukaryotic translation initiation factor 3 (eIF-3) complex, which is involved in protein synthesis of a specialized repertoire of mRNAs and, together with other initiation factors, stimulates binding of mRNA and methionyl-tRNAi to the 40S ribosome. The eIF-3 complex specifically targets and initiates translation of a subset of…
MCL	7	Saddle Brown	10	PF3D7_0607000	36329.C6KSR8	Translation initiation factor IF-2, putative.
MCL	7	Saddle Brown	10	PF3D7_0705700	36329.C0H4K8	40S ribosomal protein S29, putative.
MCL	7	Saddle Brown	10	PF3D7_0716800	36329.Q8IBT2	Eukaryotic translation initiation factor 3 subunit I; Component of the eukaryotic translation initiation factor 3 (eIF-3) complex, which is involved in protein synthesis of a specialized repertoire of mRNAs and, together with other initiation factors, stimulates binding of mRNA and methionyl-tRNAi to the 40S ribosome. The eIF-3 complex specifically targets and initiates translation of a subset of…
MCL	7	Saddle Brown	10	PF3D7_0719700	36329.Q8IBQ5	40S ribosomal protein S10, putative.
MCL	7	Saddle Brown	10	PF3D7_0815600	36329.Q8IAZ3	Eukaryotic translation initiation factor 3 subunit G; RNA-binding component of the eukaryotic translation initiation factor 3 (eIF-3) complex, which is involved in protein synthesis of a specialized repertoire of mRNAs and, together with other initiation factors, stimulates binding of mRNA and methionyl-tRNAi to the 40S ribosome. The eIF-3 complex specifically targets and initiates translation of…
MCL	7	Saddle Brown	10	PF3D7_1007900	36329.Q8IJW4	Eukaryotic translation initiation factor 3 subunit D; mRNA cap-binding component of the eukaryotic translation initiation factor 3 (eIF-3) complex, which is involved in protein synthesis of a specialized repertoire of mRNAs and, together with other initiation factors, stimulates binding of mRNA and methionyl-tRNAi to the 40S ribosome. The eIF-3 complex specifically targets and initiates translati…
MCL	7	Saddle Brown	10	PF3D7_1358800	36329.Q8IDB0	40S ribosomal protein S15; Belongs to the universal ribosomal protein uS15 family.
MCL	7	Saddle Brown	10	PF3D7_1368200	36329.Q8I6Z4	ABC transporter E family member 1, putative.
MCL	7	Saddle Brown	10	PF3D7_1419700	36329.Q8ILQ3	Uncharacterized protein.
MCL	8	Sandy Brown	9	PF3D7_0109200	36329.Q8I0V9	Cleavage and polyadenylation specificity factor subunit 5; Component of the cleavage factor Im (CFIm) complex that functions as an activator of the pre-mRNA 3'-end cleavage and polyadenylation processing required for the maturation of pre-mRNA into functional mRNAs. CFIm contributes to the recruitment of multiprotein complexes on specific sequences on the pre-mRNA 3'-end, so called cleavage and p…
MCL	8	Sandy Brown	9	PF3D7_0318600	36329.O77371	Cleavage and polyadenylation specificity factor, putative.
MCL	8	Sandy Brown	9	PF3D7_0513200	36329.Q8I3X5	CPSF_A domain-containing protein.
MCL	8	Sandy Brown	9	PF3D7_0526500	36329.Q8I3K0	Suf domain-containing protein.
MCL	8	Sandy Brown	9	PF3D7_0620500	36329.C6KT45	Cleavage stimulation factor subunit 1, putative.
MCL	8	Sandy Brown	9	PF3D7_0625600	36329.C6KT92	Poly(A) polymerase; Polymerase that creates the 3'-poly(A) tail of mRNA's.
MCL	8	Sandy Brown	9	PF3D7_0819000	36329.Q8IB25	Cleavage and polyadenylation specificity factor subunit 2.
MCL	8	Sandy Brown	9	PF3D7_1009200	36329.Q8IJV3	Ribonuclease, putative.
MCL	8	Sandy Brown	9	PF3D7_1419900	36329.Q8ILQ1	Cleavage and polyadenylation specificity factor subunit 4, putative.
MCL	9	Dark Golden Rod	7	PF3D7_0209200	36329.O96177	Exosome complex component MTR3, putative.
MCL	9	Dark Golden Rod	7	PF3D7_0410400	36329.Q9U0I4	Exosome complex component RRP4.
MCL	9	Dark Golden Rod	7	PF3D7_0602100	36329.C6KSM1	ATP-dependent RNA helicase, putative.
MCL	9	Dark Golden Rod	7	PF3D7_0615400	36329.C6KSZ5	Ribonuclease, putative.
MCL	9	Dark Golden Rod	7	PF3D7_1307000	36329.Q8IEP5	Exosome complex component RRP40, putative.
MCL	9	Dark Golden Rod	7	PF3D7_1340100	36329.A0A5K1K8M9	Exosome complex component RRP42, putative.
MCL	9	Dark Golden Rod	7	PF3D7_1364500	36329.Q8ID62	Exosome complex component RRP45, putative.
MCL	10	Sandy Brown 2	7	PF3D7_0416300	36329.Q8I1S4	DNA helicase MCM9, putative; Belongs to the MCM family.
MCL	10	Sandy Brown 2	7	PF3D7_0503200	36329.Q8I469	ATPase_AAA_core domain-containing protein.
MCL	10	Sandy Brown 2	7	PF3D7_0527000	36329.Q8I3J5	DNA replication licensing factor MCM3, putative; Belongs to the MCM family.
MCL	10	Sandy Brown 2	7	PF3D7_1211300	36329.Q8I5T7	DNA helicase MCM8, putative; Belongs to the MCM family.
MCL	10	Sandy Brown 2	7	PF3D7_1305000	36329.Q8IER6	MCL1 domain-containing protein, putative.
MCL	10	Sandy Brown 2	7	PF3D7_1355100	36329.Q8IDF0	DNA helicase; Belongs to the MCM family.
MCL	10	Sandy Brown 2	7	PF3D7_1412100	36329.Q8ILX3	Mini-chromosome maintenance complex-binding protein, putative.
MCL	11	Light Green 4	6	PF3D7_0728000	36329.Q8IBH7	Eukaryotic translation initiation factor 2 subunit alpha.
MCL	11	Light Green 4	6	PF3D7_0828500	36329.Q8IBB6	Translation initiation factor eIF-2B subunit alpha, putative; Belongs to the eIF-2B alpha/beta/delta subunits family.
MCL	11	Light Green 4	6	PF3D7_1213900	36329.A0A144A0U7	W2 domain-containing protein.
MCL	11	Light Green 4	6	PF3D7_1250600	36329.Q8I4S8	Translation initiation factor eIF-2B subunit beta, putative; Belongs to the eIF-2B alpha/beta/delta subunits family.
MCL	11	Light Green 4	6	PF3D7_1326400	36329.A0A5K1K977	Translation initiation factor eIF-2B subunit gamma, putative.
MCL	11	Light Green 4	6	PF3D7_1410600	36329.Q8ILY9	Eukaryotic translation initiation factor 2 subunit gamma, putative.
MCL	12	Light Green 6	6	PF3D7_1438700	36329.Q7KQM1	DNA primase small subunit; DNA primase is the polymerase that synthesizes small RNA primers for the Okazaki fragments made during discontinuous DNA replication.
MCL	12	Light Green 6	6	PF3D7_0111300	36329.Q8I233	P-loop containing nucleoside triphosphate hydrolase, putative.
MCL	12	Light Green 6	6	PF3D7_0308000	36329.O77321	DNA polymerase delta small subunit, putative.
MCL	12	Light Green 6	6	PF3D7_0411900	36329.Q9U0H1	DNA polymerase.
MCL	12	Light Green 6	6	PF3D7_0630300	36329.C6KTD8	DNA polymerase epsilon catalytic subunit A, putative.
MCL	12	Light Green 6	6	PF3D7_0910900	36329.C0H531	DNA primase large subunit; DNA primase is the polymerase that synthesizes small RNA primers for the Okazaki fragments made during discontinuous DNA replication; Belongs to the eukaryotic-type primase large subunit family.
MCL	13	Light Green 5	5	PF3D7_0415900	36329.C0H4A6	Ribosomal protein L15; Belongs to the eukaryotic ribosomal protein eL15 family.
MCL	13	Light Green 5	5	PF3D7_0621800	36329.C6KT55	Nascent polypeptide-associated complex subunit alpha, putative.
MCL	13	Light Green 5	5	PF3D7_0719600	36329.Q8IBQ6	60S ribosomal protein L11a, putative; Belongs to the universal ribosomal protein uL5 family.
MCL	13	Light Green 5	5	PF3D7_1142500	36329.Q8IHU0	60S ribosomal protein L28.
MCL	13	Light Green 5	5	PF3D7_1323100	36329.Q8IE85	60S ribosomal protein L6, putative.
MCL	14	Light Green 2	5	PF3D7_0804900	36329.Q8IAP4	GTPase-activating protein, putative.
MCL	14	Light Green 2	5	PF3D7_0808400	36329.C0H4T1	Coatomer subunit epsilon, putative.
MCL	14	Light Green 2	5	PF3D7_0905900	36329.Q8I390	Coatomer subunit beta; The coatomer is a cytosolic protein complex that binds to dilysine motifs and reversibly associates with Golgi non-clathrin- coated vesicles, which further mediate biosynthetic protein transport from the ER, via the Golgi up to the trans Golgi network. Coatomer complex is required for budding from Golgi membranes, and is essential for the retrograde Golgi-to-ER transport of…
MCL	14	Light Green 2	5	PF3D7_1145100	36329.Q8IHR6	Coatomer subunit gamma; The coatomer is a cytosolic protein complex that binds to dilysine motifs and reversibly associates with Golgi non-clathrin- coated vesicles, which further mediate biosynthetic protein transport from the ER, via the Golgi up to the trans Golgi network. Coatomer complex is required for budding from Golgi membranes, and is essential for the retrograde Golgi-to-ER transport o…
MCL	14	Light Green 2	5	PF3D7_1244600	36329.Q8I4Y5	ADP-ribosylation factor GTPase-activating protein.
MCL	15	Green	5	PF3D7_0718500	36329.Q8IBR6	Prefoldin subunit 3; Binds specifically to cytosolic chaperonin (c-CPN) and transfers target proteins to it. Binds to nascent polypeptide chain and promotes folding in an environment in which there are many competing pathways for nonnative proteins; Belongs to the prefoldin subunit alpha family.
MCL	15	Green	5	PF3D7_0904500	36329.Q8I3A4	Prefoldin subunit 4; Binds specifically to cytosolic chaperonin (c-CPN) and transfers target proteins to it. Binds to nascent polypeptide chain and promotes folding in an environment in which there are many competing pathways for nonnative proteins; Belongs to the prefoldin subunit beta family.
MCL	15	Green	5	PF3D7_1128100	36329.Q8II82	Prefoldin subunit 5, putative.
MCL	15	Green	5	PF3D7_1416900	36329.Q8ILS7	Prefoldin subunit 2, putative.
MCL	15	Green	5	PF3D7_0512000	36329.Q8I3Y6	Probable prefoldin subunit 6; Binds specifically to cytosolic chaperonin (c-CPN) and transfers target proteins to it. Binds to nascent polypeptide chain and promotes folding in an environment in which there are many competing pathways for nonnative proteins (By similarity).
MCL	16	Light Green	5	PF3D7_0612900	36329.C6KSX2	Nucleolar GTP-binding protein 1; Involved in the biogenesis of the 60S ribosomal subunit. Belongs to the TRAFAC class OBG-HflX-like GTPase superfamily. OBG GTPase family. NOG subfamily.
MCL	16	Light Green	5	PF3D7_0921800	36329.C0H549	Ribosome production factor 1, putative.
MCL	16	Light Green	5	PF3D7_1124800	36329.Q8IIB5	Ribosome biogenesis regulatory protein; Involved in ribosomal large subunit assembly. Belongs to the RRS1 family.
MCL	16	Light Green	5	PF3D7_1368400	36329.Q8ID26	Ribosomal protein L1, putative.
MCL	16	Light Green	5	PF3D7_1466800	36329.Q8IKG9	NOC3p domain-containing protein.
MCL	17	Light Green 3	4	PF3D7_0215800	36329.O96237	Origin recognition complex subunit 5.
MCL	17	Light Green 3	4	PF3D7_0416400	36329.C0H4A7	Histone acetyltransferase, putative.
MCL	17	Light Green 3	4	PF3D7_0705300	36329.Q8IC17	Origin recognition complex subunit 2.
MCL	17	Light Green 3	4	PF3D7_1334100	36329.A0A5K1K8V1	Uncharacterized protein.
MCL	18	Medium Aqua Marine	4	PF3D7_0405100	36329.C0H489	Protein transport protein Sec24B, putative.
MCL	18	Medium Aqua Marine	4	PF3D7_1230700	36329.Q8I5B3	Protein transport protein SEC13; Belongs to the WD repeat SEC13 family.
MCL	18	Medium Aqua Marine	4	PF3D7_1361100	36329.C0H5J6	Protein transport protein Sec24A.
MCL	18	Medium Aqua Marine	4	PF3D7_0822600	36329.Q8IB60	Protein transport protein SEC23; Component of the coat protein complex II (COPII) which promotes the formation of transport vesicles from the endoplasmic reticulum (ER). The coat has two main functions, the physical deformation of the endoplasmic reticulum membrane into vesicles and the selection of cargo molecules; Belongs to the SEC23/SEC24 family. SEC23 subfamily.
MCL	19	Medium Aqua Marine 2	4	PF3D7_0621500	36329.C6KT53	Ribonuclease P/MRP protein subunit RPP1, putative.
MCL	19	Medium Aqua Marine 2	4	PF3D7_0627900	36329.C6KTB5	Ribonuclease P protein subunit p29, putative.
MCL	19	Medium Aqua Marine 2	4	PF3D7_0709600	36329.C0H4M3	Ribonucleases P/MRP protein subunit POP1, putative.
MCL	19	Medium Aqua Marine 2	4	PF3D7_1111700	36329.Q8IIP6	Uncharacterized protein.
MCL	20	Aquamarine 6	4	PF3D7_1318400	36329.Q8IED2	Structural maintenance of chromosomes protein 2; May play a role in the conversion of interphase chromatin into condensed chromosomes; Belongs to the SMC family. SMC2 subfamily.
MCL	20	Aquamarine 6	4	PF3D7_0509100	36329.Q8I413	Structural maintenance of chromosomes protein 4, putative.
MCL	20	Aquamarine 6	4	PF3D7_1304000	36329.C0H598	Condensin complex subunit 2, putative.
MCL	20	Aquamarine 6	4	PF3D7_1403100	36329.C6S3H2	Condensin complex subunit 1, putative.
MCL	21	Aquamarine 4	4	PF3D7_1008100	36329.Q8IJW2	Zinc finger protein, putative.
MCL	21	Aquamarine 4	4	PF3D7_1014600	36329.Q8IJP9	Transcriptional coactivator ADA2.
MCL	21	Aquamarine 4	4	PF3D7_1303800	36329.Q8IES7	Uncharacterized protein.
MCL	21	Aquamarine 4	4	PF3D7_1316900	36329.C0H5C0	Uncharacterized protein.
MCL	22	Aquamarine	4	PF3D7_0621900	36329.C6KT56	Signal recognition particle subunit SRP68, putative.
MCL	22	Aquamarine	4	PF3D7_1136400	36329.Q8II00	Signal recognition particle subunit SRP72, putative.
MCL	22	Aquamarine	4	PF3D7_1246800	36329.Q8I4W4	Signal recognition particle receptor subunit beta, putative.
MCL	22	Aquamarine	4	PF3D7_1450100	36329.Q8IKX4	Signal recognition particle 54 kDa protein; Binds to the signal sequence of presecretory protein when they emerge from the ribosomes and transfers them to TRAM (translocating chain-associating membrane protein). Belongs to the GTP-binding SRP family. SRP54 subfamily.
MCL	23	Cyan	4	PF3D7_0206700	36329.Q7KWJ4	Adenylosuccinate lyase; Belongs to the lyase 1 family. Adenylosuccinate lyase subfamily.
MCL	23	Cyan	4	PF3D7_1008900	36329.Q8IJV6	Adenylate kinase; Belongs to the adenylate kinase family.
MCL	23	Cyan	4	PF3D7_1015800	36329.Q8IJN8	Ribonucleoside-diphosphate reductase small chain, putative.
MCL	23	Cyan	4	PF3D7_1405600	36329.Q8IM38	Ribonucleoside-diphosphate reductase small chain, putative.
MCL	24	Aquamarine 2	3	PF3D7_0107800	36329.A0A143ZUM0	Double-strand break repair protein MRE11.
MCL	24	Aquamarine 2	3	PF3D7_0725000	36329.Q8IBK1	Exonuclease I, putative.
MCL	24	Aquamarine 2	3	PF3D7_0605800	36329.C6KSQ6	Probable DNA repair protein RAD50; Essential component of the MRN complex, a complex that possesses single-stranded DNA endonuclease and 3' to 5' exonuclease activities, and plays a central role in double-strand break (DSB) repair, chromosome morphogenesis, DNA repair and meiosis. In the complex, it mediates the ATP-binding and is probably required to bind DNA ends and hold them in close proximit…
MCL	25	Aquamarine 3	3	PF3D7_0507700	36329.Q8I426	Nuclear protein localization protein 4, putative.
MCL	25	Aquamarine 3	3	PF3D7_1363400	36329.A0A5K1K8W0	Polyubiquitin binding protein, putative.
MCL	25	Aquamarine 3	3	PF3D7_1418000	36329.Q8ILR6	Ubiquitin fusion degradation protein 1, putative.
MCL	26	Aquamarine 5	3	PF3D7_0613500	36329.C6KSX7	AP-3 complex subunit beta, putative.
MCL	26	Aquamarine 5	3	PF3D7_0808100	36329.C0H4T0	AP-3 complex subunit delta, putative.
MCL	26	Aquamarine 5	3	PF3D7_1440700	36329.Q8IL63	AP-3 complex subunit mu, putative; Belongs to the adaptor complexes medium subunit family.
MCL	27	Sky Blue 5	3	PF3D7_0810300	36329.C0H4T6	Protein phosphatase PPM5, putative.
MCL	27	Sky Blue 5	3	PF3D7_0934800	36329.Q7K6A0	cAMP-dependent protein kinase catalytic subunit; Belongs to the protein kinase superfamily.
MCL	27	Sky Blue 5	3	PF3D7_1223100	36329.Q7KQK0	cAMP-dependent protein kinase regulatory subunit.
MCL	28	Sky Blue 3	3	PF3D7_0609900	36329.C6KSU6	Uncharacterized protein.
MCL	28	Sky Blue 3	3	PF3D7_0821600	36329.Q8IB50	Polyribonucleotide 5'-hydroxyl-kinase Clp1, putative.
MCL	28	Sky Blue 3	3	PF3D7_1210400	36329.Q8I5U5	General transcription factor 3C polypeptide 5, putative.
MCL	29	Sky Blue	3	PF3D7_0409600	36329.Q9U0J0	Replication protein A1, large subunit.
MCL	29	Sky Blue	3	PF3D7_1132300	36329.Q8II42	Nucleic acid binding protein, putative.
MCL	29	Sky Blue	3	PF3D7_1442100	36329.C6S3I6	Replication factor A protein 3, putative.
MCL	30	Blue	3	PF3D7_1130700	36329.Q8II57	Structural maintenance of chromosomes protein 1, putative.
MCL	30	Blue	3	PF3D7_1456500	36329.Q8IKR4	SCD domain-containing protein.
MCL	30	Blue	3	PF3D7_0414000	36329.Q8I1U7	Structural maintenance of chromosomes protein 3 homolog; Central component of cohesin, a complex required for chromosome cohesion during the cell cycle. The cohesin complex may form a large proteinaceous ring within which sister chromatids can be trapped. At anaphase, the complex is cleaved and dissociates from chromatin, allowing sister chromatids to segregate. Cohesion is coupled to DNA replica…
MCL	31	Sky Blue 2	3	PF3D7_0517300	36329.Q8I3T5	Serine/arginine-rich splicing factor 1.
MCL	31	Sky Blue 2	3	PF3D7_1022400	36329.Q8IJI0	Serine/arginine-rich splicing factor 4.
MCL	31	Sky Blue 2	3	PF3D7_1119800	36329.Q8IIG9	Alternative splicing factor ASF-1, putative.
MCL	32	Sky Blue 4	3	PF3D7_0505500	36329.Q8I447	DNA mismatch repair protein; Component of the post-replicative DNA mismatch repair system (MMR).
MCL	32	Sky Blue 4	3	PF3D7_0726300	36329.Q8IBJ3	DNA mismatch repair protein PMS1, putative.
MCL	32	Sky Blue 4	3	PF3D7_1117800	36329.Q8IIJ0	DNA mismatch repair protein MLH.
MCL	33	Sky Blue 6	3	PF3D7_0501800	36329.Q8I482	Protein HIRA; Required for replication-independent chromatin assembly and for the periodic repression of histone gene transcription during the cell cycle; Belongs to the WD repeat HIR1 family.
MCL	33	Sky Blue 6	3	PF3D7_1205600	36329.Q8I5Y9	Tetratricopeptide repeat protein, putative.
MCL	33	Sky Blue 6	3	PF3D7_1224500	36329.Q8I5H2	Histone chaperone ASF1, putative.
MCL	34	Cornflower Blue 5	3	PF3D7_1347100	36329.Q8IDM7	DNA topoisomerase; Introduces a single-strand break via transesterification at a target site in duplex DNA. Releases the supercoiling and torsional tension of DNA introduced during the DNA replication and transcription by transiently cleaving and rejoining one strand of the DNA duplex. The scissile phosphodiester is attacked by the catalytic tyrosine of the enzyme, resulting in the formation of a…
MCL	34	Cornflower Blue 5	3	PF3D7_1368800	36329.Q8ID22	DNA repair endonuclease XPF, putative.
MCL	34	Cornflower Blue 5	3	PF3D7_1447800	36329.Q8IKZ7	Calponin homology domain-containing protein, putative.
MCL	35	Cornflower Blue 3	3	PF3D7_1331700	36329.Q8IE10	Glutamine--tRNA ligase, putative; Belongs to the class-I aminoacyl-tRNA synthetase family.
MCL	35	Cornflower Blue 3	3	PF3D7_1332900	36329.Q8IDZ9	Isoleucine--tRNA ligase, putative; Belongs to the class-I aminoacyl-tRNA synthetase family.
MCL	35	Cornflower Blue 3	3	PF3D7_1442300	36329.Q8IL48	tRNA import protein tRIP.
MCL	36	Cornflower Blue	3	PF3D7_1103700	36329.Q8IIW5	Casein kinase II subunit beta; Plays a complex role in regulating the basal catalytic activity of the alpha subunit; Belongs to the casein kinase 2 subunit beta family.
MCL	36	Cornflower Blue	3	PF3D7_1108400	36329.Q8IIR9	Casein kinase 2, alpha subunit; Belongs to the protein kinase superfamily.
MCL	36	Cornflower Blue	3	PF3D7_1342400	36329.Q8IDR5	Casein kinase II subunit beta; Plays a complex role in regulating the basal catalytic activity of the alpha subunit; Belongs to the casein kinase 2 subunit beta family.
MCL	37	Cornflower Blue 2	2	PF3D7_0610200	36329.C6KSU9	RNA-binding protein 25, putative.
MCL	37	Cornflower Blue 2	2	PF3D7_1316500	36329.A0A5K1K8A8	Pre-mRNA-processing factor 40, putative.
MCL	38	Cornflower Blue 4	2	PF3D7_1112100	36329.Q8IIP2	Protein kinase domain-containing protein.
MCL	38	Cornflower Blue 4	2	PF3D7_1328200	36329.A0A5K1K982	Uncharacterized protein.
MCL	39	Medium Slate Blue 4	2	PF3D7_0111800	36329.B9ZSJ0	Eukaryotic translation initiation factor 4E, putative; Belongs to the eukaryotic initiation factor 4E family.
MCL	39	Medium Slate Blue 4	2	PF3D7_1107300	36329.Q8IIS9	Polyadenylate-binding protein-interacting protein 1, putative.
MCL	40	Medium Slate Blue 2	2	PF3D7_0505800	36329.Q8I444	Small ubiquitin-related modifier.
MCL	40	Medium Slate Blue 2	2	PF3D7_0801700	36329.C0H4Y4	Sentrin-specific protease 2, putative.
MCL	41	Medium Slate Blue	2	PF3D7_0922600	36329.C0H551	Glutamine synthetase, putative; Belongs to the glutamine synthetase family.
MCL	41	Medium Slate Blue	2	PF3D7_1308200	36329.Q8IEN3	Carbamoyl phosphate synthetase.
MCL	42	Medium Slate Blue 3	2	PF3D7_0205400	36329.O96149	PCI domain-containing protein, putative.
MCL	42	Medium Slate Blue 3	2	PF3D7_0602600	36329.C6KSM6	SAC3 domain-containing protein, putative.
MCL	43	Medium Purple 2	2	PF3D7_0611400	36329.C6KSV9	SWIB/MDM2 domain-containing protein.
MCL	43	Medium Purple 2	2	PF3D7_1225200	36329.Q8I5G5	Uncharacterized protein.
MCL	44	Medium Purple	2	PF3D7_0212300	36329.O96203	Peptide chain release factor subunit 1, putative.
MCL	44	Medium Purple	2	PF3D7_1123400	36329.Q8IIC9	Translation elongation factor EF-1, subunit alpha, putative.
MCL	45	Medium Purple 3	2	PF3D7_0320800	36329.O97285	ATP-dependent RNA helicase DDX6; Belongs to the DEAD box helicase family.
MCL	45	Medium Purple 3	2	PF3D7_1308900	36329.Q8IEM5	mRNA-decapping enzyme 2, putative.
MCL	46	Medium Purple 4	2	PF3D7_0923900	36329.Q8I2R8	Polyadenylate-binding protein 2, putative.
MCL	46	Medium Purple 4	2	PF3D7_0933000	36329.Q8I0W1	CSTF domain-containing protein, putative.
MCL	47	Medium Purple 5	2	PF3D7_0417200	36329.Q8I1R6	Bifunctional dihydrofolate reductase-thymidylate synthase; Bifunctional enzyme. Involved in de novo dTMP biosynthesis. Key enzyme in folate metabolism; In the C-terminal section; belongs to the thymidylate synthase family.
MCL	47	Medium Purple 5	2	PF3D7_1324800	36329.Q8IE69	Dihydrofolate synthase/folylpolyglutamate synthase.
MCL	48	Medium Orchid	2	PF3D7_1438600	36329.Q8IL82	Uncharacterized protein.
MCL	48	Medium Orchid	2	PF3D7_0415000	36329.Q8I1T8	ATPase ASNA1 homolog; ATPase required for the post-translational delivery of tail- anchored (TA) proteins to the endoplasmic reticulum. Recognizes and selectively binds the transmembrane domain of TA proteins in the cytosol. This complex then targets to the endoplasmic reticulum by membrane-bound receptors, where the tail-anchored protein is released for insertion. This process is regulated by AT…
MCL	49	Orchid 5	2	PF3D7_0912800	36329.Q8I324	tRNA (Adenine(58)-N(1))-methyltransferase non-catalytic subunit TRM6, putative.
MCL	49	Orchid 5	2	PF3D7_1315700	36329.Q8IEF7	tRNA (adenine(58)-N(1))-methyltransferase.
MCL	50	Orchid 4	2	PF3D7_0518600	36329.Q8I3S4	WD repeat-containing protein 26, putative.
MCL	50	Orchid 4	2	PF3D7_1336400	36329.Q8IDW7	RanBPM and CLTH-like protein, putative.
MCL	51	Orchid 2	2	PF3D7_0514100	36329.Q8I3W6	ATP-dependent DNA helicase UvrD.
MCL	51	Orchid 2	2	PF3D7_1107400	36329.Q8IIS8	DNA repair protein RAD51 homolog; Binds to single and double-stranded DNA and exhibits DNA- dependent ATPase activity. Underwinds duplex DNA. Belongs to the RecA family. RAD51 subfamily.
MCL	52	Violet 4	2	PF3D7_0505100	36329.Q8I451	Trafficking protein particle complex subunit 8, putative.
MCL	52	Violet 4	2	PF3D7_1236300	36329.Q8I560	Uncharacterized protein.
MCL	53	Violet 2	2	PF3D7_0704400	36329.Q8IC26	Phosphoinositide-binding protein, putative.
MCL	53	Violet 2	2	PF3D7_1250300	36329.Q8I4T1	Vacuolar protein sorting-associated protein 26; May play a role in vesicular protein sorting, similar to the yeast retromer proteins.
MCL	54	Purple	2	PF3D7_1147500	36329.Q8IHP6	Protein farnesyltransferase subunit beta.
MCL	54	Purple	2	PF3D7_1242600	36329.Q8I503	Protein farnesyltransferase subunit alpha.
MCL	55	Violet	2	PF3D7_1144500	36329.Q8IHS2	SUMO-activating enzyme subunit 1.
MCL	55	Violet	2	PF3D7_1237000	36329.Q8I553	SUMO-activating enzyme subunit; Belongs to the ubiquitin-activating E1 family.
MCL	56	Violet 3	2	PF3D7_0729500	36329.Q8I6Z2	mRNA (N6-adenosine)-methyltransferase, putative; Belongs to the MT-A70-like family.
MCL	56	Violet 3	2	PF3D7_1235500	36329.Q8I567	mRNA methyltransferase, putative; Belongs to the MT-A70-like family.
MCL	57	Orchid	2	PF3D7_1103800	36329.Q8IIW4	CCR4-NOT transcription complex subunit 1, putative.
MCL	57	Orchid	2	PF3D7_1235300	36329.Q8I569	CCR4-NOT transcription complex subunit 4, putative.
MCL	58	Orchid 3	2	PF3D7_1107200	36329.Q8IIT1	Uncharacterized protein.
MCL	58	Orchid 3	2	PF3D7_1226400	36329.Q8I5F3	Mic1 domain-containing protein.
MCL	59	Hot Pink 3	2	PF3D7_0810800	36329.Q8IAU3	Hydroxymethyldihydropterin pyrophosphokinase-dihydropteroate synthase.
MCL	59	Hot Pink 3	2	PF3D7_1224000	36329.Q8I5H7	GTP cyclohydrolase 1.
MCL	60	Hot Pink	2	PF3D7_1419300	36329.Q8ILQ7	Glutathione S-transferase; Conjugation of reduced glutathione to a wide number of exogenous and endogenous hydrophobic electrophiles.
MCL	60	Hot Pink	2	PF3D7_1212000	36329.Q8I5T2	Glutathione peroxidase; Belongs to the glutathione peroxidase family.
MCL	61	Pink	2	PF3D7_0716000	36329.Q8IBU0	RNA-binding protein, putative.
MCL	61	Pink	2	PF3D7_1119300	36329.Q8IIH4	Splicing factor U2AF small subunit, putative.
MCL	62	Hot Pink 2	2	PF3D7_1342800	36329.Q8IDR1	Phosphoenolpyruvate carboxykinase.
MCL	62	Hot Pink 2	2	PF3D7_1426700	36329.Q8ILJ7	Phosphoenolpyruvate carboxylase.
MCL	63	Pale Violet Red 2	2	PF3D7_1130500	36329.Q8II59	Conserved oligomeric Golgi complex subunit 2, putative.
MCL	63	Pale Violet Red 2	2	PF3D7_1335700	36329.Q8IDX3	Conserved oligomeric Golgi complex subunit 3, putative.
MCL	64	Pale Violet Red	2	PF3D7_0920800	36329.Q8I2U5	Inosine-5'-monophosphate dehydrogenase; Catalyzes the conversion of inosine 5'-phosphate (IMP) to xanthosine 5'-phosphate (XMP), the first committed and rate-limiting step in the de novo synthesis of guanine nucleotides, and therefore plays an important role in the regulation of cell growth.
MCL	64	Pale Violet Red	2	PF3D7_1329400	36329.Q8IE53	AMP deaminase.
MCL	65	Light Coral 3	2	PF3D7_1316600	36329.Q8IEE9	Choline-phosphate cytidylyltransferase.
MCL	65	Light Coral 3	2	PF3D7_1401800	36329.Q8IM71	Choline kinase.
MCL	66	Light Coral 2	2	PF3D7_1146600	36329.Q8IHQ2	Oocyst rupture protein 1, putative.
MCL	66	Light Coral 2	2	PF3D7_1439500	36329.Q8IL74	Oocyst rupture protein 2, putative.
MCL	67	Light Coral	2	PF3D7_1414400	36329.Q8ILV1	Serine/threonine-protein phosphatase.
MCL	67	Light Coral	2	PF3D7_1438500	36329.Q8IL83	Cleavage and polyadenylation specificity factor subunit 3, putative.
