# Supplementary material for: The Plasmodium falciparum histone methyltransferase SET10 participates in a chromatin modulation network crucial for intraerythrocytic development
Source: mSphere. 2024 Oct 24;9(11):e00495-24. doi: 10.1128/msphere.00495-24 (PMC11580448; doi:10.1128/msphere.00495-24)
Supplement: Table S6 — String chromatin modulator interaction network. [file msphere.00495-24-s0007.xlsx]

## Sheet: Description
		The Plasmodium falciparum histone methyltransferase SET10 participates in a chromatin modulation network crucial for intraerythrocytic development
		Jean-Pierre Musabyimana, Sherihan Musa, Janice Manti, Ute Distler, Stefan Tenzer, Che Julius Ngwa, and Gabriele Pradel
		Table S6. STRING analysis of of interactors shared between PfSET10, PfMORC, PfAP2-P and PfISWI, sorted by cluster

## Sheet: Interactors by bait
PfSET10	PfAP2-P	PfISWI	PfMORC
PF3D7_1221000	PF3D7_1107800	PF3D7_0624600	PF3D7_1468100
interactors curated (Musabyimana et al., this study)	40 hpi interactors (Subudhi et al., 2023)	(Bryant et al., 2020)	interactors combined	(Chahine et al., 2023)		(Singh et al., 2024)
PF3D7_0613800	PF3D7_0102900	PF3D7_0212300	PF3D7_0102900	PF3D7_0110500		PF3D7_0102900
PF3D7_1468100	PF3D7_0103200	PF3D7_0511800	PF3D7_0103200	PF3D7_0115600		PF3D7_0103200
PF3D7_0704600	PF3D7_0103900	PF3D7_0517400	PF3D7_0105200	PF3D7_0212500		PF3D7_0105200
PF3D7_0910200	PF3D7_0104400	PF3D7_0621800	PF3D7_0108300	PF3D7_0218500		PF3D7_0108300
PF3D7_1008100	PF3D7_0105200	PF3D7_0624600	PF3D7_0109200	PF3D7_0303400		PF3D7_0109200
PF3D7_0317300	PF3D7_0105800	PF3D7_0705400	PF3D7_0110700	PF3D7_0307700		PF3D7_0110700
PF3D7_1221000	PF3D7_0106300	PF3D7_0716800	PF3D7_0112200	PF3D7_0311800		PF3D7_0112200
PF3D7_0405400	PF3D7_0107000	PF3D7_0722400	PF3D7_0202000	PF3D7_0320300		PF3D7_0202000
PF3D7_0317700	PF3D7_0108300	PF3D7_0727400	PF3D7_0214100	PF3D7_0403600		PF3D7_0214100
PF3D7_0609000	PF3D7_0108700	PF3D7_0812400	PF3D7_0215700	PF3D7_0410800		PF3D7_0215700
PF3D7_1239200	PF3D7_0110500	PF3D7_0925700	PF3D7_0217500	PF3D7_0420300		PF3D7_0217500
PF3D7_0605800	PF3D7_0111500	PF3D7_1011800	PF3D7_0304200	PF3D7_0501500		PF3D7_0304200
PF3D7_0629700	PF3D7_0111800	PF3D7_1107800	PF3D7_0308000	PF3D7_0506500		PF3D7_0308000
PF3D7_0922800	PF3D7_0205600	PF3D7_1118500	PF3D7_0308200	PF3D7_0516800		PF3D7_0308200
PF3D7_0628100	PF3D7_0205900	PF3D7_1136500	PF3D7_0310600	PF3D7_0604100		PF3D7_0310600
PF3D7_1472200	PF3D7_0209800	PF3D7_1138500	PF3D7_0318200	PF3D7_0609000		PF3D7_0318200
PF3D7_1303800	PF3D7_0210100	PF3D7_1211700	PF3D7_0318500	PF3D7_0611400		PF3D7_0318500
PF3D7_0516800	PF3D7_0210900	PF3D7_1242800	PF3D7_0401800	PF3D7_0613800		PF3D7_0401800
PF3D7_1322300	PF3D7_0211800	PF3D7_1311800	PF3D7_0405400	PF3D7_0619900		PF3D7_0405400
PF3D7_1434500	PF3D7_0212100	PF3D7_1317100	PF3D7_0419900	PF3D7_0624600		PF3D7_0419900
PF3D7_1308400	PF3D7_0212300	PF3D7_1353800	PF3D7_0420300	PF3D7_0627800		PF3D7_0420300
PF3D7_0726500	PF3D7_0213100	PF3D7_1355100	PF3D7_0420400	PF3D7_0628100		PF3D7_0420400
PF3D7_1433400	PF3D7_0214000	PF3D7_1357800	PF3D7_0505500	PF3D7_0630600		PF3D7_0505500
PF3D7_1128000	PF3D7_0214100	PF3D7_1358800	PF3D7_0505900	PF3D7_0708800		PF3D7_0505900
PF3D7_0422500	PF3D7_0215700	PF3D7_1361900	PF3D7_0513600	PF3D7_0803700		PF3D7_0513600
PF3D7_1003800	PF3D7_0217100	PF3D7_1417800	PF3D7_0519400	PF3D7_0816600		PF3D7_0519400
PF3D7_0318200	PF3D7_0217500	PF3D7_1441400	PF3D7_0519800	PF3D7_0827800		PF3D7_0519800
PF3D7_1460500	PF3D7_0217800	PF3D7_1468100	PF3D7_0522300	PF3D7_0903500		PF3D7_0522300
PF3D7_1410300	PF3D7_0218200	PF3D7_1474800	PF3D7_0527000	PF3D7_0903700		PF3D7_0527000
PF3D7_0317500	PF3D7_0219400		PF3D7_0528100	PF3D7_0907400		PF3D7_0528100
PF3D7_1308200	PF3D7_0219600		PF3D7_0528200	PF3D7_0910200		PF3D7_0528200
PF3D7_1012700	PF3D7_0301600		PF3D7_0604500	PF3D7_0923000		PF3D7_0604500
PF3D7_1369400	PF3D7_0302500		PF3D7_0607000	PF3D7_0925700		PF3D7_0607000
PF3D7_0826100	PF3D7_0302900		PF3D7_0610800	PF3D7_0926100		PF3D7_0610800
PF3D7_0321800	PF3D7_0303700		PF3D7_0610900	PF3D7_0935400		PF3D7_0610900
PF3D7_0410900	PF3D7_0304100		PF3D7_0613800	PF3D7_1002400		PF3D7_0613800
PF3D7_0827800	PF3D7_0304400		PF3D7_0621800	PF3D7_1003600		PF3D7_0621800
PF3D7_0710200	PF3D7_0304500		PF3D7_0621900	PF3D7_1008400		PF3D7_0621900
PF3D7_0420000	PF3D7_0305500		PF3D7_0624600	PF3D7_1014100		PF3D7_0624600
PF3D7_0629800	PF3D7_0305600		PF3D7_0627700	PF3D7_1020700		PF3D7_0627700
PF3D7_1107800	PF3D7_0306400		PF3D7_0706000	PF3D7_1106000		PF3D7_0706000
PF3D7_1130700	PF3D7_0306800		PF3D7_0709000	PF3D7_1107800		PF3D7_0709000
PF3D7_1228800	PF3D7_0306900		PF3D7_0714500	PF3D7_1135400		PF3D7_0714500
PF3D7_1428900	PF3D7_0307100		PF3D7_0717700	PF3D7_1139300		PF3D7_0717700
PF3D7_1218200	PF3D7_0307200		PF3D7_0801000	PF3D7_1148000		PF3D7_0801000
PF3D7_0624600	PF3D7_0308200		PF3D7_0802000	PF3D7_1202200		PF3D7_0802000
PF3D7_1148000	PF3D7_0308600		PF3D7_0803700	PF3D7_1211700		PF3D7_0803700
PF3D7_1234800	PF3D7_0309500		PF3D7_0811600	PF3D7_1212000		PF3D7_0811600
PF3D7_0514100	PF3D7_0309600		PF3D7_0813400	PF3D7_1225200		PF3D7_0813400
PF3D7_1104200	PF3D7_0310300		PF3D7_0814200	PF3D7_1228800		PF3D7_0814200
PF3D7_0706000	PF3D7_0312400		PF3D7_0815200	PF3D7_1234800		PF3D7_0815200
PF3D7_1458600	PF3D7_0312800		PF3D7_0817500	PF3D7_1239200		PF3D7_0817500
PF3D7_1208900	PF3D7_0315100		PF3D7_0818800	PF3D7_1246400		PF3D7_0818800
PF3D7_0317200	PF3D7_0315600		PF3D7_0821200	PF3D7_1249300		PF3D7_0821200
PF3D7_0505500	PF3D7_0316700		PF3D7_0823200	PF3D7_1303800		PF3D7_0823200
PF3D7_0513200	PF3D7_0316800		PF3D7_0823900	PF3D7_1314500		PF3D7_0823900
PF3D7_1329100	PF3D7_0317200		PF3D7_0824600	PF3D7_1329500		PF3D7_0824600
PF3D7_0526500	PF3D7_0317400		PF3D7_0904000	PF3D7_1330800		PF3D7_0904000
PF3D7_0105800	PF3D7_0317600		PF3D7_0910100	PF3D7_1355800		PF3D7_0910100
PF3D7_1465300	PF3D7_0318200		PF3D7_0918900	PF3D7_1368400		PF3D7_0918900
PF3D7_0527000	PF3D7_0319600		PF3D7_0920800	PF3D7_1408200		PF3D7_0920800
PF3D7_0215700	PF3D7_0320100		PF3D7_0931800	PF3D7_1409400		PF3D7_0931800
PF3D7_1352700	PF3D7_0320300		PF3D7_0935800	PF3D7_1412500		PF3D7_0935800
PF3D7_0305500	PF3D7_0320800		PF3D7_1006800	PF3D7_1415300		PF3D7_1006800
PF3D7_0107800	PF3D7_0320900		PF3D7_1007700	PF3D7_1428900		PF3D7_1007700
PF3D7_0604100	PF3D7_0321500		PF3D7_1012500	PF3D7_1433400		PF3D7_1012500
PF3D7_0511800	PF3D7_0322000		PF3D7_1015600	PF3D7_1433500		PF3D7_1015600
PF3D7_0804500	PF3D7_0322900		PF3D7_1019000	PF3D7_1434500		PF3D7_1019000
PF3D7_1366300	PF3D7_0401800		PF3D7_1019400	PF3D7_1438900		PF3D7_1019400
PF3D7_0219600	PF3D7_0402000		PF3D7_1021900	PF3D7_1440500		PF3D7_1021900
PF3D7_0820000	PF3D7_0402400		PF3D7_1023900	PF3D7_1447800		PF3D7_1023900
PF3D7_1033600	PF3D7_0405400		PF3D7_1027800	PF3D7_1451200		PF3D7_1027800
PF3D7_0727900	PF3D7_0406100		PF3D7_1032500	PF3D7_1455700		PF3D7_1032500
PF3D7_0303100	PF3D7_0406400		PF3D7_1033100	PF3D7_1468100		PF3D7_1033100
PF3D7_0709300	PF3D7_0407800		PF3D7_1034700			PF3D7_1034700
PF3D7_0513600	PF3D7_0409400		PF3D7_1104000			PF3D7_1104000
PF3D7_0603400	PF3D7_0409600		PF3D7_1107300			PF3D7_1107300
PF3D7_1304000	PF3D7_0413600		PF3D7_1107800			PF3D7_1107800
PF3D7_1355100	PF3D7_0414000		PF3D7_1108500			PF3D7_1108500
PF3D7_1248700	PF3D7_0415300		PF3D7_1109900			PF3D7_1109900
PF3D7_0411900	PF3D7_0415500		PF3D7_1116500			PF3D7_1116500
PF3D7_0611400	PF3D7_0415600		PF3D7_1118300			PF3D7_1118300
PF3D7_0403700	PF3D7_0415900		PF3D7_1124900			PF3D7_1124900
PF3D7_1249800	PF3D7_0416800		PF3D7_1128100			PF3D7_1128100
PF3D7_1352400	PF3D7_0417500		PF3D7_1128500			PF3D7_1128500
PF3D7_0511500	PF3D7_0418200		PF3D7_1130400			PF3D7_1130400
PF3D7_1359000	PF3D7_0419600		PF3D7_1132200			PF3D7_1132200
PF3D7_0724700	PF3D7_0422400		PF3D7_1133200			PF3D7_1133200
PF3D7_1433500	PF3D7_0422500		PF3D7_1134800			PF3D7_1134800
PF3D7_1210600	PF3D7_0422700		PF3D7_1139300			PF3D7_1139300
PF3D7_1235900	PF3D7_0423000		PF3D7_1144000			PF3D7_1144000
PF3D7_0709600	PF3D7_0423500		PF3D7_1145100			PF3D7_1145100
PF3D7_0409600	PF3D7_0424600		PF3D7_1201000			PF3D7_1201000
PF3D7_1366400	PF3D7_0500800		PF3D7_1203700			PF3D7_1203700
PF3D7_1224300	PF3D7_0501000		PF3D7_1206200			PF3D7_1206200
PF3D7_1241200	PF3D7_0501200		PF3D7_1211900			PF3D7_1211900
PF3D7_0516700	PF3D7_0501500		PF3D7_1216900			PF3D7_1216900
PF3D7_0110500	PF3D7_0501600		PF3D7_1227100			PF3D7_1227100
PF3D7_1362200	PF3D7_0503300		PF3D7_1228600			PF3D7_1228600
PF3D7_0716000	PF3D7_0503400		PF3D7_1230700			PF3D7_1230700
PF3D7_0630300	PF3D7_0503800		PF3D7_1232100			PF3D7_1232100
PF3D7_1030100	PF3D7_0504600		PF3D7_1239200			PF3D7_1239200
PF3D7_1423700	PF3D7_0505500		PF3D7_1248900			PF3D7_1248900
PF3D7_1448500	PF3D7_0505700		PF3D7_1249100			PF3D7_1249100
PF3D7_0723800	PF3D7_0505800		PF3D7_1252100			PF3D7_1252100
PF3D7_1305000	PF3D7_0506500		PF3D7_1308300			PF3D7_1308300
PF3D7_1419400	PF3D7_0506900		PF3D7_1310000			PF3D7_1310000
PF3D7_0212500	PF3D7_0507100		PF3D7_1314700			PF3D7_1314700
PF3D7_0417200	PF3D7_0507700		PF3D7_1315300			PF3D7_1315300
PF3D7_1021900	PF3D7_0509000		PF3D7_1315700			PF3D7_1315700
PF3D7_1014600	PF3D7_0510100		PF3D7_1318800			PF3D7_1318800
PF3D7_0814300	PF3D7_0511000		PF3D7_1323400			PF3D7_1323400
PF3D7_1237500	PF3D7_0511800		PF3D7_1330800			PF3D7_1330800
PF3D7_1225200	PF3D7_0512600		PF3D7_1338200			PF3D7_1338200
PF3D7_1106000	PF3D7_0513300		PF3D7_1340600			PF3D7_1340600
PF3D7_1238500	PF3D7_0513600		PF3D7_1341300			PF3D7_1341300
PF3D7_1408700	PF3D7_0515000		PF3D7_1347700			PF3D7_1347700
PF3D7_1213900	PF3D7_0515700		PF3D7_1364100			PF3D7_1364100
PF3D7_1222600	PF3D7_0516200		PF3D7_1370300			PF3D7_1370300
PF3D7_0608800	PF3D7_0516800		PF3D7_1402300			PF3D7_1402300
PF3D7_1234100	PF3D7_0516900		PF3D7_1407100			PF3D7_1407100
PF3D7_1231900	PF3D7_0517000		PF3D7_1409800			PF3D7_1409800
PF3D7_0317400	PF3D7_0517300		PF3D7_1412100			PF3D7_1412100
PF3D7_1205600	PF3D7_0517400		PF3D7_1416100			PF3D7_1416100
PF3D7_0725000	PF3D7_0517700		PF3D7_1418000			PF3D7_1418000
PF3D7_0703200	PF3D7_0518200		PF3D7_1419700			PF3D7_1419700
PF3D7_1143300	PF3D7_0519400		PF3D7_1419800			PF3D7_1419800
PF3D7_0917000	PF3D7_0519700		PF3D7_1428300			PF3D7_1428300
PF3D7_1249300	PF3D7_0519800		PF3D7_1431700			PF3D7_1431700
PF3D7_0309300	PF3D7_0520000		PF3D7_1442100			PF3D7_1442100
PF3D7_1309400	PF3D7_0520400		PF3D7_1445900			PF3D7_1445900
PF3D7_1421100	PF3D7_0520900		PF3D7_1449500			PF3D7_1449500
PF3D7_0805700	PF3D7_0523000		PF3D7_1451900			PF3D7_1451900
PF3D7_0416900	PF3D7_0523100		PF3D7_1457200			PF3D7_1457200
PF3D7_0729100	PF3D7_0523600		PF3D7_1457300			PF3D7_1457300
PF3D7_0306100	PF3D7_0524000		PF3D7_1459000			PF3D7_1459000
PF3D7_1443400	PF3D7_0524400		PF3D7_1460500			PF3D7_1460500
PF3D7_0817700	PF3D7_0525100		PF3D7_1461900			PF3D7_1461900
PF3D7_1015800	PF3D7_0525800		PF3D7_1465900			PF3D7_1465900
PF3D7_1224500	PF3D7_0526500		PF3D7_1466300			PF3D7_1466300
PF3D7_1138800	PF3D7_0527000		PF3D7_1468100			PF3D7_1468100
PF3D7_1108400	PF3D7_0527500		PF3D7_1471400			PF3D7_1471400
PF3D7_0308600	PF3D7_0528100		PF3D7_1473200			PF3D7_1473200
PF3D7_0206700	PF3D7_0528200		PF3D7_0110500
PF3D7_1223100	PF3D7_0529400		PF3D7_0115600
PF3D7_0205600	PF3D7_0530100		PF3D7_0212500
PF3D7_1438700	PF3D7_0532400		PF3D7_0218500
PF3D7_0520200	PF3D7_0601200		PF3D7_0303400
PF3D7_0501800	PF3D7_0922100		PF3D7_0307700
PF3D7_1442900	PF3D7_0922200		PF3D7_0311800
PF3D7_0815200	PF3D7_0922500		PF3D7_0320300
PF3D7_1429900	PF3D7_0923900		PF3D7_0403600
PF3D7_1329000	PF3D7_0924700		PF3D7_0410800
PF3D7_0320800	PF3D7_0925700		PF3D7_0501500
PF3D7_0510100	PF3D7_0927300		PF3D7_0506500
PF3D7_0410800	PF3D7_0927600		PF3D7_0516800
PF3D7_0620500	PF3D7_0929200		PF3D7_0604100
PF3D7_0630600	PF3D7_0929400		PF3D7_0609000
PF3D7_1449500	PF3D7_0930300		PF3D7_0611400
PF3D7_1223500	PF3D7_0931400		PF3D7_0619900
PF3D7_1229000	PF3D7_0931800		PF3D7_0627800
PF3D7_1118300	PF3D7_0932200		PF3D7_0628100
PF3D7_1205800	PF3D7_0933600		PF3D7_0630600
PF3D7_1007700	PF3D7_0934500		PF3D7_0708800
PF3D7_0507700	PF3D7_0934700		PF3D7_0816600
PF3D7_0517400	PF3D7_0934800		PF3D7_0827800
PF3D7_1456500	PF3D7_0935800		PF3D7_0903500
PF3D7_0922600	PF3D7_1001600		PF3D7_0903700
PF3D7_1103800	PF3D7_1002400		PF3D7_0907400
PF3D7_1328200	PF3D7_1002900		PF3D7_0910200
PF3D7_0610900	PF3D7_1003500		PF3D7_0923000
PF3D7_1012900	PF3D7_1003600		PF3D7_0925700
PF3D7_0605100	PF3D7_1003800		PF3D7_0926100
PF3D7_1322200	PF3D7_1004000		PF3D7_0935400
PF3D7_0302000	PF3D7_1004400		PF3D7_1002400
PF3D7_1230800	PF3D7_1005500		PF3D7_1003600
PF3D7_1223400	PF3D7_1006200		PF3D7_1008400
PF3D7_1305500	PF3D7_1006800		PF3D7_1014100
PF3D7_0810800	PF3D7_1007700		PF3D7_1020700
PF3D7_1030500	PF3D7_1007900		PF3D7_1106000
PF3D7_0520100	PF3D7_1008400		PF3D7_1135400
PF3D7_1111700	PF3D7_1008700		PF3D7_1148000
PF3D7_1126500	PF3D7_1008800		PF3D7_1202200
PF3D7_0305600	PF3D7_1008900		PF3D7_1211700
PF3D7_1333600	PF3D7_1010600		PF3D7_1212000
PF3D7_1345400	PF3D7_1011400		PF3D7_1225200
PF3D7_1369200	PF3D7_1011800		PF3D7_1228800
PF3D7_0704100	PF3D7_1012400		PF3D7_1234800
PF3D7_1245100	PF3D7_1012900		PF3D7_1246400
PF3D7_0212400	PF3D7_1013300		PF3D7_1249300
PF3D7_1328000	PF3D7_1014900		PF3D7_1303800
PF3D7_0608500	PF3D7_1015200		PF3D7_1314500
PF3D7_0802100	PF3D7_1015600		PF3D7_1329500
PF3D7_1326600	PF3D7_1015900		PF3D7_1355800
PF3D7_0821600	PF3D7_1016300		PF3D7_1368400
PF3D7_0322700	PF3D7_1018200		PF3D7_1408200
PF3D7_0811500	PF3D7_1019000		PF3D7_1409400
PF3D7_0819000	PF3D7_1019400		PF3D7_1412500
PF3D7_1006700	PF3D7_1020900		PF3D7_1415300
PF3D7_1217900	PF3D7_1021900		PF3D7_1428900
PF3D7_0305100	PF3D7_1022400		PF3D7_1433400
PF3D7_0811400	PF3D7_1023900		PF3D7_1433500
PF3D7_1355700	PF3D7_1024800		PF3D7_1434500
PF3D7_1013600	PF3D7_1025000		PF3D7_1438900
PF3D7_0529400	PF3D7_1025300		PF3D7_1440500
PF3D7_1420200	PF3D7_1026000		PF3D7_1447800
PF3D7_1422400	PF3D7_1026800		PF3D7_1451200
PF3D7_0933200	PF3D7_1027300		PF3D7_1455700
PF3D7_0730500	PF3D7_1027700
PF3D7_1004300	PF3D7_1027800
PF3D7_0607000	PF3D7_1029600
PF3D7_0910100	PF3D7_1030100
PF3D7_1343300	PF3D7_1032500
PF3D7_0922100	PF3D7_1033200
PF3D7_1422800	PF3D7_1033400
PF3D7_1360700	PF3D7_1033700
PF3D7_1457300	PF3D7_1034000
PF3D7_0212100	PF3D7_1034400
PF3D7_1406200	PF3D7_1034900
PF3D7_0407800	PF3D7_1036900
PF3D7_0921600	PF3D7_1037300
PF3D7_0808100	PF3D7_1037700
PF3D7_0612900	PF3D7_1103100
PF3D7_1446500	PF3D7_1103700
PF3D7_0704400	PF3D7_1104000
PF3D7_1412100	PF3D7_1104100
PF3D7_1345800	PF3D7_1104200
PF3D7_0210200	PF3D7_1104400
PF3D7_1206600	PF3D7_1105000
PF3D7_1405600	PF3D7_1105100
PF3D7_1367100	PF3D7_1105400
PF3D7_1466800	PF3D7_1105600
PF3D7_1417600	PF3D7_1105700
PF3D7_0509100	PF3D7_1105800
PF3D7_0526200	PF3D7_1107300
PF3D7_1445900	PF3D7_1107800
PF3D7_0711500	PF3D7_1108400
PF3D7_0521700	PF3D7_1108500
PF3D7_0807100	PF3D7_1108600
PF3D7_1004200	PF3D7_1108700
PF3D7_1475600	PF3D7_1109900
PF3D7_1357500	PF3D7_1110200
PF3D7_1316500	PF3D7_1110400
PF3D7_0111400	PF3D7_1111100
PF3D7_0414000	PF3D7_1111500
PF3D7_1122400	PF3D7_1115800
PF3D7_0613500	PF3D7_1116200
PF3D7_1329300	PF3D7_1116800
PF3D7_1359600	PF3D7_1117300
PF3D7_1403100	PF3D7_1117700
PF3D7_0302100	PF3D7_1118100
PF3D7_0801800	PF3D7_1118200
PF3D7_1141800	PF3D7_1118500
PF3D7_0910400	PF3D7_1119000
PF3D7_0905900	PF3D7_1119800
PF3D7_0822600	PF3D7_1120000
PF3D7_0501300	PF3D7_1120100
PF3D7_1347100	PF3D7_1121100
PF3D7_0719300	PF3D7_1121600
PF3D7_0933000	PF3D7_1121700
PF3D7_1324100	PF3D7_1123400
PF3D7_1408400	PF3D7_1123900
PF3D7_0722400	PF3D7_1124600
PF3D7_0321500	PF3D7_1124700
PF3D7_0829000	PF3D7_1124900
PF3D7_0405700	PF3D7_1125500
PF3D7_1010200	PF3D7_1126200
PF3D7_0807600	PF3D7_1127600
PF3D7_0807500	PF3D7_1128200
PF3D7_0924400	PF3D7_1129000
PF3D7_0218700	PF3D7_1129100
PF3D7_1247400	PF3D7_1130100
PF3D7_0727400	PF3D7_1130200
PF3D7_1124300	PF3D7_1130400
PF3D7_1145200	PF3D7_1130700
PF3D7_0613700	PF3D7_1132200
PF3D7_1420600	PF3D7_1132300
PF3D7_0319400	PF3D7_1133800
PF3D7_1346400	PF3D7_1134000
PF3D7_1369700	PF3D7_1134100
PF3D7_1008800	PF3D7_1134600
PF3D7_1456000	PF3D7_1134800
PF3D7_1018200	PF3D7_1136300
PF3D7_1319400	PF3D7_1136500
PF3D7_1213200	PF3D7_1137400
PF3D7_0806700	PF3D7_1138500
PF3D7_1037500	PF3D7_1140200
PF3D7_1119400	PF3D7_1140400
PF3D7_1414400	PF3D7_1141800
PF3D7_0909400	PF3D7_1142100
PF3D7_0923900	PF3D7_1142500
PF3D7_0626000	PF3D7_1142600
PF3D7_1460800	PF3D7_1143200
PF3D7_1019700	PF3D7_1143400
PF3D7_0725300	PF3D7_1144000
PF3D7_1455700	PF3D7_1144900
PF3D7_0903300	PF3D7_1145100
PF3D7_0730300	PF3D7_1145400
PF3D7_1033500	PF3D7_1202900
PF3D7_0312300	PF3D7_1203700
PF3D7_0629100	PF3D7_1204300
PF3D7_1136300	PF3D7_1205600
PF3D7_1326400	PF3D7_1206200
PF3D7_1419900	PF3D7_1207000
PF3D7_0527500	PF3D7_1208900
PF3D7_0919000	PF3D7_1211400
PF3D7_1438500	PF3D7_1211700
PF3D7_1364400	PF3D7_1211900
PF3D7_1014300	PF3D7_1212000
PF3D7_1360400	PF3D7_1212700
PF3D7_0412200	PF3D7_1215000
PF3D7_1126100	PF3D7_1216200
PF3D7_1443000	PF3D7_1216300
PF3D7_0103300	PF3D7_1216900
PF3D7_1316600	PF3D7_1219100
PF3D7_0110400	PF3D7_1220900
PF3D7_0714500	PF3D7_1221000
PF3D7_1315800	PF3D7_1222300
PF3D7_1353300	PF3D7_1223100
PF3D7_1316900	PF3D7_1223300
PF3D7_0718500	PF3D7_1224000
PF3D7_0801700	PF3D7_1224300
PF3D7_0517300	PF3D7_1224500
PF3D7_1437400	PF3D7_1225800
PF3D7_1110900	PF3D7_1226300
PF3D7_0311300	PF3D7_1227100
PF3D7_0719900	PF3D7_1228800
PF3D7_1340600	PF3D7_1229300
PF3D7_0621800	PF3D7_1229400
PF3D7_0923000	PF3D7_1229500
PF3D7_0822800	PF3D7_1230400
PF3D7_0707700	PF3D7_1230700
PF3D7_1107300	PF3D7_1230800
PF3D7_1417500	PF3D7_1231100
PF3D7_1105700	PF3D7_1231600
PF3D7_1126900	PF3D7_1232100
PF3D7_0309500	PF3D7_1234500
PF3D7_0705300	PF3D7_1234800
PF3D7_0610200	PF3D7_1235300
PF3D7_0929000	PF3D7_1235600
PF3D7_0518600	PF3D7_1236100
PF3D7_0904900	PF3D7_1237700
PF3D7_1015400	PF3D7_1238100
PF3D7_0907700	PF3D7_1238800
PF3D7_0614400	PF3D7_1239200
PF3D7_1412600	PF3D7_1239500
PF3D7_1116100	PF3D7_1239600
PF3D7_1320800	PF3D7_1239700
PF3D7_1407300	PF3D7_1241700
PF3D7_1410600	PF3D7_1242700
PF3D7_0310500	PF3D7_1242800
PF3D7_1368200	PF3D7_1243600
PF3D7_0205700	PF3D7_1244100
PF3D7_1465200	PF3D7_1244800
PF3D7_1248200	PF3D7_1245100
PF3D7_1239000	PF3D7_1246200
PF3D7_0109200	PF3D7_1246800
PF3D7_0216200	PF3D7_1247400
PF3D7_1203700	PF3D7_1248900
PF3D7_0506500	PF3D7_1249300
PF3D7_1010100	PF3D7_1249800
PF3D7_1142100	PF3D7_1252100
PF3D7_1016400	PF3D7_1302100
PF3D7_1104400	PF3D7_1302800
PF3D7_0604500	PF3D7_1304400
PF3D7_1005500	PF3D7_1304500
PF3D7_1364500	PF3D7_1305300
PF3D7_1119900	PF3D7_1305900
PF3D7_0705500	PF3D7_1306400
PF3D7_0420300	PF3D7_1306900
PF3D7_0532400	PF3D7_1308200
PF3D7_0925700	PF3D7_1308300
PF3D7_0822100	PF3D7_1309100
PF3D7_1128100	PF3D7_1309500
PF3D7_0617200	PF3D7_1310700
PF3D7_1464500	PF3D7_1311400
PF3D7_1338700	PF3D7_1311500
PF3D7_1303400	PF3D7_1311800
PF3D7_1353400	PF3D7_1311900
PF3D7_0803000	PF3D7_1312600
PF3D7_0722500	PF3D7_1312900
PF3D7_1409300	PF3D7_1314700
PF3D7_1146600	PF3D7_1315300
PF3D7_0514900	PF3D7_1315400
PF3D7_1229100	PF3D7_1316800
PF3D7_0112200	PF3D7_1317100
PF3D7_0628600	PF3D7_1317400
PF3D7_0518300	PF3D7_1317800
PF3D7_1473200	PF3D7_1318800
PF3D7_1473700	PF3D7_1320600
PF3D7_1225800	PF3D7_1320800
PF3D7_0317000	PF3D7_1321700
PF3D7_1361100	PF3D7_1322200
PF3D7_0726400	PF3D7_1322300
PF3D7_1419700	PF3D7_1323100
PF3D7_1244600	PF3D7_1323200
PF3D7_1021800	PF3D7_1323400
PF3D7_0321600	PF3D7_1323700
PF3D7_1453000	PF3D7_1324900
PF3D7_1112500	PF3D7_1325100
PF3D7_1334100	PF3D7_1326300
PF3D7_1139800	PF3D7_1327800
PF3D7_1336400	PF3D7_1328100
PF3D7_0824800	PF3D7_1328300
PF3D7_1409800	PF3D7_1329100
PF3D7_1459400	PF3D7_1330300
PF3D7_1343900	PF3D7_1330600
PF3D7_1242800	PF3D7_1330800
PF3D7_1015600	PF3D7_1331800
PF3D7_1224000	PF3D7_1332900
PF3D7_1332900	PF3D7_1333300
PF3D7_1139300	PF3D7_1334200
PF3D7_1322100	PF3D7_1336900
PF3D7_1459200	PF3D7_1338200
PF3D7_0707400	PF3D7_1338300
PF3D7_1440700	PF3D7_1339700
PF3D7_1439500	PF3D7_1340600
PF3D7_1363400	PF3D7_1341200
PF3D7_1448300	PF3D7_1341300
PF3D7_1220100	PF3D7_1342000
PF3D7_0413500	PF3D7_1342100
PF3D7_0932300	PF3D7_1342600
PF3D7_0411100	PF3D7_1343000
PF3D7_0403600	PF3D7_1343700
PF3D7_1244200	PF3D7_1345600
PF3D7_1317300	PF3D7_1345700
PF3D7_1368800	PF3D7_1346100
PF3D7_0810600	PF3D7_1346300
PF3D7_0111300	PF3D7_1347500
PF3D7_1230700	PF3D7_1349200
PF3D7_1135100	PF3D7_1350100
PF3D7_0604600	PF3D7_1351400
PF3D7_0934800	PF3D7_1352500
PF3D7_0218500	PF3D7_1353100
PF3D7_1363600	PF3D7_1353200
PF3D7_1009200	PF3D7_1353800
PF3D7_1426800	PF3D7_1353900
PF3D7_1446700	PF3D7_1354500
PF3D7_1427900	PF3D7_1355100
PF3D7_0927600	PF3D7_1355300
PF3D7_1235500	PF3D7_1357100
PF3D7_1119700	PF3D7_1357800
PF3D7_0519800	PF3D7_1357900
PF3D7_1462400	PF3D7_1358200
PF3D7_1121300	PF3D7_1358800
PF3D7_1359400	PF3D7_1358900
PF3D7_1329500	PF3D7_1359400
PF3D7_0726300	PF3D7_1359600
PF3D7_0912900	PF3D7_1360800
PF3D7_0822300	PF3D7_1360900
PF3D7_0817300	PF3D7_1361100
PF3D7_1369500	PF3D7_1361800
PF3D7_0105200	PF3D7_1361900
PF3D7_1123800	PF3D7_1362700
PF3D7_1304900	PF3D7_1365500
PF3D7_1425900	PF3D7_1365900
PF3D7_1409600	PF3D7_1366500
PF3D7_1307000	PF3D7_1366900
PF3D7_1129800	PF3D7_1367100
PF3D7_1125500	PF3D7_1368200
PF3D7_0808400	PF3D7_1368400
PF3D7_1446600	PF3D7_1369500
PF3D7_0303300	PF3D7_1370300
PF3D7_0621900	PF3D7_1401600
PF3D7_0503200	PF3D7_1402500
PF3D7_1469800	PF3D7_1405600
PF3D7_0921200	PF3D7_1407100
PF3D7_1006800	PF3D7_1407800
PF3D7_0215800	PF3D7_1408600
PF3D7_1132300	PF3D7_1408700
PF3D7_0512600	PF3D7_1409400
PF3D7_1022400	PF3D7_1409600
PF3D7_1360900	PF3D7_1409800
PF3D7_1453700	PF3D7_1410400
PF3D7_1401800	PF3D7_1410600
PF3D7_1208100	PF3D7_1411300
PF3D7_1438100	PF3D7_1412500
PF3D7_1145100	PF3D7_1412800
PF3D7_0616600	PF3D7_1414300
PF3D7_1351700	PF3D7_1414400
PF3D7_1461600	PF3D7_1414800
PF3D7_0803800	PF3D7_1415300
PF3D7_1031500	PF3D7_1415400
PF3D7_0921800	PF3D7_1416100
PF3D7_0729500	PF3D7_1416900
PF3D7_1136800	PF3D7_1417500
PF3D7_1451200	PF3D7_1417800
PF3D7_1250800	PF3D7_1418000
PF3D7_0912000	PF3D7_1419700
PF3D7_0906100	PF3D7_1421200
PF3D7_0824400	PF3D7_1423700
PF3D7_0416300	PF3D7_1424100
PF3D7_1323100	PF3D7_1424400
PF3D7_0805500	PF3D7_1426000
PF3D7_0914800	PF3D7_1426100
PF3D7_0312400	PF3D7_1427500
PF3D7_0412000	PF3D7_1427900
PF3D7_1474500	PF3D7_1428300
PF3D7_0904500	PF3D7_1429800
PF3D7_0415900	PF3D7_1431600
PF3D7_1304700	PF3D7_1431700
PF3D7_1451500	PF3D7_1433500
PF3D7_0719700	PF3D7_1434200
PF3D7_1416900	PF3D7_1434300
PF3D7_1246800	PF3D7_1434600
PF3D7_0512000	PF3D7_1434800
PF3D7_1302500	PF3D7_1435500
PF3D7_0935000	PF3D7_1435700
PF3D7_1213700	PF3D7_1437200
PF3D7_1313800	PF3D7_1437700
PF3D7_0621500	PF3D7_1437900
PF3D7_1437000	PF3D7_1438000
PF3D7_0627900	PF3D7_1438100
PF3D7_1112100	PF3D7_1438900
PF3D7_0415000	PF3D7_1439800
PF3D7_0206000	PF3D7_1439900
PF3D7_1034900	PF3D7_1441200
PF3D7_1307100	PF3D7_1442300
PF3D7_1468200	PF3D7_1444800
PF3D7_1317600	PF3D7_1445100
PF3D7_1433300	PF3D7_1445400
PF3D7_1134700	PF3D7_1445700
PF3D7_0505600	PF3D7_1445900
PF3D7_0813200	PF3D7_1446200
PF3D7_1031600	PF3D7_1446600
PF3D7_0818700	PF3D7_1447000
PF3D7_1144500	PF3D7_1447700
PF3D7_0209100	PF3D7_1449500
PF3D7_1004400	PF3D7_1450100
PF3D7_1247500	PF3D7_1451100
PF3D7_0909800	PF3D7_1451800
PF3D7_1462100	PF3D7_1452000
PF3D7_1119300	PF3D7_1453700
PF3D7_1347200	PF3D7_1454700
PF3D7_0804900	PF3D7_1455500
PF3D7_0822900	PF3D7_1455700
PF3D7_0916700	PF3D7_1456800
PF3D7_0505800	PF3D7_1457000
PF3D7_0523400	PF3D7_1457300
PF3D7_1315300	PF3D7_1459000
PF3D7_0730200	PF3D7_1459400
PF3D7_0614100	PF3D7_1459600
PF3D7_0912800	PF3D7_1460300
PF3D7_0509400	PF3D7_1460500
PF3D7_0522200	PF3D7_1460600
PF3D7_0213100	PF3D7_1460700
PF3D7_1364800	PF3D7_1461300
PF3D7_1033700	PF3D7_1462300
PF3D7_0510200	PF3D7_1462800
PF3D7_1250600	PF3D7_1463200
PF3D7_1342400	PF3D7_1464700
PF3D7_0720700	PF3D7_1465900
PF3D7_1031300	PF3D7_1466400
PF3D7_0819900	PF3D7_1466900
PF3D7_1037600	PF3D7_1468100
PF3D7_1127600	PF3D7_1468700
PF3D7_1414800	PF3D7_1468900
PF3D7_0823200	PF3D7_1471100
PF3D7_0526800	PF3D7_1472200
PF3D7_1103600	PF3D7_1473200
PF3D7_1321700	PF3D7_1473700
PF3D7_0719600	PF3D7_1474500
PF3D7_0611800	PF3D7_1474900
PF3D7_0917600
PF3D7_1147500
PF3D7_0913600
PF3D7_1318400
PF3D7_0307700
PF3D7_1450500
PF3D7_0308000
PF3D7_1212900
PF3D7_1142500
PF3D7_1447800
PF3D7_0524500
PF3D7_1306900
PF3D7_1118600
PF3D7_1013100
PF3D7_1231600
PF3D7_0423000
PF3D7_1358800
PF3D7_1415400
PF3D7_0406000
PF3D7_0111900
PF3D7_1211600
PF3D7_1107400
PF3D7_0316500
PF3D7_0202000
PF3D7_1324200
PF3D7_1237000
PF3D7_1365000
PF3D7_0410300
PF3D7_1337900
PF3D7_1330800
PF3D7_0934100
PF3D7_1458800
PF3D7_1019600
PF3D7_0815600
PF3D7_1216900
PF3D7_1347700
PF3D7_1145800
PF3D7_1250300
PF3D7_0708100
PF3D7_1447900
PF3D7_1404000
PF3D7_1426200
PF3D7_0522800
PF3D7_0723400
PF3D7_1014700
PF3D7_0715300
PF3D7_0704200
PF3D7_1426700
PF3D7_1117800
PF3D7_0728600
PF3D7_0727800
PF3D7_0604300
PF3D7_1205500
PF3D7_0807300
PF3D7_0407700
PF3D7_1107200
PF3D7_1136400
PF3D7_0917500
PF3D7_1407100
PF3D7_1331200
PF3D7_1002900
PF3D7_0323700
PF3D7_0926100
PF3D7_0801000
PF3D7_1331700
PF3D7_0320500
PF3D7_1305300
PF3D7_0528100
PF3D7_1238600
PF3D7_1147300
PF3D7_0824200
PF3D7_1438600
PF3D7_1119800
PF3D7_1225600
PF3D7_0318600
PF3D7_0909900
PF3D7_1123200
PF3D7_1363100
PF3D7_1345600
PF3D7_1238800
PF3D7_0705700
PF3D7_0812100
PF3D7_1304200
PF3D7_0217900
PF3D7_0718100
PF3D7_0920400
PF3D7_0416400
PF3D7_0920800
PF3D7_1146000
PF3D7_0523600
PF3D7_0423500
PF3D7_0405100
PF3D7_0920900
PF3D7_0209200
PF3D7_0507900
PF3D7_1368400
PF3D7_0505100
PF3D7_0404300
PF3D7_1239700
PF3D7_0520300
PF3D7_0602600
PF3D7_0827000
PF3D7_0520700
PF3D7_1428800
PF3D7_1419000
PF3D7_1328500
PF3D7_1324800
PF3D7_0903500
PF3D7_1342800
PF3D7_1435700
PF3D7_1021200
PF3D7_1464000
PF3D7_0924700
PF3D7_1463400
PF3D7_0828500
PF3D7_0407900
PF3D7_1459000
PF3D7_1202600
PF3D7_1103700
PF3D7_0316600
PF3D7_0205400
PF3D7_0531400
PF3D7_1414000
PF3D7_1310400
PF3D7_0607700
PF3D7_0728000
PF3D7_0528700
PF3D7_1475000
PF3D7_1419300
PF3D7_1104000
PF3D7_1442300
PF3D7_0101300
PF3D7_1305900
PF3D7_1442100
PF3D7_1357700
PF3D7_0828900
PF3D7_1126400
PF3D7_0812700
PF3D7_1417100
PF3D7_1032700
PF3D7_1003600
PF3D7_0319100
PF3D7_0928300
PF3D7_1311400
PF3D7_1241900
PF3D7_0616200
PF3D7_1137300
PF3D7_1469700
PF3D7_1471200
PF3D7_0309200
PF3D7_0627700
PF3D7_0622900
PF3D7_1309300
PF3D7_0411800
PF3D7_1211200
PF3D7_1355300
PF3D7_1212000
PF3D7_1418000
PF3D7_1361000
PF3D7_1114900
PF3D7_1335700
PF3D7_0605300
PF3D7_1235300
PF3D7_1126300
PF3D7_1210400
PF3D7_1450100
PF3D7_1226800
PF3D7_0918900
PF3D7_0106000
PF3D7_1250900
PF3D7_0520400
PF3D7_0608900
PF3D7_1403900
PF3D7_1209200
PF3D7_0701600
PF3D7_0203200
PF3D7_1301700
PF3D7_1329600
PF3D7_1135400
PF3D7_1436200
PF3D7_1007900
PF3D7_1455200
PF3D7_0609900
PF3D7_1346500
PF3D7_1236300
PF3D7_0619900
PF3D7_1455400
PF3D7_0703000
PF3D7_1106700
PF3D7_0306200
PF3D7_1020700
PF3D7_0820900
PF3D7_0210600
PF3D7_1435600
PF3D7_0615400
PF3D7_0719000
PF3D7_0803500
PF3D7_1004500
PF3D7_1454200
PF3D7_1031800
PF3D7_1453900
PF3D7_0826300
PF3D7_1370300
PF3D7_1360800
PF3D7_1457000
PF3D7_0623600
PF3D7_1121900
PF3D7_1218400
PF3D7_1450400
PF3D7_1141300
PF3D7_1358200
PF3D7_1344300
PF3D7_1336800
PF3D7_0502100
PF3D7_0408500
PF3D7_1211900
PF3D7_1008000
PF3D7_0319500
PF3D7_1242600
PF3D7_0420600
PF3D7_0627100
PF3D7_1211300
PF3D7_1325400
PF3D7_1123900
PF3D7_1028500
PF3D7_0906600
PF3D7_1353100
PF3D7_0212300
PF3D7_1438000
PF3D7_0528000
PF3D7_1414500
PF3D7_0111800
PF3D7_1415200
PF3D7_1445700
PF3D7_1366900
PF3D7_0910800
PF3D7_0308100
PF3D7_1354900
PF3D7_0716800
PF3D7_1207100
PF3D7_0316700
PF3D7_0623100
PF3D7_1364300
PF3D7_0424500
PF3D7_1420000
PF3D7_1225700
PF3D7_1228300
PF3D7_1314900
PF3D7_0625600
PF3D7_1133200
PF3D7_1340100
PF3D7_0423600
PF3D7_0602100
PF3D7_1203900
PF3D7_1129400
PF3D7_0532300
PF3D7_0606500
PF3D7_1448000
PF3D7_1308900
PF3D7_0621100
PF3D7_0528200
PF3D7_1445600
PF3D7_1355800
PF3D7_1439700
PF3D7_1226400
PF3D7_0217500
PF3D7_0923800
PF3D7_0728100
PF3D7_0410400
PF3D7_1329400
PF3D7_1224900
PF3D7_1312800
PF3D7_1349800
PF3D7_0910900
PF3D7_1349300
PF3D7_0403400
PF3D7_1124800
PF3D7_0811000
PF3D7_1123400
PF3D7_1130500
PF3D7_1305400
PF3D7_0724200
PF3D7_0409400
PF3D7_0206800
PF3D7_0926700
PF3D7_0821100
PF3D7_1362400
PF3D7_1457900
PF3D7_0810300
PF3D7_0309000
PF3D7_1472900
PF3D7_1032800
PF3D7_1113300
PF3D7_0829400
PF3D7_0703900
PF3D7_1227800
PF3D7_1207000
PF3D7_0215500
PF3D7_0714200
PF3D7_1472000
PF3D7_0923400
PF3D7_1471400
PF3D7_0802300
PF3D7_0914300
PF3D7_1008900
PF3D7_1244100
PF3D7_1202100
PF3D7_1234500
PF3D7_0619500
PF3D7_0530600
PF3D7_1364000
PF3D7_1467500
PF3D7_0505200
PF3D7_1021600
PF3D7_1363200
PF3D7_1315700
PF3D7_1448100

## Sheet: Shared interactors
2 shared interactors						3 shared interactors				4 shared interactors	no shared interactors
PfSET10 & PfAP2-P	PfSET10 & PfISWI	PfSET10 & PfMORC	PfAP2-P 40 & PfISWI	PfAP2-P 40 & PfMORC	PfMORC & PfISWI	PfSET10 & PfAP2-P & PfISWI	PfSET10 & PfISWI & PfMORC	PfSET10 & PfMORC & PfAP2-P	PfAP2-P & PfISWI & PfMORC	PfSET10 & PfISWI & PfMORC & PfAP2-P	PfSET10	PfISWI	PfAP2-P	PfMORC
PF3D7_1221000	PF3D7_0716800	PF3D7_0109200	PF3D7_1011800	PF3D7_0102900	N/A	PF3D7_0212300	PF3D7_0621800	PF3D7_0105200	PF3D7_1211700	PF3D7_0925700	PF3D7_0704600	PF3D7_0705400	PF3D7_0103900	PF3D7_0110700
PF3D7_1472200	PF3D7_0722400	PF3D7_0112200	PF3D7_1118500	PF3D7_0103200		PF3D7_0511800	PF3D7_0624600	PF3D7_0215700		PF3D7_1107800	PF3D7_1008100	PF3D7_0812400	PF3D7_0104400	PF3D7_0304200
PF3D7_1322300	PF3D7_0727400	PF3D7_0202000	PF3D7_1136500	PF3D7_0108300		PF3D7_0517400		PF3D7_0217500		PF3D7_1468100	PF3D7_0317300	PF3D7_1441400	PF3D7_0106300	PF3D7_0310600
PF3D7_0422500		PF3D7_0308000	PF3D7_1138500	PF3D7_0214100		PF3D7_1242800		PF3D7_0318200			PF3D7_0317700	PF3D7_1474800	PF3D7_0107000	PF3D7_0318500
PF3D7_1003800		PF3D7_0420300	PF3D7_1311800	PF3D7_0308200		PF3D7_1355100		PF3D7_0405400			PF3D7_0605800		PF3D7_0108700	PF3D7_0419900
PF3D7_1308200		PF3D7_0604500	PF3D7_1317100	PF3D7_0401800		PF3D7_1358800		PF3D7_0505500			PF3D7_0629700		PF3D7_0111500	PF3D7_0420400
PF3D7_1130700		PF3D7_0607000	PF3D7_1353800	PF3D7_0519400				PF3D7_0513600			PF3D7_0922800		PF3D7_0205900	PF3D7_0505900
PF3D7_1104200		PF3D7_0610900	PF3D7_1357800	PF3D7_0931800				PF3D7_0519800			PF3D7_1308400		PF3D7_0209800	PF3D7_0522300
PF3D7_1208900		PF3D7_0613800	PF3D7_1361900	PF3D7_0935800				PF3D7_0527000			PF3D7_0726500		PF3D7_0210100	PF3D7_0610800
PF3D7_0317200		PF3D7_0621900	PF3D7_1417800	PF3D7_1019000				PF3D7_0528100			PF3D7_1128000		PF3D7_0210900	PF3D7_0709000
PF3D7_1329100		PF3D7_0627700		PF3D7_1019400				PF3D7_0528200			PF3D7_1410300		PF3D7_0211800	PF3D7_0717700
PF3D7_0526500		PF3D7_0706000		PF3D7_1023900				PF3D7_1006800			PF3D7_0317500		PF3D7_0214000	PF3D7_0802000
PF3D7_0105800		PF3D7_0714500		PF3D7_1027800				PF3D7_1007700			PF3D7_1012700		PF3D7_0217100	PF3D7_0803700
PF3D7_0305500		PF3D7_0801000		PF3D7_1032500				PF3D7_1015600			PF3D7_1369400		PF3D7_0217800	PF3D7_0811600
PF3D7_0219600		PF3D7_0815200		PF3D7_1108500				PF3D7_1021900			PF3D7_0826100		PF3D7_0218200	PF3D7_0813400
PF3D7_1249800		PF3D7_0823200		PF3D7_1109900				PF3D7_1104000			PF3D7_0321800		PF3D7_0219400	PF3D7_0814200
PF3D7_0409600		PF3D7_0910100		PF3D7_1124900				PF3D7_1107300			PF3D7_0410900		PF3D7_0301600	PF3D7_0817500
PF3D7_1224300		PF3D7_0918900		PF3D7_1130400				PF3D7_1145100			PF3D7_0710200		PF3D7_0302500	PF3D7_0818800
PF3D7_1030100		PF3D7_0920800		PF3D7_1132200				PF3D7_1203700			PF3D7_0420000		PF3D7_0302900	PF3D7_0821200
PF3D7_1423700		PF3D7_1118300		PF3D7_1134800				PF3D7_1211900			PF3D7_0629800		PF3D7_0303700	PF3D7_0823900
PF3D7_1408700		PF3D7_1128100		PF3D7_1144000				PF3D7_1216900			PF3D7_1218200		PF3D7_0304100	PF3D7_0824600
PF3D7_0317400		PF3D7_1133200		PF3D7_1206200				PF3D7_1230700			PF3D7_0514100		PF3D7_0304400	PF3D7_0904000
PF3D7_1205600		PF3D7_1139300		PF3D7_1227100				PF3D7_1239200			PF3D7_1458600		PF3D7_0304500	PF3D7_1012500
PF3D7_1224500		PF3D7_1315700		PF3D7_1248900				PF3D7_1315300			PF3D7_0513200		PF3D7_0306400	PF3D7_1033100
PF3D7_1108400		PF3D7_1347700		PF3D7_1252100				PF3D7_1330800			PF3D7_1465300		PF3D7_0306800	PF3D7_1034700
PF3D7_0308600		PF3D7_1412100		PF3D7_1308300				PF3D7_1340600			PF3D7_1352700		PF3D7_0306900	PF3D7_1116500
PF3D7_1223100		PF3D7_1442100		PF3D7_1314700				PF3D7_1370300			PF3D7_0107800		PF3D7_0307100	PF3D7_1128500
PF3D7_0205600		PF3D7_1471400		PF3D7_1318800				PF3D7_1407100			PF3D7_0804500		PF3D7_0307200	PF3D7_1201000
PF3D7_0320800		PF3D7_0212500		PF3D7_1323400				PF3D7_1409800			PF3D7_1366300		PF3D7_0309600	PF3D7_1228600
PF3D7_0507700		PF3D7_0218500		PF3D7_1338200				PF3D7_1418000			PF3D7_0820000		PF3D7_0310300	PF3D7_1232100
PF3D7_1012900		PF3D7_0307700		PF3D7_1341300				PF3D7_1419700			PF3D7_1033600		PF3D7_0312800	PF3D7_1249100
PF3D7_1322200		PF3D7_0403600		PF3D7_1416100				PF3D7_1445900			PF3D7_0727900		PF3D7_0315100	PF3D7_1310000
PF3D7_1230800		PF3D7_0410800		PF3D7_1428300				PF3D7_1449500			PF3D7_0303100		PF3D7_0315600	PF3D7_1364100
PF3D7_0305600		PF3D7_0604100		PF3D7_1431700				PF3D7_1457300			PF3D7_0709300		PF3D7_0316800	PF3D7_1402300
PF3D7_1245100		PF3D7_0609000		PF3D7_0320300				PF3D7_1459000			PF3D7_0603400		PF3D7_0317600	PF3D7_1419800
PF3D7_0529400		PF3D7_0611400		PF3D7_0501500				PF3D7_1460500			PF3D7_1304000		PF3D7_0319600	PF3D7_1451900
PF3D7_0922100		PF3D7_0619900		PF3D7_1002400				PF3D7_0110500			PF3D7_1248700		PF3D7_0320100	PF3D7_1457200
PF3D7_0212100		PF3D7_0628100		PF3D7_1008400				PF3D7_0506500			PF3D7_0411900		PF3D7_0320900	PF3D7_1461900
PF3D7_0407800		PF3D7_0630600		PF3D7_1409400				PF3D7_0516800			PF3D7_0403700		PF3D7_0322000	PF3D7_1465900
PF3D7_1405600		PF3D7_0827800		PF3D7_1412500				PF3D7_1003600			PF3D7_1352400		PF3D7_0322900	PF3D7_1466300
PF3D7_1367100		PF3D7_0903500		PF3D7_1415300				PF3D7_1212000			PF3D7_0511500		PF3D7_0402000	PF3D7_1473200
PF3D7_0414000		PF3D7_0910200		PF3D7_1438900				PF3D7_1228800			PF3D7_1359000		PF3D7_0402400	PF3D7_0115600
PF3D7_1359600		PF3D7_0923000						PF3D7_1234800			PF3D7_0724700		PF3D7_0406100	PF3D7_0303400
PF3D7_1141800		PF3D7_0926100						PF3D7_1249300			PF3D7_1210600		PF3D7_0406400	PF3D7_0311800
PF3D7_0321500		PF3D7_1020700						PF3D7_1368400			PF3D7_1235900		PF3D7_0413600	PF3D7_0627800
PF3D7_1247400		PF3D7_1106000						PF3D7_1433500			PF3D7_0709600		PF3D7_0415300	PF3D7_0708800
PF3D7_1008800		PF3D7_1135400						PF3D7_1455700			PF3D7_1366400		PF3D7_0415500	PF3D7_0816600
PF3D7_1018200		PF3D7_1148000									PF3D7_1241200		PF3D7_0415600	PF3D7_0903700
PF3D7_1414400		PF3D7_1225200									PF3D7_0516700		PF3D7_0416800	PF3D7_0907400
PF3D7_0923900		PF3D7_1303800									PF3D7_1362200		PF3D7_0417500	PF3D7_0935400
PF3D7_1136300		PF3D7_1329500									PF3D7_0716000		PF3D7_0418200	PF3D7_1014100
PF3D7_0527500		PF3D7_1355800									PF3D7_0630300		PF3D7_0419600	PF3D7_1202200
PF3D7_0517300		PF3D7_1428900									PF3D7_1448500		PF3D7_0422400	PF3D7_1246400
PF3D7_1417500		PF3D7_1433400									PF3D7_0723800		PF3D7_0422700	PF3D7_1314500
PF3D7_1105700		PF3D7_1434500									PF3D7_1305000		PF3D7_0424600	PF3D7_1408200
PF3D7_0309500		PF3D7_1447800									PF3D7_1419400		PF3D7_0500800	PF3D7_1440500
PF3D7_1320800		PF3D7_1451200									PF3D7_0417200		PF3D7_0501000
PF3D7_1410600											PF3D7_1014600		PF3D7_0501200
PF3D7_1368200											PF3D7_0814300		PF3D7_0501600
PF3D7_1142100											PF3D7_1237500		PF3D7_0503300
PF3D7_1104400											PF3D7_1238500		PF3D7_0503400
PF3D7_1005500											PF3D7_1213900		PF3D7_0503800
PF3D7_0532400											PF3D7_1222600		PF3D7_0504600
PF3D7_1473200											PF3D7_0608800		PF3D7_0505700
PF3D7_1473700											PF3D7_1234100		PF3D7_0506900
PF3D7_1225800											PF3D7_1231900		PF3D7_0507100
PF3D7_1361100											PF3D7_0725000		PF3D7_0509000
PF3D7_1459400											PF3D7_0703200		PF3D7_0510100
PF3D7_1224000											PF3D7_1143300		PF3D7_0511000
PF3D7_1332900											PF3D7_0917000		PF3D7_0513300
PF3D7_0934800											PF3D7_0309300		PF3D7_0515000
PF3D7_1427900											PF3D7_1309400		PF3D7_0515700
PF3D7_0927600											PF3D7_1421100		PF3D7_0516200
PF3D7_1359400											PF3D7_0805700		PF3D7_0516900
PF3D7_1369500											PF3D7_0416900		PF3D7_0517000
PF3D7_1409600											PF3D7_0729100		PF3D7_0517700
PF3D7_1125500											PF3D7_0306100		PF3D7_0518200
PF3D7_1446600											PF3D7_1443400		PF3D7_0519700
PF3D7_1132300											PF3D7_0817700		PF3D7_0520000
PF3D7_0512600											PF3D7_1015800		PF3D7_0520900
PF3D7_1022400											PF3D7_1138800		PF3D7_0523000
PF3D7_1360900											PF3D7_0206700		PF3D7_0523100
PF3D7_1453700											PF3D7_1438700		PF3D7_0524000
PF3D7_1438100											PF3D7_0520200		PF3D7_0524400
PF3D7_1323100											PF3D7_0501800		PF3D7_0525100
PF3D7_0312400											PF3D7_1442900		PF3D7_0525800
PF3D7_1474500											PF3D7_1429900		PF3D7_0530100
PF3D7_0415900											PF3D7_1329000		PF3D7_0601200
PF3D7_1416900											PF3D7_0510100		PF3D7_0922200
PF3D7_1246800											PF3D7_0620500		PF3D7_0922500
PF3D7_1034900											PF3D7_1223500		PF3D7_0927300
PF3D7_1004400											PF3D7_1229000		PF3D7_0929200
PF3D7_0505800											PF3D7_1205800		PF3D7_0929400
PF3D7_0213100											PF3D7_1456500		PF3D7_0930300
PF3D7_1033700											PF3D7_0922600		PF3D7_0931400
PF3D7_1127600											PF3D7_1103800		PF3D7_0932200
PF3D7_1414800											PF3D7_1328200		PF3D7_0933600
PF3D7_1321700											PF3D7_0605100		PF3D7_0934500
PF3D7_1306900											PF3D7_0302000		PF3D7_0934700
PF3D7_1231600											PF3D7_1223400		PF3D7_1001600
PF3D7_0423000											PF3D7_1305500		PF3D7_1003500
PF3D7_1415400											PF3D7_0810800		PF3D7_1004000
PF3D7_1002900											PF3D7_1030500		PF3D7_1006200
PF3D7_1305300											PF3D7_0520100		PF3D7_1008700
PF3D7_1119800											PF3D7_1111700		PF3D7_1010600
PF3D7_1345600											PF3D7_1126500		PF3D7_1011400
PF3D7_1238800											PF3D7_1333600		PF3D7_1012400
PF3D7_0523600											PF3D7_1345400		PF3D7_1013300
PF3D7_0423500											PF3D7_1369200		PF3D7_1014900
PF3D7_1239700											PF3D7_0704100		PF3D7_1015200
PF3D7_1435700											PF3D7_0212400		PF3D7_1015900
PF3D7_0924700											PF3D7_1328000		PF3D7_1016300
PF3D7_1103700											PF3D7_0608500		PF3D7_1020900
PF3D7_1442300											PF3D7_0802100		PF3D7_1024800
PF3D7_1305900											PF3D7_1326600		PF3D7_1025000
PF3D7_1311400											PF3D7_0821600		PF3D7_1025300
PF3D7_1355300											PF3D7_0322700		PF3D7_1026000
PF3D7_1235300											PF3D7_0811500		PF3D7_1026800
PF3D7_1450100											PF3D7_0819000		PF3D7_1027300
PF3D7_0520400											PF3D7_1006700		PF3D7_1027700
PF3D7_1007900											PF3D7_1217900		PF3D7_1029600
PF3D7_1360800											PF3D7_0305100		PF3D7_1033200
PF3D7_1457000											PF3D7_0811400		PF3D7_1033400
PF3D7_1358200											PF3D7_1355700		PF3D7_1034000
PF3D7_1123900											PF3D7_1013600		PF3D7_1034400
PF3D7_1353100											PF3D7_1420200		PF3D7_1036900
PF3D7_1438000											PF3D7_1422400		PF3D7_1037300
PF3D7_0111800											PF3D7_0933200		PF3D7_1037700
PF3D7_1445700											PF3D7_0730500		PF3D7_1103100
PF3D7_1366900											PF3D7_1004300		PF3D7_1104100
PF3D7_0316700											PF3D7_1343300		PF3D7_1105000
PF3D7_1123400											PF3D7_1422800		PF3D7_1105100
PF3D7_0409400											PF3D7_1360700		PF3D7_1105400
PF3D7_1207000											PF3D7_1406200		PF3D7_1105600
PF3D7_1008900											PF3D7_0921600		PF3D7_1105800
PF3D7_1244100											PF3D7_0808100		PF3D7_1108600
PF3D7_1234500											PF3D7_0612900		PF3D7_1108700
PF3D7_1142500											PF3D7_1446500		PF3D7_1110200
											PF3D7_0704400		PF3D7_1110400
											PF3D7_1345800		PF3D7_1111100
											PF3D7_0210200		PF3D7_1111500
											PF3D7_1206600		PF3D7_1115800
											PF3D7_1466800		PF3D7_1116200
											PF3D7_1417600		PF3D7_1116800
											PF3D7_0509100		PF3D7_1117300
											PF3D7_0526200		PF3D7_1117700
											PF3D7_0711500		PF3D7_1118100
											PF3D7_0521700		PF3D7_1118200
											PF3D7_0807100		PF3D7_1119000
											PF3D7_1004200		PF3D7_1120000
											PF3D7_1475600		PF3D7_1120100
											PF3D7_1357500		PF3D7_1121100
											PF3D7_1316500		PF3D7_1121600
											PF3D7_0111400		PF3D7_1121700
											PF3D7_1122400		PF3D7_1124600
											PF3D7_0613500		PF3D7_1124700
											PF3D7_1329300		PF3D7_1126200
											PF3D7_1403100		PF3D7_1128200
											PF3D7_0302100		PF3D7_1129000
											PF3D7_0801800		PF3D7_1129100
											PF3D7_0910400		PF3D7_1130100
											PF3D7_0905900		PF3D7_1130200
											PF3D7_0822600		PF3D7_1133800
											PF3D7_0501300		PF3D7_1134000
											PF3D7_1347100		PF3D7_1134100
											PF3D7_0719300		PF3D7_1134600
											PF3D7_0933000		PF3D7_1137400
											PF3D7_1324100		PF3D7_1140200
											PF3D7_1408400		PF3D7_1140400
											PF3D7_0829000		PF3D7_1142600
											PF3D7_0405700		PF3D7_1143200
											PF3D7_1010200		PF3D7_1143400
											PF3D7_0807600		PF3D7_1144900
											PF3D7_0807500		PF3D7_1145400
											PF3D7_0924400		PF3D7_1202900
											PF3D7_0218700		PF3D7_1204300
											PF3D7_1124300		PF3D7_1211400
											PF3D7_1145200		PF3D7_1212700
											PF3D7_0613700		PF3D7_1215000
											PF3D7_1420600		PF3D7_1216200
											PF3D7_0319400		PF3D7_1216300
											PF3D7_1346400		PF3D7_1219100
											PF3D7_1369700		PF3D7_1220900
											PF3D7_1456000		PF3D7_1222300
											PF3D7_1319400		PF3D7_1223300
											PF3D7_1213200		PF3D7_1226300
											PF3D7_0806700		PF3D7_1229300
											PF3D7_1037500		PF3D7_1229400
											PF3D7_1119400		PF3D7_1229500
											PF3D7_0909400		PF3D7_1230400
											PF3D7_0626000		PF3D7_1231100
											PF3D7_1460800		PF3D7_1232100
											PF3D7_1019700		PF3D7_1235600
											PF3D7_0725300		PF3D7_1236100
											PF3D7_0903300		PF3D7_1237700
											PF3D7_0730300		PF3D7_1238100
											PF3D7_1033500		PF3D7_1239500
											PF3D7_0312300		PF3D7_1239600
											PF3D7_0629100		PF3D7_1241700
											PF3D7_1326400		PF3D7_1242700
											PF3D7_1419900		PF3D7_1243600
											PF3D7_0919000		PF3D7_1244800
											PF3D7_1438500		PF3D7_1246200
											PF3D7_1364400		PF3D7_1302100
											PF3D7_1014300		PF3D7_1302800
											PF3D7_1360400		PF3D7_1304400
											PF3D7_0412200		PF3D7_1304500
											PF3D7_1126100		PF3D7_1306400
											PF3D7_1443000		PF3D7_1309100
											PF3D7_0103300		PF3D7_1309500
											PF3D7_1316600		PF3D7_1310700
											PF3D7_0110400		PF3D7_1311500
											PF3D7_1315800		PF3D7_1311900
											PF3D7_1353300		PF3D7_1312600
											PF3D7_1316900		PF3D7_1312900
											PF3D7_0718500		PF3D7_1315400
											PF3D7_0801700		PF3D7_1316800
											PF3D7_1437400		PF3D7_1317400
											PF3D7_1110900		PF3D7_1317800
											PF3D7_0311300		PF3D7_1320600
											PF3D7_0719900		PF3D7_1323200
											PF3D7_0822800		PF3D7_1323700
											PF3D7_0707700		PF3D7_1324900
											PF3D7_1126900		PF3D7_1325100
											PF3D7_0705300		PF3D7_1326300
											PF3D7_0610200		PF3D7_1327800
											PF3D7_0929000		PF3D7_1328100
											PF3D7_0518600		PF3D7_1328300
											PF3D7_0904900		PF3D7_1330300
											PF3D7_1015400		PF3D7_1330600
											PF3D7_0907700		PF3D7_1331800
											PF3D7_0614400		PF3D7_1333300
											PF3D7_1412600		PF3D7_1334200
											PF3D7_1116100		PF3D7_1336900
											PF3D7_1407300		PF3D7_1338300
											PF3D7_0310500		PF3D7_1339700
											PF3D7_0205700		PF3D7_1341200
											PF3D7_1465200		PF3D7_1342000
											PF3D7_1248200		PF3D7_1342100
											PF3D7_1239000		PF3D7_1342600
											PF3D7_0216200		PF3D7_1343000
											PF3D7_1010100		PF3D7_1343700
											PF3D7_1016400		PF3D7_1345700
											PF3D7_1364500		PF3D7_1346100
											PF3D7_1119900		PF3D7_1346300
											PF3D7_0705500		PF3D7_1347500
											PF3D7_0822100		PF3D7_1349200
											PF3D7_0617200		PF3D7_1350100
											PF3D7_1464500		PF3D7_1351400
											PF3D7_1338700		PF3D7_1352500
											PF3D7_1303400		PF3D7_1353200
											PF3D7_1353400		PF3D7_1353900
											PF3D7_0803000		PF3D7_1354500
											PF3D7_0722500		PF3D7_1357100
											PF3D7_1409300		PF3D7_1357900
											PF3D7_1146600		PF3D7_1358900
											PF3D7_0514900		PF3D7_1361800
											PF3D7_1229100		PF3D7_1362700
											PF3D7_0628600		PF3D7_1365500
											PF3D7_0518300		PF3D7_1365900
											PF3D7_0317000		PF3D7_1366500
											PF3D7_0726400		PF3D7_1401600
											PF3D7_1244600		PF3D7_1402500
											PF3D7_1021800		PF3D7_1407800
											PF3D7_0321600		PF3D7_1408600
											PF3D7_1453000		PF3D7_1410400
											PF3D7_1112500		PF3D7_1411300
											PF3D7_1334100		PF3D7_1412800
											PF3D7_1139800		PF3D7_1414300
											PF3D7_1336400		PF3D7_1421200
											PF3D7_0824800		PF3D7_1424100
											PF3D7_1343900		PF3D7_1424400
											PF3D7_1322100		PF3D7_1426000
											PF3D7_1459200		PF3D7_1426100
											PF3D7_0707400		PF3D7_1427500
											PF3D7_1440700		PF3D7_1429800
											PF3D7_1439500		PF3D7_1431600
											PF3D7_1363400		PF3D7_1434200
											PF3D7_1448300		PF3D7_1434300
											PF3D7_1220100		PF3D7_1434600
											PF3D7_0413500		PF3D7_1434800
											PF3D7_0932300		PF3D7_1435500
											PF3D7_0411100		PF3D7_1437200
											PF3D7_1244200		PF3D7_1437700
											PF3D7_1317300		PF3D7_1437900
											PF3D7_1368800		PF3D7_1439800
											PF3D7_0810600		PF3D7_1439900
											PF3D7_0111300		PF3D7_1441200
											PF3D7_1135100		PF3D7_1444800
											PF3D7_0604600		PF3D7_1445100
											PF3D7_1363600		PF3D7_1445400
											PF3D7_1009200		PF3D7_1446200
											PF3D7_1426800		PF3D7_1447000
											PF3D7_1446700		PF3D7_1447700
											PF3D7_1235500		PF3D7_1451100
											PF3D7_1119700		PF3D7_1451800
											PF3D7_1462400		PF3D7_1452000
											PF3D7_1121300		PF3D7_1454700
											PF3D7_0726300		PF3D7_1455500
											PF3D7_0912900		PF3D7_1456800
											PF3D7_0822300		PF3D7_1459600
											PF3D7_0817300		PF3D7_1460300
											PF3D7_1123800		PF3D7_1460600
											PF3D7_1304900		PF3D7_1460700
											PF3D7_1425900		PF3D7_1461300
											PF3D7_1307000		PF3D7_1462300
											PF3D7_1129800		PF3D7_1462800
											PF3D7_0808400		PF3D7_1463200
											PF3D7_0303300		PF3D7_1464700
											PF3D7_0503200		PF3D7_1465900
											PF3D7_1469800		PF3D7_1466400
											PF3D7_0921200		PF3D7_1466900
											PF3D7_0215800		PF3D7_1468700
											PF3D7_1401800		PF3D7_1468900
											PF3D7_1208100		PF3D7_1471100
											PF3D7_0616600		PF3D7_1474900
											PF3D7_1351700
											PF3D7_1461600
											PF3D7_0803800
											PF3D7_1031500
											PF3D7_0921800
											PF3D7_0729500
											PF3D7_1136800
											PF3D7_1250800
											PF3D7_0912000
											PF3D7_0906100
											PF3D7_0824400
											PF3D7_0416300
											PF3D7_0805500
											PF3D7_0914800
											PF3D7_0412000
											PF3D7_0904500
											PF3D7_1304700
											PF3D7_1451500
											PF3D7_0719700
											PF3D7_0512000
											PF3D7_1302500
											PF3D7_0935000
											PF3D7_1213700
											PF3D7_1313800
											PF3D7_0621500
											PF3D7_1437000
											PF3D7_0627900
											PF3D7_1112100
											PF3D7_0415000
											PF3D7_0206000
											PF3D7_1307100
											PF3D7_1468200
											PF3D7_1317600
											PF3D7_1433300
											PF3D7_1134700
											PF3D7_0505600
											PF3D7_0813200
											PF3D7_1031600
											PF3D7_0818700
											PF3D7_1144500
											PF3D7_0209100
											PF3D7_1247500
											PF3D7_0909800
											PF3D7_1462100
											PF3D7_1119300
											PF3D7_1347200
											PF3D7_0804900
											PF3D7_0822900
											PF3D7_0916700
											PF3D7_0523400
											PF3D7_0730200
											PF3D7_0614100
											PF3D7_0912800
											PF3D7_0509400
											PF3D7_0522200
											PF3D7_1364800
											PF3D7_0510200
											PF3D7_1250600
											PF3D7_1342400
											PF3D7_0720700
											PF3D7_1031300
											PF3D7_0819900
											PF3D7_1037600
											PF3D7_0526800
											PF3D7_1103600
											PF3D7_0719600
											PF3D7_0611800
											PF3D7_0917600
											PF3D7_1147500
											PF3D7_0913600
											PF3D7_1318400
											PF3D7_1450500
											PF3D7_1212900
											PF3D7_0524500
											PF3D7_1118600
											PF3D7_1013100
											PF3D7_0406000
											PF3D7_0111900
											PF3D7_1211600
											PF3D7_1107400
											PF3D7_0316500
											PF3D7_1324200
											PF3D7_1237000
											PF3D7_1365000
											PF3D7_0410300
											PF3D7_1337900
											PF3D7_0934100
											PF3D7_1458800
											PF3D7_1019600
											PF3D7_0815600
											PF3D7_1145800
											PF3D7_1250300
											PF3D7_0708100
											PF3D7_1447900
											PF3D7_1404000
											PF3D7_1426200
											PF3D7_0522800
											PF3D7_0723400
											PF3D7_1014700
											PF3D7_0715300
											PF3D7_0704200
											PF3D7_1426700
											PF3D7_1117800
											PF3D7_0728600
											PF3D7_0727800
											PF3D7_0604300
											PF3D7_1205500
											PF3D7_0807300
											PF3D7_0407700
											PF3D7_1107200
											PF3D7_1136400
											PF3D7_0917500
											PF3D7_1331200
											PF3D7_0323700
											PF3D7_1331700
											PF3D7_0320500
											PF3D7_1238600
											PF3D7_1147300
											PF3D7_0824200
											PF3D7_1438600
											PF3D7_1225600
											PF3D7_0318600
											PF3D7_0909900
											PF3D7_1123200
											PF3D7_1363100
											PF3D7_0705700
											PF3D7_0812100
											PF3D7_1304200
											PF3D7_0217900
											PF3D7_0718100
											PF3D7_0920400
											PF3D7_0416400
											PF3D7_1146000
											PF3D7_0405100
											PF3D7_0920900
											PF3D7_0209200
											PF3D7_0507900
											PF3D7_0505100
											PF3D7_0404300
											PF3D7_0520300
											PF3D7_0602600
											PF3D7_0827000
											PF3D7_0520700
											PF3D7_1428800
											PF3D7_1419000
											PF3D7_1328500
											PF3D7_1324800
											PF3D7_1342800
											PF3D7_1021200
											PF3D7_1464000
											PF3D7_1463400
											PF3D7_0828500
											PF3D7_0407900
											PF3D7_1202600
											PF3D7_0316600
											PF3D7_0205400
											PF3D7_0531400
											PF3D7_1414000
											PF3D7_1310400
											PF3D7_0607700
											PF3D7_0728000
											PF3D7_0528700
											PF3D7_1475000
											PF3D7_1419300
											PF3D7_0101300
											PF3D7_1357700
											PF3D7_0828900
											PF3D7_1126400
											PF3D7_0812700
											PF3D7_1417100
											PF3D7_1032700
											PF3D7_0319100
											PF3D7_0928300
											PF3D7_1241900
											PF3D7_0616200
											PF3D7_1137300
											PF3D7_1469700
											PF3D7_1471200
											PF3D7_0309200
											PF3D7_0622900
											PF3D7_1309300
											PF3D7_0411800
											PF3D7_1211200
											PF3D7_1361000
											PF3D7_1114900
											PF3D7_1335700
											PF3D7_0605300
											PF3D7_1126300
											PF3D7_1210400
											PF3D7_1226800
											PF3D7_0106000
											PF3D7_1250900
											PF3D7_0608900
											PF3D7_1403900
											PF3D7_1209200
											PF3D7_0701600
											PF3D7_0203200
											PF3D7_1301700
											PF3D7_1329600
											PF3D7_1436200
											PF3D7_1455200
											PF3D7_0609900
											PF3D7_1346500
											PF3D7_1236300
											PF3D7_1455400
											PF3D7_0703000
											PF3D7_1106700
											PF3D7_0306200
											PF3D7_0820900
											PF3D7_0210600
											PF3D7_1435600
											PF3D7_0615400
											PF3D7_0719000
											PF3D7_0803500
											PF3D7_1004500
											PF3D7_1454200
											PF3D7_1031800
											PF3D7_1453900
											PF3D7_0826300
											PF3D7_0623600
											PF3D7_1121900
											PF3D7_1218400
											PF3D7_1450400
											PF3D7_1141300
											PF3D7_1344300
											PF3D7_1336800
											PF3D7_0502100
											PF3D7_0408500
											PF3D7_1008000
											PF3D7_0319500
											PF3D7_1242600
											PF3D7_0420600
											PF3D7_0627100
											PF3D7_1211300
											PF3D7_1325400
											PF3D7_1028500
											PF3D7_0906600
											PF3D7_0528000
											PF3D7_1414500
											PF3D7_1415200
											PF3D7_0910800
											PF3D7_0308100
											PF3D7_1354900
											PF3D7_1207100
											PF3D7_0623100
											PF3D7_1364300
											PF3D7_0424500
											PF3D7_1420000
											PF3D7_1225700
											PF3D7_1228300
											PF3D7_1314900
											PF3D7_0625600
											PF3D7_1340100
											PF3D7_0423600
											PF3D7_0602100
											PF3D7_1203900
											PF3D7_1129400
											PF3D7_0532300
											PF3D7_0606500
											PF3D7_1448000
											PF3D7_1308900
											PF3D7_0621100
											PF3D7_1445600
											PF3D7_1439700
											PF3D7_1226400
											PF3D7_0923800
											PF3D7_0728100
											PF3D7_0410400
											PF3D7_1329400
											PF3D7_1224900
											PF3D7_1312800
											PF3D7_1349800
											PF3D7_0910900
											PF3D7_1349300
											PF3D7_0403400
											PF3D7_1124800
											PF3D7_0811000
											PF3D7_1130500
											PF3D7_1305400
											PF3D7_0724200
											PF3D7_0206800
											PF3D7_0926700
											PF3D7_0821100
											PF3D7_1362400
											PF3D7_1457900
											PF3D7_0810300
											PF3D7_0309000
											PF3D7_1472900
											PF3D7_1032800
											PF3D7_1113300
											PF3D7_0829400
											PF3D7_0703900
											PF3D7_1227800
											PF3D7_0215500
											PF3D7_0714200
											PF3D7_1472000
											PF3D7_0923400
											PF3D7_0802300
											PF3D7_0914300
											PF3D7_1202100
											PF3D7_0619500
											PF3D7_0530600
											PF3D7_1364000
											PF3D7_1467500
											PF3D7_0505200
											PF3D7_1021600
											PF3D7_1363200
											PF3D7_1448100

## Sheet: String network 
Highest confidence (0.9000)
Markov clustering algorithm
top 12 cluster (≥ 3 proteins) analyzed
disconnected nodes excluded

## Sheet: List of clusters
#clustering method	cluster number	cluster color	gene count	protein name	protein identifier	protein description
MCL	1	Red	32	PF3D7_0415900	36329.C0H4A6	Ribosomal protein L15; Belongs to the eukaryotic ribosomal protein eL15 family.
MCL	1	Red	32	PF3D7_0519400	36329.Q8I3R6	40S ribosomal protein S24; Belongs to the eukaryotic ribosomal protein eS24 family.
MCL	1	Red	32	PF3D7_0528200	36329.Q8I3I5	Eukaryotic translation initiation factor 3 subunit E; Component of the eukaryotic translation initiation factor 3 (eIF-3) complex, which is involved in protein synthesis of a specialized repertoire of mRNAs and, together with other initiation factors, stimulates binding of mRNA and methionyl-tRNAi to the 40S ribosome. The eIF-3 complex specifically targets and initiates translation of a subset of…
MCL	1	Red	32	PF3D7_0607000	36329.C6KSR8	Translation initiation factor IF-2, putative.
MCL	1	Red	32	PF3D7_0621800	36329.C6KT55	Nascent polypeptide-associated complex subunit alpha, putative.
MCL	1	Red	32	PF3D7_0716800	36329.Q8IBT2	Eukaryotic translation initiation factor 3 subunit I; Component of the eukaryotic translation initiation factor 3 (eIF-3) complex, which is involved in protein synthesis of a specialized repertoire of mRNAs and, together with other initiation factors, stimulates binding of mRNA and methionyl-tRNAi to the 40S ribosome. The eIF-3 complex specifically targets and initiates translation of a subset of…
MCL	1	Red	32	PF3D7_1007900	36329.Q8IJW4	Eukaryotic translation initiation factor 3 subunit D; mRNA cap-binding component of the eukaryotic translation initiation factor 3 (eIF-3) complex, which is involved in protein synthesis of a specialized repertoire of mRNAs and, together with other initiation factors, stimulates binding of mRNA and methionyl-tRNAi to the 40S ribosome. The eIF-3 complex specifically targets and initiates translati…
MCL	1	Red	32	PF3D7_1008800	36329.Q8IJV7	Nucleolar protein 5, putative.
MCL	1	Red	32	PF3D7_1019400	36329.Q8IJK8	60S ribosomal protein L30e, putative.
MCL	1	Red	32	PF3D7_1020700	36329.Q8IJJ5	RNA cytidine acetyltransferase; RNA cytidine acetyltransferase with specificity toward both 18S rRNA and tRNAs. Catalyzes the formation of N(4)-acetylcytidine (ac4C) in 18S rRNA. Required for early nucleolar cleavages of precursor rRNA at sites A0, A1 and A2 during 18S rRNA synthesis. Catalyzes the formation of ac4C in serine and leucine tRNAs. Requires a tRNA-binding adapter protein for full tRN…
MCL	1	Red	32	PF3D7_1027800	36329.Q8IJC6	60S ribosomal protein L3; Belongs to the universal ribosomal protein uL3 family.
MCL	1	Red	32	PF3D7_1109900	36329.Q8I713	60S ribosomal protein L36; Belongs to the eukaryotic ribosomal protein eL36 family.
MCL	1	Red	32	PF3D7_1118500	36329.Q8III3	Nucleolar protein 56, putative.
MCL	1	Red	32	PF3D7_1123900	36329.Q8IIC4	Ribonucloprotein; Common component of the spliceosome and rRNA processing machinery; Belongs to the eukaryotic ribosomal protein eL8 family.
MCL	1	Red	32	PF3D7_1124900	36329.Q8IIB4	60S ribosomal protein L35, putative.
MCL	1	Red	32	PF3D7_1142500	36329.Q8IHU0	60S ribosomal protein L28.
MCL	1	Red	32	PF3D7_1144000	36329.Q8IHS5	40S ribosomal protein S21; Belongs to the eukaryotic ribosomal protein eS21 family.
MCL	1	Red	32	PF3D7_1206200	36329.Q8I5Y3	Eukaryotic translation initiation factor 3 subunit C; Component of the eukaryotic translation initiation factor 3 (eIF-3) complex, which is involved in protein synthesis of a specialized repertoire of mRNAs and, together with other initiation factors, stimulates binding of mRNA and methionyl-tRNAi to the 40S ribosome. The eIF-3 complex specifically targets and initiates translation of a subset of…
MCL	1	Red	32	PF3D7_1308300	36329.Q8IEN2	40S ribosomal protein S27.
MCL	1	Red	32	PF3D7_1323100	36329.Q8IE85	60S ribosomal protein L6, putative.
MCL	1	Red	32	PF3D7_1323400	36329.Q8IE82	60S ribosomal protein L23; Belongs to the universal ribosomal protein uL23 family.
MCL	1	Red	32	PF3D7_1338200	36329.A0A5K1K8V8	60S ribosomal protein L6, putative.
MCL	1	Red	32	PF3D7_1341300	36329.C0H5G3	60S ribosomal protein L18-2, putative.
MCL	1	Red	32	PF3D7_1358800	36329.Q8IDB0	40S ribosomal protein S15; Belongs to the universal ribosomal protein uS15 family.
MCL	1	Red	32	PF3D7_1368200	36329.Q8I6Z4	ABC transporter E family member 1, putative.
MCL	1	Red	32	PF3D7_1368400	36329.Q8ID26	Ribosomal protein L1, putative.
MCL	1	Red	32	PF3D7_1407100	36329.Q8IM23	rRNA 2'-O-methyltransferase fibrillarin, putative.
MCL	1	Red	32	PF3D7_1410600	36329.Q8ILY9	Eukaryotic translation initiation factor 2 subunit gamma, putative.
MCL	1	Red	32	PF3D7_1417500	36329.Q8ILS0	H/ACA ribonucleoprotein complex subunit 4, putative.
MCL	1	Red	32	PF3D7_1419700	36329.Q8ILQ3	Uncharacterized protein.
MCL	1	Red	32	PF3D7_1428300	36329.Q8ILI2	Proliferation-associated protein 2g4, putative.
MCL	1	Red	32	PF3D7_1431700	36329.Q8ILE8	60S ribosomal protein L14, putative.
MCL	2	Salmon	10	PF3D7_0308600	36329.O77325	Pre-mRNA-processing factor 19, putative.
MCL	2	Salmon	10	PF3D7_0405400	36329.Q8I1X5	Pre-mRNA-processing-splicing factor 8, putative.
MCL	2	Salmon	10	PF3D7_0422500	36329.Q8IFP1	Pre-mRNA-splicing helicase BRR2, putative.
MCL	2	Salmon	10	PF3D7_0924700	36329.Q8I2R0	Splicing factor 3A subunit 3, putative.
MCL	2	Salmon	10	PF3D7_1003800	36329.Q8IJZ9	U5 small nuclear ribonucleoprotein component, putative.
MCL	2	Salmon	10	PF3D7_1231600	36329.Q8I5A4	Pre-mRNA-splicing factor ATP-dependent RNA helicase PRP2, putative.
MCL	2	Salmon	10	PF3D7_1234800	36329.Q8I574	Splicing factor 3B subunit 3, putative.
MCL	2	Salmon	10	PF3D7_1249800	36329.Q8I4T6	THO complex subunit 2, putative.
MCL	2	Salmon	10	PF3D7_1355800	36329.C0H5I5	Splicing factor subunit; Belongs to the SF3B5 family.
MCL	2	Salmon	10	PF3D7_1474500	36329.Q8IK93	Splicing factor 3A subunit 1, putative.
MCL	3	Saddle Brown	6	PF3D7_0218500	36329.O96265	Small nuclear ribonucleoprotein Sm D2.
MCL	3	Saddle Brown	6	PF3D7_0619900	36329.C6KT39	Splicing factor 3A subunit 2, putative.
MCL	3	Saddle Brown	6	PF3D7_1125500	36329.Q8IIA8	Small nuclear ribonucleoprotein Sm D1; Essential for pre-mRNA splicing. Implicated in the formation of stable, biologically active snRNP structures. Belongs to the snRNP core protein family.
MCL	3	Saddle Brown	6	PF3D7_1306900	36329.C0H5A4	U1 small nuclear ribonucleoprotein A, putative.
MCL	3	Saddle Brown	6	PF3D7_1367100	36329.Q8ID37	U1 small nuclear ribonucleoprotein 70 kDa homolog, putative.
MCL	3	Saddle Brown	6	PF3D7_1414800	36329.Q8ILU8	Small nuclear ribonucleoprotein-associated protein B, putative.
MCL	4	Sandy Brown	6	PF3D7_0215700	36329.O96236	DNA-directed RNA polymerase subunit beta; DNA-dependent RNA polymerase catalyzes the transcription of DNA into RNA using the four ribonucleoside triphosphates as substrates.
MCL	4	Sandy Brown	6	PF3D7_0318200	36329.O77375	DNA-directed RNA polymerase subunit; DNA-dependent RNA polymerase catalyzes the transcription of DNA into RNA using the four ribonucleoside triphosphates as substrates.
MCL	4	Sandy Brown	6	PF3D7_0517400	36329.Q8I3T4	FACT complex subunit SPT16, putative.
MCL	4	Sandy Brown	6	PF3D7_0610900	36329.C6KSV4	Transcription elongation factor SPT5, putative.
MCL	4	Sandy Brown	6	PF3D7_0714500	36329.Q8IBV2	Transcription elongation factor s-II, putative.
MCL	4	Sandy Brown	6	PF3D7_0923000	36329.Q8I2S6	DNA-directed RNA polymerase II subunit RPB3, putative.
MCL	5	Brown	6	PF3D7_0727400	36329.Q8IBI3	Proteasome subunit alpha type.
MCL	5	Brown	6	PF3D7_0931800	36329.Q8I0U7	Proteasome subunit beta type-6, putative.
MCL	5	Brown	6	PF3D7_1008400	36329.Q8IJW0	26S protease regulatory subunit 4, putative; Belongs to the AAA ATPase family.
MCL	5	Brown	6	PF3D7_1130400	36329.Q8II60	26S protease regulatory subunit 6A, putative; Belongs to the AAA ATPase family.
MCL	5	Brown	6	PF3D7_1248900	36329.Q8I4U5	26S protease regulatory subunit 8, putative; Belongs to the AAA ATPase family.
MCL	5	Brown	6	PF3D7_1353800	36329.Q8IDG3	Proteasome subunit alpha type.
MCL	6	Yellow	6	PF3D7_0527000	36329.Q8I3J5	DNA replication licensing factor MCM3, putative; Belongs to the MCM family.
MCL	6	Yellow	6	PF3D7_1211700	36329.Q8I5T4	DNA replication licensing factor MCM5, putative; Belongs to the MCM family.
MCL	6	Yellow	6	PF3D7_1317100	36329.Q8IEE5	DNA replication licensing factor MCM4; Belongs to the MCM family.
MCL	6	Yellow	6	PF3D7_1355100	36329.Q8IDF0	DNA helicase; Belongs to the MCM family.
MCL	6	Yellow	6	PF3D7_1412100	36329.Q8ILX3	Mini-chromosome maintenance complex-binding protein, putative.
MCL	6	Yellow	6	PF3D7_1417800	36329.Q8ILR7	DNA helicase.
MCL	7	Dark Golden Rod	5	PF3D7_1361900	36329.P61074	Proliferating cell nuclear antigen; This protein is an auxiliary protein of DNA polymerase delta and is involved in the control of eukaryotic DNA replication by increasing the polymerase's processibility during elongation of the leading strand.
MCL	7	Dark Golden Rod	5	PF3D7_0219600	36329.O96271	Replication factor C subunit 1.
MCL	7	Dark Golden Rod	5	PF3D7_0308000	36329.O77321	DNA polymerase delta small subunit, putative.
MCL	7	Dark Golden Rod	5	PF3D7_0505500	36329.Q8I447	DNA mismatch repair protein; Component of the post-replicative DNA mismatch repair system (MMR).
MCL	7	Dark Golden Rod	5	PF3D7_0505800	36329.Q8I444	Small ubiquitin-related modifier.
MCL	8	Green Yellow	4	PF3D7_0308200	36329.O77323	T-complex protein 1 subunit eta; Molecular chaperone; assists the folding of proteins upon ATP hydrolysis. Known to play a role, in vitro, in the folding of actin and tubulin (By similarity).
MCL	8	Green Yellow	4	PF3D7_0320300	36329.O97282	T-complex protein 1 subunit epsilon.
MCL	8	Green Yellow	4	PF3D7_1132200	36329.Q8II43	T-complex protein 1 subunit alpha.
MCL	8	Green Yellow	4	PF3D7_1357800	36329.C0H5I7	T-complex protein 1 subunit delta.
MCL	9	Olive Drab	3	PF3D7_0214100	36329.O96221	Protein transport protein SEC31.
MCL	9	Olive Drab	3	PF3D7_1230700	36329.Q8I5B3	Protein transport protein SEC13; Belongs to the WD repeat SEC13 family.
MCL	9	Olive Drab	3	PF3D7_1361100	36329.C0H5J6	Protein transport protein Sec24A.
MCL	10	Green	3	PF3D7_0621900	36329.C6KT56	Signal recognition particle subunit SRP68, putative.
MCL	10	Green	3	PF3D7_1246800	36329.Q8I4W4	Signal recognition particle receptor subunit beta, putative.
MCL	10	Green	3	PF3D7_1450100	36329.Q8IKX4	Signal recognition particle 54 kDa protein; Binds to the signal sequence of presecretory protein when they emerge from the ribosomes and transfers them to TRAM (translocating chain-associating membrane protein). Belongs to the GTP-binding SRP family. SRP54 subfamily.
MCL	11	Sky Blue 3	3	PF3D7_0409600	36329.Q9U0J0	Replication protein A1, large subunit.
MCL	11	Sky Blue 3	3	PF3D7_1132300	36329.Q8II42	Nucleic acid binding protein, putative.
MCL	11	Sky Blue 3	3	PF3D7_1442100	36329.C6S3I6	Replication factor A protein 3, putative.
MCL	12	Sky Blue	3	PF3D7_0517300	36329.Q8I3T5	Serine/arginine-rich splicing factor 1.
MCL	12	Sky Blue	3	PF3D7_1022400	36329.Q8IJI0	Serine/arginine-rich splicing factor 4.
MCL	12	Sky Blue	3	PF3D7_1119800	36329.Q8IIG9	Alternative splicing factor ASF-1, putative.
MCL	13	Sky Blue 2	2	PF3D7_0111800	36329.B9ZSJ0	Eukaryotic translation initiation factor 4E, putative; Belongs to the eukaryotic initiation factor 4E family.
MCL	13	Sky Blue 2	2	PF3D7_1107300	36329.Q8IIS9	Polyadenylate-binding protein-interacting protein 1, putative.
MCL	14	Cornflower Blue	2	PF3D7_0611400	36329.C6KSV9	SWIB/MDM2 domain-containing protein.
MCL	14	Cornflower Blue	2	PF3D7_1225200	36329.Q8I5G5	Uncharacterized protein.
MCL	15	Blue	2	PF3D7_0212300	36329.O96203	Peptide chain release factor subunit 1, putative.
MCL	15	Blue	2	PF3D7_1123400	36329.Q8IIC9	Translation elongation factor EF-1, subunit alpha, putative.
MCL	16	Medium Slate Blue	2	PF3D7_0934800	36329.Q7K6A0	cAMP-dependent protein kinase catalytic subunit; Belongs to the protein kinase superfamily.
MCL	16	Medium Slate Blue	2	PF3D7_1223100	36329.Q7KQK0	cAMP-dependent protein kinase regulatory subunit.
MCL	17	Medium Slate Blue 2	2	PF3D7_1130700	36329.Q8II57	Structural maintenance of chromosomes protein 1, putative.
MCL	17	Medium Slate Blue 2	2	PF3D7_0414000	36329.Q8I1U7	Structural maintenance of chromosomes protein 3 homolog; Central component of cohesin, a complex required for chromosome cohesion during the cell cycle. The cohesin complex may form a large proteinaceous ring within which sister chromatids can be trapped. At anaphase, the complex is cleaved and dissociates from chromatin, allowing sister chromatids to segregate. Cohesion is coupled to DNA replica…
MCL	18	Medium Purple	2	PF3D7_0507700	36329.Q8I426	Nuclear protein localization protein 4, putative.
MCL	18	Medium Purple	2	PF3D7_1418000	36329.Q8ILR6	Ubiquitin fusion degradation protein 1, putative.
MCL	19	Medium Purple 2	2	PF3D7_1227100	36329.Q8I5E7	DNA helicase 60; Belongs to the DEAD box helicase family.
MCL	19	Medium Purple 2	2	PF3D7_1445900	36329.Q8IL13	ATP-dependent RNA helicase DDX5, putative; Belongs to the DEAD box helicase family.
MCL	20	Orchid 2	2	PF3D7_1205600	36329.Q8I5Y9	Tetratricopeptide repeat protein, putative.
MCL	20	Orchid 2	2	PF3D7_1224500	36329.Q8I5H2	Histone chaperone ASF1, putative.
MCL	21	Violet	2	PF3D7_1108500	36329.Q8IIR8	Succinate--CoA ligase [ADP-forming] subunit alpha, mitochondrial; Succinyl-CoA synthetase functions in the citric acid cycle (TCA), coupling the hydrolysis of succinyl-CoA to the synthesis of ATP and thus represents the only step of substrate-level phosphorylation in the TCA. The alpha subunit of the enzyme binds the substrates coenzyme A and phosphate, while succinate binding and nucleotide spec…
MCL	21	Violet	2	PF3D7_1320800	36329.Q8IEA6	Dihydrolipoyllysine-residue succinyltransferase component of 2-oxoglutarate dehydrogenase complex.
MCL	22	Purple	2	PF3D7_1318800	36329.Q8IEC8	Translocation protein SEC63, putative.
MCL	22	Purple	2	PF3D7_1438100	36329.Q8IL86	Translocation protein SEC62, putative.
MCL	23	Orchid	2	PF3D7_1134800	36329.Q8II16	Coatomer subunit delta; The coatomer is a cytosolic protein complex that binds to dilysine motifs and reversibly associates with Golgi non-clathrin- coated vesicles, which further mediate biosynthetic protein transport from the ER, via the Golgi up to the trans Golgi network. Coatomer complex is required for budding from Golgi membranes, and is essential for the retrograde Golgi-to-ER transport o…
MCL	23	Orchid	2	PF3D7_1145100	36329.Q8IHR6	Coatomer subunit gamma; The coatomer is a cytosolic protein complex that binds to dilysine motifs and reversibly associates with Golgi non-clathrin- coated vesicles, which further mediate biosynthetic protein transport from the ER, via the Golgi up to the trans Golgi network. Coatomer complex is required for budding from Golgi membranes, and is essential for the retrograde Golgi-to-ER transport o…
MCL	24	Pink	2	PF3D7_1128100	36329.Q8II82	Prefoldin subunit 5, putative.
MCL	24	Pink	2	PF3D7_1416900	36329.Q8ILS7	Prefoldin subunit 2, putative.
MCL	25	Pale Violet Red	2	PF3D7_1103700	36329.Q8IIW5	Casein kinase II subunit beta; Plays a complex role in regulating the basal catalytic activity of the alpha subunit; Belongs to the casein kinase 2 subunit beta family.
MCL	25	Pale Violet Red	2	PF3D7_1108400	36329.Q8IIR9	Casein kinase 2, alpha subunit; Belongs to the protein kinase superfamily.
MCL	26	Light Coral	2	PF3D7_1008900	36329.Q8IJV6	Adenylate kinase; Belongs to the adenylate kinase family.
MCL	26	Light Coral	2	PF3D7_1405600	36329.Q8IM38	Ribonucleoside-diphosphate reductase small chain, putative.

## Sheet: References
	References
	Bryant JM, Baumgarten S, Dingli F, Loew D, Sinha A, Claës A, Preiser PR, Dedon PC, Scherf A. 2020. Exploring the virulence gene interactome with CRISPR/dCas9 in the human malaria parasite. Mol Syst Biol 16:e9569.
	Table EV11
	Chahine Z, Gupta M, Lenz T, Hollin T, Abel S, Banks CAS, Saraf A, Prudhomme J, Florens L, Le Roch KG. 2023. PfMORC protein regulates chromatin accessibility and transcriptional repression in the human malaria parasite, P. falciparum. eLife 12:RP92499.
	Table S3a
	Subudhi AK, Green JL, Satyam R, Salunke RP, Lenz T, Shuaib M, Isaioglou I, Abel S, Gupta M, Esau L, Mourier T, Nugmanova R, Mfarrej S, Shivapurkar R, Stead Z, Rached FB, Ostwal Y, Sougrat R, Dada A, Kadamany AF, Fischle W, Merzaban J, Knuepfer E, Ferguson DJP, Gupta I, Le Roch KG, Holder AA, Pain A. 2023. DNA-binding protein PfAP2-P regulates parasite pathogenesis during malaria parasite blood st…
	Table S6, 40 hpi
	Singh MK, Bonnell VA, Da Silva IT, Santiago VF, Moraes MS, Adderley J, Doerig C, Palmisano G, Llinás M, Garcia CRS. 2024. A Plasmodium falciparum MORC protein complex modulates epigenetic control of gene expression through interaction with heterochromatin. eLife 12:RP92201.
	Table S2
